# Supplementary material for: Naive Human Embryonic Stem Cells Can Give Rise to Cells with a Trophoblast-like Transcriptome and Methylome
Source: Stem Cell Reports. 2020 Jul 2;15(1):198–213. doi: 10.1016/j.stemcr.2020.06.003 (PMC7363941; doi:10.1016/j.stemcr.2020.06.003)
Supplement: Table S1. STR Analysis of WIBR3 hESCs and TSCs, Related to Figure 2 [file mmc2.xlsx]

## Sheet: Sheet1
Sample Name	Panel	Marker	Allele 1	Allele 2
WIBR3 hESC	GenePrint_10	AMEL	X	X
WIBR3 tdhTSC Line 1	GenePrint_10	AMEL	X	X
WIBR3 hESC	GenePrint_10	CSF1PO	10	12
WIBR3 tdhTSC Line 1	GenePrint_10	CSF1PO	10	12
WIBR3 hESC	GenePrint_10	D13S317	11	14
WIBR3 tdhTSC Line 1	GenePrint_10	D13S317	11	14
WIBR3 hESC	GenePrint_10	D16S539	11	13
WIBR3 tdhTSC Line 1	GenePrint_10	D16S539	11	13
WIBR3 hESC	GenePrint_10	D21S11	30	32.2
WIBR3 tdhTSC Line 1	GenePrint_10	D21S11	30	32.2
WIBR3 hESC	GenePrint_10	D5S818	11	12
WIBR3 tdhTSC Line 1	GenePrint_10	D5S818	11	12
WIBR3 hESC	GenePrint_10	D7S820	10	11
WIBR3 tdhTSC Line 1	GenePrint_10	D7S820	10	11
WIBR3 hESC	GenePrint_10	TH01	9.3	9.3
WIBR3 tdhTSC Line 1	GenePrint_10	TH01	9.3	9.3
WIBR3 hESC	GenePrint_10	TPOX	8	9
WIBR3 tdhTSC Line 1	GenePrint_10	TPOX	8	9
WIBR3 hESC	GenePrint_10	vWA	14	20
WIBR3 tdhTSC Line 1	GenePrint_10	vWA	14	20
