# Supplementary material for: Naive Human Embryonic Stem Cells Can Give Rise to Cells with a Trophoblast-like Transcriptome and Methylome
Source: Stem Cell Reports. 2020 Jul 2;15(1):198–213. doi: 10.1016/j.stemcr.2020.06.003 (PMC7363941; doi:10.1016/j.stemcr.2020.06.003)
Supplement: Table S2. Descriptions of Transdifferentiations, Related to Figures 2 and 7 — Description of circumstances of generation of each cell line, efficiency of production of ITGA2hi EpCAMhi and ITGA2hi EpCAMhi ITGA1lo cells, and figures in which each cell line was used. [file mmc3.xlsx]

## Sheet: Sheet1
			Days in naïve culture before transdifferentiation	Days in hTSC culture before sorting	ITGA2+EPCAM+ Percentage	ITGA2+EPCAM+ITGA1lo percentage	Derivation shown in Figure	Name of line generated		Lines used in Figures
Sort 1	Ctrl	CT27			99.9	85.914
	PXGL	WIBR3	10	11	6.09	1.53468	2E	WIBR3 tdhTSC L1		2I, 3,4,5,6C,7D, S2C, S3A,C, S5B,C, S6
Sort 2	Ctrl	CT27			99.5	80.0975
	PXGL	WIBR3-GFPpos	20	16	81.4	19.7802	2G,H	WIBR3 tdhTSC L2		2I, 3,4,5,6C,7D, S2D, S3, S5B,C, S6
		WIBR3-GFPneg	20	16	3.81	1.26111	2G,H	(None)
Sort 3	Ctrl	CT27			77.5	71.61
	PXGL	UCLA1	12	22	97.4	52.4012	S2E	UCLA1 tdhTSC L1		2I, 3,4,6C,7D, S3C, S5C, S6
		WIBR3	12	22	19.3	8.7622	S2E	WIBR3 tdhTSC L3		3B, 6C, S3C
Sort 4	Ctrl	CT27			98.8	96.9228
	5iLAF	H9	11	15	73.9	53.6514		unnamed		7C,D,S7C
	PXGL	H9	11	15	48.5	22.504		unnamed		7C,D,S7C
	RSET	H9	11	15	23.8	11.3288		unnamed		7C,D,S7C
	EPSC	H9	11	15	25.1	13.3281		unnamed		7C,D,S7C
	Primed	H9		15	7.99	2.17328		unnamed		7C,D,S7C
	5iLAF	UCLA1	11	15	59.7	45.0735	7A	unnamed		7B,C,D,S7C,S7D
	PXGL	UCLA1	11	15	32.1	16.3389	7A	unnamed		7B,C,D,S7C,S7D
	RSET	UCLA1	11	15	23.2	15.2424	7A	unnamed		7B,C,D,S7C,S7D
	EPSC	UCLA1	11	15	25.7	15.8312	7A	unnamed		7B,C,D,S7C,S7D
	Primed	UCLA1		15	16.4	10.1844	7A	unnamed		7B,C,D,S7C
	5iLAF	WIBR3	11	15	20.1	7.4973		unnamed		7C,D
	PXGL	WIBR3	11	15	8.94	2.44956		unnamed		7C,D
	RSET	WIBR3	11	15	10.3	6.9834		unnamed		7C,D
	EPSC	WIBR3	11	15	0.579	0.238548		(impure line)		7C,D
	Primed	WIBR3		15	8.48	2.63982		unnamed		7C,D
