# Supplementary material for: Naive Human Embryonic Stem Cells Can Give Rise to Cells with a Trophoblast-like Transcriptome and Methylome
Source: Stem Cell Reports. 2020 Jul 2;15(1):198–213. doi: 10.1016/j.stemcr.2020.06.003 (PMC7363941; doi:10.1016/j.stemcr.2020.06.003)
Supplement: Table S3. Sample Description and Mapping Statistics, Related to Figures 3, 5, and 6 [file mmc4.xlsx]

## Sheet: RNA-seq libraries
Sample	Passage number	Total Reads	Mapped	Mapped Unique
BT2 hTSC Rep1	P14	45606902	41984758	33001756
BT2 hTSC Rep2	P15	52858000	50462750	40689262
BT2 hTSC Rep3	P15	25811810	24188862	21060440
BT2 hTSC Rep4	P24	23141548	21356526	18310452
CT1 hTSCs Rep1	P16	40581448	37425996	29616632
CT1 hTSCs Rep2	P19	42512302	40609254	33459640
CT1 hTSCs Rep3	P15	98280652	93063822	73460466
CT1 hTSCs Rep4	P16	49911738	47335908	38284256
CT1 hTSCs Rep5	P16	23229546	21843842	19682778
CT1 hTSCs Rep6	P22	19290322	18158090	16472328
CT1 hTSCs Rep7	P25	19139484	17941272	16218948
CT3 hTSCs Rep1	P13	36307168	33332998	26040684
CT3 hTSCs Rep2	P14	64027390	60538884	48684900
CT3 hTSCs Rep3	P14	16515234	15500278	13928396
CT3 hTSCs Rep4	P23	13919836	12736444	11094356
UCLA1 Primed hESCs Rep1	P29	50376352	48232574	37640610
UCLA1 Primed hESCs Rep2	P30	45810826	43726956	34436730
UCLA1 Primed hESCs Rep3	P30	47176676	45555494	36854812
WIBR3 Primed hESCs Rep 1	P44	43676510	37502278	30380480
WIBR3 Primed hESCs Rep 2	P46	42868218	41104410	33355068
WIBR3 Primed hESCs Rep 3	P46	52568152	50006632	41071868
WIBR3 Primed hESCs Rep 4	P47	21577746	20004632	17877494
WIBR3 Naive hESCs Rep 1	P41(primed)+2(naive)	57108284	50612074	39252194
WIBR3 Naive hESCs Rep 2	P43(primed)+1(naïve)	19031696	17251460	15525454
WIBR3 tdhTSC Line 1 Rep 1	P41(primed)+2(naive)+4(hTSC media)+9(hTSC media, post-sorting)	16178546	15199736	13403506
WIBR3 tdhTSC Line 1 Rep 2	P41(primed)+2(naïve)+4(hTSC media)+12(hTSC media, post-sorting)	30811816	28649810	24278614
WIBR3 tdhTSC Line 2 Rep1	P41(primed)+4(naïve)+3(hTSC media)+4(hTSC media, post-sorting)	56193356	52707174	41525154
WIBR3 tdhTSC Line 2 Rep 2	P41(primed)+4(naïve)+3(hTSC media)+12(hTSC media, post-sorting)	21434728	19959032	17243386
WIBR3 tdhTSC Line 3 Rep 1	P43(primed)+2(naïve)+2(hTSC media)+6(hTSC media, post-sorting)	21779456	20605446	18480594
UCLA1 tdhTSC Line 1 Rep 1	P32 Primed +2(naïve)+2(hTSC media)+6(hTSC media, post-sorting)	17747888	16713970	15048154
UCLA1 tdhTSC Line 1 Rep 2	P32 Primed +2(naïve)+2(hTSC media)+9(hTSC media, post-sorting)	16911712	15826520	13367054
FT190		45936870	44106998	34930188
Hec116		52399278	50126316	39385912

## Sheet: Bisulfite libraries
Sample Name	Data Source	Sequencing Type	Total reads	Aligned reads	Aligned reads(single a)	Aligned reads(single b)	ReadsAlignedToLambdaDNA	ReadsAlignedToLambdaDNA(single a)	ReadsAlignedToLambdaDNA(single b)	C.Count	CT.count	mCG%	C.Count	CT.count	mCA%	C.Count	CT.count	mCY%	C.Count	CT.count	mC%	ConversionRate
CT1 hTSC	original data	PE150bp	85387046	53686555(62.87%)	21281996(25%)	7458366(9%)	87043(0.10%)	20945(0.02%)	2930(0.003%)	37135768	124529803	0.298208	3954083	966256924	0.00409217	2816825	1585076015	0.00177709	16498	3176871	0.00519316	0.994807
CT3 hTSC	original data		85720717	54762999(63.89%)	20545630(24%)	7310980(9%)	61539(0.07%)	13949(0.02%)	2082(0.00%)	40227706	121335810	0.33154	4037654	944916464	0.00427303	2809091	1543520274	0.00181992	12685	2459911	0.00515669	0.994843
WIBR3 Primed hESC	original data		89174022	57112526(64.05%)	21177160(24%)	7329842(8%)	580012(0.65%)	156004(0.17%)	27794(0.03%)	98052245	115814084	0.846635	12632150	936069312	0.0134949	8785730	1533444343	0.00572941	42848	4859457	0.00881745	0.991183
WIBR3 tdhTSC Line 1	original data		85496066	55175946(64.54%)	19768949(23%)	7145719(8%)	116000(0.14%)	25124(0.03%)	3963(0.00%)	42799294	123127851	0.3476	3874847	951948270	0.00407044	2786509	1558872660	0.00178752	18242	3577891	0.00509853	0.994901
WIBR3 tdhTSC Line 2	original data		88466057	58066030(65.64%)	19796759(22%)	7387212(8%)	36633(0.04%)	7640(0.01%)	1290(0.001%)	48064909	130985680	0.366948	3968732	984284036	0.0040321	2814659	1624664496	0.00173246	8445	1650768	0.0051158	0.994884
CT1 hTSC	Okae et al. 2018, Cell Stem Cell	SE130bp	725797809	455387984(63%)			3984413(0.55%)			63692833	184044279	0.346073	8581297	1157236747	0.00741533	7419322	2006735453	0.00369721	16467	3521711	0.00467585	0.995324
WIBR3 Primed hESC	Theunissen et al. 2016 Cell Stem Cell (GSM1969070)	SE130bp	1088250140	854327473(78%)			6629957(0.61%)			516769029	605576058	0.853351	66220799	6087000870	0.0108791	32979407	8326400478	0.00396082	358425	82694629	0.00433432	0.995666
Primary CTBs	Hamada et al. 2016 American Journal of Human Genetics	PE101bp	1872331083	543514966(29%)	488185731(26%)	425447215(23%)	4184332(0.22%)	2116774(0.11%)	2662075(0.14%)	371746537	724789634	0.512903	32891028	3947912376	0.00833125	38989245	6965507511	0.00559747	80007	11725340	0.00682343	0.993177
