# Supplementary material for: Naive Human Embryonic Stem Cells Can Give Rise to Cells with a Trophoblast-like Transcriptome and Methylome
Source: Stem Cell Reports. 2020 Jul 2;15(1):198–213. doi: 10.1016/j.stemcr.2020.06.003 (PMC7363941; doi:10.1016/j.stemcr.2020.06.003)
Supplement: Table S4. RPKM of All Samples, Related to Figures 3, 5, and 6 [file mmc5.xlsx]

## Sheet: matrixRPKM
Gene	Symbol	WIBR3 Primed hESCs Rep 1	WIBR3 Primed hESCs Rep 2	WIBR3 Primed hESCs Rep 3	WIBR3 Primed hESC Rep 4	UCLA1 Primed hESCs Rep1	UCLA1 Primed hESCs Rep2	UCLA1 Primed hESCs Rep3		WIBR3 Naïve hESCs Replicate 1	WIBR3 Naïve hESCs Replicate 2		CT1 hTSC Rep1	CT1 hTSC Rep 2	CT1 hTSC Rep3	CT1 hTSC Rep4	CT1 hTSC Rep5	CT1 hTSC Rep6	CT1 hTSC Rep7	CT3 hTSC Rep1	CT3 hTSC Rep2	CT3 hTSC Rep3	CT3 hTSC Rep4	BT2 hTSC Rep1	BT2 hTSC Rep2	BT2 hTSC Rep3	BT2 hTSC Rep4		WIBR tdhTSC Line 1 Rep1	WIBR tdhTSC Line 1 Rep2	WIBR3 tdhTSC Line 2 Rep1	WIBR3 tdhTSC Line 2 Rep2	WIBR3 tdhTSC Line 3 Rep1	UCLA1 tdhTSC Line1 Rep1	UCLA1 tdhTSC Line1 Rep2		FT190	Hec116
ENSG00000201285	5S_rRNA	0	0	0	0	0	0	0		0	0		0	0	0	0	0	0	0	0	0	0	0	0	0	0	0		0	0	0	0	0	0	0		0	0
ENSG00000212595	5S_rRNA	0	0	0	0	0	0	0		0	0		0	0	0	0	0	0	0	0	0	0	0	0	0	0	0		0	0	0	0	0	0	0		0	0
ENSG00000238602	5S_rRNA	0	0	0	0	0	0	0		0	0		0	0	0	0	0	0	0	0	0	0	0	0	0	0	0		0	0	0	0	0	0	0		0	0
ENSG00000238762	5S_rRNA	0	0	0	0	0	0	0		0	0		0	0	0	0	0	0	0	0	0	0	0	0	0	0	0		0	0	0	0	0	0	0		0	0
ENSG00000239156	5S_rRNA	0	0	0	0	0	0	0		0	0		0	0	0	0	0	0	0	0	0	0	0	0	0	0	0		0	0	0	0	0	0	0		0	0
ENSG00000261122	5S_rRNA	0	0	0	0	0	0	0		0	0		0.029	0.133	0	0.05	0.053	0.061	0	0.065	0.036	0	0	0.026	0.043	0	0		0	0	0	0	0	0	0		3.351	0.949
ENSG00000271924	5S_rRNA	0	0	0	1.162	0	0	0		0.949	4.221		0	0	0	0	0.982	1.123	0	0	0.327	0	0	0	1.179	0	0		0	1.613	0	0	0	0	0		0	0
ENSG00000272253	5S_rRNA	0	0	0	0	0	0	0		0	0		0	0	0	0	0	0	0	0	0	0	0	0	0	0	0		0	0	0	0	0	0	0		0	0
ENSG00000272351	5S_rRNA	0	0	0	0	0	0	0		0.466	0		0	0	0	0	0	0	0	0	0	0	0	0	0	0	0		0	0	0	0	0	0	0		0	0
ENSG00000272435	5S_rRNA	0	0	0	0	0	0	0		0	0		0	0	0	0	0	0	0	0	0	0	0	0	0	0	0		0	0	0	0	0	0	0		0	0
ENSG00000232512	7SK	0	0	0	0	0	0	0		0	0		0	0	0	0	0	0	0	0	0	0	0	0	0	0	0		0	0	0	0	0	0	0		0	0
ENSG00000249352	7SK	0	0	0	0	0	0	0		0	0		0	0	0	0	0	0	0	0	0	0	0	0	0	0	0		0	0	0	0	0	0	0		0	0.031
ENSG00000254144	7SK	0	0.923	0	0	0	0.194	0.176		0.572	0		0	0.393	0.177	0	0	0	0	0	0	0	0	0.194	0.158	0.671	0.447		0	0.648	0.166	0	0.389	0	0		0.18	0.312
ENSG00000260682	7SK	0.78	0.944	0.856	0.147	0.192	0.366	0.166		0.42	0.653		0	0.041	0.121	0	0.083	0.095	0.488	0	0.041	0.058	0.247	0.02	0.133	0.141	0.234		0	0	0.087	0.096	0.082	0.05	0.123		0.113	0.229
ENSG00000271765	7SK	0	0	0	0	0	0	0		0	0		0	0	0	0	0	0	0	0	0	0	0	0	0	0	0		0	0	0	0	0	0	0		0	0
ENSG00000271814	7SK	0	0	0	0	0	0	0		0	0		0	0	0	0	0	0	0	0	0	0	0	0	0	0	0		0	0	0	0	0	0	0		0	0
ENSG00000271818	7SK	0	0	0.16	0	0	0	0		0	0		0	0	0	0	0	0	0	0	0	0	0	0	0	0	0		0	0	0.15	0	0	0	0		0	0
ENSG00000121410	A1BG	0.259	0.201	0.219	0.034	0.061	0.197	0		0.111	0.411		0.094	0.043	0.013	0.04	0.057	0.033	0.101	0.105	0.048	0.08	0.057	0.028	0.126	0.073	0.065		0	0.071	0.06	0.033	0.056	0	0.043		0.026	0
ENSG00000268895	A1BG-AS1	1.551	1.66	1.11	1.411	0.834	0.767	0.605		0.855	1.179		0.812	1.167	1.189	1.817	1.316	1.035	1.695	0.554	1.342	1.602	1.965	0.786	1.382	1.014	1.443		1.297	1.587	2.063	1.337	1.256	1.604	1.161		0.599	0.358
ENSG00000148584	A1CF	0	0	0	0	0	0	0		0.092	0.051		0	0	0	0	0	0	0	0	0	0	0	0	0	0	0		0	0	0	0	0	0	0		0	0
ENSG00000175899	A2M	0	0.074	0.089	0.043	0.015	0.141	0		0.696	0.413		0.069	0.636	0.028	0.059	0.054	0.041	0.381	0	0.03	0	0	0.044	0.043	0	0		0	0	0.008	0.021	0.018	0.154	0.08		0.008	14.265
ENSG00000245105	A2M-AS1	0.158	0.276	0.284	0.311	0.155	0.18	0.281		0.279	0.226		0	0.052	0.082	0.024	0.105	0	0	0	0	0	0	0.052	0.042	0.045	0		0	0.086	0	0	0.052	0.064	0		0.143	0.498
ENSG00000166535	A2ML1	1.791	1.739	1.599	0.521	0.744	2.007	0.918		0.334	0.473		3.15	2.726	4.307	4.038	1.447	2.771	2.705	1.368	2.697	2.145	3.131	1.342	1.888	0.896	0.961		1.014	1.46	1.187	1.059	0.852	2.435	1.472		0.007	0.025
ENSG00000256661	A2ML1-AS1	0.192	0	0	0	0	0	0		0.86	1.093		0.558	1.012	0.911	2.364	1.017	1.744	2.395	0.156	0.254	0.354	2.529	0.125	0.305	0.216	0.575		0.697	0.209	0.428	1.77	0.501	0.31	0.755		0	0
ENSG00000256904	A2ML1-AS2	0.224	0.348	0	0	0	0	0		1.869	0.426		0	0	0.067	0.277	0.595	0	0.701	0.365	0	0	0.592	0	0.119	0.253	0		0	0.244	0.125	0	0	0	0		0	0
ENSG00000256069	A2MP1	0	0	0	0	0	0	0		0	0		0	0	0	0	0	0	0	0	0	0	0	0	0	0	0		0	0	0	0	0	0	0		0	0
ENSG00000184389	A3GALT2	0	0	0	0	0	0	0		0	0.156		0	0	0.024	0.051	0	0	0	0.067	0	0	0	0	0	0	0.123		0	0.179	0.046	0	0.107	0	0		0	0
ENSG00000128274	A4GALT	6.887	6.346	3.09	3.094	5.426	8.333	4.938		168.509	48.664		58.233	40.877	53.508	52.039	39.587	60.762	45.51	55.814	45.316	49.371	53.922	55.807	47.977	47.719	64.189		60.846	48.241	57.915	58.167	55.709	49.243	49.758		0.533	15.418
ENSG00000118017	A4GNT	0	0	0	0	0	0	0		0	0		0	0	0	0	0	0	0	0	0	0	0	0	0	0	0		0	0	0	0	0	0	0		0	0
ENSG00000094914	AAAS	17.854	15.228	15.008	13.958	24.716	26.921	23.087		17.801	15.595		8.332	12.539	11.806	9.979	11.412	14.606	12.751	6.99	9.271	9.889	13.152	9.718	10.852	10.904	14.83		11.418	8.845	9.265	10.149	10.664	10.693	14.024		19.957	10.768
ENSG00000081760	AACS	3.526	3.762	3.972	4.561	5.117	5.239	4.873		6.738	3.346		2.069	4.387	2.708	3.835	4.313	4.312	3.338	2.257	3.494	4.063	3.041	2.608	3.882	3.891	2.02		3.221	1.794	3.508	1.707	4.965	5.465	4.339		6.986	4.263
ENSG00000250420	AACSP1	0.128	0.119	0.122	0.04	0.086	0.1	0.106		0.459	0.633		0	0.169	0.008	0.284	0.951	0.388	0.44	0	0.011	0.283	0	0.017	0.367	0.173	0.307		0	0.112	0.973	1.931	0.201	0	1.009		0.773	0.04
ENSG00000114771	AADAC	0.156	0	0.031	0	0	0	0		0.133	0		0	0	0	0	0	0	0	0	0	0	0	0	0	0	0		0.094	0	0	0	0.271	0	0		0	0
ENSG00000197953	AADACL2	0	0	0	0	0	0	0		0	0		0	0.023	0.005	0.042	0	0.026	0	0	0	0	0	0	0	0	0		0.031	0.019	0.01	0	0	0.028	0		0	0
ENSG00000188984	AADACL3	0.513	0.348	0.6	0.671	1.882	0.599	1.693		0.233	0.163		0.327	1.526	0.922	1.161	1.192	3.797	3.809	0.191	0.567	0.276	0.113	0.223	0.363	0.121	0.225		1.245	0.093	0.299	0	1.816	1.522	0.548		0.026	0
ENSG00000204518	AADACL4	0	0	0	0	0	0	0		0	0		0	0	0	0.034	0	0	0	0	0	0	0	0.036	0	0	0		0	0	0	0	0	0	0		0	0
ENSG00000109576	AADAT	10.808	4.484	5.165	7.978	2.524	1.797	2.644		5.94	5.798		0.042	0.192	0.242	0.287	0.154	0.132	0.227	0.189	0.449	0.214	0.307	0.057	0.123	0.131	0.087		4.861	17.152	8.119	18.516	4.137	5.59	5.096		0.018	1.127
ENSG00000158122	AAED1	4.774	4.531	3.367	3.79	2.927	4.57	3.435		1.8	6.459		5.396	8.607	6.61	7.05	7.786	11.29	8.116	3.925	6.498	7.671	8.527	6.63	5.961	10.07	10.075		8.835	10.737	7.487	11.024	9.319	7.9	5.313		5.664	4.359
ENSG00000103591	AAGAB	9.739	11.602	15.879	19.501	20.819	16.694	21.414		16.09	21.173		8.633	13.686	16.117	15.985	17.266	19.539	21.954	7.234	14.219	11.677	16.704	11.271	18.023	19.823	19.368		13.354	11.936	12.983	13.113	18.45	18.338	16.965		22.8	10.487
ENSG00000115977	AAK1	1.41	0.846	1.101	1.138	0.696	0.703	0.758		1.502	1.743		6.127	8.025	9.426	9.717	9.13	8.195	8.674	6.969	7.19	8.032	11.536	6.713	7.431	6.131	9.677		7.344	10.763	7.352	12.192	4.859	6.013	8.427		0.813	0.682
ENSG00000087884	AAMDC	7.266	8.505	5.132	4.546	4.222	5.977	4.056		5.8	9.32		1.492	3.032	2.08	3.382	2.306	3.178	2.855	1.594	1.653	2.633	3.295	1.739	2.176	2.463	3.346		2.594	2.865	2.815	3.705	2.271	2.378	3.162		3.634	3.413
ENSG00000127837	AAMP	37.395	50.425	43.71	53.13	57.749	36.53	58.889		58.536	44.514		52.8	70.357	58.652	62.463	57.668	71.644	59.923	57.922	68.529	55.201	53.666	57.509	65.441	62.844	61.648		57.654	56.553	60.896	62.027	51.415	52.151	50.723		52.817	18.35
ENSG00000129673	AANAT	0.356	0.215	0.661	0.062	0.089	0.129	0		0.101	0		0	0	0.012	0	0	0	0.124	0	0	0	0	0	0	0	0		0	0	0.022	0	0	0	0.156		0.048	0.27
ENSG00000131043	AAR2	8.379	10.658	12.713	13.367	20.944	14.126	19.736		13.3	13.112		6.911	9.168	11.048	8.217	8.818	13.092	9.991	6.513	8.547	7.783	7.226	8.827	10.183	7.055	9.14		8.532	6.084	8.102	5.589	9.45	11.288	11.173		16.764	11.073
ENSG00000205002	AARD	0.61	1.42	1.092	1.183	0.684	0.234	0.87		0.621	1.297		0	0.024	0	0.022	0	0.109	0.112	0	0	0	0	0	0	0	0		0.065	0.039	0.02	0.055	0.141	0	0		0	0
ENSG00000090861	AARS	65.681	51.943	61.995	58.947	114.324	141.392	112.182		100.64	78.539		100.726	45.848	48.234	45.805	58.675	47.467	45.929	92.422	45.083	45.878	40.11	80.203	48.701	61.033	46.565		53.992	71.286	79.478	98.672	58.662	46.196	49.29		29.906	50.105
ENSG00000124608	AARS2	10.358	14.254	11.252	12.016	7.318	5.824	8.036		68.451	39.335		6.717	13.363	13.043	12.329	10.559	9.966	11.867	5.109	8.917	9.186	8.459	6.474	11.271	8.998	8.984		8.648	9.021	11.939	9.647	7.95	7.916	13.422		6.534	7.387
ENSG00000266967	AARSD1	7.904	6.62	3.641	4.586	2.136	1.552	1.976		3.941	6.666		0.545	1.158	1.14	1.284	2.513	1.845	1.607	0.494	0.919	1.812	3.272	0.563	1.179	0.87	3.44		1.318	2.088	1.451	2.268	1.039	0.945	2.166		2.005	0.503
ENSG00000157426	AASDH	5.26	5.223	4.974	3.542	3.419	5.513	3.251		3.371	4.467		2.131	3.154	2.999	2.934	3.366	2.349	3.205	2.228	2.447	2.616	3.349	2.171	3.059	3.176	2.912		2.612	2.682	3.211	2.843	2.145	1.779	3.235		2.906	1.624
ENSG00000149313	AASDHPPT	7.452	8.453	7.454	7.803	8.11	8.835	9.037		7.218	10.49		4.333	5.542	6.644	5.339	6.597	6.503	6.389	3.107	5.351	5.817	7.877	4.965	6.549	7.518	6.582		7.693	4.974	5.449	4.614	8.381	6.771	4.555		8.213	5.025
ENSG00000008311	AASS	35.995	76.044	100.522	22.941	63.405	91.374	70.398		22.429	9.789		3.46	3.688	5.321	6.178	6.457	4.379	5.069	2.744	4.657	8.112	7.172	2.981	4.836	4.893	4.729		7.41	8.342	11.904	6.563	6.285	5.551	5.576		0.9	2.176
ENSG00000108270	AATF	18.226	20.449	28.267	32.289	22.437	10.847	25.238		26.554	21.581		13.919	17.013	17.413	17.587	15.526	23.357	22.96	12.839	17.533	12.478	15.813	15.807	16.595	14.626	20.85		20.915	16.35	18.228	17.535	21.602	21.089	21.036		32.197	12.198
ENSG00000181409	AATK	0.849	1.651	1.187	0.677	0.211	0.371	0.321		0.285	0.264		0.132	0.276	0.124	0.197	0.129	0.169	0.283	0.09	0.147	0.051	0.11	0.145	0.162	0.031	0.084		0.177	0.091	0.117	0.15	0.091	0.045	0.137		3.344	0.051
ENSG00000225180	AATK-AS1	0.048	0.224	0.057	0	0	0	0		0	0		0	0	0	0	0	0	0	0	0	0	0	0	0	0	0		0	0	0	0	0	0	0		0.116	0
ENSG00000254180	AB015752.3	0	0	0.089	0.235	0	0	0.089		1.345	0.57		0	0	0.134	0	0	0.227	0.468	0	0	0	0	0	0	0	0.225		0	0.163	0.251	0	0	0.242	0		0	0.079
ENSG00000228757	AB019438.66	0	0	0	0	0	0	0		0	0		0	0	0	0	0	0	0	0	0.271	0	0	0.399	0	0	0		0	0	0	0	0	0	0		0	0
ENSG00000221180	AB019440.1	0	0	0	0	0	0	0		0	0		0	0	0	0	0	1.205	1.241	0	0	0	0	0	0	0	0		0	0	0	0	0	0	0		0	0
ENSG00000271201	AB019440.50	0	0	0	0	0	0	0		0	0		0	0	0	0	0	0	0	0	0	0	0	0	0	0	0		0	0	0	0	0	0	0		0	0
ENSG00000225200	AB019441.29	10.775	5.25	7.004	3.468	6.271	6.294	5.794		7.968	4.201		5.428	5.474	3.859	4.004	3.298	2.096	3.884	5.275	4.514	3.314	5.47	5.569	3.079	4.829	6.013		2.763	4.213	4.71	4.253	3.97	4.02	2.722		4.338	6.52
ENSG00000183044	ABAT	0.862	2.213	1.23	0.962	0.568	1.394	0.625		1.196	2.095		1.358	1.82	2.042	3.262	1.686	1.173	2.041	1.293	3.046	3.609	2.253	0.89	1.722	1.293	0.974		1.277	0.987	1.232	0.999	1.173	1.868	1.524		0.607	1.566
ENSG00000237215	ABC12-47043100G14.2	0	0	0	0	0	0	0		0	0		0	0	0	0	0	0	0	0	0	0	0	0	0	0	0		0	0	0	0	0	0	0		0	0
ENSG00000226210	ABC7-42389800N19.1	10.105	8.614	4.919	4.413	1.87	2.358	2.197		5.499	7.52		1.7	1.669	3.485	4.469	2.846	2.603	2.606	0.891	0.695	1.759	2.265	2.139	1.695	1.29	3.435		3.64	6.49	5.675	7.704	3.736	3.16	5.824		4.116	1.5
ENSG00000271153	ABC7-43041300I9.1	0.191	0	0	0	0	0	0		0	0.363		0	0	0.057	0.118	0.253	0	0	0	0.084	0	0	0	0	0.215	0		0	0	0.107	0	0	0.308	0		0	0
ENSG00000165029	ABCA1	3.075	2.687	1.807	1.221	3.015	1.535	3.453		18.775	10.834		1.172	1.23	0.601	2.485	1.944	3.16	4.16	0.862	0.212	0.268	0.463	1.628	0.64	0.869	0.206		0.541	0.241	0.456	0.129	1.037	0.679	0.09		0.719	0.244
ENSG00000154263	ABCA10	0.031	0.016	0.006	0	0	0	0		0.02	0.078		0	0	0.009	0.006	0	0	0.016	0	0	0	0.027	0	0	0	0		0	0	0.006	0.016	0	0.033	0.02		0.006	0.027
ENSG00000251595	ABCA11P	0.869	0.578	0.333	0.292	0.122	0.02	0.238		0.119	0.354		0.136	0.185	0.295	0.383	0.453	0.141	0.291	0.05	0.178	0.229	0.983	0.081	0.181	0.14	0.513		0.339	0.372	0.139	0.334	0.406	0.301	0.245		0.187	0.065
ENSG00000144452	ABCA12	0	0	0	0.014	0.005	0.048	0.022		0.071	0.052		0.763	0.377	1.648	1.759	0.427	0.558	2.328	0.979	2.153	1.681	0.704	1.37	1.674	1.359	0.635		1.288	0.862	0.869	0.68	1.706	0.892	1.088		1.172	1.018
ENSG00000179869	ABCA13	0	0	0	0.007	0.008	0.009	0.008		0.753	0.452		0	0.025	0.007	0.029	0.019	0.014	0.051	0.004	0.008	0	0	0	0	0	0		0.017	0.01	0.005	0	0.024	0.023	0.009		0.003	0.017
ENSG00000238098	ABCA17P	0.053	0.072	0	0	0	0.06	0		0.068	0.05		0	0.017	0	0.016	0.017	0	0	0	0.012	0.024	0.035	0	0	0	0		0	0	0	0	0	0	0		0.04	0.035
ENSG00000107331	ABCA2	5.253	4.425	3.87	2.952	0.696	1.685	0.725		2.725	3.619		1.61	2.505	1.286	2.2	2.127	0.902	1.47	3.192	1.908	2.834	0.854	1.273	0.955	0.823	0.282		1.437	1.607	4.16	1.321	1.347	1.071	2.403		4.899	11.544
ENSG00000167972	ABCA3	3.74	5.44	2.993	1.515	0.883	3.98	0.787		4.552	5.02		0.598	4.127	0.808	3.792	2.974	2.559	2.358	0.64	1.309	1.639	1.084	0.909	1.101	0.951	0.133		1.352	0.641	1.079	0.513	0.681	0.359	0.787		7.352	6.856
ENSG00000198691	ABCA4	0.13	0.039	0.066	0.298	0.045	0.104	0.053		0.102	0.304		0.945	3.161	1.176	1.658	2.372	1	1.873	0.942	1.787	2.379	1.213	0.546	1.426	1.217	0.825		1.036	0.316	1.536	0.338	1.906	1.308	0.984		0.344	0.052
ENSG00000154265	ABCA5	0.717	0.429	0.185	0.268	0.133	0.043	0.113		0.181	1.088		0.249	0.243	0.641	0.609	0.437	0.28	0.555	0.075	0.212	0.534	2.085	0.077	0.255	0.252	0.79		0.395	1.276	0.883	1.003	0.688	1.319	1.66		0.052	0.908
ENSG00000154262	ABCA6	0	0.005	0	0	0	0.012	0		0	0.012		0	0.004	0.004	0	0	0	0	0	0	0	0	0	0	0	0		0	0.007	0	0	0.016	0	0		0	0
ENSG00000064687	ABCA7	5.146	5.332	4.182	3.72	1.103	2.298	1.285		3.955	4.782		9.065	10.292	11.213	17.069	11.51	9.833	11.24	6.991	6.904	9.229	15.909	6.37	6.89	6.293	8.191		6.458	11.153	8.108	8.638	5.573	5.541	9.814		6.903	6.32
ENSG00000141338	ABCA8	0	0	0	0.036	0	0.01	0		0	0.015		0	0.005	0.002	0	0.01	0	0.012	0	0	0	0	0	0.004	0	0		0	0.008	0	0	0	0	0		0	0.004
ENSG00000154258	ABCA9	0.009	0.007	0.006	0.015	0	0	0		0.018	0.09		0.007	0	0.003	0.029	0	0	0.03	0	0	0	0	0.006	0	0	0		0.017	0	0.021	0	0.037	0	0.019		0.006	0
ENSG00000231749	ABCA9-AS1	1.822	2.312	1.284	0.26	0	0.431	0		0.106	0		0	0	0.098	0	0	0	0	0.135	0.146	0	0	0	0.176	0	0		0.301	0.18	0.463	0	0.216	0	0		0	0
ENSG00000085563	ABCB1	0.078	0.097	0.13	0.098	0.219	0.041	0.23		0.04	0.178		0.034	0.185	0.172	0.327	0.124	0.095	0.366	0.076	0.096	0.115	0.082	0.01	0.108	0.053	0.047		0.028	0.085	0.105	0.072	0.082	0.05	0.092		0.009	0.27
ENSG00000135776	ABCB10	3.887	3.757	4.686	6.099	4.802	1.828	4.677		6.169	6.962		6.635	10.632	10.989	10.179	9.989	8.984	11.126	5.523	7.926	8.525	6.394	8.232	7.484	8.559	6.904		11.694	6.893	11.761	6.704	12.947	7.962	8.462		8.663	9.146
ENSG00000259689	ABCB10P1	0.04	0.338	0.071	0.249	0.156	0.077	0.117		0.102	0		0	0	0	0.024	0	0	0.186	0	0.018	0.073	0	0.052	0.042	0.045	0		0.072	0	0.022	0	0	0.064	0		0	0
ENSG00000261524	ABCB10P3	0	0	0	0	0	0	0		0	0		0	0	0	0	0	0	0	0	0.018	0	0	0	0.021	0	0		0.073	0	0.045	0	0	0	0		0	0
ENSG00000260053	ABCB10P4	0	0.031	0	0.062	0	0	0		0.025	0		0	0	0.012	0	0	0	0	0	0.018	0	0	0	0	0	0		0	0.086	0	0.061	0	0	0		0	0
ENSG00000073734	ABCB11	0	0	0.01	0.053	0	0.033	0		0.011	0		0.024	0	0.01	0	0	0	0	0	0.007	0	0	0.033	0.018	0.038	0.025		0.031	0	0	0	0	0.082	0		0	0
ENSG00000005471	ABCB4	0.243	0.09	0.055	0.29	0.11	0.196	0.075		0.081	0.505		0.076	0.405	0.058	0.235	0.23	0.105	0.126	0.028	0.112	0.277	0.153	0.008	0.153	0.13	0.121		0.063	0.063	0.155	0.089	0.045	0.019	0		0.084	0.224
ENSG00000004846	ABCB5	0	0	0	0	0	0	0		0.006	0		0	0	0	0	0	0	0	0	0	0	0.025	0	0	0	0		0	0	0	0	0	0	0		0	0
ENSG00000115657	ABCB6	2.03	2.052	2.372	1.619	1.968	2.415	1.947		2.133	3.795		3.827	6.319	2.814	4.013	4.724	4.089	3.145	2.353	2.609	3.225	5.096	2.673	2.879	2.683	4.071		2.239	6.18	3.739	5.225	2.283	1.991	2.722		5.456	1.536
ENSG00000131269	ABCB7	24.303	19.946	20.583	17.5	16.117	24.838	17.245		14.079	16.351		6.574	13.352	9.916	12.279	15.284	13.936	13.918	5.392	8.439	11.907	8.76	8.212	10.631	12.887	9.362		10.392	9.872	10.149	8.513	14.329	14.305	13.138		10.965	12.358
ENSG00000197150	ABCB8	2.458	2.352	1.92	3.07	1.398	1.479	1.567		15.103	6.628		3.017	2.095	3.23	3.249	2.768	3.559	3.375	2.69	2.556	2.311	3.256	3.896	3.465	3.796	3.773		2.783	4.202	4.463	3.94	2.375	2.489	2.961		1.747	4.095
ENSG00000150967	ABCB9	0.405	0.438	0.416	0.625	0.253	0.32	0.279		0.664	0.72		0.87	1.334	1.368	1.233	1.798	1.864	1.681	0.891	1.523	1.52	1.105	1.149	1.678	1.551	1.635		1.317	1.483	1.478	1.36	1.632	1.6	1.466		1.934	2.122
ENSG00000103222	ABCC1	28.173	26.853	19.419	15.07	8.779	16.537	10.504		14.949	10.649		5.991	12.657	8.053	11.198	13.666	9.522	8.93	6.615	8.553	10.952	7.637	7.502	9.769	9.192	6.711		6.612	7.335	8.327	6.547	6.229	6.858	8.742		15.438	21.298
ENSG00000124574	ABCC10	3.515	3.274	2.64	3.615	1.862	1.067	1.678		6.325	4.399		2.916	4.19	4.194	5.346	3.696	3.251	4.352	2.064	2.82	3.342	2.999	3.031	3.816	3.008	2.381		2.319	3.198	3.114	2.227	3.136	3.083	6.25		3.953	2.147
ENSG00000121270	ABCC11	0.024	0.037	0.05	0.056	0.007	0.016	0		0.023	0.045		0.017	0.047	0.007	0	0.016	0	0	0.01	0.016	0.022	0.032	0.008	0.019	0.013	0.072		0	0.039	0.027	0.037	0	0.019	0.047		0.022	0.025
ENSG00000140798	ABCC12	0.046	0.072	0.035	0.018	0.033	0.023	0.007		0.074	0.044		0	0	0.003	0.007	0	0	0.018	0	0	0	0	0	0	0.013	0		0	0	0.013	0	0	0.019	0.023		0.007	0
ENSG00000243064	ABCC13	0	0	0	0	0.005	0	0.014		1.796	1.489		0	0	0.002	0	0	0	0	0	0	0	0	0.005	0	0	0		0.015	0	0.009	0	0	0	0		0	0
ENSG00000023839	ABCC2	0.069	0.129	0.133	0.109	0.101	0.127	0.255		0.819	0.766		1.912	8.371	5.923	6.206	6.213	12.84	12.005	0.768	2.222	1.539	4.623	2.223	5.959	3.824	9.826		3.083	2.649	4.047	2.139	10.385	10.852	4.683		0.336	0.131
ENSG00000108846	ABCC3	0.486	0.126	0.059	0.028	0.066	0.059	0.048		0.075	0		0.039	0.125	0.174	0.122	0.108	0.219	0.338	0.029	0.036	0.033	0.19	0.018	0.067	0.041	0.23		0.049	0.059	0.055	0.055	0.235	0.35	0.266		10.983	11.31
ENSG00000125257	ABCC4	1.942	1.19	1.53	2.795	2.592	2.752	2.555		2.861	2.243		0.781	3.55	2.474	2.998	4.341	4.281	4.576	0.854	2.388	2.852	1.785	1.472	3.223	4.452	2.013		2.556	1.332	2.285	0.958	4.135	2.238	1.628		7.198	7.444
ENSG00000114770	ABCC5	3.815	5.378	5.099	4.965	3.895	3.73	3.824		3.741	5.094		4.584	10.775	9.39	11.196	9.621	12.012	10.702	4.577	8.919	9.249	11.432	7.675	9.883	6.411	8.216		10.421	9.911	9.715	7.504	11.126	12.275	12.695		2.258	1.417
ENSG00000223882	ABCC5-AS1	0	0	0	0	0	0	0		0	0		0	0	0	0	0	0	0	0	0	0	0	0	0	0	0		0	0	0	0	0	0	0		0	0
ENSG00000091262	ABCC6	0.172	0.204	0.048	0.234	0.019	0.075	0.014		0.103	0.218		0	0.008	0.031	0.064	0.015	0.07	0.018	0.028	0.015	0.042	0.03	0.007	0.036	0.013	0.034		0.021	0.037	0.051	0.018	0.135	0.037	0.135		0.208	0.246
ENSG00000256340	ABCC6P1	0.379	0.45	0.06	0.079	0.014	0.164	0		0.178	0.144		0.018	0.05	0.038	0.047	0.134	0.077	0.039	0	0.022	0	0.133	0.016	0.04	0.028	0.114		0	0	0.014	0	0.033	0.082	0.05		0	0
ENSG00000255277	ABCC6P2	0.159	0.247	0.095	0.125	0.134	0	0.047		0.153	0.151		0	0	0	0	0	0	0	0	0	0.147	0	0	0	0	0		0	0	0	0.123	0	0	0		0.048	0.25
ENSG00000006071	ABCC8	0.051	0.285	0.174	0.06	0.021	0.025	0.022		0.024	0		0	0	0	0	0	0	0	0	0	0	0.033	0.008	0	0	0		0	0	0.007	0	0	0	0		0.199	0
ENSG00000069431	ABCC9	0	0	0.005	0.095	0	0.005	0		0.015	0.101		0	0	0.002	0.005	0	0.012	0.012	0	0	0	0	0	0	0	0		0	0	0.008	0	0	0	0		0	0
ENSG00000101986	ABCD1	7.632	5.729	7.446	12.232	4.931	3.37	4.944		21.847	12.6		40.04	15.595	26.086	31.246	14.277	17.848	24.514	43.942	21.504	20.165	21.608	28.954	15.082	13.358	10.75		17.338	15.867	32.913	14.645	13.365	12.272	11.693		5.35	8.251
ENSG00000215151	ABCD1P2	0	0	0	0	0	0	0		0	0		0	0	0	0	0	0	0	0	0	0	0	0	0	0	0		0	0.059	0	0	0	0	0		0	0
ENSG00000261233	ABCD1P3	0	0	0	0	0	0	0		0	0		0	0	0	0	0	0	0	0	0	0	0	0	0	0	0		0	0	0	0	0	0	0		0	0
ENSG00000225293	ABCD1P4	0	0	0	0	0	0	0		0	0		0	0	0	0	0	0	0.224	0	0	0	0	0	0	0	0		0	0	0	0	0	0	0		0	0
ENSG00000214330	ABCD1P5	0	0	0	0	0	0	0		0	0		0	0	0.034	0	0	0	0	0	0	0	0	0	0	0	0		0	0	0	0	0	0	0		0	0
ENSG00000173208	ABCD2	0	0.011	0	0.022	0	0.009	0		0.027	0.079		0	0	0.004	0	0	0	0	0	0.006	0	0	0	0.007	0	0.021		0.101	0.015	0.047	0.021	0.036	0	0		0	0.007
ENSG00000117528	ABCD3	5.602	4.581	5.706	7.726	6.798	7.77	7.24		5.667	8.479		7.627	16.485	13.734	17.936	24.451	19.891	18.223	6.048	13.032	16.883	14.491	7.168	10.302	16.631	9.595		16.47	12.215	14.139	10.048	20.479	15.465	8.19		16.572	12.449
ENSG00000119688	ABCD4	15.546	7.967	5.103	5.037	3.77	3.42	3.513		4.07	6.871		1.402	2.329	2.841	2.796	3.04	2.622	2.731	0.971	1.945	2.953	3.286	1.753	2.133	1.715	3.44		2.03	4.303	4.063	4.014	2.297	2.683	5.022		3.686	4.817
ENSG00000164163	ABCE1	14.143	17.199	28.477	24.599	38.623	28.733	41.157		13.769	21.625		12.868	21.193	21.22	15.22	24.575	28.774	23.43	10.627	18.992	16.558	20.366	16.506	21.591	24.832	27.621		21.016	16.955	15.322	13.449	25.212	19.288	10.979		32.474	9.823
ENSG00000204574	ABCF1	41.936	54.879	68.506	65.262	48.175	33.267	60.391		50.662	44.694		37.306	48.933	48.924	47.737	50.196	64.141	53.452	33.671	43.413	38.98	56.42	38.828	47.416	41.262	60.593		48.575	49.472	42.297	54.767	49.832	51.359	49.131		31.498	30.216
ENSG00000033050	ABCF2	8.12	11.765	19.538	21.54	22.175	15.577	22.364		25.558	17.691		9.168	14.571	20.196	15.612	17.746	26.851	24.485	6.566	13.766	11.931	12.646	12.802	20.005	15.962	21.074		18.306	11.792	15.171	11.72	24.7	18.541	23.33		20.248	18.207
ENSG00000242159	ABCF2P1	0.093	0.036	0.055	0	0	0	0.055		0.119	0.088		0	0	0.014	0.143	0	0	0.29	0.038	0	0	0	0.03	0	0	0		0	0.051	0.026	0	0.061	0	0		0.112	0.024
ENSG00000228769	ABCF2P2	0	0	0	0	0	0	0		0	0		0	0	0	0	0	0	0	0	0	0	0	0	0	0	0		0	0	0	0	0	0	0		0	0
ENSG00000161204	ABCF3	7.818	8.295	8.405	11.902	11.802	6.518	11.331		14.605	12.867		8.921	11.469	11.562	12.198	12.467	14.635	10.289	7.866	10.386	10.775	11.681	10.784	13.276	11.066	11.061		11.312	13.606	12.272	13.058	12.864	13.822	15.078		12.294	12.02
ENSG00000160179	ABCG1	0.099	0.296	0.093	0.821	2.608	4.99	2.482		1.994	1.398		6.731	0.934	4.005	5.269	1.67	3.626	3.689	6.527	1.661	1.697	2.726	9.648	2.132	3.508	1.783		2.417	2.033	2.79	2.003	2.18	4.413	0.78		0.828	0.03
ENSG00000118777	ABCG2	3.269	1.413	1.354	8.326	4.295	4.454	2.744		3.263	2.207		104.544	149.312	134.415	125.964	112.172	129.574	151.28	107.714	131.055	96.177	111.973	150.986	121.998	122.68	106.895		114.287	83.127	70.965	89.898	91.023	70.328	74.6		1.09	2.511
ENSG00000172350	ABCG4	0.622	0.343	0.453	0.304	0.201	0.504	0.098		0.097	0.236		0.06	0.11	0.086	0.273	0.128	0.189	0.173	0.045	0.073	0.077	0.109	0.081	0.088	0.078	0.041		0.176	0.135	0.124	0.085	0.018	0.022	0.245		0.15	0.043
ENSG00000138075	ABCG5	0	0.018	0	0	0.039	0.015	0.069		0	0		0	0	0	0	0	0	0	0	0	0	0	0	0	0	0		0	0	0	0	0	0	0		0	0
ENSG00000143921	ABCG8	0	0	0	0	0.036	0.042	0		0	0		0	0	0	0	0	0	0	0	0	0	0	0	0	0	0		0	0	0.018	0	0	0	0		0	0
ENSG00000143994	ABHD1	0.209	0.93	0.249	0.245	0.088	0.305	0.092		0.033	0.099		0	0.034	0	0.064	0	0.079	0	0	0	0	0	0	0.028	0	0		0	0.057	0.058	0.08	0	0	0		0.346	0.055
ENSG00000144827	ABHD10	10.436	11.741	10.467	13.496	14.316	14.127	12.602		7.956	9.754		6.76	11.191	10.769	10.627	13.502	12.308	12.181	6.01	9.001	11.217	10.9	9.042	11.274	15.452	14.589		10.218	8.775	10.223	10.15	14.495	13.302	8.587		18.022	14.253
ENSG00000106077	ABHD11	4.2	9.597	11.444	8.906	6.065	6.034	5.432		7.687	5.825		23.048	19.168	23.907	20.326	14.908	14.924	21.869	26.841	23.259	21.438	30.568	26.009	23.714	13.952	28.91		20.022	23.903	24.215	29.996	19.624	22.022	24.829		10.305	4.643
ENSG00000100997	ABHD12	11.77	13.968	13.079	17.557	19.931	18.595	20.847		17.564	16.035		37.352	37.102	28.262	30.393	24.494	27.627	30.064	35.158	31.934	25.032	27.541	34.165	28.309	24.835	26.465		21.633	20.221	20.244	25.467	22.735	24.215	23.543		30.627	34.916
ENSG00000131969	ABHD12B	24.576	12.229	7.546	17.401	2.982	6	3.374		16.038	6.038		1.177	4.969	4.031	3.522	4.525	5.677	3.471	0.776	2.78	2.734	7.512	3.954	9.784	7.318	11.761		3.544	5.88	0.643	4.41	2.521	2.174	0.845		0.047	0.082
ENSG00000139826	ABHD13	2.937	4.014	4.104	5.245	3.392	3.96	3.317		2.579	6.075		1.488	3.118	3.515	3.412	3.53	4.603	4.435	1.213	3.217	3.024	3.127	2.174	3.461	3.147	3.97		3.777	3.146	3.065	2.947	4.769	4.826	2.75		3.498	2.987
ENSG00000248487	ABHD14A	0.9	1.076	0.582	1.883	1.177	0.635	0.576		0.889	1.069		0.246	0.297	0.312	0.301	0.398	0.228	0.469	0.396	0.298	0.138	0.495	0.317	0.299	0.127	0.225		0.341	0	0.231	0.52	0.392	0.364	0.739		4.304	17.586
ENSG00000114786	ABHD14A-ACY1	0.72	0.59	0.215	0.314	0.112	0.495	0.284		0.385	0.38		0.058	0.423	0.119	0.049	0.053	0.121	0.188	0.293	0.106	0.148	0	0.052	0.064	0.135	0.24		0	0.087	0.112	0.062	0	0.065	0.237		0.677	0.21
ENSG00000114779	ABHD14B	5.042	4.484	3.236	1.634	1.321	2.568	1.052		4.302	3.75		4.606	3.438	3.811	3.397	4.107	3.907	2.868	3.295	2.226	2.731	2.387	3.581	3.737	3.151	3.332		2.491	2.358	3.4	3.838	5.262	6.6	3.564		11.152	22.961
ENSG00000168792	ABHD15	0.844	1.814	2.92	1.059	1.027	1.35	1.268		5.378	3.162		2.211	2.93	3.805	4.476	2.975	3.109	4.821	1.587	3.013	2.759	2.992	2.634	2.879	2.501	2.678		2.675	2.154	2.588	2.041	3.024	2.3	3.279		11.124	3.781
ENSG00000204427	ABHD16A	1.23	1.084	1.194	1.014	0.795	0.706	0.801		1.123	1.982		1.229	1.129	1.016	1.453	0.858	0.917	0.977	0.949	1.28	1.116	1.211	1.004	1.062	0.635	0.97		0.758	1.704	1.352	1.509	1.008	0.539	1.644		2.242	0.973
ENSG00000183260	ABHD16B	0	0.038	0	0	0	0	0		0.031	0		0	0	0.014	0.06	0	0	0	0	0	0	0	0.063	0	0.055	0		0	0.106	0	0	0	0	0		0	0
ENSG00000129968	ABHD17A	6.814	7.496	6.868	8.302	7.053	5.317	5.926		11.963	10.887		9.128	10.166	12.826	15.167	14.786	14.875	11.768	7.979	10.006	13.956	15.756	8.973	10.033	10.627	12.813		14.161	18.271	18.255	15.962	10.948	9.899	13.595		7.08	5.86
ENSG00000203835	ABHD17AP1	0	0	0	0	0.052	0	0		0	0		0.067	0	0	0	0	0.141	0	0	0	0.171	0	0	0.049	0.105	0.139		0	0	0.155	0.143	0	0.3	0		0.056	0
ENSG00000198658	ABHD17AP2	0	0	0	0	0.052	0.06	0		0	0		0.068	0.061	0.055	0.057	0.123	0	0	0	0.041	0	0	0.181	0	0	0		0	0	0.052	0	0.121	0	0		0	0
ENSG00000250536	ABHD17AP3	0	0.059	0.273	0.12	0.171	0.198	0.045		0.244	0.145		0.055	0.252	0.045	0.094	0	0.578	0.119	0.062	0.034	0	0	0.149	0.243	0	0.114		0	0.083	0.17	0.117	0.299	0	0		0	0.16
ENSG00000229107	ABHD17AP4	0.191	0	0.057	0.299	0.053	0	0		0.061	0.181		0.139	0.315	0.198	0	0.253	0.145	0	0.077	0	0.176	0.503	0.31	0.253	0	0.715		0	0.208	0.053	0.147	0.124	0	0.188		0.058	0.05
ENSG00000182502	ABHD17AP5	0.289	0.299	0.057	0	0.162	0	0.114		0.493	0.183		0.21	0.318	0.315	0.297	0	0.146	0	0.235	0.17	0.178	0.508	0.125	0.613	0.217	0.289		0	0.524	0.484	0.444	0.126	0.156	0		0.291	0.101
ENSG00000226981	ABHD17AP6	0.581	0.257	0.099	0.391	0.139	0.378	0.049		0.479	0.158		0.664	0.164	0.247	0.563	0	0.378	0.518	0.337	0.22	0.306	0.438	0.162	0.44	0.374	0.374		0.151	0.181	0.371	0.255	0.217	0.402	0		0.1	0.174
ENSG00000107362	ABHD17B	20.753	13.213	14.318	18.922	16.913	21.644	18.279		9.08	9.402		3.813	5.355	4.819	5.235	6.446	8.259	5.121	3.425	4.253	5.132	5.1	4.721	4.815	6.667	5.316		5.695	4.336	4.221	3.695	5.889	5.205	3.518		8.767	2.901
ENSG00000136379	ABHD17C	4.06	4.63	5.769	7.644	7.923	10.041	7.858		5.785	5.129		11.661	12.129	6.884	10.251	11.246	14.055	12.347	15.309	7.94	7.712	3.846	4.395	2.965	2.773	2.509		11.42	11.028	12.626	12.167	10.014	14.168	12.846		5.984	3.293
ENSG00000140526	ABHD2	3.391	2.812	3.791	4.138	3.322	3.88	3.705		3.869	6.588		2.711	4.142	4.558	4.188	5.509	4.483	5.257	2.646	3.675	4.187	2.011	3.082	4.616	4.692	2.727		4.704	2.179	4.132	1.946	4.594	5.049	4.488		6.951	14.335
ENSG00000158201	ABHD3	2.202	1.939	1.503	1.525	0.867	0.684	0.926		2.581	3.393		2.714	2.778	3.449	3.952	3.421	3.039	3.749	2.918	3.592	3.332	5.604	3.238	3.716	2.863	5.449		2.778	5.164	3.36	4.245	2.799	5.42	3.753		11.344	2.008
ENSG00000100439	ABHD4	16.783	10.086	12.946	13.167	20.556	21.324	18.354		11.843	19.541		17.775	11.984	15.566	13.624	6.377	11.297	12.544	16.573	12.798	8.564	10.564	16.534	12.475	6.768	10.094		7.074	10.139	12.688	10.821	10.854	20.574	10.787		8.339	35.365
ENSG00000011198	ABHD5	2.403	2.626	2.346	4.627	3.581	2.151	3.339		5.582	3.529		18.321	7.394	15.393	11.889	5.832	8.16	10.577	13.623	13.456	8.315	15.355	10.902	9.201	4.464	7.05		10.476	15.495	10.912	15.425	10.166	15.406	11.73		5.375	4.782
ENSG00000163686	ABHD6	2.148	2.939	1.31	1.969	1.582	3.864	1.868		3.944	3.761		5.058	6.232	6.39	7.382	6.691	6.663	6.446	3.196	4.817	6.859	13.061	3.923	4.405	3.973	5.651		3.642	2.786	2.468	2.6	4.035	4.135	4.232		6.164	2.202
ENSG00000127220	ABHD8	5.8	5.076	6.219	3.321	9.774	7.321	9.169		3.516	5.289		16.399	2.407	5.229	4.472	2.236	2.556	6.122	18.979	6.663	4.701	3.207	12.59	4.139	3.845	4.765		2.352	3.714	4.512	3.499	5.222	9.694	10.04		10.626	21.394
ENSG00000136754	ABI1	15.233	12.988	13.015	11.453	16.077	14.573	15.305		11.44	16.866		24.12	25.334	29.009	26.936	20.641	23.418	25.774	22.163	26.419	20.565	22.294	22.617	22.526	17.914	20.226		22.568	22.827	20.079	18.884	21.369	24.89	16.922		18.446	16.92
ENSG00000138443	ABI2	7.374	8.604	7.234	5.853	6.165	9.316	6.294		3.208	4.8		1.433	2.03	1.87	2.317	2.682	2.088	1.882	1.412	1.858	2.375	2.068	1.441	2.225	2.069	2.548		2.109	2.125	2.493	2.205	2.402	2.394	2.631		4.732	2.842
ENSG00000108798	ABI3	1.199	1.422	2.125	2.877	3.083	0.803	2.875		0.362	0.067		0	0	0.01	0	0	0	0	0	0	0	0	0	0.056	0	0.106		0	0	0	0	0	0	0		0.043	2.571
ENSG00000154175	ABI3BP	0	0.006	0	0	0.009	0	0.005		0.096	0.24		0	0	0.007	0.01	0	0.012	0	0	0.003	0	0	0.005	0.025	0.009	0.012		0.014	0.009	0.088	0	0.031	0.026	0.031		0.005	1.634
ENSG00000097007	ABL1	23.599	28.418	31.638	27.176	23.272	22.538	26.605		30.939	17.207		9.23	12.05	10.95	12.41	13.932	10.74	11.166	9.621	10.232	10.977	7.833	8.077	8.905	8.029	6.111		7.503	5.141	9.194	5.056	11.665	17.157	10.252		19.642	22.572
ENSG00000143322	ABL2	4.43	4.606	3.363	4.88	2.453	3.002	2.617		3.086	6.805		2.886	3.978	4.572	4.267	4.723	4.856	5.307	3.037	4.388	4.244	3.536	4.104	5.235	4.899	5.07		4.657	3.216	4.495	2.735	6.051	7.499	5.613		2.442	6.801
ENSG00000099204	ABLIM1	8.248	9.677	8.883	12.845	7.435	7.082	7.734		7.541	11.974		4.534	6.323	8.104	6.202	7.88	6.855	11.115	2.417	4.522	6.672	4.1	3.64	6.556	6.025	8.456		4.515	1.472	5.757	1.648	13.308	12.341	5.637		18.952	16.565
ENSG00000163995	ABLIM2	0.516	0.3	0.265	0.292	0.209	1.016	0.228		0.165	0.354		0.782	0.596	0.289	1.572	0.494	0.434	0.403	0.163	0.449	0.899	0.227	0.326	0.456	0.21	0.064		0.417	0.671	0.76	0.573	0.037	0.139	0.254		0.069	0.165
ENSG00000173210	ABLIM3	0.18	0.158	0.2	0.188	0.155	0.367	0.191		0.2	0.228		2.402	3.94	3.011	6.5	3.79	3.114	6.562	3.248	5.115	5.05	3.169	2.646	4.319	4.371	3.712		2.466	3.007	3.435	2.919	2.477	4.211	2.744		0.138	9.183
ENSG00000175164	ABO	0.137	0.032	0	0.236	0.023	0.098	0.016		0.193	0.052		0	0.063	0.016	0.051	0.036	0.041	0.021	0	0.054	0	0.036	0.009	0.007	0	0.021		0	0	0.015	0	0	0.022	0.027		0	0
ENSG00000159842	ABR	10.038	11.578	10.312	10.539	2.823	6.803	3.273		26.885	18.164		13.662	20.803	21.631	29.467	23.217	25.248	21.272	10.687	15.512	20.641	19.705	11.814	13.554	11.018	11.226		14.056	14.405	15.967	16.954	11.509	13.991	18.774		11.466	20.198
ENSG00000174429	ABRA	0	0	0	0	0	0	0		0	0		0	0	0	0	0	0	0	0	0	0	0	0	0	0	0		0	0	0	0	0	0	0		0	0
ENSG00000146386	ABRACL	44.821	81.675	71.474	82.9	103.592	71.363	105.881		46.397	62.143		16.598	25.408	28.399	26.041	22.213	35.475	41.602	13.078	27.633	25.575	64.597	25.158	30.527	43.703	63.056		28.743	29.401	22.59	33.997	48.088	35.705	21.334		38.397	44.814
ENSG00000146109	ABT1	14.787	19.483	18.697	23.564	28.607	17.575	24.916		23.779	18.396		19.315	23.846	22.612	19.188	19.056	25.113	19.438	16.354	22.931	15.878	20.889	23.129	26.701	24.469	25.541		21.232	15.939	23.485	16.554	21.375	19.063	20.284		20.132	13.253
ENSG00000250496	ABT1P1	0	0	0	0	0	0.069	0		0	0		0	0	0.063	0	0.14	0	0.33	0.086	0	0	0	0	0.056	0.238	0		0	0	0.059	0	0	0	0		0	0.055
ENSG00000114626	ABTB1	2.829	1.648	0.789	1.082	0.56	0.724	0.682		0.361	0.963		1.731	1.413	2.112	2.621	1.55	1.174	2.11	1.956	1.28	1.662	1.746	1.73	1.479	1.301	1.458		2.227	2.483	2.989	2.383	1.048	1.411	1.914		1.36	1.978
ENSG00000166016	ABTB2	4.859	3.742	4.821	4.837	5.603	5.702	5.371		5.112	3.774		32.967	9.145	25.387	24.663	3.304	4.571	9.032	23.888	26.68	16.81	13.748	15.018	10.61	2.317	2.745		9.723	23.427	19.955	16.756	4.96	16.922	13.659		5.742	7.325
ENSG00000221486	AC000003.1	0	0	0	0	0	0	0		0	0		0	0	0	0	0	0	0	0	0	0	0	0	0	0	0		0	0	0	0	0	0	0		0	0
ENSG00000264194	AC000003.2	0	0	0	0	0	0	0		0	0		0	0	0	0	0	0	0	0	0	0	0	0	0	0	0		0	0	0	0	0	0	0		0	0
ENSG00000221069	AC000029.1	0	0	0	0	0	0	0		0	0		0	0	0	0	0	0	0	0	0	0	0	0	0	0	0		0	0	0	0	0	0	0		0	0
ENSG00000260246	AC000032.2	0	0	0	0	0	0	0		0	0		0	0	0	0	0	0	0	0	0	0	0	0	0	0	0		0	0	0	0	0	0	0.348		0	0
ENSG00000225929	AC000036.4	0	0	0	0	0	0	0		0.082	0		0.124	1.268	0.127	0.263	0.453	0.388	0.333	0	0.377	0.63	0	0.083	0.475	0.241	0.32		0.155	0.325	0.072	0.066	0.056	0.069	0.504		0	0
ENSG00000242156	AC000041.8	0	0	0	0	0	0	0		0	0		0	0	0	0	0	0	0	0	0	0	0	0	0	0	0		0	0	0	0	0	0	0		0	0
ENSG00000225007	AC000067.1	0	0	0	0	0	0	0		0	0		0	0	0	0	0	0	0	0	0	0	0	0	0	0	0		0	0	0	0	0	0	0		0	0
ENSG00000273212	AC000068.10	0.941	0.438	0.674	0	0.211	0.123	0.334		0	0		0	0.124	0	0.116	0.25	0	0	0	0	0	0	0	0.2	0	0		0	0.205	0.316	0	0	0	0		0.341	0.099
ENSG00000185065	AC000068.5	0.743	0.737	1.133	0.518	0.602	0.618	0.732		0.238	0.314		0.09	0.218	0.245	0.076	0	0.063	0.129	0	0.109	0.076	0	0	0.11	0.093	0		0.075	0.045	0.069	0.127	0.162	0	0.163		0.549	0.433
ENSG00000273300	AC000068.9	0.811	0.629	0.363	0.637	0.227	0.264	0.12		0.52	0.386		0	0.268	0.181	0	0	0	0	0.165	0.09	0	0.536	0.132	0.323	0	0		0	0	0.113	0.312	0.265	0	0		0.49	0.213
ENSG00000230485	AC000077.2	0	0	0	0	0	0	0		0	0		0	0	0	0	0	0	0	0	0	0	0	0	0	0	0		0	0	0	0	0	0	0		0	0
ENSG00000232926	AC000078.5	0	0	0	0	0	0	0		0	0		0	0	0	0	0	0	0	0	0	0	0	0	0	0	0		0	0	0	0	0	0	0		0	0
ENSG00000230194	AC000081.2	0.292	0	0	0.458	0	0	0		0	0.554		0	0	0	0	0	0	0	0	0	0	0	0	0	0	0		0	0	0	0	0	0	0		0	0
ENSG00000235776	AC000089.3	5.082	4.696	3.096	1.527	4.909	5.912	4.536		5.96	2.466		5.115	2.999	3.181	2.467	2.439	1.968	1.013	4.745	3.772	3.193	3.711	4.289	3.099	4.023	3.733		1.966	2.002	3.807	2.996	2.119	1.573	3.196		3.526	4.139
ENSG00000270393	AC000095.9	0	0	0.177	0	0	0	0		0	2.072		0	0	0.029	0.061	0.131	0	0	0	0.044	0	0.262	0	0	0	0.149		0	0.108	0.055	0	0	0.16	0.195		0.12	0
ENSG00000236340	AC000099.1	0	0	0	0	0	0	0		0	0		0	0	0	0	0	0	0	0	0	0	0	0	0	0	0		0	0	0	0	0	0	0		0	0
ENSG00000236105	AC000110.1	0	0	0	0	0.083	0.097	0		0	0		0	0	0.044	0	0	0	0	0	0	0	0	0	0	0	0		0	0.162	0	0	0	0	0		0	0
ENSG00000232661	AC000111.3	0	0	0	0	0	0	0		0	0		0	0	0	0	0	0	0	0	0	0	0	0	0	0	0		0	0	0	0	0	0	0		0	0
ENSG00000237974	AC000111.4	0	0	0	0	0	0	0		0	0		0	0	0	0	0	0	0	0	0	0	0	0	0	0	0		0	0	0	0	0	0	0		0	0
ENSG00000234001	AC000111.5	0	0	0	0	0	0	0		0	0		0	0	0	0	0	0	0	0	0	0	0	0	0	0	0		0	0	0	0	0	0	0		0	0
ENSG00000083622	AC000111.6	0	0	0	0	0.129	0	0		0	0		0	0	0	0	0	0	0	0.187	0.203	0	0	0	0	0	0		0	0	0	0	0	0	0		0	0
ENSG00000243107	AC000120.7	0.382	0.211	0.098	0.513	0	0	0		0.07	0.622		0	0	0.065	0.067	0.217	0	0	0.044	0.024	0.201	0	0	0	0.061	0		0	0.059	0.122	0	0	0	0.215		0	0
ENSG00000224138	AC000123.4	0	0	0	0	0	0	0		0	0		0	0	0	0	0	0	0	0	0	0	0	0	0	0	0		0	0	0	0	0	0	0		0	0
ENSG00000226770	AC000124.1	0	0	0	0	0	0	0		0	0		0	0	0	0	0	0	0	0	0	0	0	0	0	0	0		0	0	0	0	0	0	0		0	0
ENSG00000230820	AC000362.1	0	0	0	0	0	0	0		0	0		0	0	0	0	0	0	0	0	0	0	0	0	0	0	0		0	0	0	0	0	0	0		0	0
ENSG00000224981	AC000367.1	0	0	0.029	0.077	0	0	0		0.063	0		0	0	0	0	0	0	0	0	0	0	0	0	0	0	0		0	0	0	0	0	0	0		0	0
ENSG00000241921	AC000370.2	0	0	0	0	0	0	0		0	0		0	0	0	0	0	0	0	0	0	0	0	0	0	0	0		0	0	0	0	0	0	0		0	0
ENSG00000227249	AC000374.1	0	0	0	0	0	0	0		0	0		0	0	0	0	0	0	0	0	0	0	0	0	0	0	0		0	0	0	0	0	0	0		0	0
ENSG00000264908	AC000403.1	0	0	0	0	0	0	0		0	0		0	0	0	0	0	0	0	0	0	0	0	0	0	0	0		0	0	0	0	0	0	0		0	0
ENSG00000272330	AC002044.4	0	0	0	0	0	0	0		1.054	4.168		0	0	0	0.676	0	0	0	0	0	0	7.236	0	0	0	0.823		0	0.597	0	0.844	0	0	0		0	0
ENSG00000213683	AC002056.3	1.016	1.314	0.808	0.532	0.316	0.882	0.467		1.158	0.429		0.411	0.522	0.638	0.696	0.899	0.514	0.882	0.275	0.299	0.208	1.193	0.808	0.539	1.146	0.678		0.821	1.107	0.884	0.869	0.443	1.095	0.445		0.886	0.533
ENSG00000254499	AC002056.5	0	0	0	0	0	0	0		0.391	0		0.222	1.611	0.272	0.752	0	1.851	1.429	0.248	0.673	1.126	0	0.595	0.647	1.376	0		0.555	0.332	0	0	0.398	0	0		0	0
ENSG00000273216	AC002059.10	0.182	0.141	0.108	0	0	0	0		0.233	0.69		0	0	0.27	0.224	0	0.275	0	0	0.08	0	0.959	0	0.096	0	1.09		0	0	0	0.279	0	0	0.716		0	0
ENSG00000234459	AC002064.4	0	0	0	0	0	0	0		0	0		0	0	0	0	0	0	0	0	0	0	0	0	0	0	0		0	0	0	0	0	0	0		0	0
ENSG00000225498	AC002064.5	0	0	0	0	0	0	0		0	0		0	0	0	0	0	0	0	0	0	0	0	0	0	0	0		0	0	0	0	0	0	0		0	0
ENSG00000237813	AC002066.1	0.143	0.055	0.043	0	0.16	0	0		0	0		0	0	0.021	0	0	0	0.335	0.058	0.189	0.132	0	0.464	0	0	0.107		0	0.156	0.08	0.22	0.093	0	0.422		0	0.075
ENSG00000216076	AC002066.2	0	0	0	0	0	0	0		0	0		0	0	0	0	0	0	0	0	0	0	0	0	0	0	0		0	0	0	0	0	0	0		0	0
ENSG00000228928	AC002069.5	0.058	0.045	0.035	0	0.033	0	0.069		0	0.111		0.042	0	0	0	0	0	0	0	0	0	0	0	0	0	0		0	0	0	0	0	0	0		0	0
ENSG00000235639	AC002069.6	0	0	0	0	0	0	0		0	0		0	0	0	0	0	0	0	0	0	0	0	0	0	0	0		0	0	0	0	0	0	0		0	0
ENSG00000222647	AC002070.1	0	0	0	0	0	0	0		0	0		0	0	0	0	0	0	0	0	0	0	0	0	0	0	0		0	0	0	0	0	0	0		0	0
ENSG00000225898	AC002075.3	0	0	0	0	0	0	0		0.082	0		0	0	0	0	0	0	0	0	0	0	0	0	0	0	0		0	0	0	0	0	0	0		0	0
ENSG00000237729	AC002075.4	1.375	0.267	0.82	0.539	0.963	1.79	0.812		1.322	0		0.75	0.908	1.43	0.424	0.456	1.043	0	0.838	1.062	0	0.907	0.894	0.73	1.938	0.516		1.875	0.374	0.96	1.058	0.898	0	0		0.208	0.18
ENSG00000234695	AC002076.10	0.329	0.127	0.196	0.774	0	0	0.194		0.421	1.249		0	0.109	0	0.101	0	0	0.513	0.134	0	0	1.736	0	0.087	0.185	0.493		0	0	0.367	0.759	0	0	0		0	0
ENSG00000224910	AC002115.5	0	0.557	0.143	0	0	0.623	0.424		0	0		0	0	0	0	0	0	0	0	0	0	0	0	0	0	0		0	0	0	0	0	0	0		0	0
ENSG00000267626	AC002115.9	0	0	0	0	0	0.199	0		0	0		0	0	0	0	0	0	0	0	0	0	0	0	0	0	0		0	0	0	0	0	0	0		0	0
ENSG00000267698	AC002116.7	2.02	1.776	2.17	1.691	2.642	1.14	1.353		0.691	0.768		0.784	1.334	1.441	0.748	1.251	1.226	0.842	0.328	0.535	0.249	0.711	0.263	1.358	0.456	1.618		0.49	1.467	1.882	1.866	1.408	1.742	1.062		2.115	0.494
ENSG00000248101	AC002116.8	0	0	0	0	0	0	0		0	0.146		0	0	0	0	0	0	0	0	0	0	0	0	0	0	0.115		0	0	0	0	0	0	0		0	0
ENSG00000224505	AC002117.1	2.489	1.158	0.742	1.172	0	0.081	0.147		0.479	0.946		0.091	0	0.074	0.46	0	0	0.194	0.101	0.33	0	0.329	0.162	0.066	0.14	0.56		0.226	1.084	0.626	0.192	0.325	0.201	0.49		0.225	0.131
ENSG00000227979	AC002127.2	0	0	0	0	0	0	0		0	0		0	0	0	0	0	0	0	0	0	0	0	0	0	0	0		0	0	0	0	0	0	0		0	0
ENSG00000233420	AC002127.4	0	0	0	0.172	0	0	0		0	0		0	0	0	0	0	0	0	0	0	0	0	0	0	0	0		0	0	0	0	0	0	0		0	0
ENSG00000271366	AC002128.5	0	0	0	0	0	0	0		0	0		0	0	0	0	0	0	0	0	0	0	0	0	0	0	0		0	0	0	0	0	0	0		0	0
ENSG00000259242	AC002306.1	0	0	0	0	0	0	0		0	0		0	0	0.027	0	0	0	0	0	0	0	0	0	0	0	0		0	0	0	0	0	0	0		0	0
ENSG00000260494	AC002310.10	0	0	0	0	0	0	0.142		0	0		0.087	0	0.036	0	0	0.182	0	0	0.053	0	0	0	0	0	0		0	0	0	0	0	0	0		0	0
ENSG00000235560	AC002310.12	1.707	2.206	1.923	1.711	1.063	1.142	0.98		0.517	0.811		0.138	0.219	0.155	0.38	0.818	0.36	0.148	0.231	0.335	0.525	0.375	0.216	0.377	0.748	0.569		0.69	0.826	0.318	0.876	0.186	0.536	0.28		0.487	0.398
ENSG00000260869	AC002310.13	0	0	0	0	0	0	0		0	0		0	0	0	0	0	0	0	0	0	0	0	0	0	0	0		0	0	0	0	0	0	0		0	0
ENSG00000261588	AC002310.17	0	0	0	0	0	0	0		0	0		0	0	0	0	0	0	0	0	0	0	0	0	0	0	0		0	0	0	0	0	0	0		0	0
ENSG00000239791	AC002310.7	0.045	0	0.108	0.142	0.076	0	0.027		0.087	0		0.066	0.149	0.121	0.111	0	0.206	0	0.037	0	0	0	0.117	0.072	0	0.136		0	0.246	0.151	0.139	0.059	0	0		0	0.118
ENSG00000267190	AC002314.4	0.204	0	0	0	0	0	0		0	0.388		0	0	0	0	0	0	0	0	0	0	0	0	0	0	0		0.371	0	0	0	0	0	0		0	0
ENSG00000215611	AC002321.1	0	0	0	0	0	0	0		0	0		0	0	0	0	0	0	0	0	0	0	0	0	0	0	0		0	0	0	0	0	0	0		0	0
ENSG00000215616	AC002321.2	0	0	0	0	0	0	0		0	0		0	0	0	0	0	0	0	0	0	0	0	0	0	0	0		0	0	0	0	0	0	0		0	0
ENSG00000236481	AC002331.1	0	0	0.351	0	1.156	0	1.741		0	0		0	0	0	0	0	0	0	0	0	0	0	0	0	0	0		0	0	0	0	0	0	0		0	0
ENSG00000234469	AC002365.1	0.135	0.209	0.241	0.212	0	0	0		0.432	0		0.098	0.178	0.16	0.416	0	0	0	0	0	0	0.356	0	0.143	0	0		0	0.147	0.075	0.415	0.705	0.218	0.266		0	0.071
ENSG00000232392	AC002366.3	0	0	0	0	0	0	0		0	0		0	0	0	0	0	0	0	0	0	0	0	0	0	0	0		0	0	0	0	0	0	0		0	0
ENSG00000237741	AC002368.4	0	0.173	0.533	0.35	0	0	0		0.286	0		0	0	0	0	0	0	0	0	0	0	0	0	0	0	0		0	0	0	0	0	0	0		0	0
ENSG00000227863	AC002383.2	0	0	0	0	0	0	0		0	0		0	0	0	0	0	0	0	0	0	0	0	0	0	0	0		0	0	0	0	0	0	0		0	0
ENSG00000230941	AC002386.1	0	0	0	0	0	0	0		0	0		0	0	0	0	0	0	0	0	0	0	0	0	0	0	0		0	0	0	0	0	0	0		0	0
ENSG00000266269	AC002395.1	0	0	0	0	0	0	0		0	0		0	0	0	0	0	0	0	0	0	0	2.264	0	0	0	0		0	0.934	0	0	0	0	0		0	0
ENSG00000267439	AC002398.11	0	0	0	0	0	0	0		0	0		0	0	0.013	0.026	0	0	0	0.138	0	0	0	0.028	0	0	0.064		0.077	0.092	0	0	0	0	0		0	0
ENSG00000267328	AC002398.12	0	0	0.078	0.412	0	0.085	0.155		0	0		0	0.26	0.351	0.405	0.174	0	0.205	0	0.058	0.484	0	0	0.07	0	0.197		0	0.429	0.66	0	0.343	0.212	0		0	0
ENSG00000267049	AC002398.13	0	0	0	0	0	0	0		0.13	0		0	0	0	0	0	0	0	0	0	0	0	0	0	0	0		0	0	0	0	0	0	0		0	0
ENSG00000225872	AC002398.5	0.035	0.054	0	0.055	0	0	0.021		0.067	0.066		0	0.023	0	0	0	0.106	0	0	0	0	0	0	0	0	0		0	0.038	0	0	0	0	0.069		0	0
ENSG00000188223	AC002398.9	0	0	0	0	0	0	0.049		0	0		0	0	0	0.052	0	0.127	0.13	0	0.037	0	0	0.054	0	0.094	0.125		0.304	0	0	0.129	0	0	0		0	0
ENSG00000261528	AC002400.1	0	0	0	0	0	0	0		0.153	0		0	0	0	0	0	0	0	0	0	0	0	0	0	0	0		0	0	0	0	0	0	0		0	0
ENSG00000236472	AC002401.1	0	0.144	0	0	0	0	0.109		0	0		0	0	0.22	0.114	0	0	0	0.15	0	0	0	0.12	0.196	0.209	0		0	0	0	0	0	0	0		0	0
ENSG00000231153	AC002429.4	0	0	0	0	0	0	0		0.375	0		0	0	0	0	0	0	0	0	0	0	0	0	0	0	0		0	0	0	0	0	0	0		0	0
ENSG00000236197	AC002429.5	0.034	0	0	0	0	0	0		0	0		0	0	0	0	0	0	0	0	0	0	0	0	0	0	0		0	0	0	0	0	0	0		0	0.018
ENSG00000269449	AC002451.1	0	0	0	0	0	0	0		0	0		0	0	0	0	0	0	0	0	0	0	0	0.023	0	0	0		0	0	0	0	0	0	0		0	0.019
ENSG00000231170	AC002451.3	0	0	0	0	0	0	0		0	0		0	0	0	0	0	0	0	0	0	0	0	0	0	0	0		0	0	0	0	0	0	0		0	0
ENSG00000237819	AC002454.1	0	0.101	0.232	1.834	0	0.085	0		0	0.74		0	0.086	0.077	0	0	0	0	0	0.115	0	0	0.084	0	0	0		0	0	0	0	0	0	0		2.117	0.545
ENSG00000223969	AC002456.2	0.141	0.436	0.336	0.441	0	0.275	0.249		0.27	0.267		0	0	0	0	0	0	0	0	0	0.259	0	0	0	0	0		0	0.153	0.079	0	0	0	0		0	0.147
ENSG00000223646	AC002463.3	0	0.057	0	0	0	0.047	0		0.888	1.109		0	0.048	0	0	0	0	0	0	0	0	0	0.047	0	0	0		0.265	0.238	0	0	0.286	0	0.144		0	0
ENSG00000238202	AC002465.2	0	0	0	0	0	0	0		0	0		0	0	0	0	0	0	0	0	0	0	0	0	0	0	0		0	0	0	0	0	0	0		0	0
ENSG00000241764	AC002467.7	2.024	2.594	2.573	2.348	2.96	2.12	2.444		1.58	1.673		0.256	0.407	0.863	0.651	0.467	0.267	0.687	0.143	0.35	0.325	0.465	0.859	1.822	0.992	1.321		0.32	0.383	0.197	0.813	0.46	0.711	0.347		1.701	0.415
ENSG00000269103	AC002472.1	0	1.05	0.538	0.708	0	0	0		0.289	0.857		0	0.298	0	0.556	0.598	0	0	0	0	0	0	0	0	0	0		0	0	0.252	0	0	0	0		0	0
ENSG00000226872	AC002472.11	0	0	0	0	0	0	0		0	0		0	0	0.046	0	0.408	0.233	0	0	0	0.284	0	0	0	0	0		0	0	0	0	0	0	0		0.093	0
ENSG00000187905	AC002472.13	0.016	0	0	0.025	0	0	0.009		0	0.03		0	0.01	0	0.01	0	0	0.024	0	0	0	0	0	0	0	0.023		0	0	0	0	0	0	0		0	0.008
ENSG00000264392	AC002477.1	12.511	3.732	13.204	7.55	2.157	0	1.137		8.018	9.145		0	0.636	1.43	2.374	0	0	1.503	0	0.425	0	0	0	1.532	0	2.889		1.75	0	1.076	0	0	1.556	1.896		1.162	1.009
ENSG00000238033	AC002480.2	0.301	0.078	0.179	0.786	0.112	0.087	0.118		0.385	0.699		0.146	0.508	0.397	0.721	1.33	0.811	1.148	0.054	0.266	0.432	0.706	0.261	0.692	0.527	2.006		0.182	0.91	0.243	0.772	0.567	0.864	1.185		0	0
ENSG00000232759	AC002480.3	0.748	0.166	0.659	0.335	0.758	0.742	0.61		1.735	0.88		1.011	2.634	3.503	1.955	1.748	3.458	3.338	0.579	2.107	1.906	2.727	0.51	1.682	1.245	4.491		1.101	1.319	0.597	0.877	2.745	0.691	0.351		1.054	0.448
ENSG00000232949	AC002480.4	0	0.241	0.093	0.488	0	0	0		0.1	0		0	0.514	0.323	0.288	0.413	0	0.972	0	0.275	0	0.821	0	0.083	0	0.233		0	0.339	0	0.239	0.203	0.754	0.306		0.282	0
ENSG00000225541	AC002480.5	0.811	0.314	0.443	2.12	0.719	0.264	0.559		0.26	0.128		0.688	1.473	2.028	2.083	2.778	3.075	4.116	0.055	1.283	1.372	4.637	0.835	2.868	1.143	4.564		2.703	3.679	2.152	2.704	1.853	1.966	2.796		0	0.035
ENSG00000221281	AC002485.1	0	0	0	0	0	0	0		0	0		0	0	0	0	0	0	0	0	0	0	0	0	0	0	0		0	0	0	0	0	0	0		0	0
ENSG00000231525	AC002486.2	0.294	0	0.175	0	0	0.096	0		0	0		0	0	0	0	0	0	0	0.119	0	0	0	0	0	0	0		0	0	0	0	0	0	0		0	0
ENSG00000223866	AC002486.3	0	0	0	0.348	0	0.144	0		0	0		0	0	0	0	0	0	0	0	0	0	0	0	0	0	0		0	0	0	0	0	0	0		0	0
ENSG00000205786	AC002511.1	0	0	0	0	0	0	0		0.014	0		0	0	0	0	0	0	0	0	0	0	0	0	0	0	0		0.038	0	0	0	0	0	0		0	0
ENSG00000233214	AC002511.2	0	0	0	0	0	0	0		0	0		0	0	0	0	0	0	0	0	0	0	0	0	0	0	0		0	0	0	0	0	0	0		0.116	0
ENSG00000232680	AC002511.3	0	0	0	0	0	0	0		0	0		0	0	0	0	0	0	0	0	0	0	0	0	0	0	0		0	0	0	0	0	0	0		0.052	0
ENSG00000261457	AC002519.6	0.178	0.046	0.106	0	0.1	0.155	0		0.152	0		0	0.118	0.071	0.037	0	0.09	0	0.048	0.262	0	0	0.155	0.252	0.268	0.535		0	0	0.1	0.183	0	0.096	0.117		0.036	0
ENSG00000259810	AC002519.8	0.031	0	0.037	0.049	0	0	0		0.119	0.413		0	0	0.009	0.038	0	0	0	0	0.027	0	0	0	0	0	0		0	0	0.017	0.048	0	0	0.061		0	0
ENSG00000242186	AC002523.1	0.333	0	0	0	0	0	0		0	0		0	0	0	0	0	0	0	0	0	0	0	0	0	0	0		0	0	0	0	0	0	0		0	0
ENSG00000230258	AC002539.1	0	0	0	0	0	0	0		0	0		0	0	0	0	0	0	0	0	0	0	0	0	0	0	0		0	0	0	0	0	0	0		0	0
ENSG00000252100	AC002539.2	0	0	0	0	0	0	0		0	0		0	0	0	0	0	0	0	0	0	0	0	0	0	0	0		0	0	0	0	0	0	0		0	0
ENSG00000227532	AC002542.2	0	0	0	0	0	0	0		0	0		0	0	0	0	0	0	0	0	0	0	0	0	0	0	0		0	0	0	0	0	0	0		0	0
ENSG00000235945	AC002543.2	0	0	0	0	0	0	0		0	0		0	0	0	0	0	0	0	0	0	0	0	0	0	0	0		0	0	0	0	0	0	0		0	0
ENSG00000261312	AC002550.5	0	0	0	0.197	0	0	0.074		0	0		0.046	0.083	0	0.039	0	0.286	0	0	0	0	0	0	0	0	0.094		0	0.068	0	0	0	0	0		0	0
ENSG00000261736	AC002551.1	0	0	0	0	0	0	0		0	0		0	0	0	0.09	0	0	0	0	0	0	0	0	0	0	0		0	0	0	0	0	0	0.288		0	0
ENSG00000227782	AC002553.1	3.208	0.829	1.276	0	0	0.696	0		0	0		0	0	0.636	1.319	1.418	0	0	0	0	0	0	0	0	0	3.21		1.944	1.165	0.598	0	0	0	0		0	0
ENSG00000233979	AC002553.4	0	0	0	0	0	0	0		0	0		0	0	0	0	0	0	0	0	0	0	0	0	0	0	0		0	0	0	0	0	0	0		0	0
ENSG00000221016	AC002558.1	0	0	0	0	0	0	0		0	0		0	0	0	0	0	0	0	0	0	0	0	0	0	0	0		0	0	0	0	0	0	0		0	0
ENSG00000221259	AC002978.1	0	0	0	0	0	0	0		0	0		0	0	0	0	0	0	0	0	0	0	0	0	0	0	0		0	0	0	0	0	0	0		0	0
ENSG00000221386	AC002979.1	0	0	0	0	0	0	0		0	0		0	0	0	0	0	0	0	0	0	0	0	0	0	0	0		0	0	0	0	0	0	0		0	0
ENSG00000252111	AC002981.1	0	0	0	0	0	0	0		0	0		0	0	0	0	0	0	0	0	0	0	0	0	0	0	0		0	0	0	0	0	0	0		0	0
ENSG00000267005	AC002984.2	0	0	0	0	0	0	0		0	0		0	0	0	0	0	0	0	0	0	0	0	0	0	0	0		0	0	0	0	0	0	0		0	0
ENSG00000268193	AC002985.3	0	0.098	0	0	0	0	0.075		0	0		0	0	0	0	0	0	0	0	0.112	0	0	0	0	0	0		0.23	0	0	0	0	0.613	0.249		0	0.133
ENSG00000252586	AC002992.1	0	0	0	0	0	0	0		0	0		0	0	0	0	0	0	0	0	0	0	0	0	0	0	0		0	0	0	0	0	0	0		0	0
ENSG00000196861	AC002994.1	0	0	0	0	0	0	0		0	0		0	0	0	0	0	0	0	0	0	0	0	0	0	0	0		0	0	0	0	0	0	0		0	0
ENSG00000264517	AC003001.1	0	0	0	0	0	0	0		0	0		0	0	0	0	0	0	0	0	0	0	0	0	0	0	0		0	0	0	0	0	0	0		0	0
ENSG00000268133	AC003002.4	0	0	0	0	0	0	0		0	0		0	0	0	0	0	0	0	0	0	0	0	0	0	0	0		0	0	0	0	0	0	0		0	0
ENSG00000269533	AC003002.6	0	0	0.085	0	0	0	0		0	0		0	0.142	0	0.088	0.19	0.109	0	0.116	0	0	0	0.093	0.038	0	0		0	0	0	0	0	0	0.282		0	0.038
ENSG00000188477	AC003003.5	0.036	0.056	0	0.114	0.061	0.071	0		0.117	0.069		0	0	0	0	0	0	0	0	0.016	0	0	0	0	0	0		0	0	0	0	0	0	0		0	0
ENSG00000268266	AC003005.2	0.261	0.202	0.078	0	0	0	0.077		0	0		0	0	0	0.161	0	0	0	0	0	0	0	0	0	0	0		0	0.142	0.073	0.201	0	0.211	0		0	0.137
ENSG00000268107	AC003005.4	0	0	0	0	0	0	0		0	0		0	0	0	0	0	0	0	0	0	0	0	0	0	0	0		0	0	0	0	0	0	0		0	0
ENSG00000264453	AC003006.1	0	0	0	0	0	0.656	0		0	0		0	0	0	0	0	0	0	0	0	0	2.659	0	0	0	0		0	0	0	0	0	0	0		0	0
ENSG00000269026	AC003006.7	0	0	0	0	0.058	0	0		0.133	0		0	0	0.031	0	0	0	0	0	0	0	0	0	0	0	0		0	0	0.116	0	0	0	0		0	0
ENSG00000262011	AC003009.1	0.126	0.49	0.075	0	0	0.082	0		0	0		0	0	0	0	0	0	0	0	0	0	0	0	0	0	0		0	0	0	0	0	0	0		0	0
ENSG00000262235	AC003009.2	0.464	0	0	0	0	0	0		0	0		0	0	0	0	0	0	0	0	0	0	0	0	0	0	0		0	0	0	0	0	0	0		0	0
ENSG00000248594	AC003029.1	0	0	0	0	0	0	0		0	0		0	0	0	0	0	0	0	0	0	0	0	0	0	0	0		0	0	0	0	0	0	0		0	0
ENSG00000264331	AC003035.1	0	0	0	0	0	0	0		0	0		0	0	0	0	0	0	0	0	0	0	0	0	0	0	0		0	0	0	0	0	0	0		0	0
ENSG00000268413	AC003043.1	0	0	0	0	0	0	0		0	0		0	0	0	0	0	0	0	0	0	0	0	0	0	0	0		0	0	0	0	0	0	0		0	0
ENSG00000214684	AC003045.1	0	0	0	0	0	0	0		0	0		0	0	0	0	0	0	0	0	0	0	0	0	0	0	0		0	0	0	0	0	0	0		0	0
ENSG00000227517	AC003051.1	0	0	0	0	0	0	0		0	0		0	0.014	0.037	0	0	0	0	0.017	0	0	0	0	0	0	0		0.038	0	0	0	0	0.034	0		0	0
ENSG00000237773	AC003075.4	0.377	0.669	0.482	0.254	0.06	0.035	0.032		0.104	0.41		0	0.071	0.016	0.1	0	0	0.084	0.044	0.048	0	0	0	0	0	0.081		0.196	0.059	0.12	0.083	0.282	0	0.106		0.293	0.198
ENSG00000203505	AC003079.1	0	0	0	0	0	0	0		0	0		0	0	0	0	0	0	0	0	0	0	0	0	0	0	0		0	0	0	0	0	0	0		0	0
ENSG00000234358	AC003080.4	0	0.088	0	0	0	0	0		0	0		0	0	0	0	0	0	0	0	0.05	0	0.298	0	0	0	0.17		0	0.123	0	0	0	0	0		0	0
ENSG00000234826	AC003084.2	0	0	0	0	0	0	0		0	0		0	0	0	0	0	0	0	0	0	0	0	0	0	0	0		0	0	0	0	0	0	0		0	0
ENSG00000226965	AC003088.1	0.175	0.407	0	0	0	0	0.103		0.561	0.998		1.146	0.347	0.624	0.432	0.232	0.531	0.547	0.711	0.464	0.969	1.848	1.138	1.393	0.395	1.839		0.636	0.762	0.88	0.269	1.371	1.98	1.034		0	0.367
ENSG00000223561	AC003090.1	0	0.113	0.017	0.046	0	0.019	0		0.112	0.166		0	0	0	0	0.039	0.044	0	0	0	0	0.077	0	0	0	0		0.053	0	0	0	0	0	0		0.018	0
ENSG00000236453	AC003092.1	0	0	0.049	0	0	0	0		0	0		0	0	0	0	0	0	0	0	0	0	0	0	0.043	0	0.244		0	0	0	0	0	0	0.16		0.442	0.384
ENSG00000236938	AC003092.2	0	0	0	0	0	0	0		0	0		0	0	0	0	0	0	0	0	0	0	0	0	0	0	0		0	0	0	0	0	0	0		0	0
ENSG00000228768	AC003101.1	0	0	0	0	0	0	0		0	0		0	0.125	0.056	0	0	0	0	0	0	0	0	0	0	0	0		0	0.822	0	0	0	0	0		0	0
ENSG00000214921	AC003102.1	0	0	0	0	0	0	0		0	0		0	0	0	0	0	0	0	0	0	0	0	0	0	0	0		0	0	0	0	0	0	0		0	0
ENSG00000267750	AC003102.3	3.206	1.368	1.071	0.428	0.198	0.323	0.085		0.966	0.853		0.128	0.106	0.176	0.425	0.191	0.024	0.175	0.065	0.127	0.237	0.381	0.094	0.145	0.108	0.168		0.321	0.157	0.134	0.247	0.126	0.155	0.411		0.048	0.135
ENSG00000236194	AC003104.1	0.232	0.135	0.138	0.091	0	0.038	0		0.037	0		0	0	0.017	0	0	0	0	0	0	0	0	0	0	0	0		0	0.126	0.032	0	0	0	0		0	0
ENSG00000221278	AC003658.1	0	0	0	0	0	0	0		0	0		0	0	0	0	0	0	0	0	0	0	0	0	0	0	0		0	0	0	0	0	0	0		0	0
ENSG00000234634	AC003664.1	0	0	0	0	0	0	0		0	0		0	0	0	0	0	0	0	0	0	0	0	0	0	0	0		0	0	0	0	0	0	0		0	0
ENSG00000234494	AC003665.1	0.103	0.345	0.225	0.107	0.058	0.111	0.04		0.022	0.13		0.1	0.226	0.081	0.127	0.045	0.104	0.428	0	0.121	0.189	0.09	0.022	0.109	0.039	0.051		0.124	0.037	0.038	0	0.134	0.111	0.135		0.372	0.879
ENSG00000222133	AC003666.1	0	0	0	0	0	0	0		0	0		0	0	0	0	0	0	0	0	0	0	0	0	0	0	0		0	0	0	0	0	0	0		0	0
ENSG00000221736	AC003681.1	0	0	0	0	0	0	0		0	0		0	0	0	0	0	0	0	0	0	0	0	0	0	0	0		0	2.144	0	3.03	0	0	0		0	0
ENSG00000268392	AC003682.16	0	0.291	0.336	0	0	0	0		0.12	1.782		0	0	0.056	0.116	0.497	0	0.293	0	0	0	0	0	0	0	0		0	0.408	0	0	0	0	0		0	0
ENSG00000269097	AC003682.17	0.798	0.442	0.136	0	0.064	0.148	0.067		0.146	0		0.083	0.151	0.034	0.141	0.151	0.173	0.712	0	0.151	0.21	0	0	0.121	0	0		0	0.621	0.255	0.351	0.744	0.368	0.674		0	0
ENSG00000268564	AC003956.1	0	0	0	0	0	0	0		0	0		0	0	0.145	0	0	0	0	0	0.107	0	0	0	0	0	0		0	0.795	0	0	0	0	0		0	0
ENSG00000234859	AC003958.2	0	0	0	0	0	0	0		0	0		0	0	0	0	0	0	0	0	0	0	0	0	0	0	0		0	0	0	0	0	0	0		0	0.011
ENSG00000108516	AC003958.6	0	0	0	0	0	0	0		0	0		0	0	0.122	0.127	0	0	0	0	0	0	0	0	0	0	0		0	0	0	0	0	0	0		0	0
ENSG00000221418	AC003968.1	38.494	11.196	11.482	1.888	0	7.83	1.421		0	0		0	0	0	0	0	0	0	0	0	0	0	0	0	0	0		0	0	0	0	0	0	0		0	0
ENSG00000269615	AC003973.1	0	0	0	0	0	0	0		0	0		0	0	0	0	0	0	0	0	0	0	0	0	0	0	0		0	0	0	0	0	0	0		0	0
ENSG00000269504	AC003973.4	0	0	0	0	0	0	0		0	0		0	0	0	0	0	0	0	0	0	0.115	0	0	0	0	0		0	0.068	0.035	0	0	0	0		0	0
ENSG00000269199	AC003973.5	0	0	0	0	0	0	0		0	0		0	0	0	0	0	0	0	0	0	0	0	0	0	0	0		0	0	0	0	0	0	0		0	0
ENSG00000271095	AC003973.6	0	0	0	0	0	0	0		0	0		0	0	0	0	0	0	0	0	0	0	0	0	0	0	0		0	0	0	0	0	0	0		0	0
ENSG00000235139	AC003984.1	0	0	0	0	0	0	0		0	0		0	0	0	0	0	0	0	0	0	0	0	0	0	0	0		0	0	0	0	0	0	0		0	0
ENSG00000233824	AC003985.1	0	0	0	0	0	0	0		0	0		0	0	0	0	0	0	0	0	0	0	0	0	0	0	0		0	0	0	0	0	0	0		0	0
ENSG00000229533	AC003986.5	0	0	0	0	0.032	0	0		0	0		0	0	0	0	0	0	0	0	0	0	0	0	0	0	0		0	0	0	0	0	0	0		0	0
ENSG00000232821	AC003986.6	0	0	0	0	0	0	0		0	0		0.074	0.067	0.015	0.031	0	0.077	0	0	0.045	0.093	0.134	0.066	0.027	0	0.076		0	0	0.113	0	0.198	0.164	0		0	0
ENSG00000236536	AC003986.7	0	0	0	0	0	0	0		0	0		0	0	0	0	0	0	0	0	0	0	0	0	0	0	0		0	0.136	0	0	0	0	0		0	0.131
ENSG00000234223	AC003988.1	0	0	0	0	0	0	0		0	0		0	0	0	0	0	0.227	0	0	0	0	0	0	0	0	0		0	0	0	0	0	0	0		0	0
ENSG00000243621	AC003989.3	0	0	0	0	0	0	0		0	0		0	0	0	0	0	0	0	0	0	0	0	0	0	0	0		0	0	0	0	0	0	0		0	0
ENSG00000227948	AC003989.4	0	0	0	0	0	0	0		0	0		0	0	0	0	0	0	0	0	0	0	0	0	0	0	0		0	0	0	0	0	0	0		0	0
ENSG00000228113	AC003991.3	0	0	0	0	0	0	0		0	0		0	0	0	0	0	0	0	0	0	0	0	0	0	0.069	0.046		0	0	0	0	0	0	0		0	0
ENSG00000264952	AC004000.1	0	2.584	0	2.613	0	0	0		12.81	6.331		0	0	0	2.055	0	0	0	0	0	0	0	0	0	0	0		0	0	0	0	2.176	0	3.282		0	0
ENSG00000270317	AC004004.2	0	0	0	0	0	0	0		0	0		0	0	0	0	0	0	0	0	0	0	0	0	0	0	0		0	0	0	0	0	0	0		0	0
ENSG00000228711	AC004006.2	0	0	0	0	0	0	0		0	0		0	0	0	0	0	0	0	0	0	0	0	0	0	0	0		0	0	0	0	0	0	0		0	0
ENSG00000224322	AC004009.3	0	0	0	0	0	0	0		0	0		0	0	0	0.188	0	0	0.477	0	0.202	0	0.403	0	0.405	0	0.459		0	0	0	0	0	0.247	0.301		0	0
ENSG00000233942	AC004012.1	0.162	0	0	0	0	0	0		0.104	0		0	0	0	0	0	0	0	0	0	0	0	0.105	0	0	0.243		0	0	0	0	0.212	0	0		0.098	0
ENSG00000229603	AC004014.3	0	0	0	0	0	0	0		0	0		0	0	0	0	0	0	0	0	0	0	0	0	0	0	0		0	0	0	0	0	0	0		0	0
ENSG00000227968	AC004014.4	0.087	0	0	0.136	0	0	0.051		0	0		0	0	0	0	0	0	0	0	0.038	0	0	0	0	0	0		0	0	0	0	0	0	0		0	0
ENSG00000238976	AC004016.1	0	0	0	0	0	0	0		0	0		0	0	0	0	0	0	0	0	0	0	0	0	0	0	0		0	0	0	0	0	0	0		0	0
ENSG00000234999	AC004016.2	0	0	0	0	0	0	0		0	0		0	0	0	0	0	0	0	0	0	0	0	0	0	0	0		0	0	0	0	0	0	0		0	0
ENSG00000268948	AC004017.1	1.327	4.118	2.969	2.603	0	0	0		1.489	6.938		0	0.219	0	0	0	0	0	0	0	0	0	0	0	0	0		0	0	0	0	2.168	0.536	0.654		0	0
ENSG00000229492	AC004019.10	1.224	0.653	0.137	0.48	0.043	0.149	0		1.03	0.436		0	0	0.045	0	0	0	0	0	0	0.141	0.606	0	0	0	0.345		0	0.083	0.086	0.471	0	0	0		0	0
ENSG00000236754	AC004019.13	0.188	0.146	0.112	0	0.026	0.061	0		0.06	1.97		0	0.031	0.21	0.174	0.375	0.143	0.074	0	0.062	0.087	0.124	0	0	0.159	0.283		0.086	0.257	0.237	0.363	0	0.076	0		0	0.074
ENSG00000272675	AC004019.18	0	0	0	0	0	0	0		0	0		0	0	0	0	0	0	0	0	0	0	0	0	0	0	0		0	0	0	0	0	0	0		0	0
ENSG00000237160	AC004022.7	0	0	0	0	0	0	0		0	0		0	0	0	0.277	0	0	0	0	0	0	0	0	0	0	0		0	0	0	0	0	0	0.884		0	0
ENSG00000228751	AC004022.8	0	0	0	0	0	0	0		0	0		0	0	0	0	0	0	0	0	0	0	0	0	0	0	0		0	0	0	0	0	0	0		0	0
ENSG00000223442	AC004041.2	0.08	0	0	0	0.045	0	0		0	0		0	0	0.071	0	0	0	0	0	0	0	0.212	0	0	0	0		0	0	0.045	0	0	0	0		0	0
ENSG00000246774	AC004051.2	0	0.069	0	0	0.025	0	0.026		0	0		0	0	0	0	0	0	0	0	0	0	0	0	0	0	0		0	0	0	0	0	0	0		0	0
ENSG00000215999	AC004052.1	0	0	0	0	0	0	0		0	0		0	0	0	0	0	0	0	0	0	0	0	0	0	0	0		0	0	0	0	0	0	0		0	0
ENSG00000245384	AC004053.1	0.029	0	0	0	0	0.019	0.034		0.037	0		0	0	0	0	0	0	0	0	0	0	0	0	0	0	0		0	0	0	0	0	0	0		0	0
ENSG00000248984	AC004054.1	0	0	0	0	0	0	0		0	0		0	0	0	0	0	0	0	0	0	0	0	0	0	0	0		0	0	0	0	0	0	0		0	0
ENSG00000196656	AC004057.1	3.077	4.415	4.772	4.586	4.225	2.904	1.727		5.719	3.801		8.621	3.455	4.023	5.408	5.306	2.334	2.643	0.875	2.446	1.42	3.249	3.401	3.755	3.122	5.773		1.958	2.681	3.525	3.789	1.809	1.244	0.909		4.645	2.904
ENSG00000251312	AC004062.2	0	0	0	0	0	0	0		0	0		0	0	0	0	0	0	0	0	0	0	0	0	0	0	0		0	0	0	0	0	0	0		0	0
ENSG00000250670	AC004063.1	0	0	0	0	0	0	0		0	0		0	0	0	0	0	0	0	0	0	0	0	0	0	0	0		0	0	0	0	0	0	0		0	0
ENSG00000216425	AC004066.2	0	0	0	0	0	0	0		0	0		0	0	0	0	0	0	0	0	0	0	0	0	0	0	0		0	0	0	0	0	0	0		0	0
ENSG00000250522	AC004066.3	0	0	0	0	0	0	0		0.097	0		0	0	0	0	0	0	0	0	0	0	0	0	0	0	0		0	0	0	0	0	0	0		0	0
ENSG00000273447	AC004067.5	0	0	0.074	0	0	0	0.146		0.079	0		0	0.409	0.11	0.305	0.328	0	0.387	0	0.273	0	0.327	0	0.197	0.419	0		0	0.27	0.069	0	0.323	0.6	0.244		0	0.584
ENSG00000251473	AC004069.1	0	0	0	0	0	0	0		0	0		0	0	0	0	0	0	0	0	0	0	0	0	0	0	0		0	0	0	0	0	0.126	0		0	0
ENSG00000251259	AC004069.2	2.997	3.426	4.612	1.238	2.652	1.438	2.61		2.831	2.999		2.985	1.876	3.845	3.503	1.465	4.547	2.218	3.205	2.926	2.912	19.159	1.641	2.679	2.49	8.999		3.442	6.701	6.701	11.657	4.946	2.55	5.285		1.81	1.406
ENSG00000231110	AC004070.1	0	0	0	0	0	0	0		0	0		0	0	0	0	0	0	0	0	0	0	0	0	0	0	0		0	0	0	0	0	0	0		0	0
ENSG00000230311	AC004074.3	1.394	1.39	1.425	0.937	1.004	1.166	1.294		0.638	0.757		1.014	2.63	0.592	0.614	2.377	0.906	1.555	2.589	0.967	0.735	1.577	1.295	0.423	3.368	1.793		1.448	1.735	1.892	1.839	1.821	0.644	0		2.645	0.418
ENSG00000237014	AC004074.4	0	0	0	0	0	0	0		0	0		0	0	0	0	0	0	0	0	0	0	0	0	0	0	0		0	0	0	0	0	0	0		0	0
ENSG00000268533	AC004076.7	0.166	0.129	0	0	0	0	0		0	0.316		0	0	0	0	0	0	0.519	0	0	0	0	0.108	0	0	0		0	0	0	0	0.217	0	0.328		0	0
ENSG00000268163	AC004076.9	0	0.457	0	0	0.047	0.055	0.05		0.054	0		0	0.056	0.025	0.052	0	0.128	0	0	0.074	0	0	0.055	0	0	0.126		0	0	0.188	0.259	0.22	0	0		0	0
ENSG00000266055	AC004079.1	0	0	0	0	0	0	0		0	0		0	0	0	0	0	0	0	0	0	0	0	0	0	0	0		0	0	0	0	0	0	0		0	0
ENSG00000226851	AC004112.4	0	0	0	0	0	0	0		0	0		0	0.162	0	0	0	0	0	0	0	0	0	0	0	0	0		0	0	0	0.189	0	0	0		0	0
ENSG00000232922	AC004112.5	0	0	0	0	0	0	0		0	0		0	0	0	0	0	0	0	0	0	0	0	0	0	0	0		0	0	0	0	0	0	0		0	0
ENSG00000236232	AC004112.7	0	0	0	0	0	0	0		0	0		0	0	0	0	0	0	0	0	0	0	0	0	0	0	0		0	0	0	0	0	0	0		0	0
ENSG00000260264	AC004125.3	0	0	0	0	0	0	0		0	0		0	0	0	0	0	0	0	0	0	0	0	0	0	0	0		0	0	0	0	0	0	0		0	0
ENSG00000234406	AC004129.7	0	0	0	0	0	0	0		0	0		0	0	0	0	0	0	0	0	0	0	0	0	0	0	0		0	0	0	0	0	0	0		0	0
ENSG00000213798	AC004129.9	0.218	0.084	0	0	0	0	0		0	0		0	0	0	0	0	0	0	0	0.048	0	0	0	0	0	0		0	0	0	0	0	0	0		0.066	0
ENSG00000267666	AC004156.3	0.092	0.25	0.137	0.144	0	0	0		0	0.087		0.435	1.246	0.137	0.199	0.855	0	0.072	0.411	0.508	0.17	0.121	0.359	0.244	0.311	0.069		0.167	0.401	0.463	0.425	0	0	0		0	0.072
ENSG00000261008	AC004158.2	1.761	1.347	0.467	0.576	0.206	0.589	0.332		0.345	0.325		0.089	0.145	0.327	0.226	0.357	0.223	0.115	0.02	0.108	0.361	0.452	0.223	0.311	0.193	0.551		0.267	0.559	0.478	0.527	0.256	0.198	0.626		0.059	0.103
ENSG00000260664	AC004158.3	0	0	0	0	0	0	0		0	0		0	0	0	0	0	0	0	0	0	0	0	0	0	0	0		0	0	0	0	0	0	0		0	0
ENSG00000230853	AC004159.1	0.141	0	0	0	0	0	0		0.27	0		0	0	0	0	0	0	0	0	0	0	0	0	0	0	0		0	0.153	0	0	0	0	0		0	0
ENSG00000230435	AC004160.4	0	0	0	0	0	0	0		0	0		0	0	0	0	0	0	0	0	0	0	0	0	0	0	0		0	0	0	0	0	0	0		0	0
ENSG00000184616	AC004166.6	0	0	0	0	0	0	0		0.036	0		0	0	0	0	0	0	0	0	0.012	0	0	0	0	0	0		0	0	0	0	0	0	0		0	0
ENSG00000267778	AC004221.2	0.308	0.398	0.551	0.805	0	0.067	0		0	0		0	0	0.061	0	0.136	0	0	0	0	0	0.271	0	0.054	0	0		0.187	0.112	0	0.158	0	0	0		0.248	0
ENSG00000234477	AC004231.2	0	0	0	0.167	0	0	0		0	0		0	0.07	0.032	0	0.141	0	0	0	0.235	0	0	0	0	0	0.16		0.193	0.231	0	0.164	0	0	0		0	0
ENSG00000230612	AC004237.1	0	0	0	0	0	0	0		0	0		0	0	0	0	0	0	0	0	0	0	0	0	0	0	0		0	0	0	0	0	0	0		0	0
ENSG00000269635	AC004257.1	0.313	0.485	0	0.491	0	0	0		0.2	0.594		0	0	0	0	0	0.474	0	0	0	0	0	0	0	0	0.469		0.569	0	0.175	0	0	0	0		0	0
ENSG00000270143	AC004257.3	3.358	6.169	2.742	3.328	1.486	1.381	1.253		2.152	7.055		3.087	1.401	3.835	2.834	4.221	4.29	3.313	1.867	2.576	3.262	6.533	4.943	3.189	5.381	9.021		4.5	9.819	2.964	13.06	2.771	3.429	5.573		2.455	0.742
ENSG00000005189	AC004381.6	1.917	2.157	1.433	1.455	1.145	1.412	0.909		0.743	0.881		0.583	0.988	0.626	0.793	0.922	0.671	0.724	0.411	0.502	0.778	0.612	0.754	0.861	0.713	0.791		0.651	0.826	0.848	1.2	1.156	1.022	1.536		2.913	2.088
ENSG00000260510	AC004381.7	0	0	0	0.387	0	0	0		0	0.469		0	0	0	0	0	0	0	0	0	0	0	0	0	0	0		0.449	0	0	0	0	0	0		0.149	0
ENSG00000226107	AC004383.3	2.398	1.162	1.251	0.47	0.336	0	0		0.96	0		0	0	0.089	0.37	0	0	0	0.244	0	0	0	0	0	0	0		0	0.326	0.335	0	0	0	1.181		0.362	0.629
ENSG00000226515	AC004386.3	0	0	0	0	0	0	0		0	0		0	0	0	0	0	0	0	0	0	0	0	0	0	0	0		0	0	0	0	0	0	0		0	0
ENSG00000213269	AC004386.4	0.455	0.265	0.068	0.357	0.128	0.667	0.067		0.146	0.216		0.248	0.075	0.135	0.14	0.302	0.173	0	0	0	0	0.601	0.074	0.06	0	0.171		0	0.124	0.191	0.701	0.297	0.184	0		0.137	0
ENSG00000273309	AC004410.3	0.444	0	0.265	0	0.124	0	0.131		0.285	0.422		0	0.147	0.198	0.137	0.589	0	0.347	0	0	0	0	0	0.354	0	0		0	0	0.248	0.342	0	0.359	0		0.134	0.116
ENSG00000269131	AC004447.2	0.036	0.056	0	0	0.04	0	0		0.023	0.068		0	0	0.011	0.088	0	0	0	0	0.016	0	0	0	0	0	0		0	0	0	0	0	0	0		0	0
ENSG00000227078	AC004448.2	0.167	0.129	0.497	0	0	0	0		0	0		0	0	0	0	0	0	0	0	0	0	0	0	0	0	0		0	0.181	0	0	0	0	0		0	0
ENSG00000235979	AC004448.5	0	0	0.017	0.23	0.016	0	0		0	0		0	0	0	0.018	0	0	0	0	0.013	0	0	0	0	0	0		0	0	0	0	0	0	0		0	0
ENSG00000261204	AC004449.6	0.2	0.155	0.477	0.314	0.224	0	0		0	0.38		0	0.132	0.059	0	0.265	0.303	0	0	0	0	0.528	0	0	0	0.3		0.727	0	0.112	0.308	0	0	0.394		0	0.105
ENSG00000146677	AC004453.8	42.525	44.156	31.684	13.89	45.622	51.518	42.557		40.826	14.186		57.094	38.519	33.219	33.721	15.197	17.378	15.725	61.633	49.284	21.142	20.163	49.551	44.949	19.18	26.315		18.622	19.094	38.998	25.115	14.966	18.8	16.076		43.182	35.498
ENSG00000238385	AC004458.1	0	0	0	0	0	0	0		0	0		0	0	0	0	0	0	0	0	0	0	0	0	0	0	0		0	0	0	0	0	0	0		0	0
ENSG00000221379	AC004460.1	0	0	0	0	0	0	0		0	0		0	0	0	0	0	0	0	0	0	0	0	0	0	0	0		0	0	0	0	0	0	0		0	0
ENSG00000237347	AC004461.4	0	0	0	0	0	0	0		0	0		0	0	0	0	0	0	0	0	0	0	0	0	0	0	0		0	0	0	0	0	0	0		0	0
ENSG00000260924	AC004463.6	2.577	1.348	1.645	0.47	1.142	1.053	1.452		0.845	0.342		0.349	0.396	0.428	0.702	0.239	0.727	0.936	0.146	0.212	0.111	0.475	0.234	0.604	0.473	1.44		0.436	0.914	0.771	0.738	0.705	0.872	0.827		0.217	0.346
ENSG00000268069	AC004466.1	0.4	0.248	0.096	0.251	0.135	0.417	0.047		0.051	0.609		0.117	0.053	0.095	0.346	0.425	0	0.125	0.065	0	0	0	0	0.042	0.09	0.24		0.146	0	0.089	0.123	0	0.129	0.158		0.387	0.126
ENSG00000272682	AC004471.10	0.057	0.044	0.068	0	0	0	0		0.073	0.544		0	0.038	0	0	0.076	0.174	0	0	0	0	0	0	0	0	0.086		0	0.125	0.064	0.176	0	0	0		0.035	0
ENSG00000223461	AC004471.9	0.446	0.462	0.533	0.234	0	0.387	0.176		0.095	0		0	0	0.088	0	0	0.226	0	0	0.066	0.549	0	0	0.079	0.168	0.67		0	0	0.166	0	0	0	0		0.449	0
ENSG00000228944	AC004485.3	0	0	0.294	0	0.276	0.107	0.097		0.316	0		0	0	0.049	0.101	0.218	0.249	0	0	0	0	0	0	0.087	0	0.493		0	0	0.092	0	0	0	0		0	0
ENSG00000267122	AC004490.1	0	0.074	0.019	0	0	0.021	0		0	0		0.115	0.313	0.028	0.059	0	0.048	0.099	0.077	0.112	0	0	0.041	0.017	0.036	0		0.058	0.069	0.018	0.049	0	0	0.062		0	0.066
ENSG00000221356	AC004492.1	0	0	0	0	0	0	0		0	0		0	0	0	0	0	0	0	0	0	0	0	0	0	0	0		0	0	0	0	0	0	0		0	0
ENSG00000267308	AC004510.3	0	0	0	0	0	0	0		0	0		0.848	1.026	0.038	0.479	0.343	0.589	0.809	0.421	0.172	0.478	0	1.347	0.55	1.022	1.166		0.235	0.423	0.217	0.399	0	0.419	0		0	0
ENSG00000266430	AC004520.1	0	0	0	0	0	0	0		0	0		0	0	0	0	0	0	0	0	0	0	0	0	0	0	0		0	0	0	0	0	0	0		0	0
ENSG00000269169	AC004528.1	0	0	0	0	0	0	0		0	0		0	0	0	0	0	0	0	0	0	0	0	0	0	0	0		0	0	0	0	0	0	0		0	0
ENSG00000266990	AC004528.4	0	0	0	0	0	0.088	0		0	0.514		0	0	0	0	0	0	0	0	0	0	0.357	0	0	0	0		0	0	0	0	0	0	0		0	0
ENSG00000236414	AC004535.2	0	0	0	0	0	0	0		0	0		0	0	0	0	0	0	0	0	0	0	0	0	0	0	0		0	0	0	0	0	0	0		0	0
ENSG00000230333	AC004538.3	0.037	0.015	0	0.059	0	0.012	0		0.012	0.071		0	0	0	0.012	0.025	0	0	0	0	0	0	0	0	0	0		0	0.02	0	0	0	0.03	0		0	0.01
ENSG00000225792	AC004540.4	0.295	1.066	0.586	3.39	0.495	0	0.29		1.448	2.8		0	0	0	0	0	0	0	0	0	0	0	0	0	0	0		0	0	0	0.151	0	0	0		3.973	0
ENSG00000214870	AC004540.5	0.396	0.34	0.212	0.622	0.047	0.204	0.074		0.187	0.357		0	0	0	0.026	0	0.032	0	0.017	0	0	0	0	0	0	0		0	0.023	0	0	0	0	0		1.159	0.033
ENSG00000221576	AC004543.1	0	0	0	0	0	0	0		0	0		0	0	0	0	0	0	0	0	0	0	0	0	0	0	0		0	0	0	0	0	0	0		0	0
ENSG00000237921	AC004543.2	1.174	2.003	0.56	1.105	0.526	0	0.139		0	0		0	0	0	0	0	0	0	0	0	0	0	0	0	0	0		0	0	0	0	0	0	0		0	0
ENSG00000229893	AC004549.6	0.302	0.078	0	0	0.113	0.131	0.06		0	0		0.147	0.067	0.03	0	0.134	0	0	0	0	0	0	0	0	0.114	0		0	0	0.113	0.155	0	0.163	0		0	0.053
ENSG00000264746	AC004552.1	0	0	0	0	0	0	0		0	0		0	0	0	0	0	0	0	0	0	0	0	0	0.469	0	0		0	0	0	0	0	0	0		0	0
ENSG00000237560	AC004562.1	0	0	0	0	0.067	0	0		0	0		0	0	0	0	0	0	0	0	0	0	0	0	0	0	0		0	0	0	0	0	0	0		0.073	0
ENSG00000235669	AC004593.3	0.109	0	0	0	0	0	0		0	0		0	0	0	0.067	0	0	0	0	0	0	0	0	0	0	0		0	0	0	0	0	0	0		0.131	0
ENSG00000266862	AC004595.1	0	0	0	0	0	0	0		0	0		0	0	0	0	0	0	0	0	0	0	0	0	0	0	0		0	0	0	0	0	0	0		0	0.454
ENSG00000225877	AC004603.4	0	0	0	0	0	0	0		0.089	0		0	0	0	0	0	0	0	0	0	0	0	0.03	0.025	0	0.278		0	0.05	0	0.142	0	0	0		0	0
ENSG00000267755	AC004623.2	0.583	0.151	0	0	0	0	0.115		0	0		0	0.128	0	0	0	0	0	0	0	0	0	0	0.206	0	0		0	0	0	0.299	0	0	0		0	0.102
ENSG00000267304	AC004637.1	0	0	0	0	0	0	0		0.691	1.025		0	0	0.16	0	0	0	0	0	0.079	0	0	0	0	0	0		0	0	0	0	0	0	0		0.109	0
ENSG00000264224	AC004655.1	0	0	0	0	0	0	0		0	0		0	0	0	0	0	0	0	0	0	0	0	0	0	0	0		0	0	0	0	0	0	0		0	0
ENSG00000265506	AC004656.1	0	0	0	0	0	0	0		0	0		0	0	0	0	0	0	0	0	0	0	0	0	0	0	0		0	0	0	0	0	0	0		0	0
ENSG00000221786	AC004673.1	2.341	0	0	0	0	0	0		0.75	6.674		0	0	0	0	0	0	0	0	0	0	0	0	0	0	1.757		0	0	0	1.802	0	0	0		0	0
ENSG00000229263	AC004691.5	0	0	0	0	0	0	0		0	0		0	0	0	0	0	0	0	0	0	0	0	0	0	0	0		0	0	0	0	0	0	0		0	0.083
ENSG00000228680	AC004692.4	0	0	0	0	0	0	0		0	0		0	0	0	0	0	0	0	0	0	0	0	0	0	0	0		0	0	0	0	0	0	0		0	0
ENSG00000213717	AC004692.5	0	0	0	0	0	0.266	0		0	0		0	0	0	0	0	0	0	0	0	0	0	0	0	0	0		0	0	0	0	0	0	0		0	0.214
ENSG00000223201	AC004699.1	0	0	0	0	0	0	0		0	0		0	0	0	0	0	0	0	0	0	0	0	0	0	0	0		0	0	0	0	0	0	0		0	0
ENSG00000263494	AC004702.2	0.888	0.344	0	0	0	0	0		0	0		0	0	0	0	0	0	0	0	0	0	0	0	0	0.501	0.667		0	0	0	0	0	0	0		0	0
ENSG00000256806	AC004706.1	0	0	0	0	0	0	0		0	0		0	0	0	0	0	0	0	0	0	0	0	0	0	0	0		0	0	0	0	0	0	0		0	0
ENSG00000226522	AC004744.3	0	0	0	0	0	0	0		0	0		0	0	0	0	0	0	0	0	0	0	0	0	0	0	0		0	0	0	0	0	0	0		0	0
ENSG00000221192	AC004745.1	0	0	0	0	0	0	0		0	0		0	0	0	0	0	0	0	0	0	0	0	0	0	0	0		0	0	0	0	0	0	0		0	0
ENSG00000263954	AC004769.1	0	0	0	0	0	0	0		0	0		0	0	0	0	0	0	0	0	0	0	0	0	0	0	0		0	0	0	0	0	0	0		0	0
ENSG00000203562	AC004771.1	0.259	0	0.077	0.203	0.073	0	0		0	0.492		0	0	0.154	0.08	0	0	0.202	0	0	0.239	0.342	0	0	0	0.194		0	0	0.072	0	0	0	0		0	0
ENSG00000272203	AC004775.5	0	0.089	0	0	0	0	0		0	0		0	0	0.034	0.071	0	0	0	0	0	0	0	0	0	0	0		0	0	0	0.531	0	0	0		0	0
ENSG00000267453	AC004791.2	0	0	0	0	0	0	0		0	0		0.123	0.556	0	0.416	0	0.511	0	0.137	0.149	0	0	0.219	0.805	0.38	0		0.306	0.918	0.377	0.259	0.22	0	0.996		0	0
ENSG00000229944	AC004797.1	2.346	1.87	2.216	2.045	1.899	2.885	2.849		1.838	1.61		1.423	1.55	2.169	1.889	2.767	1.977	2.443	1.536	2.13	2.526	3.269	2.204	2.006	2.866	3.913		2.726	3.194	1.238	1.705	2.895	2.423	1.156		2.322	0.889
ENSG00000263913	AC004812.1	0	0	0.587	0	0	0	0		0	0		0	0	0	0	0	0	0	0	0	0	0	0	0.522	0	0		0	0	0	0	0	0	0		0	0
ENSG00000267901	AC004817.1	0	0	0	0	0	0	0		0	0		0	0	0	0	0	0	0	0	0	0	0	0	0	0	0		0	0	0	0	0	0	0		0	0
ENSG00000266727	AC004824.1	0	0	0	0	0	0	0		0	0		0	0	0	0	0	0	0	0	0	0	0	0	0	0	0		0	0	0	0	0	0	0		0	0
ENSG00000269468	AC004824.2	0	0	0	0	0	0.166	0		0	0		0	0	0	0	0	0	0	0	0	0	0	0	0	0	0		0	0	0	0	0	0	0		0	0
ENSG00000203606	AC004832.1	0	0	0	0	0	0	0		0	0		0	0	0	0	0	0	0	0	0	0	0	0	0	0	0		0	0	0	0	0	0	0		0	0
ENSG00000106540	AC004837.3	0	0	0	0	0	0	0		0	0		0	0	0	0	0	0	0	0	0	0	0	0	0	0	0		0	0	0	0	0	0	0		0	0
ENSG00000231951	AC004837.4	0	0	0	0	0	0	0		0	0		0	0	0	0	0	0	0	0	0	0	0	0	0	0	0		0	0	0	0	0	0	0		0	0
ENSG00000228554	AC004837.5	0	0	0	0	0.066	0	0		0.152	0		0.431	0.861	0.88	1.242	1.1	0.719	1.481	0.193	0.628	0.219	0.938	0.693	1.006	1.47	0.889		0.862	1.032	1.457	0.547	0.774	0.766	1.167		0	0
ENSG00000230914	AC004840.8	0	0	0.085	0	0	0	0		0.091	0.812		0	0	0.127	0.439	0	0	0	0	0	0	0	0	0	0	0		0	0	0.08	0.219	0	0	0		0.172	0.149
ENSG00000175873	AC004840.9	1.257	0.845	1.825	1.644	0.235	0.136	0.47		1.37	0.796		0.732	1.162	1.32	1.292	1.001	0.636	0.982	0.477	0.888	1.16	1.659	0.49	0.734	0.472	0.629		0.686	0.593	1.054	0.774	0.657	0.881	1.321		0.683	0.593
ENSG00000252378	AC004851.1	1.11	2.584	0	1.742	0	0	0		0.712	0		0	0	0	0	0	0	0	0	0.49	0	2.932	0	0	1.252	3.334		2.019	1.209	1.241	0	0	0	2.188		0	0
ENSG00000234183	AC004854.4	0.239	0.371	0.143	0.375	0	0	0		0.153	0.455		0	0	0	0	0	0	0	0	0	0	0	0	0	0	0.359		0	0	0	0	0	0.387	0		0	0.125
ENSG00000230160	AC004854.5	0	0	0	0	0	0	0		0	0		0	0	0	0	0	0	0	0	0	0	0	0	0	0	0		0	0	0	0	0	0	0		0	0
ENSG00000232667	AC004862.6	0	0	0	0	0	0	0		0	0		0	0	0	0	0	0	0	0	0	0	0	0	0	0	0		0	0	0	0	0	0	0		0	0
ENSG00000223514	AC004866.1	0	0	0	0	0	0	0		0	0		0	0	0	0	0	0	0	0	0	0	0	0	0	0	0		0	0	0	0	0	0	0		0	0
ENSG00000224134	AC004866.3	0	0	0	0	0	0	0		0	0		0	0	0	0	0	0	0	0	0	0	0	0	0	0	0		0	0	0	0	0	0	0		0	0
ENSG00000230680	AC004869.2	0	0	0	0	0	0	0		0	0		0	0	0	0	0	0	0	0	0	0	0	0	0	0	0		0	0	0	0	0	0	0		0	0
ENSG00000240355	AC004869.3	0	0	0	0	0	0	0		0	0		0	0	0	0	0	0	0	0	0	0	0	0	0	0	0		0	0	0	0	0	0	0		0	0
ENSG00000229192	AC004870.3	0	0	0	0	0	0	0		0	0		0	0	0	0	0	0	0	0	0	0	0	0	0	0	0		0	0	0	0	0	0	0		0.099	0
ENSG00000223829	AC004870.4	0	0	0	0	0.032	0	0		0	0		0	0	0	0	0	0	0	0	0	0	0	0	0	0	0		0	0	0	0	0	0	0		0.476	0.325
ENSG00000214754	AC004870.5	0.295	0	0	0	0	0	0		0.126	0		0	0	0	0.061	0	0	0	0	0	0	0	0	0	0	0		0	0	0	0	0	0	0		0	0
ENSG00000221690	AC004875.1	0	0	0	0	0	0	0		0	0		0	0	0	0	0	0	0	0	0	0	0	0	0	0	0		0	0	0	0	0	0	0		0	0
ENSG00000224804	AC004878.2	0	0	0	0	0	0	0		0	0		0	0	0	0	0	0	0	0	0	0	0	0	0	0	0		0	0	0	0	0	0	0		0	0
ENSG00000198632	AC004878.3	0	0	0	0	0	0	0		0	0		0	0	0	0	0	0	0	0	0	0	0	0	0	0	0		0	0.112	0	0	0	0	0		0	0
ENSG00000205508	AC004878.5	0	0	0	0	0	0	0		0	0		0	0	0	0	0	0	0	0	0	0	0	0	0	0	0		0	0	0	0	0	0	0		0	0
ENSG00000205506	AC004878.6	0	0	0	0	0	0	0		0	0		0	0	0	0	0	0	0	0	0	0	0	0	0	0	0		0	0	0	0	0	0	0		0	0
ENSG00000249595	AC004878.7	0	0	0	0	0	0	0		0	0		0	0	0	0	0	0	0	0	0	0	0	0	0	0	0.423		0	0	0	0	0	0	0		0	0
ENSG00000254977	AC004878.8	0	0	0	0	0	0	0		0	0		0	0	0	0	0	0	0	0	0	0	0	0	0	0	0		0	0	0	0	0	0	0		0	0
ENSG00000256178	AC004889.1	0	0	0	0	0	0	0		0	0		0	0	0	0	0	0	0	0	0	0	0	0	0	0	0		0	0	0	0	0	0	0		0	0
ENSG00000238109	AC004893.10	0	0	0	0	0	0	0		0	0		0	0.041	0	0	0	0	0	0	0	0	0.164	0	0.033	0	0		0	0	0	0	0	0	0		0	0
ENSG00000242687	AC004893.11	0.537	0.689	1.318	0.745	0.243	0.175	0.378		0.622	0.432		0.286	0.546	0.589	0.395	0.384	0.564	0.548	0.084	0.465	0.724	0.709	0.336	0.46	0.256	0.558		0.488	0.63	0.6	0.572	0.297	0.334	0.855		0.1	0.357
ENSG00000264605	AC004895.1	0	0	0	0	0	0	0		0	0		0	0	0	0	0	0	0	0	0	0	0	0	0	0	0		0	0	0	0	0	0	0		0	0
ENSG00000231704	AC004895.4	0	0	0.063	0	0	0	0		0	0		0	0	0	0.065	0	0	0	0	0	0	0	0	0	0	0		0	0	0.059	0.163	0.138	0	0.208		0	0
ENSG00000267970	AC004899.1	0	0	0	0	0	0	0		0	0		0	0	0	0	0	0	0	0	0	0	0	0	0	0	0		0	0	0	0	0	0	0		0	0
ENSG00000225705	AC004899.3	0	0	0	0	0	0.033	0.06		0.032	0		0.037	0	0.03	0.062	0	0	0	0	0.067	0	0	0.033	0	0.057	0		0	0.055	0.056	0	0	0	0		0	0.026
ENSG00000232072	AC004901.1	0	0	0	0	0	0	0		0	0		0	0	0	0	0	0	0	0	0	0	0	0	0	0	0		0	0	0	0	0	0	0		0	0
ENSG00000237286	AC004906.3	0	0	0	0	0	0	0		0	0		0	0	0.027	0	0	0	0	0	0	0	0	0.058	0	0	0		0	0	0	0	0	0	0		0	0
ENSG00000226592	AC004911.2	0	0	0	0	0	0	0		0	0		0	0	0	0	0	0	0	0	0	0	0	0	0	0	0		0	0	0	0	0	0	0		0	0
ENSG00000177820	AC004917.1	0	0	0	0	0	0	0		0	0		0	0	0	0	0	0	0	0	0	0	0	0	0	0	0		0	0	0	0	0	0	0		0	0
ENSG00000228085	AC004920.2	0.559	0	0	0	0	0	0		0	0		0	0	0	0	0	0	0	0	0	0	0	0	0.297	0	0		0	0	0	0	0	0	0		0	0
ENSG00000236046	AC004920.3	0	0	0	0	0	0.117	0		0	0		0	0	0	0	0	0	0	0	0	0	0	0	0	0	0		0	0	0	0	0	0	0		0	0
ENSG00000221553	AC004924.1	0	0	0	0	0	0	0		0	0		0	0	0	0.359	0	0	0	0	0	0	0	0	0	0	0		0	0	0	0	0	0	0		0	0
ENSG00000225443	AC004938.5	0	0	0.168	0	0.158	0	0		0	0		0.205	0.557	0.084	0.52	0	0	0	0	0	0	0	0	0.149	0	0		0	0	0	0	0	0	0		0	0.147
ENSG00000228151	AC004941.3	0	0	0	0	0	0	0		0	0		0	0	0	0	0	0	0	0	0	0	0	0	0	0	0		0	0	0	0	0	0	0		0	0
ENSG00000231397	AC004941.5	1.519	0	0	0	0	0	0		0.487	0		0	0	0	0	0	0	0	0	0	0.701	0	0	0	0	0.57		0	0	0	0	0	0	0.749		0	0
ENSG00000265573	AC004943.1	0	0	0	0	0	0	0		0	0		0	0	0	0	0	0	0	0	0	0	0	0	0	0	0		0	0	0	0	0	0	0		0	0
ENSG00000222024	AC004945.1	0	0	0	0	0	0	0		0	0		0	0	0	0	0	0	0	0	0	0	0	0	0	0	0		0	0	0	0	0	0	0		0	0
ENSG00000233760	AC004947.2	0	0	0	0	0	0	0		0.02	0		0	0	0	0	0	0	0	0	0	0	0	0	0	0	0		0	0	0	0	0	0	0		0.038	0
ENSG00000239556	AC004951.5	0.767	0.255	0.327	0.86	0.307	0.071	0.777		0.141	0.208		0.319	0.362	0.815	0.609	0.727	0.166	1.37	0.356	0.339	0.405	0.579	0.428	0.64	1.113	1.646		0.199	0.239	0.98	1.181	0.573	1.063	0.864		0.066	1.38
ENSG00000228434	AC004951.6	0.557	0.72	0.111	0.437	0	0.03	0.055		0.297	0.265		0.068	0.307	0.207	0.315	0.493	0.211	0.363	0.113	0.143	0.257	0.98	0.332	0.394	0.157	0.836		0.506	0.354	0.363	0.214	0.243	0.225	0.823		0.084	0.122
ENSG00000243554	AC004967.7	12.207	8.566	3.468	7.601	3.801	2.649	3.434		7.823	8.47		5.076	14.589	7.601	11.233	14.651	8.524	9.08	8.187	8.984	11.801	9.719	7.056	10.282	6.773	10.762		3.876	9.075	10.721	10.737	10.885	8.458	8.018		9.945	8.332
ENSG00000223029	AC004969.1	0	0	0	0	0	0	0		0	0		0	0	0	0	0	0	0	0	0	0	0	0	0	0	0		0	0	0	0	0	0	0		0	0
ENSG00000221249	AC004980.1	0	0	0	0	0	0	0		0	0		0	0	0	0	0	0	0	0	0	0	0	0	0	0	0		0	0	0	0	0	0	0		0	0
ENSG00000214243	AC004980.10	1.22	1.487	0.208	0.547	0.195	0.113	0.103		0.223	0		0	0.23	0.104	0.215	0	0	0.272	0	0	0.643	0	0	0	0	0		0.317	0.19	0.195	0	0	0	0.343		0	0
ENSG00000185040	AC004980.11	0.075	0	0	0	0	0	0		0	0		0	0	0	0	0	0	0	0	0	0	0	0	0	0	0		0	0	0	0	0	0	0		0	0
ENSG00000205485	AC004980.7	1.253	0.994	1.08	0.787	0.843	0.508	1.069		0.482	1.006		0.162	0.515	0.571	0.498	0.924	0.718	0.522	0.249	0.59	0.925	1.323	0.344	0.709	0.471	1.045		0.81	1.001	1.058	0.772	0.618	0.72	0.713		0.807	1.022
ENSG00000250778	AC004980.8	0	0	0	0	0	0	0		0	0		0	0	0	0	0	0	0	0	0	0	0	0	0	0	0		0	0	0	0	0	0	0		0	0
ENSG00000230305	AC004980.9	0	0	0	0	0	0.154	0		0.304	0		0	0	0.071	0	0	0	0	0	0.21	0	0.626	0	0.126	0	0		0	0	0.265	0	0	0	0		0.287	0
ENSG00000241057	AC004985.12	1.184	0.746	0.221	0.116	0.124	0.337	0.044		0.19	0.563		0	0	0.132	0.137	0.196	0.225	0.116	0	0	0.273	0.195	0	0.079	0.083	0.333		0.135	0.242	0.248	0.342	0	0.239	0.584		0.134	0.116
ENSG00000231198	AC004987.10	0	0	0	0	0	0	0		0	0		0	0	0	0	0	0	0	0	0	0	0	0	0	0	0		0	0	0	0	0	0	0		0	0
ENSG00000233225	AC004987.9	1.9	2.405	2.774	2.432	2.018	1.92	1.92		1.955	1.045		2.002	1.784	1.174	1.295	2.388	2.124	1.25	1.422	1.325	2.123	2.112	1.268	0.902	1.41	1.726		1.728	1.906	1.649	1.463	0.327	1.698	0.887		1.087	0.996
ENSG00000203446	AC004988.1	0	0	0	0	0	0	0		0	0		0	0	0.029	0.03	0	0	0	0	0.022	0	0	0.127	0.052	0	0.22		0	0	0.164	0	0.256	0.079	0.096		0	0.026
ENSG00000255927	AC005000.1	0.337	0.131	0.302	0.264	0	0	0		0	0		0	0	0	0	0	0	0	0	0	0	0	0	0	0	0		0	0	0	0	0	0	0		0	0
ENSG00000264759	AC005000.2	0	0	0	0	0	0	0		0	0		0	0	0	0	0	0	0	0	0	0	0	0	0	0	0		0	0	0	0	0	0	0		0	0
ENSG00000213888	AC005003.1	1.977	5.236	6.761	4.918	3.919	1.475	4.103		1.978	1.375		0.386	0.478	0.674	0.654	0.32	0.585	0.226	0.47	0.745	0.801	1.146	0.47	0.486	0.435	0.507		0.438	0.315	0.809	0.742	0.882	0.468	0.285		4.892	2.579
ENSG00000230370	AC005007.3	0	0	0	0	0	0	0		0	0		0	0	0	0	0	0	0	0	0	0	0	0	0.096	0	0		0	0	0	0	0	0	0		0	0
ENSG00000237896	AC005008.2	0	0	0	0	0	0	0		0	0		0	0	0	0.057	0	0	0	0	0	0	0	0	0	0	0		0	0	0	0	0	0	0		0	0
ENSG00000226671	AC005008.3	0	0	0	0	0	0	0		0	0		0	0	0	0	0	0	0	0	0	0	0	0	0	0	0		0	0	0	0	0	0	0		0	0
ENSG00000231255	AC005009.1	0	0	0	0	0	0	0		0	0.612		0	0	0	0	0	0	0	0	0	0	0	0	0	0	0		0	0	0	0.496	0	0	0		0	0
ENSG00000233073	AC005009.2	0.094	0	0	0.588	0	0	0		0	0.891		0	0	0	0.058	0	0	0.146	0	0	0	0	0	0	0	0		0	0.102	0	0.144	0	0.152	0.185		0.057	0
ENSG00000255690	AC005013.1	0	0	0.061	0.161	0.029	0.011	0.061		0.066	0.065		0	0.034	0.02	0.011	0	0	0.027	0.042	0.008	0	0	0	0	0	0		0	0	0	0	0	0	0		0	0
ENSG00000228421	AC005013.5	0	0	0	0	0.083	0.096	0		0.189	0		0	0	0	0	0	0	0	0	0	0	0	0	0	0	0		0	0	0	0	0	0	0		0.356	0
ENSG00000224280	AC005014.5	0.029	0.023	0.035	0	0	0.019	0.017		0.112	0.055		0.021	0	0.026	0.018	0	0.044	0	0	0	0	0	0.019	0.015	0	0.044		0	0.095	0.081	0	0	0	0		0.035	0.031
ENSG00000174495	AC005017.2	0	0	0	0	0	0	0		0	0		0	0	0	0	0	0	0	0	0.078	0	0	0	0	0	0		0	0	0	0	0	0	0		0	0
ENSG00000213875	AC005019.2	2.01	1.091	0.48	0.315	0.788	0.654	0.119		0.773	2.292		0.731	1.062	0.478	0.124	0	0.915	0	0.163	0.532	0	0.531	0.261	0.32	0.453	0.603		0	0.219	0.449	0.309	0.263	0	0		0.364	0.105
ENSG00000224330	AC005019.3	0	0	0	0	0	0	0		0	0		0	0	0	0.149	0	0	0	0	0	0	0	0	0	0	0		0	0	0	0	0	0	0.951		0	0.127
ENSG00000265324	AC005020.1	0	0	0	0	0	0	0		0	0		0	0	0	0	0	0	0	0	0	0	0	0	0	0	0		0	0	0	0	0	0	0		0	0
ENSG00000224017	AC005022.1	0	0	0	0	0	0	0		0	0		0	0	0.042	0.044	0.094	0	0	0	0	0	0	0	0	0	0		0.129	0	0.04	0.109	0	0.115	0		0	0
ENSG00000236310	AC005027.3	0	0	0	0	0	0	0.265		0	0		0	0	0	0	0	0	0	0	0	0	0	0	0	0	0		0	0	0	0	0	0	0		0	0
ENSG00000232458	AC005029.1	0	0	0	0	0	0	0		0	0		0	0	0	0	0	0	0	0	0	0	0	0	0	0	0		0	0	0	0	0	0	0		0	0
ENSG00000233872	AC005033.6	0	0	0	0	0	0	0		0.068	0		0	0	0	0	0	0	0	0	0	0	0	0	0	0	0		0	0	0	0	0	0	0		0	0
ENSG00000230477	AC005034.2	0	0	0	0	0	0	0		0	0		0	0	0	0	0	0	0	0	0	0	0	0	0	0	0		0	0	0	0	0	0	0		0	0
ENSG00000226247	AC005034.3	0	0	0	0	0	0	0		0	0		0	0	0	0	0.338	0	0	0	0	0	0	0	0	0	0		0	0	0	0	0	0	0		0	0
ENSG00000224346	AC005037.1	0	0	0	0	0	0	0		0	0		0	0	0	0.044	0	0	0	0	0	0	0	0	0	0	0.106		0	0	0	0	0	0	0		0	0
ENSG00000221530	AC005037.2	0	0	0	0	0	0	0		0	0		0	0	0	0	0	0	0	0	0	0	0	0	0	0	0		0	0	0	0	0	0	0		0	0
ENSG00000183308	AC005037.3	0.089	0	0	0.279	0.15	0.116	0.263		0	0.169		0.065	0.118	0.026	0.11	0.118	0.135	0.139	0	0	0.164	0.235	0.058	0	0.201	0.401		0.162	0.194	0.149	0	0	0.144	0.175		0.323	0.14
ENSG00000226658	AC005037.4	0	0	0	0	0	0	0		0	0		0	0	0	0	0	0	0	0	0	0	0	0	0	0	0		0	0	0	0	0	0	0.341		0	0
ENSG00000235318	AC005037.6	0	0	0	0	0	0	0		0	0		0	0	0	0	0	0	0	0	0	0	0	0	0	0	0		0	0	0	0	0	0	0		0	0
ENSG00000226905	AC005040.3	0	0	0	0	0	0	0		0	0		0	0	0	0	0	0	0	0	0	0	0	0	0	0	0		0	0	0	0	0	0	0		0	0
ENSG00000234521	AC005041.11	0	0	0	0	0	0	0		0	0		0.206	0	0	0	0	0	0	0	0	0	0	0	0	0	0		0	0	0	0	0	0	0		0	0
ENSG00000258821	AC005041.17	0	0	0.251	0	0	0	0		0	0		0	0	0	0	0	0	0	0	0	0	0.555	0.547	0	0	0		0	0	0	0	0	0	0		0	0.661
ENSG00000227331	AC005042.2	0.433	0.168	0.065	0.17	0	0.07	0		0.069	0.206		0	0	0	0	0	0	0.169	0	0	0	0	0	0	0	0		0	0	0.121	0	0	0.175	0		0.262	0
ENSG00000231675	AC005042.3	0	0	0	0	0	0	0		0	0		0	0	0	0	0	0	0	0	0	0	0	0	0	0	0		0	0	0	0	0	0	0		0	0
ENSG00000204380	AC005042.4	0	0	0	0	0	0	0		0.155	0		0.054	0.025	0.011	0.057	0.025	0.028	0	0	0.049	0	0	0	0.02	0	0.028		0	0.041	0	0.029	0.049	0	0.037		0	0
ENSG00000228586	AC005042.5	0	0	0	0	0	0	0		0	0		0	0	0	0	0	0	0	0	0	0	0	0	0	0	0		0	0	0	0	0	0	0		0	0
ENSG00000216085	AC005048.1	0	0	0	0	0	0	0		0	0		0	0	0	0	0	0	0	0	0	0	0	0	0	0	0		0	0	0	0	0	0	0		0	0
ENSG00000243004	AC005062.2	14.829	14.515	16.282	8.534	15.183	12.665	16.704		0.195	0.321		0	0.022	0.07	0.146	0	0	0	0	0.075	0.125	0.178	0	0	0.076	0		0	0.074	0.113	0.208	0	0	0		0.041	0.053
ENSG00000222482	AC005071.1	1.843	4.288	2.748	4.337	0	0	0		3.543	0		0.671	1.826	5.75	3.978	14.668	1.398	0	0	0	10.203	7.298	0.599	1.467	2.078	5.532		1.675	10.036	12.875	4.255	0	5.958	7.263		0	0
ENSG00000224046	AC005076.5	0.878	1.437	1.804	1.377	1.312	1.714	1.556		0.563	0.371		0.071	0.387	0.203	0.18	0.647	0.444	0.152	0	0.215	0	0.773	0.254	0.311	0.11	0		0.177	0.531	0.382	0.45	0.382	0.158	0.192		0.236	1.023
ENSG00000227038	AC005077.12	0.134	0.339	0.241	0	0.019	0.066	0.04		0.022	0.192		0	0	0.04	0.021	0	0	0	0	0	0	0	0	0	0	0		0	0.037	0.019	0	0	0	0		0.548	0.088
ENSG00000230882	AC005077.14	1.165	0.923	0.843	0.506	0.042	0.113	0.059		0.111	0.188		0.036	0.016	0.037	0.031	0.033	0	0.116	0.02	0.022	0	0.065	0	0.039	0	0		0	0.054	0	0	0	0	0		1.691	0.208
ENSG00000228829	AC005077.5	0	0	0	0	0	0	0		0	0		0	0	0	0	0	0	0	0	0	0	0	0	0	0	0		0	0	0	0	0	0	0		0.141	0
ENSG00000224273	AC005077.7	0.275	0	0.655	0.215	0	0.179	0.162		0.088	0.261		0	0	0.082	0.085	0	0	0	0	0	0	0	0	0.146	0	0		0	0	0.077	0	0	0	0		0.249	0
ENSG00000213549	AC005077.8	1.617	0.179	0	0.362	0	0	0		0.148	0		0	0	0	0	0	0	0	0	0	0	0	0	0	0	0		0	0	0.129	0.356	0	0	0		0	0
ENSG00000241778	AC005077.9	0	0	0	0	0	0	0		0	0		0	0	0	0	0	0	0	0	0	0	0	0	0	0	0		0	0	0	0	0	0	0		0	0
ENSG00000214871	AC005082.1	0.336	0	0.2	0	0.188	0	0		0.215	0		0	0	0.1	0	0	0	0	0	0	0	0	0	0	0	0		0	1.097	0	0	0	0	0		0	0
ENSG00000226816	AC005082.12	0	0.066	0	0	0.716	0.471	0.705		1.638	0.972		0	0	0	0	0	0	0	0	0	0.157	0	0	0	0	0		0	0	0	0	0	0	0		0.026	0
ENSG00000233834	AC005083.1	2.499	2.759	1.548	1.508	1.67	1.877	0.511		0	0		0.07	0.317	0.628	0.415	0.255	0.875	0.15	0	0.212	0.532	0.254	0.188	0.255	0.434	0.144		0	0.419	0.698	0	0.628	0.311	0.379		0.058	0.555
ENSG00000230110	AC005086.1	0	0	0	0	0	0	0		0	0		0	0	0	0	0	0	0	0	0	0	0	0	0	0	0		0	0	0	0	0	0	0		0	0
ENSG00000256295	AC005086.2	0	0	0	0	0	0	0		0	0		0	0	0	0	0	0	0	0	0	0	0	0	0	0	0		0	0	0	0	0	0	0		0	0
ENSG00000258040	AC005086.3	1.069	0	0	0	0	0	0		0	0		0	0.235	0	0	0	0	0	0	0	0.658	0	0	0	0.402	0		0	0	0.199	0	0.466	0	0.702		0	0
ENSG00000258093	AC005086.4	0	0	0	0	0	0	0		0	0		0	0	0	0	0	0	0	0	0	0	0	0	0	0	0		0	0	0	0	0	0	0		0	0
ENSG00000264642	AC005088.1	0	0	0	0	0	0	0		0	0		0	0	0	0	0	0	0	0	0	0	0	0	0	0	0		0	0	0	0	0	0	0		0	0
ENSG00000229949	AC005094.2	0	0	0	0	0	0	0		0	0		0	0	0	0	0	0	0	0	0	0	0	0	0	0	0		0	0	0	0	0	0	0		0	0
ENSG00000219039	AC005102.1	0	0	0	0	0	0	0		0	0		0	0	0	0	0	0	0.282	0	0	0	0	0	0	0	0		0	0	0	0	0	0	0		0	0
ENSG00000223374	AC005104.3	0	0	0.117	0	0	0	0		0	0		0	0	0	0	0.26	0	0	0	0	0	0	0.255	0	0	0		0	0	0	0	0	0	0		0	0
ENSG00000225286	AC005105.2	0	0	0	0	0	0	0		0	0		0	0	0	0	0	0	0	0	0	0	0	0	0	0	0		0	0	0	0	0	0	0		0	0
ENSG00000248431	AC005150.1	0	0	0	0	0	0	0		0	0		0.1	0	0	0.085	0.183	0	0	0.112	0	0	0	0.09	0.073	0	0		0.251	0.15	0	0	0	0	0		0	0
ENSG00000228639	AC005152.3	0	0.498	0.096	0	0	0	0		0.103	0		0	0	0	0	0	0	0	0	0	0	0	0	0	0	0		0	0	0	0	0	0	0		0	0
ENSG00000196295	AC005154.6	1.333	0.886	0.486	0.413	0.191	0.245	0.184		0.574	0.809		0.1	0.174	0.223	0.38	0.339	0.172	0.266	0.076	0.098	0.209	0.535	0.264	0.269	0.174	0.328		0.243	0.397	0.315	0.368	0.201	0.144	0.407		0.171	0.361
ENSG00000244480	AC005154.7	0.187	0.193	0.074	0	0	0	0		0.239	0.236		0	0	0	0.038	0	0	0	0	0	0	0	0	0	0	0		0	0.068	0.174	0	0	0	0.123		0	0.065
ENSG00000226874	AC005154.8	0	0	0.136	0	0	0	0		0	0		0	0	0.068	0	0	0	0	0	0	0	0	0	0	0	0		0	0	0	0	0	0	0		0	0
ENSG00000221262	AC005159.1	0	0	0	0	0	0	0		0	0		0	0	0	0	0	0	0	0	0	0	0	0	0	0	0		0	0	0	0	0	0	0		0	0
ENSG00000227658	AC005160.3	0	0	0	0	0	0	0		0	0		0	0	0	0	0	0	0	0	0	0	0	0	0	0	0		0	0	0	0	0	0	0		0	0
ENSG00000221279	AC005161.1	0	0	0	0	0	0	0		0	0		0	0	0	0	0	0	0	0	0	0	0	0	0	0	0		0	0	0	0	0	0	0		0	0
ENSG00000229452	AC005162.4	0	0	0	0	0	0	0		0	0		0	0	0	0	0	0	0	0	0	0	0	0	0	0	0		0	0	0	0	0	0	0		0	0
ENSG00000233517	AC005162.5	0	0	0	0	0	0	0		0	0		0	0	0	0	0	0	0	0	0	0	0	0	0	0	0		0	0	0	0	0	0	0		0	0
ENSG00000269519	AC005176.1	0	0	0	0	0	0	0		0	0		0	0	0	0	0	0	0	0	0	0	0	0	0	0	0		0	0	0	0	0	0	0		0	0
ENSG00000268153	AC005176.2	0	0	0.028	0	0.053	0.031	0		0	0.179		2.404	0.998	1.375	1.514	0.063	0.358	0.442	2.608	1.876	1.045	4.112	0.89	1.202	0.106	1.417		0.601	8.585	3.139	10.462	0.123	0.076	0.186		0.029	0
ENSG00000268243	AC005176.3	0	0	0	0	0	0	0		0	0		0	0	0	0	0	0	0	0	0	0	0	0	0	0	0		0	0	0	1.201	0	0	0		0	0
ENSG00000251243	AC005178.1	0	0	0	0	0	0	0		0	0		0	0	0	0	0	0	0	0	0	0	0	0	0	0	0		0	0	0	0	0	0	0		0	0
ENSG00000229497	AC005189.6	0	0	0	0	0	0	0		0.179	0		0	0	0.166	0	0	0	0	0	0	0	0	0	0	0	0		0	0	0	0	0	0	0		0	0
ENSG00000263545	AC005195.1	0	0	0	0	0	0	0		0	0		0	0	0	0	0	0	0	0	0	0	0	0	0	0	0		0	0	0	0	0	0	0		0	0
ENSG00000269694	AC005197.2	0	0	0	0	0	0	0		0	0		0	0	0	0	0	0	0	0	0	0	0	0	0	0	0		0	0	0	0	0	0	0		0	0
ENSG00000252831	AC005215.1	0	0	0	0	0	0	0		0	0		0	0	0	0	0	0	0	0	0	0	0	0	0	0	0		0	0	0	0	0	0	0		0	0
ENSG00000236352	AC005220.3	0.49	0.228	0.058	0	0.055	0.064	0.232		0	0		0	0	0.029	0.06	0	0	0	0	0	0	0.259	0	0	0	0		0	0	0	0	0	0	0		0.059	0
ENSG00000231595	AC005224.2	0.338	0.393	0.37	0.442	0.063	0.147	0.166		0.397	0.857		0.041	0.223	0.419	0.382	0.15	0.171	0	0	0.174	0	0.744	0.11	0.209	0.127	0.338		0.615	0.552	0.157	0.434	0.368	0.091	0.777		0.136	0
ENSG00000264918	AC005229.1	0	0	0	0	0	0	0		0	0		0	0	0	0	0	0	0	0	0	0	0	0	0	0	0		0	0	0	0	0	0	0		0	0
ENSG00000213210	AC005229.5	0	0	0	0	0	0	0		0	0		0	0	0	0	1.152	0	0	0	0	0	0	0	0	0	0.326		0	0	0	0	0	0	0		0	0
ENSG00000213209	AC005229.7	0	0	0	0	0.119	0	0.125		0	0		0	0	0.063	0	0	0	0	0	0	0	0	0	0	0	0		0	0	0	0	0	0	0		0.128	0
ENSG00000236653	AC005235.1	0	0	0	0	0	0	0		0	0		0	0	0	0	0	0	0	0	0	0	0	0	0	0	0		0	0	0	0	0	0	0		0	0
ENSG00000235861	AC005237.2	0	0	0	0	0	0	0		0	0		0	0	0	0	0	0	0	0	0	0	0	0	0	0	0		0	0	0	0	0	0	0		0	0
ENSG00000225521	AC005237.4	0.31	0	0	0	0	0	0.092		0	0		0	0	0	0	0	0	0	0	0	0	0	0	0	0	0		0	0	0	0	0	0	0		0	0
ENSG00000268030	AC005253.2	0.043	0.034	0	0	0.024	0.028	0.102		0	0		0	0	0	0	0	0.066	0	0	0	0	0	0	0	0	0		0	0	0	0	0	0	0		0.026	0
ENSG00000268983	AC005253.4	0	0	0.12	0	0	0.392	0.474		0.257	0.762		0	0	0.119	0.124	0	0	0	0.163	0.177	0	0	0	0.213	0	0		0	0	0.112	0.309	0.262	0.648	0		0.363	0.21
ENSG00000256210	AC005255.3	0.185	0.286	0.22	1.449	0.414	0.601	0.546		0	1.053		0.538	0.366	0.11	0.114	0.98	0.56	0.577	0.75	0.571	0.341	0	0.12	0.784	1.249	1.663		0.336	1.207	0.31	0.284	0.483	0.597	0.728		1.673	0.194
ENSG00000269552	AC005255.5	0	0	0	0	0	0	0		0	0		0	0	0	0	0	0	0	0.154	0.084	0	0	0	0	0	0		0	0	0	0	0	0	0		0	0
ENSG00000172148	AC005255.6	0	0	0	0	0	0	0		0	0		0	0	0	0	0	0	0	0	0	0	0	0	0	0	0		0	0	0	0	0	0	0		0	0
ENSG00000267073	AC005256.1	1.702	1.613	0	1.187	0	0	0		0.121	0		0	0	0	0	0	0	0	0	0	0	0	0.246	0	0	0		0	0	0	0	0.247	0	0		8.222	0.198
ENSG00000267688	AC005262.2	0	0	0	0	0.206	0	0		0	0		0.267	0.364	0.218	0.34	0	0.278	0	0	0.162	0	0.484	0.239	0	0	0.551		1.001	0	0.205	0.565	0.24	0.297	0.362		0	0
ENSG00000267139	AC005262.3	0	0	0	0	0	0	0		0	0.364		0.139	0.127	0.399	0.236	0	0.872	0.299	0.156	0.169	0.354	0	0	0.203	0.432	0.288		0	0.835	0	0.295	0	0.31	0		0	0.1
ENSG00000266944	AC005262.4	2.153	0.928	1.713	0	2.011	0.623	1.131		1.533	0		1.393	1.264	0.64	0.148	0.317	0	0	1.166	0.845	0.883	0.632	0.778	0.762	0	0.359		0.435	0	0.669	0	0	0	0		0.722	0.878
ENSG00000267551	AC005264.2	0	0	0	0	0	0	0		0	0		0	0	0	0	0.05	0	0	0	0	0.138	0	0	0	0	0		0	0	0	0	0	0	0		0	0
ENSG00000197462	AC005276.1	187.606	103.373	62.779	66.896	3.364	15.694	3.485		0.398	0		0.075	0.068	0.092	0.128	0	0	0	0	0.046	0	0	0	0	0	0		0	0.113	0.058	0	0	0	0		0.062	0.271
ENSG00000170468	AC005280.1	0.246	0.273	0.273	0.497	0.73	0.183	0.582		0.587	0.067		0.102	0.279	0.157	0.152	0.093	0.16	0.275	0.143	0.109	0.065	0.093	0.229	0.131	0.079	0		0.064	0.115	0.256	0.108	0.322	0.171	0.416		0.255	0.572
ENSG00000226690	AC005281.1	0.418	0.162	0	0.109	0	0	0		0	0.133		0	0.276	0.249	0.129	0	0	0	0.113	0.277	0.386	0.368	0	0.037	0.079	0.105		0	0.152	0.117	0.107	0.182	0.225	0		0	0
ENSG00000225606	AC005281.2	0	0	0	0	0	0	0		0	0		0.83	0.502	1.554	1.876	0.883	1.442	1.485	0.077	0.672	0.175	1.004	0.309	0.101	0	0		0.173	0.207	0.585	0.146	0.497	0.769	1.124		0	0
ENSG00000221701	AC005284.1	0	0	0	0	0	0	0		0	0		0	0	0	0	0	0	0	0	0	0	0	0	0	0	0		0	0	0	0	0	0	0		0	0
ENSG00000265904	AC005288.1	7.133	1.581	0	0	0	0	0		0	0		0	0	0	0	0	0	0	0	0	0	0	0	0	0	0		0	0	0	0	0	0	0		0	0
ENSG00000236325	AC005300.5	0.464	0.36	0.139	0	0.39	0.302	0		0	0		0.338	0.46	0.069	0.143	0	0	0.363	0.377	0	0	0	0.604	0.123	0	0		0.422	0	0	0	0.303	0	0		0	0
ENSG00000235343	AC005301.8	0	0	0	0	0	0	0		0	0		0.051	0.138	0	0.215	0.278	0.212	0.327	0	0.031	0.129	0	0	0.111	0.157	0		0	0	0	0	0	0	0.138		0	0
ENSG00000233852	AC005304.1	0	0	0	0	0	0	0		0	0		0	0	0	0	0	0	0	0	0	0	0	0	0.113	0	0		0	0	0	0	0	0	0		0	0
ENSG00000267283	AC005306.3	1.667	1.078	1.492	1.017	0	0.241	0.055		1.247	3.697		0.202	0.122	0.743	1.257	0.86	0.984	1.158	0	0.164	1.026	2.201	0.12	0.344	0.522	1.251		0.674	1.312	1.553	1.711	0.121	0	2.556		0.056	0.243
ENSG00000260725	AC005307.1	0.331	0.3	0.099	0.346	0.495	1.436	0.326		0.106	0		0	0.036	0	0.068	0	0	0	0	0	0	0	0	0.029	0	0		0	0.421	0.123	0.085	0	0.089	0.217		0.033	1.562
ENSG00000267243	AC005307.3	0.455	0.437	0.439	0.476	0.947	0.592	0.947		0.278	0.165		0.063	0.057	0.039	0.08	0.029	0.066	0.034	0	0.048	0.12	0.114	0.014	0.046	0.049	0		0.394	1.132	0.702	1	0.028	0.35	0.598		0	0.011
ENSG00000233002	AC005324.6	0	0.085	0	0.172	0	0	0.032		0.105	0		0.08	0	0.016	0	0	0	0	0.089	0.024	0	0	0	0.029	0.062	0		0	0	0	0	0	0	0		0	0
ENSG00000233193	AC005324.7	0	0	0	0	0	0	0		0	0		0	0	0	0	0	0	0	0	0	0	0	0	0	0	0		0	0	0	0	0	0	0		0	0
ENSG00000231812	AC005326.2	0.418	0	0	0	0	0	0		0	0		0	0	0	0	0	0	0	0	0	0	0	0	0	0	0		0	0	0	0	0	0	0		0	0
ENSG00000248015	AC005329.7	2.256	1.994	0.926	0.495	0.122	0.126	0.129		0.109	1.106		0.141	0.705	0.555	0.539	1.19	0.552	0.644	0.138	0.568	0.761	0.576	0.126	0.618	0.438	0.655		0.926	1.215	0.813	1.008	0.539	0.274	1.29		0.967	0.178
ENSG00000267372	AC005330.2	0.138	0.053	0	0	0	0.09	0		0	0		0	0	0.041	0.043	0	0	0.108	0	0	0	0.728	0	0.037	0	0		0	0.15	0	0.425	0	0	0.136		0	0
ENSG00000267056	AC005336.4	0.07	0	0.042	0	0	0	0		0.045	0		0.051	0	0	0	0	0	0	0	0	0	0	0	0	0	0		0	0	0	0	0	0	0		0.505	0
ENSG00000267218	AC005336.5	0	0.143	0.055	0	0	0	0		0.059	0		0	0	0	0	0	0	0	0	0.041	0	0	0	0	0	0		0	0	0	0	0	0	0.182		0	0
ENSG00000268565	AC005339.2	0.221	0.343	0.659	0	0.124	0	0.261		0.85	0		0.161	0.73	0.263	0	0	0.335	0	0.18	0.195	0.408	0	0.144	0.235	0	0.663		0	0.241	0.247	0	0	0	1.306		0	0
ENSG00000248493	AC005351.1	0	0	0	0	0	0.072	0		0	0		0.16	0	0.098	0.068	0.146	0	0	0	0.146	0	0	0	0	0.124	0.331		0	0	0.123	0.339	0	0	0		0	0
ENSG00000250994	AC005355.1	1.213	1.317	2.316	2.094	6.73	2.29	5.662		5.909	0.461		0	0	0	0.15	0	0	0	0	0.054	0	0.961	0.079	0	0	0		0	0	0.068	0.187	0	0	0		0	0
ENSG00000251169	AC005355.2	0.078	0	0.047	0	0.307	0.255	0.231		0.201	0.297		0.399	0.207	0.116	0	0.104	0.119	0.244	0.064	0.035	0	0	0.712	0.208	0.353	0		0.142	0	0	0	0	0	0		0.331	0.082
ENSG00000262686	AC005356.1	0.255	0	0	0	0	0.497	0		0.163	0		0	0	0	0	0	0	0	0	0	0	0	0	0	0	0		0	0	0	0	0	0	0		0	0
ENSG00000266906	AC005357.1	0	0	0	0	0	0	0		0	0		0	0	0	0	0	0	0	0	0	0	0	0	0	0	0		0	0	0	0	0	0	0		0	0
ENSG00000273452	AC005358.1	0	0	0	0	0	0	0		0	0		0	0	0	0	0	0	0	0	0	0	0	0	0	0	0		0	0	0	0	0	0	0		0	0
ENSG00000227274	AC005358.3	0	0	0	0	0	0.099	0		0	0		0	0	0.023	0	0	0	0	0	0	0	0	0	0.04	0	0		0	0	0	0	0	0.123	0		0	0
ENSG00000255513	AC005363.9	0	0	0	0	0	0	0		0	0		0	0	0	0	0	0	0	0	0	0	0	0	0	0	0		0	0	0	0	0	0	0		0	0
ENSG00000252968	AC005370.1	0	0	0	0	0	0	0		0	0		0	0	0	0	0	0	0	0	0	0	0	0	0	0	0		0	0	0	0	0	0	0		0	0
ENSG00000266115	AC005375.1	0	0	0	0	0	0	0		1.48	0		0	0	0	0	0	0	0	0	0	0	0	0	0	0	0		0	0	0	0	0	0	0		0	0
ENSG00000269191	AC005387.2	0	0	0	0	0	0	0		0	0		0	0	0	0	0	0	0	0	0	0	0	0	0	0	0		0	0	0	0	0	0	0		0	0
ENSG00000268938	AC005387.3	0	0.382	0	0	0.138	0	0		0	0		0	0	0.292	0.152	0.326	0	0	0	0.109	0	0	0	0.131	0	0		0	0.268	0.138	0	0	0	0		0	0
ENSG00000267159	AC005391.2	0	0	0	0	0	0	0		0	0		0	0	0.078	0	0	0.398	0	0	0	0	0	0	0	0	0		0	0.572	0	0	0	0	0.517		0	0
ENSG00000227606	AC005392.13	0	0	0	0	0	0	0		0	0		0	0	0.051	0	0	0	0	0	0	0	0	0	0	0	0		0	0	0.097	0	0	0	0		0	0
ENSG00000267537	AC005394.1	1.405	1.089	0	0	0.262	0.914	0.277		0	0		0	0	0	0	0	0	0	0	0	0	0	0	0	0	0		0	2.55	0.523	1.441	0	0	0		0	0
ENSG00000269774	AC005399.1	0	0	0	0	0	0	0		0	0		0	0	0	0	0	0	0	0	0	0	0	0	0	0	0		0	0	0	0	0	0	0		0	0
ENSG00000257040	AC005477.1	0	0	0	0	0	0	0		0	0		0	0	0	0	0	0	0	0	0	0	0	0	0	0	0		0	0	0	0	0	0	0		0	0
ENSG00000222012	AC005481.5	0	0	0	0	0	0	0.03		0	0		0	0	0	0	0	0	0	0	0	0	0	0	0	0	0		0	0	0	0	0	0	0		0	0
ENSG00000259114	AC005484.5	0	0	0	0	0	0	0		0	0		0	0	0	0	0	0	0	0	0	0	0	0	0	0	0		0	0	0	0	0	0	0		0	0
ENSG00000225647	AC005487.2	0	0	0	0	0	0	0		0	0.248		0.095	0	0	0	0	0	0	0	0	0	0.344	0	0	0	0		0	0.709	0.218	0.401	0	0	0		0	0
ENSG00000267985	AC005488.1	0	0	0	0	0	0	0		0	0		0	0	0	0	0	0	0	0	0	0	0	0	0	0	0		0	0	0	0	0	0	0		0	0
ENSG00000205584	AC005488.11	0	0	0	0	0	0.241	0		0	0		0	0	0.055	0	0	0	0	0	0	0	0	0	0	0	0		0	0	0	0	0	0	0		0	0
ENSG00000214841	AC005493.1	0	0	0	0	0	0	0		1.322	0		0	0	0	0	0	0	0	0	0	0	0	0	0	0	0		0	0	0	0	0	0	0		0	0
ENSG00000267421	AC005498.3	0.078	0.243	0	0	0	0	0		0.151	0		0	0	0	0	0	0	0	0	0.069	0	0	0	0	0	0		0	0	0.044	0	0.102	0	0		0	0
ENSG00000267224	AC005498.4	0	0	0	0	0	0	0		0	0		0	0	0	0	0	0	0	0	0	0	0	0	0	0	0		0	0	0	0	0	0	0		0	0
ENSG00000252177	AC005513.1	0	0	0	0	0	0	0		0	0		0	0	0	0	0	0	0	0	0	0	0	0	0	0	0		0	0	0	0	0	0	0		0	0
ENSG00000223878	AC005517.3	0	0	0	0.278	0	0	0		0	0		0	0	0	0	0	0	0	0	0	0	0	0	0	0	0		0	0	0	0	0	0	0		0	0
ENSG00000230190	AC005518.2	0	0	0	0	0	0	0		0	0		0	0	0	0	0	0	0	0	0	0	0	0	0	0	0		0	0	0	0	0	0	0		0	0
ENSG00000258559	AC005519.4	7.413	1.72	0.756	0.596	0.071	0.289	0.187		0.609	1.204		0.092	0.084	0.264	0.274	0.588	0.288	0.594	0	0.14	0.234	0.502	0	0.134	0.214	0.285		0.115	0.69	0.602	0.293	0.166	0.512	1.873		0	0.1
ENSG00000213548	AC005522.6	0	0	0	0	0.281	0	0		0	0		0	0	0	0	0	0	0	0	0	0	0	0.163	0	0	0		0	0	0	0	0	0	0		0	0
ENSG00000225703	AC005522.7	0	0	0	0	0	0	0		0	0		0	0	0	0	0	0	0	0	0	0	0	0	0	0	0		0	0	0	0	0	0	0		0	0
ENSG00000269604	AC005523.2	0.048	0.038	0.029	0.038	0.041	0	0		0.062	0		0.071	0.016	0.072	0.09	0	0	0.038	0.079	0.021	0	0.064	0.063	0	0	0.073		0.044	0	0.027	0.112	0	0.039	0		0	0.038
ENSG00000268536	AC005523.3	0.622	0.321	0.247	0	0	0.27	0.122		0.398	0.394		0.452	0.137	0.308	0.383	0.275	0.314	0	0.168	0.274	0.382	0	0.404	0.11	0.935	0		0	0.451	0.232	0.319	0.812	0	0.408		1.126	0.217
ENSG00000230825	AC005532.5	0	0	0.125	0	0.039	0	0.083		0.494	0.133		0.611	0.416	1.353	2.418	0.372	1.487	3.281	0.114	0.958	0.388	1.849	0.455	0.409	0.947	1.051		0	1.144	0.509	0.862	0.274	0.906	0.138		0	0.037
ENSG00000234450	AC005534.6	0.4	0	0	0	0	0	0		0.256	0		0	0.132	0	0	0	0	0	0	0	0	0	0	0	0	0		0	0	0	0	0	0	0		0	0
ENSG00000224903	AC005534.8	0.117	0.272	0.557	0	0	0	0		0.075	0.666		0	0.077	0.173	0.072	0	0.177	0	0	0	0.646	0	0	0	0.132	0.35		0.212	0.636	0.457	0.359	0.305	0.189	0.23		0.141	0.061
ENSG00000232006	AC005537.2	0.171	0.504	0.286	0.161	0.058	0.2	0.02		0.197	0.26		0.025	0.09	0.01	0	0.045	0	0.053	0	0	0	0	0	0	0	0		0	0	0	0	0	0	0		0	0
ENSG00000237581	AC005538.5	0	0	0	0	0	0	0		0	0		0	0	0	0	0	0	0	0	0	0	0	0	0	0	0		0	0	0	0	0	0	0		0	0
ENSG00000228937	AC005539.2	0	0	0.035	0	0	0.038	0		0	0		0	0	0	0.036	0	0	0	0	0	0	0	0	0	0	0		0	0	0	0	0	0	0		0	0
ENSG00000235852	AC005540.3	0.094	0.073	0.056	0.148	0.211	0.245	0.223		0.181	0		0.137	0.249	0.42	0.407	0.5	0.286	0.442	0.23	0.416	0.174	0.249	0.429	0	0.106	0.141		0.514	0	0.263	0.145	0.492	0.305	0.186		1.537	0.049
ENSG00000214167	AC005544.1	0	0	0	0	0	0	0		0	0		0	0	0	0	0	0	0	0	0	0	0	0	0	0	0		0	0	0	0	0	0	0		0	0
ENSG00000266897	AC005546.2	0.886	0.859	0.793	0.348	0	0	0.131		1.42	0.842		0.161	0	0.658	0.137	1.469	0.336	1.038	0	0.098	0	1.17	0	0.235	0.25	0.998		0.403	0	1.238	0.682	0	0.716	1.31		0	0
ENSG00000263383	AC005549.1	0	0	0	0	0	0	0		0	0		0	0	0	0	0	0	0	0	0	0	0	0	0	0	0		0	0	0	0	0	0	0		0	0
ENSG00000265501	AC005549.2	0	0	0	0	0	0	0		3.202	0		0	0	0	0	0	0	0	0	0	0	0	0	0	0	0		0	0	0	0	0	0	0		0	0
ENSG00000268024	AC005549.3	0	0	0	0	0	0	0		0	0		0	0	0	0	0	0	0	0	0	0	0	0	0	0	0		0	0	0	0	0	0	0		0	0
ENSG00000237070	AC005550.3	0	0	0	0	0	0	0		0	0		0	0	0	0	0	0	0	0	0	0	0	0	0	0	0		0	0	0	0	0	0	0		0	0
ENSG00000229108	AC005550.4	0	0	0.074	0	0.627	0	1.101		0	0		0	0	0	0	0	0	0	0	0	0	0	0	0	0	0		0	0	0	0	0	0	0		0	0
ENSG00000225974	AC005550.5	0	0	0	0	0	0	0		0	0		0	0	0	0	0	0	0	0	0	0	0	0	0	0	0		0	0	0	0	0	0	0		0	0
ENSG00000266939	AC005559.2	1.027	0.531	0.408	0.269	0.192	0.111	0		0.11	0.976		0	0	0.102	0.211	0.227	0.26	0.267	0	0.076	0.316	0	0	0	0.193	0		0	0.373	0.096	0.263	0	1.107	0		0	0
ENSG00000267036	AC005559.3	0	0	0	0	0	0	0		0	0		0	0	0	0	0	0	0	0	0	0	0	0	0	0	0		0	0	0	0	0	0	0		0	0
ENSG00000214719	AC005562.1	1.378	1.803	1.447	2.274	0.828	1.13	0.983		1.186	1.391		0.345	0.72	0.252	0.301	0.628	0.457	0.56	0.175	0.234	0.424	0.227	0.317	0.761	1.084	0.56		0.548	0.469	0.369	0.353	0.469	0.696	0.254		0.572	0.752
ENSG00000226509	AC005588.2	0	0	0	0	0	0	0		0	0		0	0	0	0	0	0	0	0	0	0	0	0	0	0	0		0	0	0	0	0	0	0		0	0
ENSG00000236714	AC005592.1	0.929	0.45	1.201	0.425	0.955	2.445	0.938		0.099	0.074		0.085	0	0.012	0.024	0	0	0	0.031	0.017	0.143	0.102	0.076	0.062	0.087	0		0.07	0.169	0.043	0.119	0	0.063	0		0.023	0
ENSG00000231185	AC005592.2	1.339	0.816	0.371	0.976	0.429	0.467	0.141		0	0		0.348	0.063	0.256	0.206	0.127	0.145	0.448	0.466	0.296	0.177	0.253	0.715	0.33	0.108	0.503		0.174	0.156	0.187	0.147	0.312	0	0.377		0.52	0.05
ENSG00000261757	AC005592.3	0.37	0.082	0.095	0.249	0.03	0.069	0		0.034	0		0	0	0	0	0	0	0	0.043	0	0	0	0.034	0	0.06	0		0	0.115	0.059	0	0	0	0		0	0
ENSG00000205790	AC005594.3	0.31	0.284	0.05	0	0.016	0.037	0.033		0.09	0		0.021	0.056	0.008	0.035	0	0.043	0	0.023	0.012	0.052	0	0.037	0	0.032	0		0.154	0.061	0	0	0	0.046	0		0.034	0
ENSG00000267223	AC005597.1	0	0	0	0	0	0	0		0	0		0	0	0	0	0	0	0	0	0	0	0	0	0	0	0		0	0	0	0	0	0	0		0	0
ENSG00000269205	AC005606.1	0	0	0	0	0	0	0		0	0		0	0	0	0	0	0	0	0	0	0	0	0	0	0	0		0	0	0	0	0	0	0		0	0
ENSG00000261790	AC005606.14	0.236	0.275	0.352	0.555	0.198	0.23	0		0.454	0.224		0.172	0	0.105	0.364	0	0	0.184	0.096	0.208	0.218	0.623	0	0	0.133	0.177		0.215	0.771	0.33	0.727	0	0	0		0	0.062
ENSG00000260107	AC005606.15	0	0	0	0.27	0	0	0.102		0	0		0	0	0	0	0	0	0.268	0	0	0	0	0	0	0	0		0.312	0.187	0.096	0	0	0.278	0		0	0
ENSG00000249034	AC005609.1	0.42	0.443	0.627	0.283	0.185	0.176	0.142		0.019	0.114		0	0	0	0	0	0	0	0	0	0	0	0	0	0	0		0	0	0	0	0.039	0.146	0		0	0
ENSG00000248106	AC005609.2	0	0	0	0	0	0	0		0	0		0	0	0	0	0	0	0	0	0	0	0	0	0	0	0		0	0	0	0	0	0	0		0	0
ENSG00000269296	AC005614.3	0	0	0	0	0	0	0		0	0		0	0	0	0.029	0	0	0	0	0	0	0	0.015	0	0	0		0	0	0	0.073	0	0	0		0.029	0
ENSG00000269749	AC005614.5	0	0	0	0	0	0	0		0	0		0	0	0	0.232	0	0.285	0	0	0.083	0	0	0	0.1	0	0		0	0	0	0	0	0	0		0.113	0
ENSG00000266893	AC005616.1	0.068	0.053	0	0	0.23	0	0.161		0	0		0	0	0.02	0	0	0	0	0	0	0	0	0	0	0	0		0.124	0	0.038	0	0	0	0		0.041	0
ENSG00000267423	AC005616.2	0	0	0	0	0	0	0		0.096	0		0	0	0	0	0	0	0	0	0.066	0	0	0	0	0	0		0	0	0	0	0	0	0		0	0
ENSG00000255729	AC005618.1	9.296	13.219	13.495	7.537	15.109	11.8	15.653		6.256	6.479		3.383	3.479	4.144	4.396	3.494	2.585	3.146	3.777	4.242	2.574	0.818	4.333	4.358	3.669	2.093		3.381	2.025	3.464	2.623	6.68	5.01	2.443		5.333	12.513
ENSG00000272070	AC005618.6	0.165	0.747	0.624	0.216	0.123	0.072	0.195		0.212	0		0	0	0	0.017	0	0	0	0.022	0.012	0	0	0	0	0	0		0	0	0.062	0.042	0	0	0.054		0.017	0.029
ENSG00000263780	AC005621.1	0	0	0	0	0	0	0		0	0		0	0	0	0	0	0	0	0	0	0	0	0	0	0	0		0	0	0	0	0	0	0		0	0
ENSG00000267201	AC005624.2	1.634	1.449	1.114	1.099	0	0.76	0.414		0.598	1.331		0	0.771	0.486	1.44	2.787	1.417	0.729	0.759	1.134	0.431	0	0.304	0.991	0.79	0.35		1.274	1.526	0.783	1.078	1.22	1.51	0.46		0.705	0.245
ENSG00000266963	AC005625.1	0	0	0	0	0	0.119	0		0	0		0	0	0	0	0	0	0	0	0	0	0	0	0	0	0		0	0	0.103	0.282	0	0.297	0		0	0
ENSG00000269354	AC005626.3	0	0	0	0	0	0	0		0	0		0	0	0	0	0	0	0	0	0	0	0	0	0	0	0		0	0	0	0	0	0	0		0	0
ENSG00000221454	AC005631.1	0	0	0	0	0	0	0		0	0		0	0	0	0	0	0	0	0	0	0	0	0	0	0	0		0	0	0	0	0	0	0		0	0
ENSG00000228649	AC005682.5	4.348	2.166	1.877	3.716	2.774	2.37	2.193		4.327	4.972		1.209	1.775	2.196	2.05	3.33	2.199	1.546	0.718	1.405	2.088	5.88	1.195	1.857	2.511	4.511		1.8	2.657	1.482	2.122	2.956	3.772	3.762		0.448	0.816
ENSG00000226329	AC005682.6	0.177	0.046	0	0	0.033	0	0		0.114	0.224		0	0	0.035	0	0	0.09	0	0	0	0	0	0	0	0	0		0	0	0.066	0	0	0	0.116		0	0
ENSG00000226279	AC005682.7	1.044	0.135	0.104	0	0.097	0.113	0.103		0.223	0		0.253	0.345	0.155	0.107	0	0	0	0.283	0.077	0	0	0.113	0.185	0.392	0.783		0	0.379	0.292	0.268	0.227	0	0.343		0.105	0.274
ENSG00000235664	AC005682.8	0.128	0	0	0	0.144	0	0		0.082	0.244		0	0	0.038	0.079	0	0	0.2	0	0	0	0	0	0	0.145	0		0	0.14	0.072	0	0	0	0		0	0
ENSG00000265985	AC005686.1	0	0	0	0	0	0	0		0	0		0	0	0	0	0	0	0	0	0	0	0	0	0	0	0		0	0	0	0	0	0	0		0	0
ENSG00000263623	AC005701.1	0	0	0	0	0	0	0		0	0		0	0	0	0	0	0	0	0	0	0	0	0	0	0	0		0	0	0	0	0	0	0		0	0
ENSG00000263422	AC005702.1	4.225	1.638	1.89	0	0.592	1.375	0.624		0	2.008		0	1.395	0.942	0	0	0	0	0	0	0	0	0.687	0.561	2.382	0		0	0	0.59	0	0	0	0		0	0.554
ENSG00000263820	AC005702.2	2.221	0.861	0	0	0	0.723	1.312		1.423	0		0.808	0	0	0.685	0	0	0	0	0	0	0	0	0	0	0		0	0	0	0	0	0	0		0.671	0
ENSG00000265638	AC005702.3	0	0.85	1.308	0	0	0	0		0.703	0		0	0	0.326	0	1.454	0	1.713	0	0	2.023	2.894	0	0	2.472	0		0	0	1.226	0	1.432	0	0		0	1.725
ENSG00000266701	AC005702.4	1.056	0.819	0	0	0.592	1.375	0.624		2.031	0		0	0.698	0.942	0	1.401	1.602	0	0	0.933	1.949	0	0	0	1.191	0		0	1.15	1.181	0	1.38	1.708	0		0.638	0
ENSG00000237377	AC005703.2	0	0	0	0	0	0	0		0	0		0	0	0	0	0	0	0	0	0	0	0	0	0	0	0		0	0	0	0	0	0	0		0	0
ENSG00000230971	AC005703.3	0	0	0	0	0	0	0		0	0		0	0	0	0	0	0	0	0	0	0	0	0	0	0	0		0	0	0	0	0	0	0		0	0
ENSG00000230607	AC005722.4	0	0	0	0	0	0	0		0	0		0	0	0	0	0	0	0	0	0	0	0	0	0	0	0		0	0	0	0	0	0	0		0	0
ENSG00000253002	AC005725.1	0	0	0	0	0	0	0		0	0		0	0	0	0	0	0	0	0	0	0	0	0	0	0	0		0	0	0	0	0	0	0		0	0
ENSG00000225681	AC005730.2	0	0	0	0	0	0	0		0	0		0	0	0	0	0	0	0	0	0	0	0	0	0	0	0		0	0	0	0	0	0	0		0	0
ENSG00000226040	AC005740.3	0.166	0.129	0.099	0.26	0.093	0	0.098		0.106	0.315		0	0.658	0	0.205	0.44	0	0.259	0	0.513	0.612	1.314	0.108	0.176	1.497	0.249		0	0	0	0	0.434	0.268	0.327		0	0
ENSG00000250347	AC005740.4	0	0	0	0	0.116	0	0		0	0		0.15	0.137	0.123	0.127	0	0	0	0.168	0.091	0	1.091	0	0	0	0		0.376	0	0	0.318	0.81	0	0.407		0	0
ENSG00000254099	AC005740.5	0	0	0	0	0	0	0		0	0		0	0	0	0	0	0	0	0	0	0	0	0	0	0	0		0	0	0	0	0	0	0		0	0
ENSG00000271871	AC005740.6	0	0.07	0.054	0.142	0	0	0		0	0		0	0	0.027	0	0	0	0	0	0.04	0.501	0	0	0	0	0		0	0	0.101	0.139	0	0	0		0	0.142
ENSG00000249418	AC005741.2	0	0	0	0	0	0	0		0	0		0	0	0	0	0	0	0	0	0	0	0	0	0	0	0		0	0	0	0	0	0	0		0	0
ENSG00000272154	AC005754.7	0	0	0	0	0.084	0	0.088		0	0		0	0	0	0	0	0	0	0	0	0	0	0	0	0	0		0	0	0	0	0	0	0		0	0
ENSG00000272108	AC005754.8	1.08	0.773	0.297	0.13	0.023	0.027	0		0.133	0.158		0	0	0.012	0	0	0	0	0	0	0	0	0	0	0	0		0	0	0	0	0.108	0	0		0	0
ENSG00000267044	AC005757.6	0	0	0	0	0.103	0	0		0	0		0	0	0	0	0	0	0	0	0	0	0	0	0	0	0		0	0	0	0	0	0	0		0	0
ENSG00000267037	AC005757.7	0	0	0	0	0	0	0		0	0		0	0	0	0	0	0	0	0	0	0	0	0	0	0	0		0	0	0	0	0	0	0		0	0
ENSG00000267630	AC005758.1	0	0	0	0	0	0	0		0	0		0	0	0	0	0.184	0	0	0	0	0	0	0	0	0	0		0	0	0	0	0	0	0		0	0
ENSG00000232058	AC005772.2	0	0	0	0	0	0.058	0		0	0		0	0	0	0	0	0	0	0	0	0	0	0	0	0	0		0	0	0	0	0	0	0		0	0
ENSG00000266933	AC005775.2	0.73	0.324	0.249	0.164	0.117	0.204	0.37		2.073	0.397		0.076	0.482	0.093	0.257	0.415	0	0.163	0.085	0	0.578	0	0.068	0	0.235	0.627		0	0.114	0.292	0	0	0	0		0.126	0.055
ENSG00000270802	AC005776.1	3.584	2.548	0.713	2.812	0	0.194	0.353		1.914	1.703		0	0	0.621	1.474	2.773	0.906	0.933	0	0.264	2.205	7.096	0	0.317	1.684	3.587		0	8.132	2.17	13.332	0.39	0	5.297		0	0.157
ENSG00000267148	AC005777.3	0	0	0.276	0	0	0	0		0	0		0	0	0	0	0	0	0	0	0	0	0	0	0	0	0		0	0	0	0	0	0	0		0	0
ENSG00000225157	AC005779.1	0	0	0	0	0	0	0		0	0.543		0	0	0	0	0	0	0	0	0.126	0	0	0	0	0	0		0	0	0	0	0	0	0		0	0
ENSG00000267545	AC005779.2	0	0	0	0	0	0	0		0	0		0	0	0	0.291	0	0	0	0	0	0	0	0	0	0	0		0	0	0	0	0	0	0		0.095	0
ENSG00000267320	AC005780.1	0	0	0	0	0	0	0		0	0		0	0	0	0	0	0	0	0	0	0	0	0	0	0	0		0	0	0	0	0	0	0		0	0.039
ENSG00000266209	AC005783.1	0	0	0	0	0	0	0		0	0		0	0	0	0	0	0	0	0	0	0	0	0	0	0	0		0	0	0	0	0	0	0		0	0
ENSG00000268189	AC005785.2	0.363	0.316	0.081	0.071	0.051	0.207	0		0.174	0.086		0.132	0.03	0.135	0.056	0	0	0.212	0.074	0	0.084	0	0.088	0.072	0	0.136		0	0.247	0	0.14	0	0.22	0		0.055	0.024
ENSG00000266959	AC005786.3	1.687	0.436	1.007	0.882	0.315	0.366	0.332		0.36	0		0.409	0	0.501	0.347	1.492	0	0	0	0	1.038	0	0.731	0.298	0	0.844		0	0	0.943	0.866	0	0	2.217		1.019	0.59
ENSG00000267231	AC005786.5	0	0.182	0	0	0	0	0		0	0		0	0	0	0	0	0	0	0	0	0	0.62	0	0	0	0.352		0	0.256	0	0.361	0	0	0		0	0
ENSG00000267436	AC005786.7	4.139	0.832	0.183	0.722	0	0.1	0		0.295	0.874		0.558	1.316	0.41	0.378	1.017	0	0.958	0.498	0.271	0.849	0.405	0.498	0.244	0	0.46		0.558	0.835	0.771	1.652	0	0	0.302		0.093	0
ENSG00000267473	AC005789.11	1.629	1.975	1.306	0.559	0.371	0.398	0.271		0.065	1.742		0.408	0.673	0.454	1.068	0.54	1.622	1.193	0.29	0.562	0.564	1.21	0.265	0.459	0.402	0.459		0.833	0.998	0.711	0.549	0.532	0.659	0.803		2.552	0.748
ENSG00000267090	AC005789.9	0	0.226	0	0.458	0	0	0		0.935	1.663		0	0.385	0.433	0.54	0.387	0	0	0	0	0	0	0	0	0	0		1.061	0.318	0.489	0	0.381	0.943	1.149		0.352	0
ENSG00000268582	AC005794.1	0	0	0	0	0	0	0		0	0		0	0	0	0	0	0	0	0	0	0	0	0	0	0	0		0	0	0	0	0	0	0		0	0
ENSG00000268034	AC005795.1	1.739	0.45	1.176	0.91	2.989	1.66	1.302		2.527	0.661		1.519	1.302	1.344	1.287	1.692	1.407	1.087	1.036	1.434	1.498	0.306	0.679	1.231	1.177	1.392		0.633	0.884	1.102	1.249	0.606	0.562	1.371		0.91	1.581
ENSG00000235415	AC005808.3	0	0	0	0	0	0	0		0	0		0	0.3	0	0	0	0	0	0	0	0	0	0	0	0	0		0	0	0	0	0	0	0		0	0
ENSG00000235554	AC005822.1	0.251	0.065	0.15	0.394	0.376	0.327	0.643		0.376	0.318		0.183	0.277	0.448	0.362	0.111	0.127	0.131	0.136	0.296	0.309	0	0	0.356	0.283	0.503		0.609	0.456	0.375	0.129	0.766	0.406	1.155		0.405	0.176
ENSG00000196138	AC005831.1	0	0	0	0	0	0	0.029		0	0.093		0	0	0	0	0	0	0.076	0	0	0	0.129	0	0	0	0		0	0	0	0	0	0	0		0	0
ENSG00000223544	AC005838.2	0	0	0.665	0	0	0	0		0	0		0	0	0	0.688	0	0.564	0	0	0	0	0.981	0.242	0.197	0	0		0	0	0.208	0.572	0	0	0		0	0.195
ENSG00000206044	AC005841.1	0	0	0	0	0	0	0		0	0		0	0	0	0	0	0	0	0	0	0.17	0	0	0	0	0		0	0	0	0	0	0	0		0	0
ENSG00000205325	AC005863.1	0	0	0	0	0	0	0		0.037	0		0	0	0	0	0	0	0	0	0	0	0	0	0	0	0		0	0	0	0	0	0	0		0	0
ENSG00000238212	AC005863.2	0	0	0	0	0	0	0		0	0		0	0	0	0	0	0	0	0	0	0	0	0	0	0	0		0	0	0	0	0	0	0		0	0
ENSG00000227694	AC005884.1	30.342	29.666	24.902	13.273	27.207	32.318	25.64		24.278	17.825		34.526	33.521	18.854	18.373	17.32	12.274	6.032	44.378	30.045	14.254	14.565	28.102	27.129	16.588	14.078		22.404	8.813	25.078	11.605	14.894	14.567	13.408		35.089	21.794
ENSG00000266257	AC005926.1	0	0	0	0	0	0	0		0	0		0	0	0	0	0	0	0	0	0	0	0	0	0	0	0		0	0	0	0	0	0	0		0	0
ENSG00000269019	AC005932.1	2.896	2.738	1.998	0.71	0.203	0.589	0.053		0.058	0.688		0	0	0	0	0	0	0	0	0	0	0	0	0	0	0.136		0	0	0	0	0.118	0	0		0.164	0.237
ENSG00000266926	AC005943.4	0.649	1.635	1.064	2.799	0.273	0.106	0.096		1.663	0.925		1.534	0.857	1.542	2.601	1.506	1.476	0.507	0.132	0.788	1.497	2.997	0.316	0.516	0.366	3.165		1.77	8.833	5.077	7.24	0.636	0.262	1.278		0.098	0
ENSG00000267161	AC005943.5	0.322	1.108	4.535	2.096	0.904	0.06	0.98		1.506	6.917		1.442	2.404	3.354	3.864	3.545	4.752	2.231	1.31	2.706	4.336	4.5	1.049	2.689	1.558	2.49		4.105	6.724	5.279	7.304	1.926	1.043	2.451		2.198	2.223
ENSG00000267469	AC005944.2	0.154	0.238	0.275	0.723	0.172	0.2	0.454		0.197	0.584		0.894	0.507	0.639	0.758	0	0.466	0	0.624	0.475	0.567	1.622	0.599	0.326	0.519	1.153		1.117	1.004	0.429	1.418	1.404	1.241	1.21		1.298	0.805
ENSG00000267138	AC005954.3	4.369	0.997	1.227	1.613	0	0	0		1.318	2.442		0	0.17	0.229	0.159	1.023	0.39	0.401	0	0	0.949	0	0	0	0	0.386		0	0.84	0.431	0	0.336	0.415	1.013		0	0
ENSG00000267205	AC005954.4	0.156	0	0	0	0	0	0		0.2	0		0	0	0	0	0	0	0	0	0	0	0	0	0	0	0		0	0	0.174	0.24	0	0	0		0	0
ENSG00000237713	AC006000.5	0.206	0.638	0.184	0.323	0.231	1.004	0.79		0.132	0.978		0.225	0.068	0.122	0.127	0.136	0.312	0.161	0	0	0	0	0	0	0	0.154		0	0	0	0	0	0.499	0		0	0
ENSG00000177418	AC006001.1	0.168	0.26	0	0.263	0	0	0		0.215	0.319		0	0.333	0.05	0	0.223	0.255	0	0	0	0	0	0	0	0	0		0	0	0	0.258	0.219	0	0		0	0.176
ENSG00000231515	AC006003.3	0	0	0	0	0	0	0		0	0		0	0	0	0	0	0	0	0	0	0	0	0	0	0	0		0	0	0	0	0	0	0		0	0
ENSG00000236795	AC006004.1	0	0	0	0	0	0	0		0	0		0	0	0	0	0	0	0	0	0	0	0	0	0	0	0		0	0	0	0	0	0	0		0	0
ENSG00000230746	AC006007.1	0	0	0	0	0	0	0		0	0		0	0	0	0	0	0	0	0	0	0	0	0	0	0	0		0	0	0	0	0	0	0		0	0
ENSG00000244563	AC006011.4	0	0	0	0	0	0	0		0	0		0	0	0	0	0	0	0	0	0	0	0	0	0	0	0		0	0	0	0	0	0	0		0	0
ENSG00000268891	AC006014.1	0	0	0	0	0	0	0		0	0		0	0	0	0	0	0	0	0	0	0	0	0	0	0	0		0	0	0	0	0	0	0		0	0
ENSG00000205505	AC006014.10	0	0	0	0	0	0	0		0	0		0	0	0	0	0	0	0	0	0	0	0	0	0	0	0		0	0	0	0	0	0	0		0	0
ENSG00000242073	AC006014.7	0	0	0	0	0	0	0		0	0		0	0	0	0	0	0	0	0	0	0	0	0	0	0	0		0	0	0	0	0	0	0		0	0
ENSG00000146722	AC006014.8	0	0	0	0	0	0	0		0	0		0	0	0	0	0	0	0	0	0	0	0	0	0	0	0		0	0	0	0	0	0	0		0	0
ENSG00000203335	AC006019.3	0	0	0	0	0	0	0		0	0		0	0	0	0	0	0	0	0	0	0	0	0	0	0	0		0	0	0	0	0	0	0		0	0
ENSG00000233363	AC006019.4	0	0	0	0	0	0	0		0	0		0	0	0	0	0	0	0	0	0	0	0	0	0	0	0		0	0	0	0	0	0	0		0	0
ENSG00000223419	AC006022.4	0	0	0	0	0	0	0		0	0		0	0	0	0	0	0	0	0	0	0	0	0	0	0	0		0	0	0	0	0	0	0		0	0
ENSG00000248711	AC006023.8	0	0	0	0	0	0	0		0	0		0	0	0	0	0.078	0	0	0	0	0	0	0	0	0.066	0		0	0	0	0	0.076	0	0		0	0
ENSG00000218305	AC006024.4	0	0	0.06	0	0	0	0		0	0		0.037	0	0.06	0.031	0.067	0	0.157	0	0.089	0	0.265	0.033	0.027	0.057	0		0.091	0.164	0.14	0.077	0.066	0.244	0		0.061	0
ENSG00000223275	AC006026.1	0	0	0	0	0	0	0		0	0		0	0	0	0	0	0	0	0	0	0	0	0	0	0	0		0	0	0	0	0	0	0		0	0
ENSG00000232553	AC006026.10	0.335	0.104	0.08	0.21	0.075	0.131	0.079		0.129	0		0.097	0	0.06	0.041	0	0	0.314	0.054	0	0.124	0.177	0.087	0.071	0	0		0	0.073	0.112	0.206	0.175	0.108	0.132		0.081	0.105
ENSG00000228953	AC006026.12	0	0	0	0	0	0	0		0	0		0	0	0	0	0	0	0	0	0	0	0	0	0	0	0		0	0	0	0	0	0	0		0	0
ENSG00000234286	AC006026.13	0.606	2.819	3.252	0.95	1.358	4.731	0.358		0.388	1.151		0	0	0	0	0	0	0	0	0	0	0	0	0	0	0		0	0	0	0	0.791	1.958	0		2.194	5.4
ENSG00000224785	AC006026.9	0.432	0	0.057	0	0	0	0.085		0.062	0		0	0.032	0.014	0.059	0	0	0.075	0	0.064	0	0.127	0.062	0.025	0	0		0	0	0.027	0	0.063	0.078	0		0.029	0
ENSG00000231357	AC006028.11	0	0	0	0	0	0	0		0	0		0	0	0	0	0	0	0.673	0	0	0	0	0	0	0	0		0	0	0.12	0	0	0	0		0	0
ENSG00000231916	AC006033.22	0	0	0	0	0	0.132	0		0	0		0	0.269	0	0	0	0.308	0	0	0	0	0	0.264	0	0.229	0.305		0	0	0	0	0	0	0		0	0
ENSG00000230981	AC006035.1	0	0	0	0	0	0	0		0	0		0	0	0	0	0	0	0	0	0	0	0	0	0	0	0		0	0	0	0	0	0	0		0	0
ENSG00000226442	AC006037.2	0	0	0	0	0	0	0		0	0		0	0	0	0	0	0	0	0	0	0	0	0	0	0	0		0	0	0	0	0	0	0		0	0
ENSG00000229379	AC006041.1	0	0.205	0	0	0	0	0		0	0		0	0	0	0	0	0	0	0	0	0	0	0	0	0	0		0	0	0	0	0	0	0		0	0
ENSG00000227719	AC006042.6	0	0	0	0.259	0	0	0		0	0		0	0	0	0	0	0	0	0	0	0.305	0	0	0	0	0		0	0	0.277	0	0.216	0.267	0		0	0
ENSG00000233108	AC006042.7	0	0	0	0	0.171	0	0		0.098	0		0.111	0	0	0	0	0	0	0	0	0	0	0	0	0	0		0	0	0.085	0	0	0	0.601		0	0
ENSG00000233264	AC006042.8	1.828	0.366	0.211	0.37	0	0.115	0		0.718	0.896		0	0.039	0.035	0.145	0.078	0	0	0	0.026	0.109	1.09	0.038	0.031	0.066	1.151		0	0.835	0.066	1.089	0.077	0.095	0.116		0.036	0.031
ENSG00000225816	AC006045.3	0	0	0	0	0	0	0		0	0		0	0	0	0	0	0	0	0	0	0	0	0	0	0	0		0	0	0	0	0	0	0		0	0
ENSG00000231421	AC006050.2	0	0	0.058	0	0	0	0		0.155	0.092		0	0	0	0	0	0	0.076	0	0	0	0	0	0	0	0		0	0	0	0	0	0.078	0		3.424	0
ENSG00000251439	AC006070.12	0	0	0	0	0	0	0		0	0		0	0	0	0	0	0	0	0	0	0	0	0	0	0	0		0	0	0	0	0	0	0.884		0	0
ENSG00000225563	AC006076.1	0	0	0	0	0	0	0		0	0		0	0	0	0	0	0	0	0	0	0	0	0	0	0	0		0	0	0	0	0	0	0		0	0
ENSG00000270892	AC006077.4	0	0	0	0	0	0	0		0	0		0	0	0	0	0	0	0	0	0	0	0	0	0	0	0		0	0	0	0	0	0	0		0	0
ENSG00000265189	AC006080.1	0	0	0	0	0	0	0		0	0		0	0	0	0	0	0	0	0	0	0	0	0	0	0	0		0	0	0	0	0	0	0		0	0
ENSG00000178430	AC006111.1	0.368	0.122	0.125	0.082	0.294	0.479	0.248		0.236	0.1		0.076	0.243	0.125	0.097	0.209	0	0.164	0.213	0.023	0.097	0	0.171	0.167	0.237	0.237		0	0	0	0.162	0.274	0.17	0		0.222	0.11
ENSG00000265070	AC006115.1	0	0	0	0	0	0	0		0	0		0	0	0	0	0	0	0	0	0	0	0	0	0	0	0		0	0	0	0	0	0	0		0	0
ENSG00000269793	AC006115.3	0	0	0	0	0	0.019	0		0	0		0	0.324	0.043	0.107	0.268	0.088	0.18	0	0.064	0.053	0	0	0	0.033	0		0.157	0.314	0.161	0.311	0	0	0		0	0
ENSG00000268407	AC006115.6	0	0	0	0	0	0	0		0	0		0	0	0	0	0	0	0	0	0	0	0	0	0	0	0		0	0	0	0	0	0	0		0	0.225
ENSG00000266631	AC006116.1	0	0.781	0	0	0	0	0.595		0	0		0	0	0	0	0	0	0	0	0	0	0	0	0	0	0		0	0	0.563	1.55	0	0	0		0	0.528
ENSG00000267192	AC006116.12	0	0	0.114	0	0	0.125	0		0	0.364		0	0	0	0	0	0	0	0	0	0	0	0	0	0	0		0	0	0	0	0	0	0		0	0
ENSG00000266932	AC006116.13	0	0	0	0	0	0	0		0	0		0	0	0	0	0	0	0	0	0	0	0	0	0	0	0		0	0	0	0	0	0	0		0	0
ENSG00000267145	AC006116.14	0	0	0	0	0	0	0		0	0		0	0	0	0	0	0	0	0	0	0	0	0	0	0	0		0	0	0	0	0	0	0		0	0
ENSG00000267429	AC006116.15	0.079	0.365	0.187	0.123	0.132	0.051	0.186		0.101	0		0	0	0	0	0	0	0	0	0	0	0	0	0	0	0.118		0	0	0.044	0	0	0	0		0	0
ENSG00000267549	AC006116.17	0	0.026	0.041	0	0	0	0.02		0.044	0		0	0.023	0.01	0.042	0.045	0	0.053	0	0	0	0	0	0	0	0		0	0	0.019	0	0	0.055	0		0	0.054
ENSG00000267298	AC006116.19	0	0	0.092	0	0	0	0		0.099	0		0	0	0	0	0	0.235	0	0	0	0	0	0	0	0	0		0	0.338	0	0	0	0	0.305		0	0
ENSG00000267710	AC006116.20	0	0	0	0	0	0	0		0	0		0	0	0	0	0	0	0	0	0.017	0	0	0	0	0	0		0	0	0	0	0	0	0		0	0
ENSG00000267606	AC006116.21	0	0.129	0.199	0	0	0	0.098		0.16	0		0	0	0	0	0	0	0	0	0	0	0	0	0	0	0		0	0	0	0	0	0	0		0	0
ENSG00000266907	AC006116.22	0.199	0.062	0	0.063	0	0	0		0.051	0		0	0	0	0	0	0	0	0	0	0	0	0.026	0	0	0		0	0	0.022	0	0	0	0		0	0.021
ENSG00000267776	AC006116.24	0.298	0.462	0.445	0.702	0	0	0		0.287	0		0	0	0.044	0	0	0	0.233	0	0	0	0	0	0	0	0		0	0.162	0	0	0	0	0		0	0.078
ENSG00000267459	AC006116.27	0.573	0.533	0.342	0	0	0	0		0.147	0.218		0	0	0	0	0	0	0	0	0	0	0	0	0	0	0		0	0	0	0	0	0	0		0	0.18
ENSG00000266958	AC006126.3	0	0	0	0	0	0	0		0	0		0	0	0	0	0	0	0	0	0	0	0.423	0	0	0	0		0	0	0	0.247	0	0	0		0.097	0
ENSG00000267045	AC006126.4	7.343	0.292	0.674	6.5	0	2.451	0.445		0	0		0	0	0	0	0.25	0	0	0	0	0	0	0	0.1	0	0.283		0	0	0	0	0	0	0		0.114	0
ENSG00000268355	AC006129.1	0	0	0	0	0	0.058	0		0	0		0	0	0.027	0	0	0	0	0	0	0	0	0	0	0	0		0	0	0.05	0	0	0	0		0	0
ENSG00000268027	AC006129.2	0	0.14	0	0.189	0	0	0		0	0.114		0	0	0	0	0	0	0	0	0	0	0	0	0	0	0		0	0	0	0	0	0	0		0	0
ENSG00000270164	AC006129.4	1.408	0.039	0.12	0.237	0.169	3.339	0.149		0	0		0	0	0	0	0	0	0	0	0	0	0	0	0	0	0		0	0	0	0	0	0	0		0	0
ENSG00000263997	AC006130.1	0	0	0	0	0	0	0		0	0		0	0	0	0	0	0	0	0	0	0	0	0	0	0	0		0	0	0	0	0	0	0		0	0
ENSG00000267063	AC006130.3	0	0	0	0	0	0	0		0	0		0	0	0	0	0	0	0	0	0	0	0	0	0	0	0		0	0	0	0	0	0	0		0	0
ENSG00000267398	AC006130.4	0	0	0	0	0	0	0		0	0		0	0	0	0	0	0	0	0	0	0	0	0	0	0	0		0	0	0	0	0	0	0		0	0
ENSG00000240320	AC006133.3	0	0	0	0	0	0	0		0	0		0	0	0	0	0	0	0	0	0	0	0	0	0	0	0		0	0	0	0	0	0	0		0	0
ENSG00000263416	AC006145.1	0	0	0	0	0	0	0		0	0		0	0	0	0	0	0	0	0	0	0	0	0	0	0	0		0	0	0	0	0	0	0		0	0
ENSG00000226323	AC006150.1	0	0	0	0	0	0	0		0	0		0	0	0	0	0	0	0	0	0	0	0	0	0	0	0		0	0	0	0	0	0	0		0	0
ENSG00000221428	AC006150.2	0	0	0	0	0	0	0		0	0		0	0	0	0	0	0	0	0	0	0	0	0	0	0	0		0	0	0	0	0	0	0		0	0
ENSG00000251154	AC006153.3	0	0	0	0	0	0	0		0	0		0	0	0	0	0	0	0	0	0	0	0	0	0	0	0		0	0	0	0	0	0	0		0	0
ENSG00000225516	AC006156.1	0	0	0	0	0	0	0		0	0		0	0	0	0	0	0	0	0	0	0	0	0	0	0	0		0	0	0	0	0	0	0		0	0
ENSG00000270073	AC006156.2	0	0	0	0	0	0	0		0	0		0	0	0	0	0	0	0	0	0	0	0	0	0	0	0		0	0	0	0	0	0	0		0	0
ENSG00000231210	AC006159.3	0	0	0	0	0	0	0		0	0		0	0	0	0	0	0	0	0	0	0	0	0	0	0	0		0	0	0	0	0	0	0		0	0
ENSG00000243220	AC006159.4	0	0	0	0	0	0	0		0	0		0	0	0	0	0	0	0	0	0	0	0	0	0	0	0		0	0	0	0	0	0	0		0	0
ENSG00000235427	AC006159.5	0	0	0	0	0	0	0		0	0		0	0	0	0	0	0	0	0	0	0	0	0	0	0	0		0	0	0	0	0	0	0		0	0
ENSG00000249502	AC006160.5	0.577	0.896	0.276	0.181	0.065	0	0.136		0	0.439		0	0.153	0.034	0	0	0.35	0	0	0	0	0	0	0.061	0	0		0	0.252	0.258	0	0.151	0	0		0.209	0.061
ENSG00000238090	AC006195.2	0.657	0.146	0.336	0.589	0.105	1.038	0.444		0.12	0.178		0.068	0	0.056	0.116	0	0	0.147	0	0.041	0	0	0	0.249	0.106	0		0	0.307	0	0	0.245	0.303	0		0	0
ENSG00000230173	AC006196.1	0	0	0	0	0	0	0		0	0		0	0	0	0	0	0	0	0	0	0	0	0	0	0	0		0	0	0	0	0	0	0		0	0
ENSG00000229457	AC006227.1	0	0	0	0	0	0	0		0	0		0	0	0	0	0	0	0	0	0	0	0	0	0	0	0		0	0	0	0	0	0	0		0	0
ENSG00000269745	AC006262.10	0	0	0	0	0	0	0		0	0		0.244	0	0.2	0	0	0	0	0	0	0	0	0	0	0	0		0	0.366	0	0	0	0	0		0	0
ENSG00000269729	AC006262.4	0	0	0	0	0	0	0		0	0		0	0	0	0	0	0	0	0	0	0	0	0	0	0	0.153		0	0	0	0	0	0	0		0	0.535
ENSG00000268621	AC006262.5	0.198	0.115	0.059	0.078	0.055	0.097	0.029		0.063	0.188		4.392	8.625	3.763	13.82	19.948	12.231	14.294	1.447	2.075	5.751	7.705	1.222	1.391	1.004	4.752		3.868	32.971	6.939	20.71	6.01	6.077	2.827		0.329	21.166
ENSG00000268460	AC006262.6	0.059	0	0	0.023	0	0	0.017		0.066	0.139		0.16	0.765	0.152	0.506	0.583	0.333	0.755	0.155	0.246	0.189	0	0.124	0.194	0.099	0.22		0.027	0.255	0.188	0.226	0.077	0.19	0.289		0.027	0.246
ENSG00000269483	AC006272.1	1.433	1.429	0.489	0	0	0.666	0		0.262	0.778		0	0	0.061	0.126	0.543	0	0	0	0	0	0	0	0	0	0		0	0.223	0.114	0	0	0	0		0	0
ENSG00000268316	AC006272.2	0.471	0.243	0	0	0	0.102	0		0	0		0	0	0	0	0	0	0	0	0	0	0	0	0	0	0		0	0	0	0	0	0	0		0	0
ENSG00000272473	AC006273.4	1.207	0.312	0.06	0.316	0	0.131	0.178		0.258	0.191		0	0	0.03	0.186	0	0	0	0	0	0	0	0	0	0.113	0		0	0.329	0	0	0	0	0		0.182	0.053
ENSG00000267530	AC006273.5	6.272	6.486	1.188	3.124	1.506	0.907	1.647		11.612	8.515		0.58	1.184	0.828	1.044	2.113	0.453	1.555	0.081	0.484	2.205	0.788	0.194	0.687	0.561	0.299		1.086	1.084	1.224	0.766	0.39	0.322	0.392		0.24	0.731
ENSG00000266927	AC006273.7	1.563	0.866	0	1.051	0.5	0	0.659		1.717	4.243		0	0.59	0.199	0	0.296	0	0	0	0	0	0	0.145	0.829	0	0.335		0	0	0.624	1.031	0.292	0	0.44		0	0.117
ENSG00000253392	AC006277.2	0.446	0.346	0.133	0	0.188	0.436	0.066		0.644	0.212		0.162	0.442	0.663	0.551	0.296	0.508	0.523	0.091	0.246	0.412	1.768	0.218	0.355	1.259	0.335		0.406	1.216	0.374	0.859	0.437	0	0.88		0	0.117
ENSG00000251412	AC006296.1	0	0	0	0	0	0	0		0	0		0	0	0	0	0	0	0	0	0	0	0	0	0	0	0		0	0	0	0	0	0	0		0	0
ENSG00000248425	AC006296.2	0	0	0	0	0	0	0		0	0		0	0	0	0	0	0	0	0	0	0	0	0	0	0	0		0	0	0	0	0	0	0		0	0
ENSG00000222994	AC006322.1	0	0	0	0	0	0	0		0	0		0	0	0	0	0	0	0	0	0	0	0	0	0	0	0		1.544	0	0	0	0	0	0		0	0
ENSG00000230785	AC006326.3	0	0	0	0	0	0	0		0	0		0	0	0	0	0	0	0	0	0	0	0	0	0	0	0		0	0	0	0	0	0	0		0	0
ENSG00000230605	AC006326.5	0	0	0	0	0	0	0		0	0		0	0	0	0	0	0	0	0	0	0	0	0	0	0	0		0	0	0	0	0	0	0		0	0
ENSG00000252471	AC006328.1	0	0	0	0	0	0	0		0	0		0	0	0	0	0	0	0	0	0	0	0	0	0	0	0		0	0	0	0	0	0	0		0	0
ENSG00000233619	AC006328.9	0	0	0	0	0	0	0		0	0		0	0	0	0	0	0	0	0	0	0	0	0	0	0	0		0	0	0	0	0	0	0		0	0
ENSG00000235094	AC006335.10	0	0	0	0	0	0	0		0	0		0	0	0	0	0	0	0	0	0	0	0	0	0	0	0		0	0	0	0	0	0	0		0	0
ENSG00000242879	AC006335.11	0	0	0	0	0	0	0		0	0		0	0	0	0	0	0	0	0	0	0	0	0	0	0	0		0	0	0	0	0	0	0		0	0
ENSG00000251275	AC006335.2	0	0	0	0	0	0	0		0	0		0	0	0	0	0	0	0	0	0	0	0	0	0	0	0		0	0	0	0	0	0	0		0	0
ENSG00000250204	AC006335.6	0	0	0	0	0	0	0		0	0		0	0	0	0	0	0	0	0	0	0	0	0	0	0	0		0	0	0	0	0	0	0		0	0
ENSG00000229110	AC006355.3	0.086	0	0	0	0	0	0		0	0		0	0	0	0	0	0	0	0	0	0	0	0	0	0	0		0	0	0	0	0	0	0		0	0
ENSG00000244000	AC006366.3	0	0	0	0	0	0	0		0	0		0	0	0	0	0	0	0	0	0	0	0	0	0	0	0		0	0	0	0	0	0	0		0	0
ENSG00000236213	AC006369.2	0	0.245	0	0	0	0	0		0	0		0	0	0	0	0.419	0.24	0.247	0	0	0	0	0	0.084	0	0		0	0	0	0	0	0	0		0	0.083
ENSG00000236572	AC006369.3	0	0	0	0	0	0	0		0	0		0	0	0.067	0	0	0	0	0	0	0	0	0	0	0	0		0	0	0	0	0	0	0		0	0
ENSG00000252694	AC006371.1	0	0	0	0	0	0	0		0	0		0	0	0	0	0	0	0	0	0	0	0	0	0	0	0		0	0	0	0	0	0	0		0	0
ENSG00000236669	AC006372.1	0	0	0	0	0.031	0	0		0	0		0	0	0	0	0	0.085	0	0	0	0	0	0	0	0	0		0	0	0	0	0	0	0		0.169	0
ENSG00000234210	AC006372.4	0	0	0.064	0.034	0	0	0		0	0		0	0	0	0	0	0	0	0	0	0	0.056	0	0	0	0		0	0.07	0	0	0	0	0.084		0	0.011
ENSG00000223872	AC006372.5	0.159	0.246	0	0	0	0	0		0	0		0	0	0	0	0	0	0	0	0	0	0	0	0.084	0	0		0	0	0.177	0	0	0	0		0	0
ENSG00000233191	AC006372.6	0	0	0	0	0	0	0		0	0		0	0	0	0	0	0	0	0	0	0	0	0	0.157	0	0		0	0	0	0	0	0	0		0	0
ENSG00000235431	AC006373.1	0	0	0	0	0	0	0		0	0		0	0	0	0	0	0	0	0	0	0	0	0	0	0	0		0	0	0	0	0	0	0		0	0
ENSG00000223070	AC006377.1	0	0	0	0	0	0	0		0	0		0	0	0	0	0	0	0	0	0	0	0	0	0	0	0		0	0	0	0	0	0	0		0	0
ENSG00000236861	AC006378.2	0	0	0	0	0	0	0		0	0		0	0	0	0	0	0	0	0	0	0	0	0	0	0	0		0	0	0	0	0	0	0		0	0
ENSG00000221751	AC006380.1	0	0	0	0	0	0	0		0	0		0	0	0	0	0	0	0	0	0	0	0	0	0	0	0		0	0	0	0	0	0	0		0	0
ENSG00000231418	AC006380.3	0	0	0	0	0	0	0		0	0		0	0	0	0	0	0	0	0	0	0	0	0	0	0	0		0	0	0	0	0	0	0		0	0
ENSG00000251638	AC006390.4	0	0	0	0	0	0	0		0	0		0	0	0	0	0	0	0	0	0	0	0	0	0	0	0		0	0	0	0	0	0	0		0	0
ENSG00000248851	AC006427.2	0	0	0	0	0	0	0		0	0		0	0	0	0	0	0	0	0	0	0	0	0	0	0	0		0	0	0	0	0	0	0		0	0
ENSG00000266633	AC006432.1	0	0	0	0	0	0	0		0	0		0	0	0	0	0	0	0	0	0	0	0	0	0	0	0		0	0	0	0	0	0	0		0	0
ENSG00000205821	AC006435.1	0	0	0	0	0	0	0		0	0		0	0	0	0	0	0	0	0	0	0	0	0	0	0	0		0	0	0	0	0	0	0		0	0
ENSG00000242209	AC006445.6	0	0	0	0	0	0	0		0.137	0		0	0	0	0	0	0	0	0	0	0	0	0	0	0	0		0	0	0	0	0	0	0		0	0
ENSG00000249148	AC006445.7	0.183	0.142	0.438	0	0	0.119	0		0	0		0	0	0.055	0.113	0	0	0	0	0.081	0	0	0	0	0	0		0	0	0	0	0	0	0		0	0
ENSG00000269094	AC006449.1	0	0	0	0	0	0	0		0	0		0	0	0	0	0	0	0	0	0	0	0	0	0	0	0		0	0	0	0	0	0	0		0	0
ENSG00000221732	AC006452.1	0	0	0	0	0	0	0		0	0		0	0	0	0	0	0	0	0	0	0	0	0	0	0	0		0	0	0	0	0	0	0		0	0
ENSG00000230000	AC006455.1	0	0	0	0	0	0	0		0.019	0		0	0	0	0	0	0	0	0	0	0	0	0	0	0	0		0	0	0	0	0	0	0		0	0
ENSG00000227489	AC006458.3	0	0	0	0	0	0	0		0	0		0	0	0	0	0	0	0	0	0	0	0	0	0	0	0		0	0	0	0	0	0	0		0	0
ENSG00000228509	AC006460.2	0	0	0	0	0	0	0		0	0		0	0	0	0	0	0	0	0	0	0	0	0	0	0	0		0	0	0	0	0	0	0		0.093	0
ENSG00000228568	AC006461.2	0	0	0	0	0	0	0		0	0		0	0	0	0	0	0	0	0	0	0	0	0	0	0	0		0	0	0	0	0	0	0		0	0
ENSG00000214998	AC006465.4	0	0	0.045	0	0.042	0.049	0		0	0		0	0	0	0.046	0	0.114	0	0	0	0	0	0	0	0	0		0	0	0	0	0	0	0		0	0
ENSG00000232887	AC006466.5	0	0	0	0	0	0	0		0	0		0	0	0	0	0	0	0	0	0	0	0	0	0	0	0		0	0	0	0	0	0	0		0	0
ENSG00000265600	AC006480.1	0	0.672	0	0	0	0	0		0	1.646		0	0	0	0	0	0	0	0	0	0	0	0	0	0	0		0	0.943	0.484	0	0	0	0		0	0
ENSG00000228675	AC006482.1	0	0	0	0	0	0	0		0	0		0	0	0	0	0	0	0	0	0	0	0	0	0	0	0		0	0	0	0	0	0	0		0	0
ENSG00000263900	AC006483.1	0	0	0	0	0	0	0		0	0		0	0	0	0	0	0	0	0	0	0	0	0	0	0	0		0	0	0	0	0	0	0		0	0
ENSG00000228974	AC006483.5	0.277	0.215	0.165	0	0.31	0	0		0.709	0		1.611	0.548	1.151	1.195	0	0	0	0.899	1.1	0	0	1.62	1.762	0.312	0.831		0.503	0.301	1.392	0	0	0	0		0.835	0.871
ENSG00000204957	AC006486.1	0.039	0.031	0.047	0	0	0	0		0.076	0.075		0	0	0.023	0.049	0.052	0	0	0	0.017	0	0	0	0.084	0	0		0	0.257	0.066	0.243	0.103	0	0.078		0.024	0.103
ENSG00000268643	AC006486.9	0.137	0	0	0	0	0	0.081		0	0		0	0.09	0.041	0	0	0	0	0	0	0	0	0	0	0.154	0		0	0.298	0.076	0.21	0	0	0		1.237	0.287
ENSG00000252789	AC006487.1	0	0	0	0	0	0	0		0	0		0	0	0	0	0	0	0	0	0	0	0	0	0	0	0		0	0	0	0	0	0	0		0	0
ENSG00000251338	AC006499.1	0	0	0	0	0	0	0		0	0		0	0	0	0	0	0	0	0	0	0	0	0	0	0	0		0	0	0	0	0	0	0.153		0	0
ENSG00000251278	AC006499.2	0	0	0	0	0	0	0		0	0		0	0	0	0	0	0	0	0	0	0	0	0	0	0	0		0	0	0	0	0	0	0		0	0
ENSG00000250505	AC006499.3	0	0	0	0	0	0	0		0	0		0	0	0	0	0	0	0	0	0	0	0	0	0	0	0		0	0	0	0	0	0	0		0	0
ENSG00000250074	AC006499.4	0	0	0	0	0	0	0		0	0		0	0	0	0	0	0	0	0	0	0	0	0	0	0	0		0	0	0	0	0	0	0		0	0
ENSG00000250573	AC006499.5	0	0	0	0	0	0	0		0	0		0	0.082	0	0	0	0	0	0	0	0	0	0	0	0	0		0	0	0	0	0	0	0		0	0
ENSG00000248777	AC006499.6	0	0	0	0	0	0	0		0	0		0	0	0	0	0	0	0	0	0	0	0	0	0	0	0		0	0	0	0	0	0	0		0	0
ENSG00000251296	AC006499.7	0	0	0	0	0	0	0		0	0		0	0	0	0	0	0	0	0	0	0	0	0	0	0	0		0	0	0	0	0	0	0		0	0
ENSG00000250040	AC006499.8	0	0	0	0	0	0	0		0	0		0	0	0	0	0	0	0	0	0	0	0	0	0	0	0		0	0	0	0	0	0	0		0	0
ENSG00000271544	AC006499.9	0	0	0	0	0	0	0		0	0		0	0	0	0	0	0	0	0	0	0	0	0	0	0	0		0	0	0	0	0	0	0		0	0
ENSG00000224443	AC006509.4	0	0	0	0	0	0	0		0.562	0.834		0	0.145	0	0	0	0	0	0	0	0	0	0	0	0.247	0		0	0.239	0.123	0	0	0.354	0		0	0
ENSG00000224058	AC006509.7	0	0	0	0.429	0.153	0.089	0.242		0	0		0	0	0.203	0	0	0	0	0	0	0	0	0	0.217	0.308	0.41		0.497	0	0.382	0	0	0	0		0.165	0.143
ENSG00000222548	AC006534.1	0	0	0	0	0	0	0		0	0		0	0	0	0	0	0	0	0	0	0	0	0	0	0	0		0	0	0	0	0	0	0		0	0
ENSG00000265086	AC006534.2	0	0.96	0	0	0	0	0		0	0		0	0	0	0	0	0	0	0	0	0	0	0	0	0	0		0	0	0	0	0	0	0		0	0
ENSG00000261342	AC006538.1	1.749	2.162	4.238	1.029	0.674	0.498	0.323		1.471	3.427		0.318	0.938	0.763	0.708	1.087	1.243	1.11	0.488	0.724	0.202	1.298	0.178	0.522	0.246	0.41		0.894	1.369	0.825	1.851	0.428	0.177	0.646		1.452	0.229
ENSG00000267001	AC006538.4	0	0	0	0	0	0	0		0	0		0	0	0	0	0	0	0	0	0	0	0	0	0	0	0		0	0	0	0	0	0	0		0	0
ENSG00000264441	AC006539.1	0	0	2.271	0	0.533	0	0		1.83	7.236		0	0.629	0.566	2.348	0	1.444	0	0	0	0	0	0	0.505	0	2.857		0	1.037	2.66	1.465	1.243	0	0		0.575	0
ENSG00000240673	AC006539.2	0	0	0	0	0.194	0.113	0		0.111	0		0	0	0.051	0	0	0	0	0.281	0.153	0	0	0	0.092	0	0		0	0.377	0	0	0	0	0		0.104	0
ENSG00000268070	AC006539.3	0	0	0	0	0	0	0		0	0		0	0	0	0	0	0	0	0	0	0	0	0	0	0	0		0	0	0	0	0	0	0		0	0
ENSG00000269154	AC006539.4	0	0	0	0	0	0	0		0	0		0	0	0	0	0	0	0	0	0	0	0	0	0	0	0		0	0	0	0	0	0	0		0	0
ENSG00000236540	AC006547.13	0	0.075	0	0	0	0	0		0	0		0	0	0	0	0	0	0	0	0	0	0	0	0	0	0		0	0	0	0	0	0	0		0	0
ENSG00000234409	AC006547.14	0	0.047	0	0	0	0	0		0	0		0	0	0	0.037	0	0.184	0.095	0.049	0	0	0.16	0	0.032	0.068	0.091		0	0	0	0	0	0	0		0	0
ENSG00000268292	AC006547.15	0	0	0	0	0	0	0		0	0		0	0	0	0	0	0.225	0	0.121	0	0.274	0	0	0	0	0.223		0	0	0	0	0.194	0	0		0	0
ENSG00000243762	AC006547.8	0	0	0.098	0.517	0	0	0		0	0		0	0.218	0	0.102	0	0	0	0	0	0	0	0	0	0	0		0	0.359	0.184	0.507	0.215	0	0		0.099	0
ENSG00000225480	AC006548.19	0	0	0	0	0	0	0		0	0		0	0	0	0	0	0	0	0	0	0	0	0	0	0	0		0	0	0	0	0	0	0		0	0
ENSG00000270226	AC006548.26	0	0	0	0	0	0	0		0	0		0	0	0	0	0	0	0	0	0	0	0	0	0	0	0		0	0	0	0	0	0	0		0	0
ENSG00000250456	AC006552.1	0	0	0	0	0	0	0		0	0		0	0	0	0	0	0	0	0	0	0	0	0	0	0	0		0	0	0	0	0	0	0		0	0
ENSG00000252234	AC006557.1	2.384	0	0	0	0	0	0		0	0		0	0	0	0	0	0	0	0	0	0	2.098	0	0	0	0		0	0	0	0	0	0	0		0	0
ENSG00000222226	AC006926.1	0	0	0	0	0	0	0		0	0		0	0	0	0	0	0	0	0	0	0	0	0	0	0	0		0	0	0	0	0	0	0		0	0
ENSG00000269194	AC006942.4	0.333	0.388	0.397	0.261	0	0.108	0		0.534	0.633		0.242	0.22	0.198	0.103	0.221	0	0.52	0.135	0.147	0.615	0.44	0.217	0.088	0.188	1		0.303	0.363	0.372	0.769	0	0	0.328		0.704	0.437
ENSG00000235328	AC006946.12	0	0	0	0	0	0	0		0	0		0	0	0	0	0	0	0	0	0	0	0	0	0	0	0		0	0	0	0	0	0	0		0	0
ENSG00000235478	AC006946.15	0.384	0.298	0.458	0.201	0.036	0.083	0.076		0	0		0	0	0	0	0	0	0	0	0	0	0	0	0	0	0		0	0	0	0	0	0	0		0.077	0
ENSG00000273203	AC006946.16	0	0.071	0.054	0	0	0	0.018		0.019	0		0.044	0.1	0.072	0.112	0.161	0	0.095	0	0.013	0	0.16	0	0	0.034	0.091		0.055	0.198	0.17	0.093	0	0.049	0.359		0	0
ENSG00000273442	AC006946.17	0	0	0	0	0	0	0		0	0		0.083	0	0	0	0.152	0	0	0	0	0	0	0	0	0	0		0	0.374	0.192	0.353	0	0	0		0	0
ENSG00000229330	AC006947.1	0	0	0	0	0	0	0		0	0		0	0	0	0	0	0	0	0	0	0	0	0	0	0.202	0		0	0	0	0	0	0	0		0	0
ENSG00000264133	AC006953.1	0	0	0.522	1.373	0	0	0		0	0		0	0	1.3	0	2.321	0	0	0	0	0	0	0	0.464	0	0		0	1.906	0.978	1.347	0	0	0		0	0.918
ENSG00000234457	AC006960.5	0	0	0	0	0	0	0		0	0		0	0	0	0	0	0	0	0	0	0	0	0	0	0	0		0	0	0.633	0	0	0	0		0	0
ENSG00000237400	AC006960.7	0.326	0	0	0	0	0.106	0		0	0		0	0	0	0	0	0	0	0	0	0	0	0	0	0	0		0	0	0	0	0	0	0		0	0
ENSG00000269446	AC006967.1	0	0	0	0	0	0	0		0	0		0	0	0	0	0	0	0	0	0	0	0	0	0	0	0		0	0	0	0	0	0	0		0	0
ENSG00000235859	AC006978.6	15.793	13.327	6.407	4.659	2.762	2.714	2.575		3.037	4.203		3.954	3.171	3.267	3.351	3.604	2.492	3.848	2.464	3.571	5.48	9.006	2.835	2.414	2.707	7.681		4.48	7.775	7.344	12.058	2.971	3.064	2.863		1.64	3.147
ENSG00000235193	AC006987.4	0	0	0	0	0	0	0		0.105	0		0.12	0	0	0.203	0.218	0	0	0	0.073	0	0	0	0	0	0		0	0	0.092	0	0	0	0		0	0
ENSG00000235691	AC006987.5	0	0	0	0	0.12	0	0.126		0	0		0	0	0.063	0	0	0	0	0	0	0	0	0	0	0	0		0	0	0	0	0	0	0		0	0
ENSG00000226975	AC006987.6	0	0	0	0	0	0	0		0	0		0	0	0.049	0.203	0.218	0	0.513	0	0.145	0	0	0	0.174	0	0		0	0	0.092	0	0	0	0		0	0
ENSG00000231411	AC006987.7	0	0	0	0	0	0	0		0	0		0	0	0	0	0	0	0	0	0	0	0	0	0	0	0		0	0	0	0	0	0	0		0	0
ENSG00000211518	AC006988.1	1.619	0	0	0	0	0	0		0.519	0		0.589	0	0	0	0	0	0	0	0	0	0	0	0	0	0		0	0	0	0	0	0	0		0	0
ENSG00000224518	AC006989.2	0	0	0	0	0	0	0		0	0		0	0	0	0	0	0	0	0	0	0	0	0	0	0	0		0	0	0	0	0	0	0		0	0
ENSG00000231063	AC006994.1	0	0	0	0	0	0	0		0	0.196		0	0	0	0	0	0	0	0	0	0	0	0	0	0	0		0	0	0	0	0	0	0		0	0
ENSG00000231294	AC006994.2	0.171	0.266	0.102	0	0	0	0.303		0.11	0		0	0	0	0	0	0	0	0	0	0	0	0	0	0	0.257		0	0	0.096	0	0	0	0		0.207	0
ENSG00000263530	AC006994.3	0	0	0	0	0	0	0		0	0		0	0	0	0	0	0	0	0	0	0	0	0	0	0	0		0	0	0	0	0	0	0		0	0
ENSG00000205580	AC006995.8	0	0	0	0	0	0	0		0	0		0	0	0	0	0	0	0	0	0	0	0	0	0	0	0		0	0	0	0	0	0	0		0	0
ENSG00000225726	AC007000.10	0	0	0	0	0	0	0		0	0		0	0	0	0	0	0	0	0	0	0	0	0	0	0	0		0	0	0	0	0	0	0		0	0
ENSG00000237815	AC007000.11	0	0	0	0	0	0	0		0.411	0		0	0	0	0	0	0	1.002	0	0	0	0	0	0	0	0		0	0	0	0	0	0	0		0	0
ENSG00000205482	AC007000.12	0.091	0.141	0.054	0	0	0	0		0	0		0	0	0	0	0	0	0	0	0	0	0	0	0	0	0		0	0	0	0	0	0	0		0	0
ENSG00000231183	AC007003.1	0	0	0	0	0	0.058	0		0	0		0	0	0	0	0	0	0	0	0	0	0	0	0	0	0		0	0	0	0	0	0	0		0	0
ENSG00000244239	AC007009.1	0.606	0.313	1.084	0	0.113	1.577	0.477		0.259	0.384		0	0.267	0.18	0.498	0.803	0.613	0	0	0.178	0	0	0.263	0.643	0	0.606		0	0	0	0.311	0	0	0		0.244	0
ENSG00000265212	AC007009.2	0	0	0	0	0	0	0		0	0		1.449	0	0	0	0	0	0	0	0	0	0	0	0	0	0		0	0	0.556	0	0	0	0		0	0
ENSG00000249930	AC007016.3	1.42	0	1.271	0	0.199	0	0		0	0		0.258	0.469	0	0	0.471	0	0	0	0	0.655	0	0	0	0	0.533		0	1.933	0	0	0	0	0		0.857	0.558
ENSG00000263653	AC007025.1	0	0	0	0	0	0	0		0	0		0	0	0	0	0	0	0	0	0	0	0	0	0	0	0		0	0	0	0	0	0	0		0	0
ENSG00000230751	AC007036.4	0.396	0.461	0.473	0	0	0.129	0		0	0		0	0	0	0	0	0	0	0	0.175	0	0	0	0	0	0.298		0	0	0.222	0.305	0	0	0		0	0.104
ENSG00000251660	AC007036.5	0	0	0	0	0	0	0		0	0		0	0	0	0	0	0	0	0	0	0	0	0	0	0	0		0	0	0	0	0	0	0		0	0
ENSG00000227017	AC007036.6	0	0	0	0	0	0	0		0	0		0	0	0	0	0	0	0	0	0	0	0	0	0	0	0		0	0	0	0	0	0	0		0	0
ENSG00000229127	AC007038.7	0.118	0.122	0.188	0.062	0	0	0.023		0.202	0.599		0	0.026	0.117	0.024	0.157	0.06	0	0	0	0.073	0.416	0.026	0.063	0	0.118		0	0.043	0.198	0.182	0	0	0.078		0.024	0
ENSG00000265812	AC007040.1	0	0	0	0	0	0	0		0	0		0	0	0	0	0	0	0	0	0	0	0	0	0	0	0		0	0	0	0	0	0	0		0	0
ENSG00000258881	AC007040.11	0.039	0	0	0	0	0.013	0		0.012	0		0.014	0.026	0.029	0.06	0	0	0.03	0	0.017	0	0.154	0	0.031	0.022	0.058		0.035	0.021	0.011	0.12	0.025	0	0.038		0.035	0.02
ENSG00000266029	AC007040.2	0	0	0	0	0	0	0		0	0		0	0	0	0	0	0	0	0	0	0	0	0	0	0	0		0	0	0	0	0	0	0		0	0
ENSG00000266186	AC007040.3	0	0	0	0	0	0	0		0	0		0	0	0	0	0	0	0	0	0	0	0	0	0	1.415	0		0	0	0	0	0	0	0		0	0
ENSG00000228384	AC007040.6	0	0	0	0	0	0	0		0	0.113		0	0	0	0	0	0	0	0	0	0	0	0	0.032	0	0		0	0	0	0	0.156	0.096	0		0	0.031
ENSG00000239322	AC007040.7	0.152	0	0.045	0.239	0	0	0		0	0		0	0.151	0.226	0.375	0.303	0.115	0.238	0	0.101	0	0	0	0.161	0.086	0		0	0.166	0	0.117	0	0	0		0.046	0
ENSG00000236469	AC007040.8	0	0	0	0	0	0	0		0	0		0.111	0.703	0.587	0.375	0.605	0	0.237	0.123	0.335	0	0.802	0.494	0.081	0.171	0.228		0.829	0	0.764	0.234	0	0.983	0.898		0	0
ENSG00000252216	AC007041.1	0	0	0	0	0	0	0		0	0		0	0	0	0	0	0	0	0	0.51	0	0	0	0	0	0		0	2.516	0	0	0	0	0		0	0
ENSG00000235411	AC007041.2	0.225	0	0.224	0.235	0.126	0.049	0.133		0.288	0.855		0.109	0.149	0.267	0.509	0.099	0.114	0.234	0.061	0.331	0.138	0.396	0.146	0.119	0.254	0.113		0	0.245	0.293	0.577	0.098	0	0.148		0.091	0.039
ENSG00000264718	AC007050.1	0	0	0	0	0	0	0		0	0		0	0	0	0	0	0	0	0	0	0	0	0	0	0	0		0	0	0	0	0	0	0		0	0
ENSG00000236003	AC007050.17	0	0	0	0	0	0	0		0	0		0	0	0	0	0	0	0	0	0	0	0	0	0	0	0		0	0	0	0	0	0	0		0	0
ENSG00000250261	AC007050.18	0	0	0.092	0	0	0	0		0.099	0		0.112	0.051	0.046	0	0	0	0	0	0	0	0.407	0.1	0	0.087	0		0	0.084	0.172	0	0.202	0	0.152		0.047	0.04
ENSG00000239163	AC007056.1	0	0	0	0	0	0	0		0	0		0	0	0	0	0	0	0	0	0	0	0	0	0	0	0		0	0	0	0	0	0	0		0	0
ENSG00000237835	AC007064.22	0	0	0	0	0	0	0		0	0		0	0	0	0	0	0	0	0	0	0	0	0	0	0	0		0	0	0	0	0	0	0		0	0
ENSG00000237689	AC007064.24	0	0	0	0	0	0	0		0	0		0	0	0	0	0	0	0	0	0	0	0	0	0	0	0		0	0	0	0	0	0	0		0	0.091
ENSG00000237358	AC007064.25	0	0	0	0	0	0	0		0	0		0	0	0	0	0	0	0	0	0	0	0	0	0	0	0		0	0	0	0	0	0	0		0	0
ENSG00000250614	AC007078.4	0	0	0	0	0	0	0		0	0		0	0	0	0	0	0	0	0	0	0	0	0	0	0	0		0	0	0	0	0	0	0		0	0
ENSG00000223838	AC007091.1	0	0.356	0.091	0	0.086	0.598	0		0.883	2.327		0	0	0	0	0	0	0	0	0	0	0	0	0	0	0		0	0	0	0	0.2	0	0		0	0
ENSG00000223052	AC007096.1	0	0	0	0	0	0	0		0	0		0	0	0	0	0	0	0	0	0	0	0	0	0	0	1.048		0	0	0	0	0	0	0		0	0
ENSG00000226605	AC007098.1	0	0	0	0	0	0	0		0	0		0	0	0	0	0	0	0	0	0	0	0	0	0	0	0		0	0	0	0	0	0	0		0	0
ENSG00000231172	AC007099.1	0	0	0	0	0	0	0		0	0		0	0	0	0	0	0.111	0	0	0	0	0	0	0	0	0		0	0	0	0	0	0	0		0	0.038
ENSG00000237293	AC007099.2	0	0	0	0	0	0	0		0	0		0	0	0	0	0	0	0	0	0	0	0	0	0	0	0		0	0	0	0	0	0	0		0	0
ENSG00000251410	AC007106.1	0	0	0	0	0	0	0		0	0		0	0	0.172	0.623	0	0	0	0.235	0.127	0.266	1.524	0.094	0	0	0		0	0.786	0.161	0	0	0	0		0	0
ENSG00000265809	AC007114.1	0	0	0	0	0	0	0		0	1.63		0	0	0.255	0	0	0	0	0	0	3.165	0	0	0.455	0	1.287		0	0	0	0	0	0	0		0	0
ENSG00000258148	AC007115.3	0	0	0	0	0	0	0		0	0		0	0	0	0	0	0	0	0	0	0	0	0	0	0	0		0	0	0	0	0	0	0		0	0
ENSG00000250497	AC007126.1	0	0	0	0	0	0	0		0	0.034		0	0	0.005	0	0	0	0	0	0	0	0	0	0	0	0		0	0	0	0	0	0	0		0	0
ENSG00000229970	AC007128.1	3.552	1.921	1.924	1.54	0.183	0.517	0.221		0.869	1.155		0.408	0.864	1	1.326	0.992	0.922	1.314	0.228	0.764	0.69	1.234	0.304	0.595	0.527	0.842		0.595	1.018	1.176	0.288	1.465	0.831	0.921		0	0
ENSG00000222030	AC007131.1	0	0	0	0	0	0	0		0.027	0.081		0	0.112	0.025	0	0.056	0	0.066	0	0.019	0	0	0	0	0	0		0.232	0	0.048	0	0	0	0		0	0
ENSG00000233891	AC007131.2	0	0	0	0	0	0	0		0	0		0	0	0	0	0	0	0	0	0	0	0	0	0	0	0		0	0	0.04	0	0	0	0		0	0
ENSG00000221653	AC007131.3	0	0	0	0	0	0	0		0	0		0	0	0	0	0	0	0	0	0	0	0	0	0	0	0		0	0	0	0	0	0	0		0	0
ENSG00000267180	AC007136.1	0	0	0.26	0	0	0	0		0	0		0	0	0	0	0	0	0	0	0	0	0	0	0	0	0		0	0	0	0	0	0	0		0	0
ENSG00000234718	AC007161.5	0.292	0	0.035	0	0.098	0.038	0		0.336	0		0.085	0.039	0	0.036	0	0	0	0.19	0	0	0	0.038	0.279	0.066	0		0	0	0.033	0	0	0	0		0.106	0
ENSG00000224590	AC007163.10	0	0	0	0	0	0	0		0	0		0	0	0	0	0	0	0	0	0	0	0	0	0	0	0		0	0	0	0	0	0	0		0	0
ENSG00000234731	AC007163.11	0	0	0	0	0	0	0		0	0		0	0	0	0	0	0	0	0	0	0	0	0	0	0	0		0	0	0	0	0	0	0		0	0
ENSG00000237166	AC007163.3	0	0	0.025	0	0.024	0	0		0.027	0.161		0.031	0	0.038	0.026	0	0	0.132	0	0.037	0.078	0.112	0.027	0.045	0	0.317		0	0	0.024	0	0	0	0		0	0
ENSG00000230408	AC007163.6	0	0	0	0	0	0	0.117		0.063	0		0	0.065	0	0	0	0	0	0	0.087	0	0	0	0.105	0.111	0		0	0	0	0	0.129	0	0		0	0
ENSG00000234842	AC007163.8	0	0	0	0	0	0	0		0	0		0	0	0	0	0	0	0	0	0	0	0	0	0	0	0		0	0	0	0	0	0	0		0	0
ENSG00000227736	AC007163.9	0	0	0	0	0	0	0		0	0		0	0	0	0	0	0	0	0	0	0	0	0	0	0	0		0	0	0	0	0	0	0		0	0
ENSG00000231815	AC007179.1	0	0	0	0	0	0	0		0	0		0	0	0	0	0	0	0	0	0	0	0	0	0	0	0		0	0	0	0	0	0	0		0	0
ENSG00000252455	AC007179.2	0	0	0	0	0	0	0		0	0		0	0	0	0	0	0	0	0	0	0	0	0	0	0	0		0	0	0	0	0	0	0		0	0
ENSG00000224721	AC007182.6	0	0	0	0	0.022	0	0		0.334	0.076		0.263	0.397	0.62	0.52	0.319	0.304	0.815	0.261	0.354	0.296	0.318	0.183	0.341	0.136	0.482		0.292	0.131	0.336	0.124	0.262	0.519	0.632		0	0
ENSG00000269145	AC007192.6	0.187	0.145	0	0	0	0	0		0	0		0	0	0	0.231	0	0	0	0	0	0	0	0	0	0	0		0	0	0	0	0	0	0		0.226	0
ENSG00000269124	AC007193.10	0	0	0	0	0	0	0		0	0		0.134	0	0	0	0	0	0	0	0	0	0	0	0	0	0		0	0	0	0	0	0	0		0	0
ENSG00000267922	AC007193.6	0	0	0	0	0	0	0		0.167	0		0	0	0	0	0	0.396	0.407	0	0	0.481	0	0	0.138	0	0		0	0	0	0	0	0	0		0	0
ENSG00000269151	AC007193.8	5.989	0	1.649	0	0	1.199	0		0.591	4.378		0	0.609	0.137	0	0	0	0.72	0	0.407	0	1.216	0	0.244	0	0		0	0	0.515	0	0.602	0	0.908		0.556	0
ENSG00000268810	AC007193.9	0	0	0	0	0	0	0		0	0		0	0	0	0	0	0	0	0	0	0	0	0	0	0	0		0	0	0.108	0.298	0	0	0		0	0
ENSG00000268461	AC007204.1	0	0	0	0	0	0	0		0	0		0	0	0	0	0	0	0	0	0	0	0	0	0	0	0		0	0	0	0	0	0	0		0	0
ENSG00000267268	AC007204.2	0.227	0	0	0.356	0	0.443	0		0.146	0		0	0	0	0	0	0.172	0	0.092	0.15	0	0	0.295	0	0	0		0	0.247	0	0	0	0	0		0	0
ENSG00000266163	AC007216.1	0	0	0	0	0	0	0		0	0		0	0	0	0	0	0	0	0	0	0	0	0	0	0	0		0	0	0	0	0	0	0		0	0
ENSG00000269121	AC007216.2	0	0	0	0	0	0	0		0	0		0	0	0	0	0	0	0	0	0.26	0	0	0	0	0	0		0	0	0	0	0	0	0		0	0
ENSG00000269696	AC007228.11	0.339	0.099	0.202	0	0.166	0.193	0.075		0.217	0.08		0.123	0.084	0.088	0.131	0.056	0.064	0	0	0.056	0.313	0	0.028	0.09	0	0		0.077	0.046	0.071	0.065	0	0	0.083		0	0.267
ENSG00000268352	AC007228.5	0.168	0	0	0	0	0	0		0	0		0	0	0.05	0.103	0.667	0	0	0	0	0.309	0.442	0	0	0	0.251		0	0.547	0.281	1.547	0.219	0	0		0	0
ENSG00000268036	AC007228.8	0	0	0	0	0	0	0		0	1.159		0	0	0	0	0	0	0	0	0	0	0	0.793	0	0	0		0	0	0	0	0	0	0		0	0
ENSG00000268568	AC007228.9	0.391	0.658	0.195	0.512	0.183	0.127	0.308		0.334	0.744		0.759	0.818	0.562	0.563	0.692	0.594	0.917	0.159	0.259	0.722	1.205	0.339	0.519	0.662	1.566		0.356	0.71	0.328	1.104	0.596	0.527	1.028		0.709	0.034
ENSG00000267544	AC007229.3	0	0.163	0.251	1.649	0.236	0.684	0.497		0	0		0.153	0.278	0.125	0	0.279	0.319	0.657	0.342	0.186	0	1.11	0	0.223	0	0		0	0.229	0.47	0.647	0	0.34	0		0.127	0.22
ENSG00000226230	AC007237.2	0	0	0	0	0	0	0		0	0		0	0	0	0	0	0	0	0	0	0	0	0	0	0	0		0	0	0	0	0	0	0		0	0
ENSG00000231043	AC007238.1	1.293	2.392	3.057	1.483	1.756	1.716	2.175		2.583	1.607		1.412	2.497	1.626	1.902	1.65	2.113	2.02	1.091	1.582	1.653	1.97	1.003	1.637	2.076	1.718		1.628	1.68	1.668	0.919	1.885	1.609	0.98		2.103	2.374
ENSG00000252439	AC007241.1	0	0	0	0	0	0	0		0	0		0	0	0	0	0	0	0	0	0	0	0	0	0	0	0		0	0	0	0	0	0	0		0	0
ENSG00000221374	AC007242.1	0	0	0	0	0	0	0		0	0		0	0	0	0	0	0	0	0	0	0	0	0	0	0	0		0	0	0	0	0	0	0		0	0
ENSG00000231312	AC007246.3	0.925	0.468	0.36	0.585	0.533	3.036	0.531		0.313	1.172		0.468	0.28	0.439	0.372	0.392	0.448	0.582	0.491	0.403	0.379	0.475	0.543	0.45	0.478	0.617		0.304	0.294	0.452	0.396	0.772	0.872	0.329		0.621	0.337
ENSG00000205716	AC007248.6	0	0	0	0	0.122	0.141	0.128		0	0		0	0	0	0	0.576	0	0	0	0	0	0	0	0	0	0		0	0	0	0	0	0	0.428		0	0
ENSG00000236785	AC007248.7	0	0	0	0.157	0	0	0		0	0		0	0	0	0	0	0	0	0	0	0	0	0	0	0	0		0	0	0	0	0	0	0		0	0
ENSG00000217258	AC007249.3	0.701	0.136	0.628	0	0	0	0.104		0.112	0		0	0.116	0.104	0	0.233	0	0.274	0	0	0.324	0	0	0.093	0	0		0	0.191	0.098	0	0	0	0		0	0
ENSG00000225226	AC007250.4	0	0	0	0	0	0	0		0	0		0	0	0	0	0	0	0.166	0	0	0	0	0	0	0	0		0	0	0	0	0	0	0		0	0
ENSG00000236757	AC007251.2	0	0	0	0	0	0	0		0	0		0	0	0	0	0	0	0	0	0	0	0	0	0	0	0		0	0	0	0	0	0	0		0	0
ENSG00000235653	AC007253.1	0	0	0	0	0	0	0		0	0		0	0	0	0	0	0	0	0	0	0	0	0	0	0	0		0	0	0	0	0	0	0		0	0
ENSG00000223813	AC007255.8	2.225	1.073	0.61	0.378	0.337	1.214	0.071		0.925	0.572		0.438	0.755	0.322	0.408	0.08	0.274	0.282	0.489	0.372	0.111	0.794	0.469	0.543	0.068	0.361		0.219	0.131	0.672	0.278	0.393	0.389	0.237		0.218	0.095
ENSG00000213090	AC007256.5	0.157	0.073	0.056	0	0.035	0	0.093		0.02	0		0.137	0.062	0.102	0.097	0.042	0	0.098	0.153	0.152	0	0	0.081	0.033	0.035	0.047		0.114	0	0.158	0	0	0.203	0		0.095	0.016
ENSG00000226925	AC007271.3	0	0	0	0	0	0	0		0	0		0	0	0	0	0	0	0	0	0	0	0	0	0	0	0		0	0	0	0	0	0	0		0	0
ENSG00000237078	AC007272.1	0	0	0	0	0	0	0		0	0		0	0	0	0	0	0	0	0	0	0	0	0	0	0	0		0	0	0	0	0	0	0		0	0
ENSG00000224672	AC007272.3	0	0	0	0.245	0	0	0		0	0		0	0.103	0	0	0	0	0	0	0	0	0.412	0	0	0	0		0	0	0	0	0	0	0		0	0
ENSG00000223422	AC007274.2	0	0	0	0	0	0	0		0	0		0	0	0	0	0	0	0	0	0	0	0	0	0	0	0		0	0	0	0	0	0	0		0	0
ENSG00000236690	AC007274.5	0	0	0	0	0	0	0		0	0		0	0	0	0	0	0	0	0	0	0	0	0	0	0	0		0	0	0	0	0	0	0		0	0
ENSG00000213981	AC007277.3	0.174	0.18	0.173	0.319	0	0.019	0		0.056	0.111		0	0	0	0	0	0	0	0	0	0	0	0	0	0	0		0	0	0	0	0	0	0		0	0
ENSG00000236525	AC007278.2	0	0	0	0	0	0	0		0	0		0	0	0	0	0	0	0	0	0	0	0	0	0	0	0		0	0	0	0	0	0	0		0	0
ENSG00000234389	AC007278.3	0	0	0	0	0	0	0		0	0		0	0	0	0	0	0	0	0	0	0	0.172	0	0	0	0.098		0	0	0	0	0	0	0		0	0
ENSG00000230799	AC007279.2	1.242	0	0	0	0.058	0.067	0.122		0.066	0		0	0	0	0	0	0	0	0.084	0	0	0	0	0	0	0		0	0	0	0	0	0	0		0.062	0.054
ENSG00000224299	AC007282.6	0	0	0	0	0	0	0		0	0		0	0	0	0	0	0	0	0	0	0	0	0	0	0	0		0	0	0	0	0	0	0		0	0
ENSG00000235579	AC007283.4	0	0	0	0	0	0	0		0	0		0	0	0	0	0	0	0	0	0	0	0	0	0	0	0		0	0	0	0	0	0	0		0	0
ENSG00000234431	AC007283.5	0	0	0	0	0	0	0		0	0		0	0	0	0	0	0	0	0	0	0	0	0	0	0	0		0	0	0	0	0	0	0		0	0
ENSG00000227014	AC007285.6	0.273	0.07	0.108	0.143	0.102	0.414	0.107		0.233	0.173		0.132	0.36	0.108	0.224	0.241	0	0.426	0	0.201	0.168	0.24	0	0.193	0.102	0.409		0	0.198	0.203	0.14	0.237	0.294	0.716		0.549	0.572
ENSG00000231519	AC007285.7	0	0	0	0	0	0	0		0	0		0	0	0	0	0	0	0	0	0	0	0	0	0	0	0		0	0	0	0	0	0	0		0	0
ENSG00000267938	AC007292.1	0.778	0	0	0	0	0	0		0.166	5.914		0	0	0.308	0.96	0.344	0.393	0	0	0	0.479	0.685	0	0.138	0.292	0		0	1.13	0	3.592	0	0	0		0	0
ENSG00000269318	AC007292.3	0.143	0.037	0.029	0.075	0	0.031	0		0	0.908		0	0	0.085	0.029	0.063	0.29	0	0.039	0.042	0.088	0.252	0	0.051	0	0.144		0.087	0.208	0.187	0.736	0.062	0.232	0.188		0	0
ENSG00000269807	AC007292.4	0	0.188	0.289	0	0	0	0		0	1.383		0	0	0	0	0.644	0	0	0	0.214	0	0	0	0	0	0		0	0.528	0.136	0.373	0	0	0		0	0
ENSG00000267980	AC007292.6	1.393	1.711	1.662	0.729	0.325	0.151	1.097		0.67	1.765		0.422	1.687	1.311	1.504	1.232	2.114	0.907	0.094	0.923	1.5	2.759	0.151	1.109	0.393	1.22		0.633	2.15	1.947	1.608	1.062	1.126	2.059		0.28	0
ENSG00000269425	AC007292.7	1.242	1.445	0.926	1.461	0.348	0.808	0.55		0.199	0		0	0.205	0.185	0.191	0	0	0	0	0.137	0.573	0	0	0.165	0.35	0.932		0	0	0.347	0	0.406	0	1.223		0.75	0
ENSG00000234252	AC007308.6	0	0	0	0	0	0	0		0	0		0	0	0	0	0	0	0	0	0	0	0	0	0	0	0		0	0	0	0	0	0	0		0	0
ENSG00000272600	AC007308.7	0	0	0.139	0	0	0	0		0	0		0	0	0	0.143	0	0	0	0	0	0	0	0	0	0	0		0	0	0	0	0.303	0	0		0	0
ENSG00000224946	AC007312.3	0	0	0	0	0	0	0		0	0		0	0	0	0	0	0	0	0	0	0	0	0	0	0	0		0	0	0	0	0	0	0		0	0
ENSG00000226046	AC007316.3	0	0	0	0	0	0	0		0	0		0	0	0	0	0	0	0	0	0	0	0	0	0	0	0		0	0	0	0	0	0	0		0	0
ENSG00000233128	AC007317.1	0	0	0	0	0	0	0		0	0		0	0	0	0	0	0	0	0	0	0	0	0	0	0	0		0	0	0	0	0	0	0		0	0
ENSG00000172974	AC007318.5	11.273	7.464	5.987	8.197	12.443	18.926	13.118		11.498	8.623		8.154	6.265	5.924	5.893	9.848	9.176	6.979	7.987	7.467	8.119	7.441	7.733	6.493	9.999	7.842		4.25	6.064	3.803	4.656	6.106	6.779	4.876		8.966	5.479
ENSG00000224063	AC007319.1	1.177	1.232	1.229	0.739	0.363	0.191	0.209		0.603	0.559		2.312	0.544	1.714	1.125	0.468	0.179	0.46	5.116	4.183	1.955	1.864	2.64	1.249	1.194	0.53		0.749	2.948	1.579	2.264	0.538	0	0.232		0.32	0.093
ENSG00000229725	AC007322.1	0	0	0	0	0	0	0		0	0		0	0	0	0	0	0	0	0	0	0	0	0	0	0	0		0	0	0	0	0	0	0		0	0
ENSG00000251618	AC007322.3	0	0	0	0	0	0	0		0	0		0	0	0	0	0	0	0	0	0	0	0	0	0	0	0		0	0	0	0	0	0	0		0	0
ENSG00000227444	AC007322.5	0	0	0	0	0	0	0		0	0		0	0	0	0	0	0	0	0	0	0	0	0	0	0	0		0	0	0	0	0	0	0		0	0
ENSG00000237968	AC007322.7	0	0	0	0	0	0	0		0	0		0	0	0	0	0	0	0	0	0	0	0	0	0	0	0		0	0	0	0	0	0	0		0	0
ENSG00000271275	AC007326.9	0	0	0	0	0	0	0		0	0		0	0	0	0	0	0	0	0	0	0	0	0	0	0	0		0	0	0	0	0	0	0		1.028	0
ENSG00000229679	AC007327.5	0	0	0	0	0	0	0		0	0		0	0	0	0	0	0	0	0	0	0	0	0	0	0	0		0	0	0	0	0	0	0		0	0
ENSG00000228770	AC007327.6	0	0	0	0	0	0	0		0	0		0	0	0	0	0	0	0	0	0	0	0	0	0	0	0		0	0	0	0	0	0	0		0	0
ENSG00000221515	AC007333.1	0	0	0	0	0	0	0		0	0		0	0	0	0	0	0	0	0	0	0	0	0	0	0	0		0	0	0	0	0	0	0		0	0
ENSG00000221134	AC007339.1	0	0	0	0	0	0	0		0	0		0	0	0	0	0	0	0	0	0	0	0	0	0	0	0		0	0	0	0	0	0	0		0	0
ENSG00000214696	AC007347.1	0	0	0	0	0	0	0		0	0		0	0	0	0	0	0	0	0	0	0	0	0	0	0	0		0	0	0	0	0	0	0		0	0
ENSG00000229424	AC007349.4	0	0	0	0	0	0	0		0	0		0	0	0	0	0	0	0	0	0	0	0	0	0	0	0		0	0	0	0	0	0	0		0.089	0
ENSG00000235728	AC007349.5	0	0	0	0	0	0	0		0	0		0	0	0	0	0	0	0	0	0	0	0	0	0	0	0		0	0	0	0	0	0	0		0	0
ENSG00000230831	AC007349.7	0	0	0	0	0	0	0		0	0		0	0	0	0	0	0	0	0	0	0	0	0	0	0	0		0	0	0	0	0	0	0		0	0
ENSG00000221532	AC007353.1	0	0	0	0	0	0	0		0	0		0	0	0	0	0	0	0	0	0	0	0	0	0	0	0		0	0	0	0	0	0	0		0	0
ENSG00000221489	AC007358.1	0	3.359	2.583	3.398	0	0	0		0	0		0	0	0	0	0	0	0	0	0	0	0	0	0	0	0		0	0	0	0	0	0	0		0	0
ENSG00000236951	AC007359.6	0	0	0	0	0	0	0		0	0		0	0	0	0	0	0	0	0	0	0	0	0	0	0	0		0	0	0	0	0	0	0		0	0
ENSG00000180672	AC007362.1	2.985	9.225	8.383	10.953	1.467	1.076	2.279		2.384	6.459		0.434	0.243	1.883	2.153	0.609	1.533	1.65	0.224	0.892	0.509	2.789	1.284	1.316	1.916	2.275		0.668	0.2	0.539	0.566	0.9	3.118	0.633		0.055	2.24
ENSG00000225216	AC007362.3	0	0	0.056	0	0	0	0		0	0.178		0	0	0	0	0	0	0	0	0	0	0	0	0	0	0		0	0	0	0	0	0	0		0	0
ENSG00000162947	AC007364.1	0	0	0	0	0	0	0		0	0		0	0	0	0	0	0	0	0	0	0	0	0	0	0	0		0	0	0	0	0	0	0		0	0
ENSG00000233694	AC007365.1	0	0.035	0.027	0	0	0	0		0	0		0	0.03	0	0	0	0	0	0	0	0	0	0	0	0.051	0		0	0	0.025	0	0	0	0		0.054	0
ENSG00000253082	AC007365.2	0	0	0	0	0	0	0		0	0		0	0	0	0	0	0	0	0	0	0	0	0	0	0	0		0	0	0	0	0	0	0		0	0
ENSG00000226756	AC007365.3	0.276	0	0	0	0	0	0.163		0.177	0.263		0	0.274	0.082	0.085	0	0.21	0	0	0.061	0	0	0.18	0	0	0		0.251	0.15	0	0	0	0.223	0		0.083	0.29
ENSG00000227791	AC007365.4	0	0	0	0	0.106	0	0		0	0		0.138	0	0	0	0.753	0	0.591	0	0	0.698	0	0	0	0.213	0		0	0.206	0	0	0	0	0		0.343	0
ENSG00000269883	AC007375.1	0	0.145	0.045	0	0.482	0.171	0.442		0	0		0	0	0	0	0	0	0	0	0	0.069	0	0	0	0	0		0	0	0	0	0	0	0		0.023	0
ENSG00000268898	AC007377.1	0	0	0	0	0	0	0		0	0		0	0	0	0	0	0	0	0	0	0	0	0	0	0	0		0	0	0	0	0	0	0		0	0
ENSG00000223929	AC007381.2	0	0.064	0	0	0	0	0		0.425	0		0	0	0	0	0	0	0	0	0	0	0	0	0	0	0		0	0	0	0	0	0	0		0	0
ENSG00000228590	AC007381.3	0	0	0	0	0	0	0		0	0		0	0	0	0	0	0	0	0	0	0	0	0	0	0	0		0	0	0	0	0	0	0		0	0
ENSG00000268688	AC007382.1	0.849	1.317	0.507	0	0.238	0	0.502		0	2.421		0.618	0.28	0.252	1.309	0.563	0	0.663	0.345	0.562	0.784	1.121	0	0.451	0	0		2.316	0.925	0.949	0.654	0.555	0	0.837		0.769	1.781
ENSG00000227946	AC007383.3	28.563	21.959	21.237	8.937	9.295	15.703	10.541		3.382	3.503		1.219	0.941	1.767	1.498	0.889	1.779	0.654	1.089	0.777	1.082	2.211	0.98	0.845	0.756	2.389		1.675	2.281	1.498	2.321	1.86	2.302	1.816		2.023	3.558
ENSG00000231955	AC007383.4	0	0	0	0	0.069	0	0		0	0		0	0	0.018	0	0	0	0	0	0	0	0	0	0	0	0		0	0	0.034	0	0	0	0		0	0
ENSG00000159186	AC007383.6	0.136	0	0.162	0	0.076	0.089	0		0.087	0		0	0	0.04	0	0	0	0	0	0.12	0	0	0.177	0	0	0		0	0	0	0	0	0	0		0	0.071
ENSG00000237638	AC007386.2	0.089	0	0	0	0	0	0		0	0		0	0	0	0	0	0	0	0	0	0	0	0	0.016	0	0		0	0	0	0	0	0	0		0	0
ENSG00000227394	AC007386.3	1.935	0	0.089	0.234	0	0.097	0		0	0		0	0	0.133	0	0.197	0	0	0	0	0.549	0	0	0	0	0.894		0	0.81	0.083	0	0	0.241	0.587		0.09	0.078
ENSG00000232613	AC007386.4	0.525	0.136	0	0	0	0	0		0	0		0	0.347	0.156	0	0.232	0.265	0	0.142	0	0	0	0.114	0	0	0		0.318	0.191	0.098	0.539	0	0	0.69		0	0
ENSG00000224646	AC007387.2	0	0	0.344	0	0	0	0.341		0.74	1.097		3.362	1.144	0.515	0.356	0	0	0	0.469	0	0	1.524	0.751	0.306	0	0.867		0	0.629	0	0	0.754	0	0		0	0
ENSG00000237979	AC007389.1	0	0	0	0	0	0	0		0	0		0	0	0.032	0	0	0	0.171	0	0	0.202	0	0	0	0	0		0	0	0	0	0	0	0		0.066	0
ENSG00000223739	AC007389.2	0.566	0	0	0	0	0	0		0	0		0	0	0	0	0	0	0	0	0	0	0	0	0	0	0		0	0	0	0	0	0	0		0	0
ENSG00000235725	AC007389.3	0	0	0	0	0	0	0		0.168	0.298		0	0	0	0	0	0	0	0	0	0	0	0	0	0	0		0	0	0	0	0	0	0		0	0
ENSG00000265899	AC007389.4	0	0	0	0	0	0	0		0	0		0	0	0	0	0	0	0	0	0	0	0	0	0	0	0		0	0	0	0	0	0	0		0	0
ENSG00000233159	AC007390.4	0	0	0	0	0	0	0		0	0		0	0	0	0.15	0	0	0	0	0.215	0	0	0	0	0	0		0	0	0	0	0	0	0		0	0
ENSG00000232028	AC007391.2	0	0.133	0.205	0	0	0	0		0	0		0	0.568	0.102	0	0	0	0	0	0	0	0	0	0	0	0		0	0	0	0.265	0	0	0		0	0
ENSG00000232046	AC007392.3	0	0	0	0	0	0	0.032		0	0		0	0	0.048	0	0	0	0	0	0	0	0.142	0	0	0	0.081		0	0.059	0	0	0	0	0		0.065	0
ENSG00000237179	AC007392.4	0	0	0	0	0	0	0		0	0		0	0	0	0	0	0	0	0	0	0	0	0	0	0	0		0	0	0	0	0	0	0		0	0
ENSG00000223604	AC007394.3	0.163	0	0	0	0	0	0		0	0		0	0	0	0	0	0	0	0	0	0	0	0	0	0.184	0		0	0	0	0	0	0	0.643		0	0
ENSG00000235035	AC007395.3	0	0	0	0	0	0	0		0	0		0	0	0	0	0	0	0	0	0	0	0	0	0	0	0		0	0	0	0	0	0	0		0	0
ENSG00000231386	AC007395.4	0	0	0.076	0	0	0.167	0.076		0.082	0		0.093	0.084	0.038	0	0	0	0	0	0	0	0.338	0	0	0	0		0	0	0	0	0	0	0		0	0
ENSG00000256845	AC007401.1	0.045	0	0	0	0	0	0		0.087	0.086		0	0	0.027	0	0	0.069	0	0	0	0	0	0	0.024	0	0.068		0	0	0.025	0	0	0	0		0	0
ENSG00000217075	AC007401.2	0.201	0.156	0	0	0	0	0		0.258	0		0.147	0	0.12	0.124	0.267	0.306	0	0	0.089	0	0.532	0	0	0	1.209		0	0.439	0.338	0	0.263	0	0.397		0	0
ENSG00000222692	AC007402.1	0	0	0	0	0	0	0		0	0		0	0	0	0	0	0	0	0	0	0	0	0	0	0	0		0	0	0	0	0	0	0		0	0
ENSG00000232688	AC007403.1	0	0	0	0	0	0	0		0	0		0	0	0	0	0	0	0	0	0	0	0	0	0	0	0		0	0	0	0	0	0	0		0	0
ENSG00000230525	AC007403.2	0	0	0	0	0	0	0		0	0		0	0	0	0	0	0	0	0	0	0	0	0	0	0	0		0	0	0	0	0	0	0		0	0
ENSG00000223859	AC007403.3	0	0	0	0	0	0	0		0	0		0	0	0	0	0	0	0	0	0	0	0	0	0	0	0		0	0	0	0	0	0	0		0	0
ENSG00000234350	AC007405.4	0.727	0.298	0.153	0.335	0.192	0	0.076		0	0.081		0	0	0	0	0	0	0	0	0	0	0	0	0.023	0	0		0	0	0	0	0.056	0	0.084		0.129	0.045
ENSG00000239467	AC007405.6	8.151	8.267	3.794	8.432	3.514	2.74	2.275		0.804	2.894		0	0.71	0.106	0.497	1.069	1.495	1.259	0.073	0.119	0	0	0	0.095	0.101	0		0.326	0	0.15	0.138	0	0.579	0.529		0.649	0.47
ENSG00000235934	AC007405.8	0.208	0.969	0.186	1.307	0	0	0		0.4	0		0	0	0	0	0	0	0	0	0	0	0	0	0	0	0		0	0	0	0	0	0	0		0	0.109
ENSG00000268503	AC007421.1	0	0	0	0	0	0	0		0	0		0	0	0	0	0	0	0	0	0	0	0	0	0	0	0		0	0	0	0	0	0	0		0	0
ENSG00000224173	AC007422.1	0	0	0	0	0	0	0		0	0		0	0	0	0	0	0	0	0	0	0	0	0	0	0	0		0	0	0	0	0	0	0		0	0
ENSG00000266510	AC007435.1	0	0	0	0	0	0	0		0	0		0	0	0	0	0	0	0	0	0	0	0	0	0	0	0		0	0	0	0	0	0	0		0	0
ENSG00000211542	AC007436.1	0	0	0	0	0	0	0		0	0		0	0	0	0	0	0	0	0	0	0	0	0	0	0	0		0	0	0	0	0	0	0		0	0
ENSG00000221128	AC007450.1	0	0	0	0	0	0	0		0	0		0	0	0	0	0	0	0	0	0	0	0	0	0	0	0		0	0	0	0	0	0	0		0	0
ENSG00000267893	AC007461.1	0.244	2.084	0.874	1.15	0.274	0.08	0.144		0.078	0.232		0	0.081	0	0	0	0.185	0	0	0	0	0	0	0	0	0		0	0	0	0	0	0	0		0	0.384
ENSG00000226101	AC007461.2	0	0	0.025	0	0	0	0		0	0		0	0	0	0	0	0	0	0	0	0	0	0	0	0	0		0	0	0	0.065	0	0	0		0	0
ENSG00000226506	AC007463.2	0.435	0.338	0.195	0	0.061	0	0		0	0		0	0	0	0	0	0	0	0	0	0	0	0	0	0	0		0	0	0	0	0	0	0		0	0
ENSG00000212032	AC007486.1	0	0	0	0	0	0	0		0	0		0	0	0	0	0	0	0	0	0	0	0	0	0	0	0		0	0	0	0	0	0	0		0	0
ENSG00000215923	AC007528.1	0	0	0	0	0	0	0		0	0		0	0	0	0	0	0	0	0	0	0	0	0	0	0	0		0	0	0	0	0	0	0		0	0
ENSG00000252445	AC007535.1	0	0	0	0	0	0	0		0	0		0	0	0	0	0	0	0	0	0	0	0	0	0	0	0		0	0	0	0	0	0	0		0	0
ENSG00000221156	AC007551.1	0	0	0	0	0	0	0		0	0		0	0	0	0.628	0	0	0	0	0	0	0	0	0	0	0		0	0	0	0	0	0	2.008		0	0
ENSG00000232736	AC007551.2	0	0	0.1	0	0	0	0		0.321	0.317		0	0	0	0	0	0	0	0	0	0	0	0	0	0	0		0	0	0	0	0	0	0		0	0
ENSG00000228878	AC007551.3	0.086	0.265	0.14	0.101	0.06	0.083	0.025		0.041	0.163		0.016	0.042	0.044	0.132	0.255	0.032	0.134	0.052	0.066	0	0.056	0.097	0.079	0	0.128		0	0.093	0.084	0.066	0.028	0.069	0.084		0.207	0.146
ENSG00000235321	AC007556.3	0	0	0	0.443	0	0	0		0	0		0.411	0	0	0	0	0	0	0	0	0	0	0	0.15	0	0		0.513	0	0	0	0	0	0		0	0
ENSG00000223874	AC007557.1	0	0	0	0	0	0	0		0	0		0	0	0	0	0	0	0	0	0	0	0	0	0	0	0		0	0	0	0	0	0	0		0	0
ENSG00000237479	AC007557.2	0	0	0	0	0	0	0		0	0		0	0	0	0	0	0	0	0	0	0	0	0	0	0	0		0	0	0	0	0	0	0		0	0
ENSG00000227021	AC007557.3	0	0	0	0	0	0	0		0	0		0	0	0	0	0	0	0	0	0	0	0	0	0	0	0		0	0	0	0	0	0	0		0	0
ENSG00000231597	AC007557.4	0	0	0	0	0	0	0		0	0		0	0	0	0	0	0	0	0	0	0	0	0	0	0	0		0	0	0	0	0	0	0		0	0
ENSG00000235993	AC007559.1	0	0	0	0	0	0	0		0	0		0	0	0	0	0	0	0	0	0	0	0	0	0	0	0		0	0	0	0	0	0	0		0	0
ENSG00000238165	AC007560.1	0	0	0.218	0	0.205	0.238	0.216		0	0		0	0.241	0.109	0	0	0	0	0	0	0	0	0.238	0	0	0		0	0	0	0	0	0	0		0.221	0.192
ENSG00000215968	AC007560.2	0	0	0	0	0	0	0		0	0		0	0	0	0	0	0	0	0	0	0	0	0	0	0	0		0	0	0	0	0	0	0		0	0
ENSG00000235583	AC007562.1	0	0	0.1	0	0	0	0		0	0		0	0	0	0	0	0	0	0	0	0	0	0	0	0	0		0	0	0	0	0	0	0		0	0
ENSG00000236295	AC007563.1	0	0	0	0	0	0	0		0	0		0	0	0	0	0	0	0	0	0	0	0	0	0	0	0		0	0	0	0	0	0	0		0	0
ENSG00000229352	AC007563.3	0	0	0	0	0	0	0		0	0		0	0	0	0	0	0	0	0	0	0	0	0	0	0	0		0	0	0	0	0	0	0		0	0
ENSG00000237930	AC007563.4	0	0	0	0.366	0	0	0		0.15	0		0	0.154	0	0	0	0	0.365	0	0	0	0	0	0	0	0		0	0	0	0	0.305	0	0		0	0
ENSG00000236886	AC007563.5	0	0	0	0	0	0	0		0.061	0		0	0	0	0	0	0	0	0	0	0	0	0	0	0	0		0	0	0	0	0	0	0		0	0
ENSG00000244055	AC007566.10	2.471	1.342	0.737	0.388	0	0.241	0.146		0.633	3.522		0	0.163	0.22	0.229	0.328	0	0.193	0	0.055	0	0.652	0	0	0.139	0.185		0.225	0.538	0.276	0.571	0.161	0.2	0		0	0
ENSG00000266112	AC007567.1	0	0	0	0	0	0	0		0	0		0	0	0	0	0	0	0	0	0	0	0	0	0	0	0		0	0	0	0	0	0	0		0	0
ENSG00000224136	AC007568.1	0	0	0	0	0	0	0		0	0		0	0	0	0	0	0	0	0	0	0	0	0	0	0	0		0	0	0	0	0	0	0		0	0
ENSG00000220993	AC007611.1	0	0	0	0	0	0	0		0	0		0	0	0	0	0	0	0	0	0	0	0	0	0	0	0		0	0	0	0	0	0	0		0	0
ENSG00000203648	AC007618.3	0.118	0	0	0	0	0	0		0	0		0	0	0	0	0	0	0	0	0	0	0	0	0	0	0		0	0	0	0	0	0	0		0	0
ENSG00000242539	AC007620.3	0.312	0.173	0.08	0.07	0.025	0.029	0.026		0.057	0.424		0	0.088	0.093	0.193	0.059	0.406	0.07	0	0.02	0	0.353	0.116	0.095	0.101	0.067		0.081	0.146	0.025	0.069	0.058	0.072	0.176		0.054	0
ENSG00000264131	AC007631.1	0	0	0	0	0	0	0		0	0		0	0	0	0	0	0	0	0	0	0	0	0	0	0	0		0	0	0	0	0	0	0		0	0
ENSG00000235464	AC007652.1	0	0	0	0	0	0	0		0	0		0	0	0	0	0	0	0	0	0	0	0	0	0	0	0		0	0	0	0	0	0	0		0	0
ENSG00000226297	AC007677.2	0	0	0	0	0	0	0		0	0		0	0	0	0	0	0	0	0	0	0	0	0	0	0	0		0	0	0	0	0	0	0		0	0
ENSG00000213739	AC007679.1	0	0	0	0	0	0	0		0	0		0	0	0	0	0	0	0	0	0	0	0	0	0	0	0		0	0	0	0	0	0	0		0	0
ENSG00000225610	AC007679.3	0	0	0.066	0	0	0	0		0	0		0	0	0	0	0	0	0	0	0	0	0	0	0	0	0		0	0	0	0	0	0	0		0	0
ENSG00000237041	AC007679.4	0	0	0	0	0	0	0		0	0		0	0	0	0	0	0	0	0	0	0	0	0.136	0	0	0		0	0	0	0	0	0	0		0	0
ENSG00000237374	AC007680.2	0	0	0	0	0	0	0		0	0		0	0	0	0	0	0	0	0	0	0	0	0	0	0	0		0	0	0	0	0	0	0		0	0
ENSG00000231918	AC007682.1	1.473	0.29	0.433	2.45	0.148	0.029	0.208		0	0		0	0	0.007	0	0	0	0	0	0	0	0	0	0	0	0		0	0	0	0.034	0	0	0		0	0
ENSG00000216011	AC007682.2	0	0	0	0	0	0	0		0	0		0	0	0	0	0	0	0	0	0	0	0	0	0	0	0		0	0	0	0	0	0	0		0	0
ENSG00000272385	AC007682.3	0	0	0	0	0	0	0		0	0		0	0	0	0	0	0	0	0	0	0	0	0	0	0	0		0	0	0	0	0	0	0		0	0
ENSG00000203632	AC007690.1	0.751	0.291	0.056	0.295	0	0.061	0.028		1.865	0.446		0	0	0	0	0	0	0	0	0	0	0	0	0	0.053	0		0	0	0	0	0	0	0		0	0
ENSG00000265300	AC007731.1	0	0	0	0	0	0	0		0	0		0	0	0	0	0	0	0	0	0	0	0	0	0	0	0		0	0	0	0	0	0	0		0	0
ENSG00000237750	AC007740.1	0	0	0	0	0	0	0		0	0		0	0	0	0	0	0	0	0	0	0	0	0	0	0	0		0.053	0	0	0	0.038	0	0		0	0
ENSG00000225896	AC007742.3	0	0	0	0	0	0	0		0	0		0	0	0	0	0	0	0	0	0	0	0	0	0	0	0		0	0	0	0	0	0	0		0	0
ENSG00000250868	AC007742.7	0	0	0	0	0	0	0		0	0		0	0	0	0	0	0	0	0	0	0	0	0	0	0	0		0	0	0	0	0	0	0		0	0
ENSG00000233251	AC007743.1	0	0.036	0	0.037	0	0.03	0.014		0.015	0.044		0	0.015	0	0	0	0	0	0	0	0	0	0	0	0	0		0	0	0	0	0	0	0		0	0.33
ENSG00000236841	AC007750.5	0	0.017	0	0	0	0	0		0	0		0.082	0.045	0.033	0.055	0	0	0	0.018	0.109	0.042	0.059	0.015	0.012	0	0		0	0.098	0.163	0.069	0.029	0.182	0.089		0	0
ENSG00000263960	AC007773.1	0	0	0	0	0	0	0		0	0		0	0	0	0	0	0	0	0	0	0	0	0	0	0	0		0	0	0	0	0	0	0		0	0
ENSG00000267213	AC007773.2	1.782	1.037	0.851	0.699	0.599	1.682	1.263		0.114	0.847		0	0.294	0.185	0.33	0.118	0.27	0	0	0.433	0.329	0.47	0.116	0.047	0.301	0.401		0	0.097	0.1	0.274	0.116	0.576	0.176		0.43	0.28
ENSG00000269093	AC007773.3	0	0	0	0	0	0	0		0	0		0	0	0	0	0	0	0	0	0	0	0	0	0	0	0		0	0	0	0	0	0	0		0	0
ENSG00000267610	AC007787.2	0	0	0	0	0	0	0		0	0		0	0	0	0	0	0	0	0	0	0	0	0	0	0	0		0	0	0	0	0	0	0		0	0
ENSG00000226205	AC007790.4	0	0	0	0	0	0	0		0	0		0	0	0	0	0	0	0	0	0	0	0	0	0	0	0		0	0	0	0	0	0	0		0	0
ENSG00000267617	AC007795.1	0	0	0	0	0	0	0		0	0		0	0	0	0	0	0	0	0	0	0	0	0	0	0	0		0	0	0	0	0	0	0		0	0
ENSG00000267662	AC007796.1	0.619	0.12	0.369	0	0.173	2.315	0.183		0	0		0	0	0	0	0	0	0	0	0	0	0	0	0	0	0		0	0	0	0	0	0	0		0	0
ENSG00000221233	AC007842.1	0.902	0	0	0	0	0	0		0	0		0	0	0	0	0	0	0	0	0	0	0	0	0	0	0		0	0	0	0	0	0	0		0	0
ENSG00000231859	AC007875.2	0	0	0	0	0	0	0		0	0		0	0	0	0	0	0	0	0	0	0	0	0	0	0	0		0	0	0	0	0	0	0		0	0
ENSG00000235982	AC007875.3	0	0.131	0	0	0	0	0		0	0		0	0	0	0	0	0	0	0	0	0	0	0	0	0	0		0	0	0	0	0	0	0		0	0
ENSG00000224342	AC007879.1	0	0	0	0	0	0	0		0	0		0	0	0	0	0	0	0	0	0	0	0	0	0	0	0		0	0	0	0	0	0	0		0	0
ENSG00000234902	AC007879.2	0.237	0.245	0	0	0.044	0	0		0.203	0.451		0	0.052	0.024	0.049	0.21	0	0.124	0	0.035	0.146	0.418	0	0	0.089	0		0	0	0.044	0	0	0	0		0.048	0.166
ENSG00000240440	AC007879.3	0.24	0	0	0	0	0	0		0	0		0	0	0	0	0	0	0	0	0	0	0	0	0	0	0		0	0.261	0.268	0	0	0	0		0	0
ENSG00000225916	AC007879.4	0	0	0.094	0	0	0	0		0	0		0	0	0	0	0	0	0	0	0	0	0	0	0	0	0		0	0	0	0	0	0	0		0	0
ENSG00000223725	AC007879.5	0.337	0.209	0.201	0	0	0.044	0		0.432	0		0.049	0	0.06	0.374	0.179	0	0.105	0.055	0.119	0	0.178	0	0.143	0	0		0.123	0.147	0.377	0.104	0.088	0.109	0.399		0.326	0.141
ENSG00000225064	AC007879.6	0	0	0	0	0	0	0		0	0		0	0	0	0	0	0	0	0	0	0	0	0	0	0	0.249		0	0	0	0	0	0	0		0	0
ENSG00000229647	AC007879.7	0	0	0	0	0	0	0		0	0.137		0	0	0	0	0	0	0	0	0	0	0	0	0	0	0		0	0	0	0	0	0	0		0	1.358
ENSG00000234572	AC007880.1	0.044	0.034	0	0	0	0	0		0	0		0	0	0	0.027	0.058	0	0	0	0	0	0	0	0.046	0	0.066		0	0	0	0.067	0	0	0		0	0
ENSG00000264051	AC007881.1	0	0	0	0	0	0	0		0	0		0	0	0	0	0	0	0	0	0	0	0	0	0	0	0		0	0	0	0	0	0	0		0	0
ENSG00000264382	AC007881.2	0	0	0	0	0	0	0		0	0		0	0	0	0	0	0	0	0	0	0	0	0	0	0	0		0	0	0	0	0	0	0		0	0
ENSG00000233870	AC007881.4	0	0	0	0	0	0	0		0	0		0.337	0	0	0	0	0	0	0	0.205	0	0	0	0	0	0		0	0.504	0.518	0	0	0	0		0	0
ENSG00000224891	AC007899.3	0.224	0	0	0	0	0	0		0	0		0	0	0	0	0	0	0	0	0	0	0	0	0	0	0.168		0	0	0	0	0	0	0		0	0
ENSG00000264711	AC007919.1	0	0	0	0	0	0	0		0	0		0	0	0	0	0	0	0	0	0	0	0	0	0	0	0		0	0	0	0	0	0	0		0	0
ENSG00000224611	AC007919.18	0	0	0.238	0	0	0	0		0	0		0	0	0	0	0	0	0	0	0	0.737	0	0	0	0	0		0	0.435	0	0	0	0	0		0	0
ENSG00000231384	AC007919.19	0.169	0	0	0	0	0	0		0	0		0	0	0	0	0	0	0	0	0	0	0	0	0	0	0		0	0	0	0	0	0	0		0	0
ENSG00000269496	AC007919.2	0	0	0	0	0	0	0		0	0		0	0	0	0	0	0	0	0	0	0	0	0	0	0	0		0	0	0	0	0	0	0		0	0
ENSG00000263863	AC007948.1	0	0	0	0	0	0	0		0	0		0	0	0	0	0	0	0	0	0	0	0	0	0	0	0		0	0	0	0	0	0	0		0	0
ENSG00000259268	AC007950.1	0	0	0	0	0	0	0		0	0		0	0	0	0	0	0	0	0	0	0	0	0	0	0	0		0	0	0	0	0	0	0		0	0
ENSG00000214844	AC007952.1	0	0	0	0	0	0	0		0	0		0	0	0	0	0	0	0	0	0	0	0	0	0	0	0		0	0	0	0	0	0	0		0	0
ENSG00000266311	AC007952.4	0	0	0	0	0	0	0		0	0		0	0	0	0	0	0	0	0	0	0	0	0	0	0	0		0	0	0	0	0	0	0		0	0
ENSG00000228157	AC007952.5	0.056	0.065	0	0.044	0.016	0	0.083		0.036	0.053		0.02	0.037	0.025	0.017	0	0.042	0.131	0.045	0.025	0.052	0	0.109	0.015	0.063	0.042		0.051	0	0.016	0.043	0	0	0		0.203	0
ENSG00000197665	AC007952.6	0	0	0	0	0	0	0		0	0		0	0	0	0	0	0	0	0	0	0	0	0.078	0	0	0		0	0	0	0	0	0	0		0	0
ENSG00000214670	AC007956.1	0	0	0	0	0	0	0		0	0		0	0	0	0	0	0	0	0	0	0	0	0	0	0	0		0	0	0	0	0	0	0		0	0
ENSG00000269393	AC007965.1	0	0	0	0	0	0	0		0	0		0	0	0	0	0	0	0	0	0	0	0	0	0	0	0		0	0	0	0	0	0	0		0	0
ENSG00000226747	AC007966.1	0	0	0.105	0	0	0	0		0	0.559		0	0	0.052	0	0	0	0	0	0.052	0	0	0	0	0	0		0.107	0.064	0	0	0	0	0		0	0
ENSG00000228207	AC007967.2	0	0	0	0	0	0	0		0	0		0	0	0	0	0	0	0	0	0	0	0	0	0	0	0		0	0	0	0	0	0	0		0	0
ENSG00000173357	AC007967.3	0	0	0	0	0	0	0		0	0		0	0	0	0	0	0	0	0	0	0	0	0	0	0	0		0	0	0	0	0	0	0		0	0
ENSG00000230025	AC007967.4	0	0	0	0	0	0	0		0	0		0	0	0	0	0	0	0	0	0	0	0	0	0	0	0		0	0	0	0	0	0	0		0	0
ENSG00000234061	AC007969.4	0.453	0	0	0	0	0	0		0	1.724		0	0.3	0.135	0	0.602	0	0	0	0	0	0	0.59	0	0	0		0	0	0	0	0	0	0		0	0
ENSG00000233762	AC007969.5	52.432	37.891	43.128	23.867	50.345	47.99	34.043		67.667	25.849		53.394	29.548	32.281	39.291	28.724	29.318	31.307	56.418	30.107	27.081	40.158	41.195	30.199	31.881	46.471		28.635	40.736	48.208	32.779	24.547	28.641	30.326		59	40.54
ENSG00000234281	AC007970.1	0	0	0	0	0	0	0		0	0		0	0	0	0	0	0.079	0	0	0	0	0	0	0	0	0		0	0	0	0	0.068	0	0		0	0
ENSG00000221178	AC008045.1	0	0	0	0	0	0	0		0	0		0	0	0	0	0	0	0	0	0	0	0	0	0	0	0		0	0	0	0	0	0	0		0	0
ENSG00000227365	AC008060.5	0	0	0	0	0	0	0		0	0		0	0	0	0	0	0	0	0	0	0	0	0	0	0	0		0	0	0	0	0	0	0		0	0
ENSG00000218672	AC008060.7	0	0	0	0	0	0	0		0	0		0	0.074	0	0	0	0	0	0	0	0	0	0	0	0	0.084		0	0	0.031	0	0	0	0		0.067	0
ENSG00000236544	AC008060.8	0	0	0	0.254	0	0	0		0	0		0	0	0	0	0	0	0	0	0	0	0	0	0	0	0		0	0	0	0	0	0	0		0.098	0
ENSG00000230918	AC008063.2	0	0	0.081	0	0	0	0		0	0		0.098	0.179	0	0	0	0	0	0	0	0	0	0	0	0	0		0.246	0.147	0.303	0	0.177	0	0		0.981	0.213
ENSG00000233397	AC008063.3	0	0	0	0	0	0	0		0	0		0	0	0	0	0	0	0.437	0.114	0	0	0	0	0.074	0	0		0	0	0	0	0	0	0		0	0.073
ENSG00000264740	AC008064.1	0	0	0	0	0	0	0		0.76	0		0	0	0	0	0	0	0	0	0	0	0	0	0	0	0		0	0	0	0	0	0	0		0	0
ENSG00000224553	AC008065.1	0.249	0.772	1.039	0	0.558	0	0.588		0.638	0		0.181	1.151	0.148	0.767	0	0	0	0.607	0.22	0	0.657	0.486	0.792	0	0.374		0.453	0.542	0.278	0	0	0.402	0		0.301	0.131
ENSG00000237031	AC008067.2	0	0	0	0	0	0.027	0		0	0		0	0	0	0	0	0	0	0	0	0	0	0	0	0	0		0	0	0	0	0	0	0		0	0
ENSG00000223536	AC008069.1	0	0	0	0	0	0	0		0	0		0	0	0	0	0	0	0	0	0	0	0	0	0	0	0		0	0	0	0	0	0	0		0	0
ENSG00000224604	AC008069.2	0	0	0.109	0	0	0	0		0	0		0	0	0	0	0	0	0	0	0	0	0	0	0	0	0		0	0	0	0	0	0	0		0	0
ENSG00000228681	AC008072.1	0	0	0	0	0	0	0		0	0		0	0	0	0	0	0	0	0	0	0	0	0	0	0	0		0	0	0	0	0	0	0		0	0
ENSG00000232642	AC008073.7	0	0	0	0	0	0	0		0	0		0	0	0	0	0	0	0	0	0	0	0	0	0	0	0		0	0	0	0	0	0	0		0	0
ENSG00000223754	AC008073.9	0	0	0	0	0	0	0		0	0		0	0	0	0	0	0	0	0	0	0	0	0	0	0	0		0	0	0	0	0	0	0		0	0
ENSG00000223935	AC008074.3	0.599	0	0.143	0	0	0.078	0		0.077	0		0.087	0.237	0.142	0.148	0	0	0	0	0	0	0.316	0	0	0.135	0		0.436	0	0.134	0	0	0	0		0.217	0
ENSG00000223863	AC008074.4	0.151	0	0	0	0	0	0		0	0		0	0	0	0	0	0	0	0	0	0	0	0	0.08	0	0		0	0	0	0	0	0	0		0	0
ENSG00000237217	AC008074.5	0.202	0	0	0	0	0	0		0	0		0	0	0	0	0	0	0	0	0	0	0	0	0	0	0		0	0	0	0	0	0	0		0	0
ENSG00000187979	AC008079.9	0	0	0	0	0	0	0		0	0		0	0	0	0	0	0	0	0	0	0	0	0	0	0	0		0	0	0	0	0	0	0		0	0
ENSG00000252811	AC008085.1	0	0	0	0	0	0	0		0	0		0	0	0	0	0	0	0	0	0	0	0	0	0	0	0		0	0	0	0	0	0	0		0	0
ENSG00000260907	AC008088.4	2.372	0.72	0.492	0.485	0	0.067	0.061		0.264	0.392		0	0	0	0	0	0	0	0	0	0	0	0	0	0	0		0	0.112	0.058	0.159	0	0	0		0	0
ENSG00000238641	AC008122.1	0	0	0	0	0	0	0		0	1.829		0	0	0	0	0	0	0	0	0	0	0	0	0	0	0		0	0	0	0	0	0	1.896		0	0
ENSG00000182824	AC008132.1	0.047	0.108	0.056	0	0	0	0		0.03	0		0	0	0	0	0	0	0	0	0	0	0	0	0	0	0		0	0	0	0	0	0	0		0	0
ENSG00000234764	AC008132.12	0	0.09	0.208	0.365	0	0.076	0.137		0.298	0.221		0.085	0.077	0.035	0.143	0.154	0	0	0.094	0.154	0.215	0	0.076	0.062	0.393	0.524		0	0.127	0.195	0	0.152	0	0		0	0
ENSG00000161103	AC008132.13	0.191	0.017	0.081	0.018	0	0.007	0		0.065	0.043		0	0	0	0	0	0	0	0	0	0	0.03	0	0	0	0		0	0	0.006	0.035	0.015	0.018	0		0	0
ENSG00000239989	AC008132.14	0	0	0	0	0	0	0		0	0		0	0	0	0	0	0	0	0	0	0	0	0	0	0	0		0	0	0	0	0	0	0		0	0
ENSG00000203432	AC008147.1	0	0	0	0	0	0	0		0	0		0	0	0	0	0	0	0	0	0	0	0	0	0	0	0		0	0	0	0	0	0	0		0	0
ENSG00000203433	AC008147.2	0	0	0	0	0	0	0		0	0		0	0	0	0	0	0	0	0	0	0	0	0	0	0	0		0	0	0	0	0	0	0		0	0
ENSG00000231098	AC008154.4	0	0	0	0	0	0	0		0	0		0	0	0	0	0	0	0	0	0	0	0	0	0	0	0		0	0	0	0	0	0	0		0	0
ENSG00000229177	AC008154.5	0	0	0	0	0	0	0		0	0		0	0	0	0	0	0	0	0	0	0	0	0	0	0	0		0	0	0	0	0	0	0		0	0
ENSG00000213237	AC008155.1	3.159	3.879	5.182	0.826	12.098	15.251	9.021		4.218	0		1.724	2.086	1.721	0.812	1.048	0.399	0	0.856	1.163	1.943	1.39	1.712	1.118	1.484	0.395		1.436	1.147	2.648	0.405	1.72	0	1.556		1.272	2.071
ENSG00000213238	AC008155.2	0	0	0	0	0	0	0		0	0		0	0	0	0	0	0	0	0	0	0	0	0	0	0	0		0	0	0	0	0	0	0		0	0
ENSG00000234113	AC008163.4	0	0	0	0	0	0	0		0	0		0	0	0	0	0	0	0	0	0	0	0	0	0	0	0		0	0	0	0	0	0	0		0	0
ENSG00000232968	AC008163.6	0	0	0	0	0	0	0		0	0		0	0	0	0	0	0	0	0	0	0	0	0	0	0	0		0	0	0	0	0	0	0		0	0
ENSG00000266512	AC008166.1	0	0	0	0	0	0	0		0	0		0	0	0	0	0	0	0	0	0	0	0	0	0	0	0		0	0	0	0	0	0	0		0	0
ENSG00000223890	AC008171.1	0	0	0	0	0	0	0		0	0		0	0	0	0	0	0	0	0	0	0	0	0	0	0	0		0	0	0	0	0	0	0		0	0
ENSG00000231570	AC008173.1	0.328	0	0	0	0	0	0		0	0		0	0	0	0	0	0	0	0	0	0	0	0	0	0	0		0	0	0	0	0	0	0		0	0
ENSG00000231646	AC008174.3	1.772	0.84	0.528	1.081	0	0.064	0		0.442	0.374		0	0	0.175	0.061	0.261	0	0.154	0.24	0.087	0	0	0	0	0	0		0	0.107	0.055	0	0.257	0.318	0.194		0	0.052
ENSG00000235059	AC008175.1	0	0	0	0	0	0	0		0	0		0	0	0	0	0	0	0	0	0	0	0	0	0	0	0		0	0	0	0	0	0	0		0	0
ENSG00000224545	AC008264.4	0	0	0	0	0	0	0.139		0	0.449		0	0	0	0	0	0	0	0	0.104	0.436	0	0	0	0	0		0	0	0.132	0.363	0	0	0		0	0
ENSG00000214815	AC008265.2	0.112	0	0	0	0	0	0		0	0		0	0	0	0	0	0	0	0	0	0	0	0	0	0	0		0	0	0	0	0	0	0		0	0
ENSG00000267941	AC008267.1	0.074	0	0	0	0	0	0		0	0		0	0	0	0	0	0	0	0	0.033	0	0	0	0	0	0		0	0	0	0	0	0	0		0	0
ENSG00000235584	AC008268.1	0	0	0	0	0	0	0		0	0		0	0	0	0	0	0	0	0	0	0	0	0	0	0	0		0	0	0	0	0	0	0		0	0
ENSG00000237510	AC008268.2	0	0	0	0	0.043	0.1	0.137		0.049	0		0	0.127	0	0.024	0	0	0.06	0.031	0	0	0	0	0	0	0		0	0	0	0	0	0	0		0	0
ENSG00000229321	AC008269.2	0.268	0	0	0	0	0	0		0.601	0.764		0	0	0	0	0	0	0	0	0	0	0	0	0	0	0		0	0	0	0	0	0	0		0	0
ENSG00000231031	AC008271.1	0	0	0	0	0	0	0		0	0		0	0.103	0	0	0.052	0.118	0.061	0	0	0	0	0	0	0	0		0	0	0	0	0	0	0		0	0
ENSG00000223642	AC008277.1	0	0	0	0	0	0	0		0	0		0	0	0	0	0	0	0	0	0	0	0	0	0	0	0		0	0	0	0	0	0	0		0	0
ENSG00000234022	AC008278.2	0	0	0	0	0	0	0		0	0		0	0	0	0	0	0	0	0	0	0	0	0	0	0	0		0	0	0	0	0	0	0		0	0
ENSG00000224194	AC008278.3	0.152	0	0	0	0	0	0		0	0.29		0	0.101	0	0	0	0	0	0	0	0	0	0	0	0	0		0	0	0	0	0	0.247	0		0	0
ENSG00000235937	AC008280.1	0.21	0.163	0.125	0	0.118	0.411	0.248		0.539	0		0.153	0.139	0	0	0	0	0	0	0.093	0	0	0	0	0	0		0	0	0.117	0	0	0	0		0.127	0.22
ENSG00000241114	AC008280.3	0	0	0	0	0	0	0		0	0		0	0	0	0	0	0	0	0	0	0	0	0	0	0	0		0	0	0	0	0	0	0		0	0
ENSG00000228909	AC008281.1	0	0	0	0	0	0	0		0	0		0	0	0.042	0	0	0	0	0	0	0	0	0	0	0	0		0	0	0	0	0	0	0		0	0
ENSG00000268208	AC008372.1	0	0	0	0	0	0	3.101		0	0		0	0	0	0	0	0	0	0	0	0	0	0	0	0	0		0	0	0	0	0	0	0		0	0
ENSG00000268217	AC008387.1	0	0	0	0	0	0	0		0	0		0	0	0	0	0	0	0	0	0	0	0	0	0	0	0		0	0	0	0	0	0	0		0	0
ENSG00000265665	AC008391.1	0	0	0	0	0	0	0		0.55	0		0	0	0	0	0	0	0	0	0	0	0	0	0.455	0	0		0	0	0.479	0	0	0	0		0	0
ENSG00000233828	AC008394.1	0.134	0	0.053	0.07	0.05	0.087	0.079		0.086	0.17		1.27	2.305	7.778	8.802	2.137	3.054	7.338	0.4	3.003	5.614	32.717	1.978	6.766	2.018	18.333		11.552	35.765	16.128	34.363	2.104	2.893	33.941		0.054	0
ENSG00000221167	AC008397.1	0	0	0	0	0	0	0		0	0		0	0	0	0	0	0	0	0	0	0	0	0	0	0	0		0	0	0	0	0	0	0		0	0
ENSG00000221131	AC008410.1	0	0	0	0	0	0	0		0	0		0	0	0	0	0	0	0	0	0	0	0	0	0	0	0		0	0	0	0	0	0	0		0	0
ENSG00000251583	AC008427.2	0.132	0.308	0	0.415	0.296	0.172	0		0.169	0		0	0.175	0.039	0.163	0	0	0	0	0	0	0	0.086	0	0.149	0.198		0	0.144	0	0.204	0.345	0.214	0		0.24	0.069
ENSG00000232324	AC008440.10	0	0	0.186	0	0	0	0		0.2	0		0	0	0.093	0.289	0.207	0	0.244	0.254	0.069	0.288	0	0.304	0	0	0		0	0	0	0	0	0	0		0	0
ENSG00000232220	AC008440.5	0.205	0	0.611	0	0.23	0.666	0.121		0.525	0.389		0.596	0.406	0.243	0.126	0.272	0	0.32	0.333	0.362	0	0.541	0.932	0.652	0.693	0.922		0.372	0.223	0.343	0	0.267	0	0.403		0.742	0
ENSG00000268397	AC008443.1	5.078	3.975	1.362	1.755	0.052	0.879	0.028		1.015	2.214		0	0.185	0.318	0.488	1.236	0.424	0.582	0.076	0.144	0.344	2.214	0.061	0.272	0.21	1.329		0.762	3.248	0.677	3.227	0.122	0.226	1.194		0.028	0.098
ENSG00000269267	AC008498.1	0	0	0	0	0	0	0		0	0		0	0	0	0	0	0	0	0	0	0	0	0	0	0	0		0	0	0	0	0	0	0		0	0
ENSG00000266499	AC008536.1	0	0	0	0	0	0	0		0	0		0	0	0	0	0	0	0	0	0	0	0	0	0	0	0		0	0	0	0	0	0	0		0	0
ENSG00000203442	AC008555.1	0	0	0	0	0	0	0		0	0		0	0	0	0	0	0	0	0	0	0	0	0	0	0	0		0	0	0	0	0	0	0		0	0
ENSG00000213084	AC008555.2	0	0	0	0	0	0	0		0	0		0	0	0	0	0	0	0	0	0	0	0	0	0	0	0		0	0	0	0	0	0	0		0	0
ENSG00000251135	AC008565.1	0	0	0	0	0	0	0		0	0		0	0	0	0	0	0	0	0	0	0	0	0	0	0	0		0	0	0	0	0	0	0		0	0
ENSG00000222316	AC008581.1	0	0	0	0	0	0	0		0	0		0	0	0	0	0	0	0	0	0	0	0	0	0	0	0		0	0	0	0	0	0	0		0	0
ENSG00000251000	AC008592.3	0.207	0.804	0.371	0.325	0.581	0.405	0.245		0.133	0.394		0	0	0	0.128	0	0	0	0	0	0	0	0	0	0	0.311		0	0	0	0.638	0	0	0.408		0.125	0
ENSG00000251409	AC008592.4	0	0	0	0	0	0	0		0	0		0	0	0	0	0	0	0	0	0	0	0	0	0	0	0		0	0	0	0	0	0	0		0	0
ENSG00000250362	AC008592.5	0	0	0	0	0	0	0		0	0		0	0	0	0	0	0	0	0	0	0	0	0	0	0	0		0	0	0	0	0	0	0		0	0.053
ENSG00000250955	AC008592.7	0	0	0	0	0	0	0		0	0		0	0	0	0	0	0	0	0	0	0	0	0	0	0	0		0	0	0	0	0	0	0		0	0
ENSG00000272021	AC008592.8	0	0	0	0	0	0	0		0	0		0	0	0	0	0	0	0	0	0	0	0	0	0	0	0		0	0	0	0	0	0	0		0	0
ENSG00000221070	AC008625.1	0	0	0	0	0	0	0		0	0		0	0	0	0	0	0	0	0	0	0	0	0	0	0	0		0	0	0	0	0	0	0		0	0
ENSG00000222732	AC008671.1	0	0	0	0	0	0	0		0	0		0	0	0	0	0	0	0	0	0	0	0	0	0	0	0		0	0	0	0	0	0	0		0	0
ENSG00000263401	AC008674.1	0	0	0	0	0	0	0		0	0		0	0	0	0	0	0	0	0	0	0	0	0	0	0	0		0	0	0	0	0	0	0		0	0
ENSG00000214109	AC008686.1	0.226	0	0	0	0	0	0		0	0		0	0	0	0	0	0	0	0	0	0	0	0	0.12	0	0		0	0	0	0	0	0	0		0	0
ENSG00000254199	AC008691.1	0	0	0	0	0	0	0		0	0		0	0	0	0	0	0	0	0	0	0	0	0	0	0	0		0	0	0	0	0	0	0		0	0
ENSG00000254336	AC008694.2	0	0	0	0	0	0	0.167		0	0		0	0	0	0	0	0	0	0	0	0	0	0	0	0	0		0	0	0	0	0	0	0		0	0
ENSG00000253798	AC008694.3	0	0	0	0	0	0	0		0	0		0	0	0	0	0	0	0	0	0	0	0	0	0	0	0		0	0	0	0	0	0	0		0	0
ENSG00000249738	AC008697.1	0	0.101	0.078	0.068	0.024	0.057	0		0.028	0		0	0	0.013	0	0	0	0	0	0	0	0	0	0	0	0		0	0	0.024	0	0	0	0		0.053	0.114
ENSG00000253298	AC008703.1	0	0	0	0	0	0	0		0	0		0	0	0	0	0	0	0	0	0	0	0	0	0	0	0		0	0	0	0	0	0	0		0	0
ENSG00000266432	AC008703.2	0	0	0	0	0	0	0		0	0		0	0	0	0	0	0	0	0	0	0	0	0	0	0	0		0	0	0	0	0	0	0		0	0
ENSG00000239048	AC008706.1	0	0	0	0	0	0	0		0	0		0	0	0	0	0	0	0	0	0	0	0	0	0	0	0		0	0	0	0	0	0	0		0	0
ENSG00000256439	AC008731.1	0	0	0	0	0	0	0		0	0		0	0	0	0	0	0	0	0	0	0	0	0	0	0	0		0	0	0	0	0	0	0		0	0
ENSG00000230259	AC008738.1	0	0	0	0	0	0	0		0	0		0	0	0	0	0	0	0	0	0	0	0	0	0	0	0		0	0	0	0	0	0	0		0	0
ENSG00000264355	AC008738.2	0	0	0	0	0	0	0		0	0		0	0	0	0	0	0	0	0	0	0	0	0	0	0	0		0	0	0	0	0	0	0		0	0
ENSG00000237955	AC008746.10	0	0	0	0	0	0	0		0	0		0	0	0	0	0	0	0	0	0	0	0	0	0	0	0		0	0	0	0	0	0	0		0	0
ENSG00000267838	AC008746.12	0.839	0.651	0.2	0.263	0	0	0		0.108	1.276		0	0	0.249	0.104	0.668	0.255	0	0	0.074	0.31	0	0	0	0	0		0	0.731	0.375	0.517	0.439	0.271	0		0	0
ENSG00000227407	AC008746.3	0.164	0	0.195	0.771	0	0	0		0.315	0.934		0	0.108	0.195	0.303	1.086	0	0.256	0	0.072	0	0	0	0	0	0		0	0.892	1.007	0	0.214	0.265	0.323		0	0
ENSG00000235681	AC008746.5	0	0	0	0	0	0	0		0	0		0	0	0	0	0	0	0	0	0	0	0	0	0	0	0		0	0	0	0	0	0	0		0	0
ENSG00000213016	AC008746.9	0	0	0	0	0	0	0		0	0		0	0	0	0	0	0	0	0	0	0	0	0	0	0	0		0	0	0	0	0	0	0		0	0
ENSG00000221584	AC008747.1	0	0	0	0	0	0	0		0	0		0	0	0	0	0	0	0	0	0	0	0	0	0	0	0		0	0	0	0	0	0	0		0	0
ENSG00000216102	AC008752.1	0	0.861	0	0	0	0	0		0	0		0	0	0	0	0	0	0	0	0	0	0	0	0	0	0		0	0	0	0	0	0	0		0	0
ENSG00000265379	AC008752.2	0	0	0	0	0	0	0		0	0		0	0	0	0	0	0	0	0	0	0	0	0	0	0	0		0	0	0	0	0	0	0		0	0
ENSG00000266247	AC008752.3	0	0	0	0	0	0	1.15		0	0		0	0	0	0	0	0	0	0	0	0	0	0	0	0	0		0	0	0	0	0	0	0		0	0
ENSG00000238150	AC008753.3	1.525	0.473	1.092	1.436	1.025	0.993	0.721		2.736	1.159		1.332	3.021	4.26	4.138	4.45	3.238	4.287	3.221	1.751	8.442	12.882	2.182	1.295	2.407	9.614		3.327	12.29	3.409	10.328	2.789	0	3.606		0.552	0.64
ENSG00000269564	AC008753.4	0.224	1.041	0.267	0.351	0	0.291	0		8.176	5.53		0.163	1.478	4.19	4.417	3.266	3.395	3.845	0.364	0.395	1.652	18.908	0.437	4.038	3.533	19.485		9.36	13.163	14.135	18.258	11.403	6.874	9.261		0.405	0.117
ENSG00000228323	AC008753.6	0.197	0.153	0.471	0	0.111	0	0.35		0.126	0.75		0.144	0	0	0	0	0.299	0.308	0	0	0	0	0	0	0	0		0	0	0	0	0	0	0		0.715	0
ENSG00000221195	AC008780.1	0	0	0	0	0	0	0		0	0		0	0	0	0	0	0	0	0	0	0	0	0	0	0	0		0	0	0	0	0	0	0		0	0
ENSG00000228737	AC008781.7	0.418	0	0.083	0.219	0	0.091	0.082		0.089	0		0	0.092	0.124	0.172	0.185	0	0.436	0	0.123	0	0	0	0	0	0.419		0.254	0.152	0	0.215	0.364	0	0		0.168	0.219
ENSG00000248901	AC008834.1	0.665	0.103	0.079	0	0.149	0.087	0.079		0	0		0	0	0	0	0	0	0	0	0	0	0	0	0	0	0		0	0	0	0	0	0	0		0	0
ENSG00000249101	AC008834.2	0	0	0	0	0	0	0		0	0		0	0	0	0	0	0	0	0	0	0	0	0	0	0	0		0	0	0	0	0	0	0		0	0
ENSG00000223200	AC008836.1	0	0	0	0	0	0	0		0	0		0	0	0	0	0	0	0	0	0	0	0	0	0	0	0		0	0	0	0	0	0	0		0	0
ENSG00000227836	AC008850.3	0.718	0	0.143	0.375	0	0	0		0.153	0.455		0	0.158	0	0.148	0	0.363	0	0	0	0	0.632	0	0	0	0		0	0.261	0	0.368	0	0	0		0	0.125
ENSG00000213702	AC008865.1	0	0	0	0	0	0	0		0	0		0	0	0	0	0	0	0	0	0	0	0	0	0	0	0		0	0	0	0	0	0	0		0	0
ENSG00000238335	AC008869.1	0	0	0	0	0	0	0		0	0		0	0	0	0	0	0	0	0	0	0	0	0	0	0	0		0	0	0	0	0	0	0		0	0
ENSG00000268280	AC008914.1	0	0	0	0	0	0	0		0	0		0	0	0	0	0	0	0	0	0	0	0	0	0	0	0		0	0	0	0	0	0	0		0	0
ENSG00000237705	AC008937.2	0	0	0	0	0	0	0		0	0		0	0	0	0	0	0	0	0	0	0	0	0	0	0	0		0	0.305	0	0	0	0	0		0	0
ENSG00000225230	AC008937.3	0	0	0	0	0	0	0		0	0		0.138	0	0	0	0	0	0	0	0	0	0	0	0	0	0		0	0	0	0	0	0	0		0	0
ENSG00000264465	AC008938.1	0	0	0	0	0	0	0		0	0		0	0	0	0	0	0	0	0	0	0	0	0	0	0	0		0	0	0	0	0	0	0		0	0
ENSG00000228650	AC008940.1	0	0	0	0	0	0	0.065		0	0		0	0	0	0	0	0	0	0	0	0	0	0	0	0	0		0	0	0	0	0	0	0		0	0
ENSG00000268424	AC008948.1	0	0	0	0	0	0	0		0	0		0	0	0	0	0	0	0	0	0	0	0	0	0	0	0		0	0	0	0	0	0	0		0	0
ENSG00000222961	AC008949.1	0	0	0	0	0	0	0		0	0		0	0	0	0	0	0	0	0	0	0	0	0	0	0	0		0	0	0	0	0	0	0		0	0
ENSG00000269215	AC008964.1	0	0	0	0	0	0	0		0	0		0	0	0	0	0	0	0	0	0	0	0	0.028	0.023	0	0		0	0.047	0	0	0	0	0		0	0
ENSG00000221310	AC008967.1	0	0	0	0	0	0	0		0	0		0	0	0	0	0	0	0	0	0	0	0	0	0	0	0		0	0	0	0	0	0	0		0	0
ENSG00000269688	AC008982.2	7.027	6.132	1.153	4.135	0	3.888	0.519		5.517	7.012		0.256	0.348	2.349	2.926	3.496	1.333	1.372	0.143	0.155	1.297	8.813	0	0.746	0.99	2.901		1.597	5.74	2.651	3.786	1.377	0.568	5.539		0.53	0.184
ENSG00000248166	AC008984.2	0	0	0	0	0	0	0		0	0		0	0	0	0	0	0	0	0	0	0	0	0	0	0	0		0	0	0	0.077	0	0	0		0.03	0
ENSG00000251431	AC008984.5	0	0	0	0	0	0	0		0	0		0	0	0	0	0	0	0	0	0	0	0	0	0	0	0		0	0	0	0	0	0	0		0	0
ENSG00000250507	AC008984.6	0	0	0	0	0	0	0		0	0		0	0	0	0.05	0	0	0	0	0	0	0	0	0	0	0		0	0	0	0	0	0	0		0	0
ENSG00000234436	AC008984.7	0	0	0	0	0	0	0		0	0		0	0	0	0	0	0	0	0	0	0	0	0	0	0	0		0	0	0	0	0	0	0		0	0
ENSG00000267683	AC008991.1	0	0.276	0.106	0	0	0	0		0	0		0	0	0	0	0	0	0	0	0	0	0	0	0	0	0		0	0	0	0	0	0	0		0	0
ENSG00000267636	AC008992.1	0	0	0.232	0	0	0	0		0	0		0	0	0	0	0	0	0	0	0	0	0	0	0	0	0		0	0	0	0	0	0	0		0	0
ENSG00000267751	AC009005.2	2.038	5.058	2.067	2.238	0.799	1.99	1.084		1.567	2.324		0.222	0.336	0.061	0.126	0.27	0	0.318	0.662	0.18	0.376	0.807	0.464	0.379	0	0.612		0	0.444	0.626	1.098	0	0	0		0.431	0.214
ENSG00000238393	AC009009.1	0	0	0	0	0	0	0		0	0		0	0	0	0	0	0	0	0	0	0	0	0	0	0	0		0	0	0	0	0	0	0		0	0
ENSG00000271824	AC009014.3	0.416	0.322	0.372	1.794	0.146	0.169	0.153		0.433	0.395		0	0	0.031	0	0	0	0	0	0.023	0.096	0	0	0	0	0		0	0	0	0.08	0	0	0		0	0
ENSG00000264935	AC009035.1	0	0	0	0	0	0	0		0	0		0	0	0	0	0	0	0	0	0	0	0	0	0	0	0		0	0	0	0	0	0	0		0	0
ENSG00000181791	AC009041.1	0	0	0	0	0	0	0		0	0		0	0	0	0	0	0	0	0	0	0	0	0	0	0	0		0	0	0	0	0	0	0		0	0
ENSG00000269047	AC009041.2	8.883	1.722	9.274	0	0	4.337	2.624		4.27	4.221		0	0	0	0	0	0	0	0	0	0	0	0	0	0	0		0	0	0	0	0	0	0		1.341	0
ENSG00000260345	AC009052.12	0	0	0	0	0	0	0		0	0		0	0	0	0	0	0	0	0	0	0	0	0	0	0	0		0	0	0	0	0	0	0		0	0
ENSG00000269746	AC009060.1	0.455	0	0	0	0	0	0		0	2.16		0	0	0	0	0	0	0	0	0	0	0	0	0	0	0		0	0	0.127	0	0	0	0		0	0
ENSG00000203401	AC009061.1	0.557	1.065	0.421	0.99	0.062	0.145	0.197		0.238	0.423		0	0.074	0.772	0.847	0.098	0.225	0.522	0	0.098	0.274	3.429	0.097	0.118	0.293	0.724		0.135	0.687	0.539	0.914	0.048	0.48	1.682		0.045	0.019
ENSG00000167970	AC009065.1	0	1.251	0.289	0.759	0.633	0.84	1.048		0.207	0		0.939	0.213	0.527	0	0.214	0.489	0	0.262	0	0.298	0.426	0.105	0.342	0.546	0.484		0.293	0.703	0.18	0.248	0.211	0	0		0.195	0.169
ENSG00000207715	AC009065.2	0	0	0	0	0	0	0		0	0		0	0	0	0	0	0	0	0	0	0	0	0	0	0	0		0	0	0	0	0	0	0		0	0
ENSG00000252958	AC009065.3	0	0	0	0	0	0	0		0	0		0	0	0	0	0	0	0	0	0	0	0	0	0	0	0		0	0	0	0	0	0	0		0	0
ENSG00000265127	AC009080.1	0	0	0	0	0	0	0		0	0		0	0	0	0	0	0	0	0	0	0	0	0	0	0	0		0	0	0	0	0	0	0		0	0
ENSG00000265167	AC009081.1	2.014	0	0	0	0	0	0		0	0		0	0	0	0	0	0	0	0	0	0	0	0	0	0	0		0	0	0	0	0	0	0		0	0
ENSG00000196927	AC009093.1	0	0.071	0	0	0	0	0		0	0		0	0	0	0	0	0	0	0	0	0	0	0	0	0	0		0	0	0	0	0	0	0		0	0
ENSG00000237718	AC009095.4	0	0	0	0	0	0	0		0	0		0	0	0	0	0	0	0	0	0	0	0	0.108	0	0	0		0	0	0	0	0	0	0		0	0
ENSG00000203343	AC009107.1	0	0	0	0	0	0	0		0	0		0	0	0	0	0	0	0	0	0	0	0	0	0	0	0		0	0	0	0	0	0	0		0	0
ENSG00000231589	AC009110.1	0	0	0	0	0	0	0		0	0		0	0	0	0	0	0	0	0	0	0	0	0	0	0	0		0	0	0	0	0	0	0		0	0
ENSG00000261248	AC009120.10	0	0	0	0	0	0	0		0	0		0	0	0	0	0	0	0	0	0	0	0	0	0	0	0		0	0	0	0	0	0	0		0	0
ENSG00000239763	AC009120.3	5.31	3.977	2.185	0.862	0	0	0.108		2.112	3.132		0	0	0.054	0.678	0.486	0	0.286	0	0.243	0.338	2.417	0	0.097	0	0.55		0	0.199	0.307	1.127	0	0.592	1.083		0	0.192
ENSG00000261404	AC009120.4	0.049	0.076	0.058	0	0	0	0		0.031	0		0	0.032	0.015	0	0	0	0	0	0.022	0	0	0	0	0	0		0	0	0	0	0	0	0		0	0.026
ENSG00000260884	AC009120.5	0.169	0	0	0	0	0	0.1		0.108	0		0	0	0	0	0	0	0	0	0	0	0	0	0	0	0		0	0	0	0	0	0	0		0	0
ENSG00000259972	AC009120.6	1.723	2.178	1.447	0.401	0.072	0.125	0.189		0.9	2.305		0.046	0.126	0.247	0.157	0.423	0.387	0.299	0	0.028	0.236	0	0	0.135	0.216	0.287		0	0.487	0.071	0	0.167	0.103	0.377		0.077	0.033
ENSG00000260471	AC009120.8	0.868	0	0	0	0	0	0		0.222	0		0	0	0	0	0	0	0	0.141	0	0	0.458	0	0.092	0	0		0	0.189	0	0	0	0	0		0.105	0.091
ENSG00000238774	AC009121.1	3.712	1.919	0.738	7.766	0.693	0	2.193		3.172	2.352		0	0	0	0	0	0	0	0	0	0	0	0	0.657	0	0		0	2.695	1.383	3.809	0	0	2.438		0	0
ENSG00000263661	AC009132.1	0	0	0	0	0	0	0		0	0		0	0	0	0	0	0	0	0	0	0	0	0	0	0	0		0	0	0	0	0	0	0		0	0
ENSG00000261690	AC009133.12	0	0	0	0	0	0	0		0.049	0		0.056	0	0.412	2.042	1.021	0.467	0.722	0.063	0.204	2.415	3.252	0.05	0.123	0.347	1.502		0.14	1.174	1.248	1.659	0.302	0.373	1.214		0	0.121
ENSG00000238045	AC009133.14	0.381	0.567	0.341	0.399	0.16	0.145	0.3		0.57	0.302		0.278	0.441	0.916	2.607	0.97	0.627	0.348	0.232	0.351	0.997	3.692	0.227	0.472	0.358	1.002		0	2.596	1.599	1.761	0.083	1.028	1.315		0.134	0.35
ENSG00000259952	AC009133.15	0.633	0.982	0.567	0.994	0.976	0.309	0.935		1.015	0.903		0.461	0.732	0.706	0.586	0.84	2.402	0.247	0.643	0.489	1.461	0.836	1.133	0.756	1.071	0.238		0	0.172	0.796	0	0.621	0.512	2.184		0.191	0.747
ENSG00000260719	AC009133.17	2.824	1.866	1.466	0.657	0.205	2.247	0.464		1.475	0.398		0.076	0.104	0.062	0.226	0.139	0.079	0	0.085	0	0.193	0.276	0	0	0.177	0.157		0	0.171	0.175	0	0.068	0.085	0.103		0	0
ENSG00000261962	AC009133.20	0	0	0	0	0	0	0		0	0		1.498	0.874	1.486	3.084	0.585	0.669	1.148	2.27	1.104	0.814	1.553	0.383	1.014	0.497	1.766		0.267	1.602	1.479	0.679	0.576	1.426	1.449		0.089	0.386
ENSG00000262756	AC009133.21	0	0	0	0.13	0	0	0		0	0		0	0.818	0.074	0.153	0.657	0.251	0.645	0	0	0	0	0	0.088	0.093	0.124		0	0	0.092	0	0	0	0		0	0
ENSG00000262116	AC009134.1	0	0	0	0	0	0	0		0	0		0	0	0	0	0	0	0	0	0	0	0	0	0	0	0		0	0	0	0	0	0	0		0	0
ENSG00000222299	AC009142.1	0	0	0	0	0	0	0		0	0		0	0	0	0	0	0	0	0	0	0	0	0	0	0	0		0	0	0	0	0	0	0		0	0
ENSG00000231876	AC009158.1	0	0	0	0	0	0	0		0	0		0	0	0	0	0	0	0	0	0	0	0	0	0	0	0		0	0	0	0	0	0	0		0	0
ENSG00000221330	AC009159.1	0	0	0	0	0	0	0		0	0		0	0	0	0	0	0	0	0	0	0	0	0	0	0	0		0	0	0	0	0	0	0		0	0
ENSG00000237901	AC009161.1	0	0	0	0	0	0	0		0	0		0	0	0	0	0	0	0	0	0	0	0	0	0	0	0		0	0	0	0	0	0	0		0	0
ENSG00000261238	AC009166.5	0	0.138	0.424	0	0.199	0.579	0		0	0		0	0	0	0	0	0	0	0	0	0	0	0	0	0	0		0	0	0	0	0	0	0		0.859	0
ENSG00000221157	AC009196.1	0	0	0	0	0	0	0		0	0		0	0	0	0	0	0	0	0	0	0	0	0	0	0	0		0	0	0	0	0	0	0		0	0
ENSG00000224675	AC009227.2	0	0	0	0	0	0	0		0	0		0	0	0	0.023	0	0	0	0	0	0	0	0	0	0	0		0	0	0	0	0	0	0		0	0
ENSG00000238004	AC009227.3	0	0	0	0	0	0	0		0	0		0	0	0	0	0	0	0	0	0	0	0	0	0	0	0		0	0	0	0	0	0	0		0	0
ENSG00000242628	AC009228.1	0	0	0	0	0	0	0		0	0		0	0.091	0	0	0	0	0	0	0	0	0	0	0.073	0	0.207		0	0	0	0	0	0	0		0	0
ENSG00000227292	AC009229.5	0	0	0	0	0	0	0		0	0		0	0	0.041	0.172	0	0	0.218	0	0	0	0	0	0	0	0		0	0	0	0	0	0	0		0	0
ENSG00000229160	AC009229.6	0	0	0	0	0	0	0		0	0		0	0	0.073	0	0	0	0	0	0	0	0	0	0.262	0	0		0	0	0	0	0	0	0		0	0
ENSG00000230327	AC009234.1	0	0	0	0.187	0	0	0		0	0		0	0	0	0	0	0	0	0	0	0	0	0	0	0	0		0	0	0	0	0	0	0		0	0
ENSG00000216191	AC009234.2	0	0	0	0	0	0	0		0	0		0	0	0	0	0	0	0	0	0	0	0	0	0	0	0		0	0	0	0	0	0	0		0	0
ENSG00000231054	AC009236.2	0	0	0	0	0.176	0.204	0.093		0	0		0	0	0	0	0	0	0	0	0	0	0	0	0	0	0		0	0	0	0	0	0	0		0	0.164
ENSG00000233037	AC009237.10	0	0	0	0	0	0	0		0	0		0	0	0	0	0	0	0	0	0	0	0	0	0	0	0		0	0	0	0	0	0	0		0	0
ENSG00000236431	AC009237.11	0	0	0	0	0	0	0		0	0		0	0	0	0	0	0	0	0	0	0	0	0	0	0	0		0	0	0	0	0	0	0		0	0
ENSG00000230083	AC009237.13	0	0	0	0	0	0	0		0	0		0	0	0	0	0	0	0	0	0	0	0	0	0	0	0		0	0	0	0	0	0	0		0	0
ENSG00000236026	AC009237.14	0	0	0	0	0	0	0		0	0		0	0	0	0	0	0	0	0	0	0	0	0	0	0	0		0	0	0	0	0	0	0		0	0
ENSG00000236750	AC009237.16	0	0	0	0	0	0	0		0	0		0	0	0	0	0	0	0	0	0	0	0	0	0	0	0		0	0	0	0	0	0	0		0	0
ENSG00000235959	AC009237.17	0	0	0	0	0	0	0		0	0		0	0	0	0	0	0	0	0	0	0	0	0	0	0	0		0	0	0	0	0	0	0		0	0.107
ENSG00000223917	AC009237.2	0	0	0	0	0	0	0		0	0		0	0	0	0	0	0	0	0	0	0	0	0	0	0	0		0	0	0	0	0	0	0		0	0
ENSG00000238162	AC009237.4	0	0	0	0	0	0	0		0	0		0	0	0	0	0	0	0	0	0	0	0	0	0	0	0		0	0	0	0	0	0	0		0	0
ENSG00000237308	AC009237.5	0	0	0	0	0	0	0		0	0		0	0	0	0	0	0	0	0	0	0	0	0	0	0	0		0	0	0	0	0	0	0		0	0
ENSG00000224719	AC009237.6	0	0	0	0	0	0	0		0	0		0	0	0	0	0	0	0	0	0	0	0	0	0	0	0		0	0	0	0	0	0	0		0	0
ENSG00000229689	AC009237.8	0	0.013	0	0	0	0	0		0	0		0	0.207	0.036	0.054	0.092	0.079	0.109	0	0	0	0	0	0	0	0		0	0	0	0	0	0	0		0	0.721
ENSG00000248821	AC009238.6	0	0	0	0	0	0	0		0	0		0	0	0	0	0	0	0	0	0	0	0	0	0	0	0		0	0	0	0	0	0	0		0	0
ENSG00000227120	AC009238.7	0	0	0	0	0	0	0		0	0		0	0	0	0	0	0	0	0	0	0	0	0	0	0	0		0	0	0	0	0	0	0		0	0.214
ENSG00000233275	AC009238.8	0	0	0	0	0	0	0		0	0		0	0	0	0	0	0	0	0.198	0	0	0	0	0	0	0		0	0	0	0	0	0	0		0	0.128
ENSG00000230383	AC009245.3	23.21	27.354	15.704	8.198	14.19	17.658	17.987		14.682	8.594		19.304	19.776	14.602	13.076	7.331	11.889	5.022	18.533	20.632	7.232	11.937	17.185	17.649	9.177	9.2		7.308	8.098	15.331	10.363	6.301	6.822	2.574		19.294	18.863
ENSG00000236212	AC009262.2	0.509	0	0	0.533	0	0	0		0.109	0.323		0	0	0	0	0	0.258	0.265	0	0	0	0	0	0	0	0		0	0	0	0	0	0	0		0	0
ENSG00000234639	AC009263.2	0	0	0	0	0	0	0		0.045	0		0	0	0	0	0	0	0	0	0	0	0	0	0	0	0		0	0	0	0	0	0	0		0	0
ENSG00000226045	AC009274.6	0.468	0.182	0.14	0.735	0.131	0	0.138		0.15	0.445		0	0	0.07	0	0	0	0	0	0	0	0	0	0	0	0		0	0	0.131	0	0	0	0		0.283	0.246
ENSG00000224375	AC009276.4	0	0	0	0	0	0	0		0	0		0	0	0	0	0	0	0	0	0	0	0	0	0	0	0		0	0	0	0	0	0	0		0	0
ENSG00000212001	AC009297.1	0	0	0	0	0	0	0		0	0		0	0	0	0	0	0	0	0	0	0	0	0	0	0	0		0	0	0	0	0	0	0		0	0
ENSG00000221590	AC009299.1	0	0	0	0	0	0	0		0	0		0	0	0	0	0	0	0	0	0	0	0	0	0	0	0		0	0	0	0	0	0	0		0	0
ENSG00000235724	AC009299.2	0	0	0	0	0	0	0		0	0		0	0	0.028	0	0	0	0	0	0	0	0	0	0	0	0		0.174	0	0	0	0	0	0		0	0
ENSG00000227403	AC009299.3	0.874	0.396	0.652	0.572	0.735	0.451	0.732		0.397	0.97		0.159	0.818	1.04	0.562	0.628	1.161	1.252	0.207	0.354	0.336	0.577	0.474	0.657	0.493	1.094		0.464	0.278	0.672	0.505	2.047	1.355	0.144		0.022	0.745
ENSG00000225813	AC009299.4	0.121	0	0.576	0.758	0	0	0		0	0		0	0	0	0.224	0.16	0	0	0	0	0	0	0	0.064	0	0.363		0	0.132	0.338	0.186	0	0	0		0.146	0
ENSG00000232320	AC009299.5	6.416	5.631	7.655	11.126	6.813	10.66	6.484		17.313	22.463		12.287	12.489	13.948	18.431	14.334	15.111	21.098	14.13	12.078	14.333	8.915	21.519	18.098	31.411	18.754		13.815	8.643	13.588	7.797	22.056	13.92	19.629		9.379	67.199
ENSG00000233868	AC009302.2	0	0	0.397	0.348	0.373	0	0		0	0		0.485	0.147	0.33	0.411	0	0	0	0.18	0.098	0.41	0.586	0.144	0.118	0.501	1		0	0.242	0.124	0.684	0.29	0	0		0.805	0.233
ENSG00000226331	AC009302.4	0	0	0	0.289	0	0	0		0	0		0	0	0	0	0	0	0	0	0	0	0	0	0	0	0		0	0	0	0	0	0	0		0	0
ENSG00000235066	AC009303.1	0	0	0	0	0	0	0		0	0		0	0	0	0	0	0	0	0	0.021	0	0	0	0	0	0		0	0	0	0	0	0	0		0	0
ENSG00000224967	AC009303.3	0	0	0	0	0	0	0.145		0	0		0	0	0	0.152	0.326	0.373	0	0	0	0	0	0	0	0	0		0.447	0.268	0	0	0	0.398	0		0	0
ENSG00000234579	AC009305.1	0	0	0	0	0	0	0		0	0		0	0	0	0	0	0	0	0	0	0	0	0	0	0	0		0	0	0	0	0	0	0		0	0
ENSG00000216093	AC009305.2	0	0	0	0	0	0	0		0	0		0	0	0	0	0	0	0	0	0	0	0	0	0	0	0		0	0	0	0	0	0	0		0	0
ENSG00000225911	AC009310.1	0	0	0	0	0	0	0		0	0		0	0	0	0	0	0	0	0	0	0	0	0	0	0	0		0	0	0	0	0	0	0		0	0
ENSG00000238207	AC009312.1	0.146	0.113	0.175	0.23	0.082	0	0		0	0.278		0	0	0	0	0	0	0	0	0	0	0	0	0	0	0		0	0	0	0	0	0	0		0	0
ENSG00000224467	AC009313.1	0	0	0	0	0	0	0		0	0		0	0	0	0	0	0	0	0	0	0	0	0	0	0	0		0	0	0	0	0	0	0		0	0
ENSG00000232337	AC009313.2	0	0	0	0	0	0	0		0	0		0	0	0	0	0	0	0	0	0	0	0	0	0	0	0		0	0	0	0.069	0	0	0		0	0
ENSG00000216193	AC009336.1	0	0	0	0	0	0	0		0	0		0	0	0	0	0	0	0	0	0	0	0	0	0	0	0		0	0	0	0	0	0	0		0	0
ENSG00000226363	AC009336.24	0	0	0	0.97	0	0	0		0	0		0	0	0	0.048	0	0	0	0	0	0	0	0	0	0	0		0	0	0	0	0	0	0		0	0
ENSG00000233287	AC009362.2	0.853	0.827	0.382	0.335	0.837	0.417	0.126		0.137	0.405		0.621	0.564	0.317	0.526	0	0.647	0	0.347	0.283	0	0	0.277	0.226	0.241	0.32		0.776	0	0.835	1.314	0.279	0	0		0.386	0.336
ENSG00000183470	AC009365.3	0	0	0	0	0	0	0		0	0		0	0	0	0.022	0	0	0	0	0	0	0	0	0	0	0		0	0	0	0	0	0	0		0	0
ENSG00000225881	AC009365.4	0	0	0	0	0	0	0		0	0		0	0	0	0	0	0	0	0	0	0	0	0	0	0	0		0	0	0	0	0	0	0		0	0
ENSG00000216895	AC009403.2	2.47	2.115	2.425	0.807	1.067	1.507	1.277		0.891	1.467		0.412	0.544	0.78	0.476	1.161	0.703	0.723	0.084	0.477	0.57	0.815	0.201	0.901	0.522	1.39		0.655	0.841	0.748	0.396	0.941	1.498	1.116		3.014	1.16
ENSG00000236255	AC009404.2	3.415	0.944	0.484	0.636	0.06	0.292	0.126		0.506	4.746		0.031	0.367	0.26	0.592	0.878	0.809	0.3	0.052	0.151	0.827	0.789	0.069	0.294	0.12	0.545		0.233	0.93	0.68	1.15	0.139	0.138	0.421		0.103	0.011
ENSG00000232023	AC009410.1	1.025	1.093	0.153	1.005	0.072	0.25	0.076		0.164	0.731		0.093	0	0.038	0.079	0.51	0	0	0	0	0	0	0	0	0	0		0	0	0.072	0	0.335	0	0		0.077	0
ENSG00000228538	AC009411.1	0	0	0	0	0	0	0		0	0		0	0	0	0	0	0	0	0	0	0	0	0	0	0	0		0	0	0	0	0	0	0		0	0
ENSG00000235537	AC009411.2	0	0	0	0	0	0	0		0	0		0	0	0	0	0	0	0	0	0	0	0	0	0	0	0		0	0	0	0	0	0	0		0	0
ENSG00000236533	AC009413.2	10.419	0.168	0.777	0	0.243	0.706	0.513		2.226	0.413		0.474	0	0.581	0.402	0	0	0	0.176	0.479	0.401	0	0.282	0.23	0	0.326		0	0	0.364	0.334	0	0.351	0		0	0.341
ENSG00000233752	AC009414.1	0	0	0	0	0.11	0	0.116		0	0		0	0	0	0	0	0	0	0	0	0	0	0	0	0	0		0	0	0	0.301	0	0	0		0.118	0
ENSG00000256309	AC009469.1	0	0	0	0	0	0	0		0	0		0	0	0	0	0	0	0	0	0	0	0	0	0	0	0		0	0	0	0	0	0	0		0	0
ENSG00000234141	AC009473.1	0.125	0	0	0.393	0.07	0.244	0.074		0	0		0	0.083	0	0	0	0	0	0	0.055	0	0	0	0.133	0	0		0	0.136	0	0	0	0	0		0	0.131
ENSG00000224071	AC009474.1	0	0	0	0	0	0	0		0	0		0	0	0	0	0	0	0	0.045	0	0	0	0	0	0	0		0	0	0	0	0	0	0		0	0
ENSG00000230355	AC009474.2	0	0	0	0	0	0.415	0		0	0		0	0	0	0	0	0	0	0	0	0	0	0	0	0	0		0	0	0	0	0	0	0		0	0
ENSG00000225448	AC009477.7	0	0	0	0	0	0	0		0	0		0	0	0	0	0	0	0	0	0	0	0	0	0	0	0		0	0	0	0	0	0	0		0	0
ENSG00000225258	AC009478.1	0	0	0	0	0	0	0		0	0		0	0	0	0	0	0	0	0	0	0	0	0	0	0	0		0	0	0	0	0	0	0		0	0
ENSG00000264976	AC009478.2	0	0	0	0	0	0	0		0	0		0	0	0	0	0	0	0	0	0	0	0	0	0	0	0		0	0	0	0	0	0	0		0	0
ENSG00000265049	AC009480.1	0	0	0	0	0	0	0		0.603	0		0	0	0.56	0	0	0	0	0	0	0	0	0	0	1.062	0		0	0	0.526	0	0	0	0		0	0
ENSG00000223911	AC009480.3	0	0	0	0	0	0	0		0	0		0	0	0	0	0	0	0	0	0	0	0	0	0	0	0		0	0	0	0	0	0	0		0	0
ENSG00000229143	AC009480.4	0	0	0	0	0	0	0		0	0		0	0	0	0	0	0	0	0	0	0	0	0	0	0	0		0	0	0	0	0	0	0		0	0
ENSG00000224076	AC009487.4	0	0	0	0	0	0	0		0.09	0		0	0.092	0	0	0	0	0	0	0	0	0	0.091	0	0	0		0	0	0	0	0	0	0		0	0
ENSG00000251621	AC009487.5	0	0	0	0	0	0	0		0	0		0	0	0	0	0	0	0	0	0	0	0	0	0	0	0		0	0	0	0	0	0	0		0	0
ENSG00000233143	AC009492.1	0	0	0	0	0	0	0		0	0		0	0	0	0	0	0.236	0	0	0	0	0	0	0	0	0		0	0	0	0	0	0	0		0	0
ENSG00000216844	AC009494.3	0	0	0	0	0	0	0		0	0		0	0	0	0	0	0	0	0	0	0	0	0	0	0	0		0	0	0	0	0	0	0		0	0
ENSG00000221234	AC009495.1	0	0	0	0	0	0	0		0	0		0	0	0	0	0	0	0	0	0	0	0	0	0	0	0		0	0	0	0	0	0	0		0	0
ENSG00000235192	AC009495.2	0.445	0.431	0.464	0.349	0.187	0.217	0.328		0.071	0		0	0	0.297	0	0.147	0.169	0	0.09	0.049	0	0.294	0	0.295	0	0.501		0	0.484	0.124	0	0	0.359	0		0	0.233
ENSG00000232411	AC009495.3	0.171	0	0	0.269	0	0	0		0	0.325		0	0	0	0	0	0	0	0	0	0	0	0	0	0	0		0	0	0	0	0	0	0		0	0
ENSG00000229195	AC009495.4	0.233	0	0.139	0	0	0	0		0	0		0	0.308	0	0	0	0	0	0	0	0	0	0	0	0	0		0	0	0.13	0	0	0	0		0	0.244
ENSG00000237271	AC009498.1	0	0	0	0	0	0	0		0	0		0	0	0	0	0	0	0	0	0	0	0	0	0	0	0		0	0	0	0	0	0	0		0.097	0
ENSG00000203386	AC009499.1	0	0	0	0	0.045	0	0		0	0		0	0	0	0	0	0	0	0	0	0	0	0	0	0	0		0	0	0	0	0	0	0		0.096	0
ENSG00000237790	AC009499.2	0	0	0	0	0	0	0		0	0		0	0	0	0	0	0	0	0	0	0	0	0	0	0	0		0	0	0	0	0	0	0		0	0
ENSG00000236748	AC009500.2	0	0	0	0	0	0	0		0	0		0	0	0	0	0	0	0	0	0	0	0	0	0	0	0		0	0	0	0	0	0	0		0	0
ENSG00000231609	AC009501.4	1.528	1.041	0.912	0	0.564	0.485	0.242		1.672	0.85		0.163	0.049	0.365	0.483	0	0	0	0.182	0.132	0	0	0.267	0.099	0	0.056		0	0	0.333	0	0	0	0		0.27	0.117
ENSG00000231802	AC009502.1	0	0.175	0.067	0	0	0	0.134		0	0		0	0.299	0.101	0.418	0.15	0	0.177	0.092	0.15	0.209	0	0.294	0.18	0.51	0.339		0	0.493	0.063	0.174	0	0	0		0.068	0
ENSG00000227308	AC009502.4	0	0.023	0	0	0	0.019	0.017		0.132	0.056		0.021	0.601	0.166	0.471	0.584	1.291	0.825	0.119	0.065	0.162	0.31	0.153	0.576	0.364	1.234		0.267	0.096	0.262	0.316	0.729	0.617	0.463		0.018	0
ENSG00000235522	AC009505.2	0	0	0	0	0	0	0.032		0	0		0	0.036	0	0.033	0	0	0	0.131	0	0	0	0.105	0.029	0.121	0		0	0	0	0	0	0	0		0	0
ENSG00000234162	AC009505.4	0	0	0	0	0	0	0		0	0		0	0	0	0	0	0	0	0	0	0	0	0	0	0	0		0	0	0	0	0	0	0		0	0
ENSG00000224152	AC009506.1	2.261	4.047	2.248	1.092	1.56	1.245	1.199		0.557	0.992		0.084	0.077	0.31	0.143	0	0.088	0	0.188	0.102	0	0.306	0.302	0.4	0.131	0.957		0	0.063	0.032	0.089	0.227	0.094	0.114		1.085	1.307
ENSG00000225369	AC009506.2	0	0	0	0	0	0	0		0	0		0	0	0	0	0	0	0	0	0	0	0	0	0	0	0		0	0	0	0	0	0	0		0	0
ENSG00000227930	AC009508.1	0	0	0	0	0	0	0		0	0		0	0	0	0	0	0	0	0	0	0	0	0	0	0	0		0	0	0	0	0	0	0		0	0
ENSG00000224469	AC009517.2	0.912	0	0	0	0	0	0		0.195	0		0	0	0	0	0	0	0	0	0	0	0	0	0	0	0		0	0	0	0	0	0	0		0	0
ENSG00000233263	AC009518.2	0	0	0	0	0	0	0		0	0		0	0	0	0	0.157	0	0	0	0	0	0	0	0	0	0		0	0	0	0	0	0	0		0	0
ENSG00000236386	AC009518.3	0	0	0	0	0	0	0		0	0		0	0	0	0	0	0	0	0	0	0	0	0	0	0	0		0	0	0	0	0	0	0		0	0
ENSG00000224865	AC009518.4	0	0	0	0.085	0	0	0		0	0		0	0	0	0	0	0	0	0	0	0	0	0	0	0	0		0	0	0	0	0	0	0		0	0
ENSG00000227197	AC009518.8	0	0	0	0	0	0	0		0	0		0	0	0	0	0	0	0	0	0	0	0	0	0	0	0		0	0	0	0	0	0	0		0	0
ENSG00000226063	AC009531.2	0	0	0	0.234	0	0	0		0	0		0	0	0	0	0	0	0	0	0	0	0	0	0	0	0		0	0	0	0	0	0	0		0	0
ENSG00000226066	AC009541.1	0	0	0	0	0	0	0		0	0		0	0	0	0	0	0	0	0	0	0	0	0	0	0	0		0	0	0	0	0	0	0		0	0
ENSG00000231794	AC009542.2	0	0	0	0	0	0	0		0	0		0	0	0	0	0	0	0	0	0.035	0	0	0	0	0	0		0	0	0	0	0	0	0.079		0	0
ENSG00000238870	AC009677.1	0	0	0	0	0	0	0		0	0		0	0	0	0	0	0	0	0	0	0	0	0	0	0	0		0	0	0	0	0	0	0		0	0
ENSG00000266713	AC009695.1	0	0	0	0	0	0	0		0	0		0	0	0	0	0	0	0	0	0	0	0	0	0	0	0		0	0	0	0	0	0	0		0	0
ENSG00000266016	AC009779.1	0	0	0	0	0	0	0		0	0		0	0	0	0	0	0	0	0	0	0	0	0	0	0	0		0	0	0	0	0	0	0		0	0
ENSG00000220982	AC009784.1	0	0	0	0	0	0	0		0	0		0	0	0	0	0	0	0	0	0	0	0	0	0	0	0		0	0	0	0	0	0	0		0	0
ENSG00000232053	AC009784.3	0	0.105	0	0	0	0.044	0		0.086	0		0	0	0	0	0	0	0	0	0	0	0	0	0	0	0		0	0	0	0	0.088	0	0		0	0
ENSG00000236503	AC009784.4	0	0	0	0	0	0	0		0	0		0	0	0	0	0	0	0	0	0	0	0	0	0	0	0		0	0	0	0	0	0	0		0	0
ENSG00000265835	AC009800.1	0	0	0	0	0	0	0		0	0		0	0	0	0	0	0	0	0	0	0	0	0	0	0	0		0	0	0	0	0	0	0		0	0
ENSG00000268706	AC009802.1	0	0	0	0	0	0	0		0	0		0	0	0	0	0	0	0	0	0	0	0	0	0	0	0		0	0	0	0	0	0	0		0	0
ENSG00000265063	AC009831.1	0	0	0	0	0	0	0		0	0		0	0	0	0	0	0	0	0	0	0	0	0	0	0	0		0	0	0	0	0	0	0		0	0
ENSG00000221621	AC009835.1	0	0	0	0	0	0	0		0	0		0	0	0	0	0	0	0	0	0	0	0	0	0	0	0		0	0	0	0	0	0	0		0	0
ENSG00000235160	AC009878.2	0	0	0	0	0	0	0		0	0		0	0	0	0	0	0	0	0	0	0	0	0	0	0	0		0	0	0	0	0	0	0		0	0
ENSG00000264799	AC009892.1	0	0	0	0	0	0	0		0	0		0	0	0	0	0	0	0	0	0	0	0	0	0	0	0		0	0	0	0	0	0	0		0	0
ENSG00000224730	AC009892.10	0	0	0	0	0	0	0		0	0		0	0	0	0	0	0	0	0	0	0	0	0	0	0	0		0	0	0	0	0	0	0		0	0
ENSG00000235181	AC009892.2	0	0	0	0	0	0	0		0	0		0	0	0	0	0	0	0	0	0	0	0	0	0	0	0		0	0	0	0	0	0	0		0	0
ENSG00000238094	AC009892.5	0	0	0	0	0	0	0		0	0		0	0	0	0	0	0	0	0	0	0	0	0	0	0	0		0	0	0	0	0	0	0		0	0
ENSG00000237323	AC009892.9	0	0	0	0	0	0	0		0	0		0	0	0	0	0	0	0	0	0	0	0	0	0	0	0		0	0	0	0	0	0	0		0	0
ENSG00000264969	AC009941.1	0	0	0	0	0	0	0		0	0		0	0	0	0	0	0	0	0	0	0	0	0	0	0	0		0	0	0	0	0	0	0		0	0
ENSG00000234356	AC009945.4	0	0	0	0	0	0	0		0.186	0		0	0	0	0	0	0	0	0	0	0	0	0	0	0	0		0	0	0	0	0	0	0		0	0
ENSG00000230073	AC009947.2	0	0	0	0	0	0	0		0	0		0	0	0	0	0	0	0	0	0	0	0	0	0	0	0		0	0	0	0	0	0	0		0	0
ENSG00000215540	AC009947.3	0	0	0	0	0	0	0		0	0		0	0	0	0	0	0	0	0	0	0	0	0	0	0	0		0	0	0	0	0	0	0		0	0
ENSG00000236647	AC009947.5	0	0	0	0	0	0	0		0	0		0	0	0	0	0	0	0	0	0	0	0	0	0	0	0		0	0	0	0	0	0	0		0	0
ENSG00000223960	AC009948.5	2.619	2.082	2.415	3.193	0.946	0.705	1.496		2.109	2.716		0.268	2.03	1.833	1.696	1.981	0.919	1.589	0.246	1.281	1.718	2.515	0.549	1.379	1.172	2.632		1.26	1.65	1.561	1.333	1.725	1.12	1.493		0	1.181
ENSG00000238082	AC009948.7	1.458	0.754	0.58	0.762	0.545	0	0.718		0.856	1.154		0.177	0.16	0.144	0.15	0.322	0.553	1.328	0.395	0.215	0	1.924	0	0.322	0.822	0.365		0.663	0.662	0.204	0.374	0.159	0.786	1.197		0.587	0.51
ENSG00000225963	AC009950.2	0	0	0	0	0	0	0		0	0		0	0	0	0.021	0	0	0	0	0	0	0	0	0	0	0		0	0	0	0	0	0	0		0	0
ENSG00000176824	AC009951.1	0.029	0	0.035	0.092	0	0	0		0	0.167		0	0	0	0	0	0	0	0	0	0	0	0	0	0	0		0	0	0	0	0	0	0		0	0
ENSG00000213410	AC009951.2	0	0	0	0	0	0	0		0	0		0	0	0	0	0	0	0	0	0	0	0	0	0	0	0		0	0	0	0	0	0	0		0	0
ENSG00000228973	AC009955.8	0.32	0.992	0.381	0	0	0.208	0.189		0	0.607		0	0	0	0	0	0	0	0	0	0	0	0	0	0	0.959		0	0	0	0	0	0	0		0	0
ENSG00000223619	AC009960.1	0	0	0	0	0	0	0		0	0		0	0	0	0	0	0	0	0	0	0	0	0	0	0	0		0	0	0	0	0	0	0		0	0
ENSG00000233888	AC009960.2	0	0	0	0	0	0	0		0	0.486		0	0	0	0	0	0	0	0	0	0	0	0	0	0	0		0	0	0	0	0	0	0		0	0
ENSG00000233311	AC009960.3	0	0	0	0	0	0	0		0	0		0	0	0	0	0	0	0	0	0	0	0	0	0	0	0		0	0	0	0	0	0	0		0	0
ENSG00000235433	AC009960.4	0	0	0	0	0	0	0		0	0		0	0	0	0	0	0	0	0	0	0	0	0	0	0	0		0	0	0	0	0	0	0		0	0
ENSG00000237542	AC009960.5	0	0	0	0	0	0	0		0	0		0	0	0	0	0	0	0	0	0	0	0	0	0	0	0		0	0	0	0	0	0	0		0	0
ENSG00000241221	AC009960.6	0	0	0	0	0	0	0		0	0		0	0	0	0	0	0	0	0	0	0	0	0	0	0	0		0	0	0	0	0	0	0		0	0
ENSG00000233134	AC009960.7	0	0	0	0	0	0	0		0	0		0	0	0	0	0	0	0	0	0	0	0	0	0	0	0		0	0	0	0	0	0	0		0	0
ENSG00000230783	AC009961.2	0.113	0	0.135	0	0.317	0.147	0.134		0.435	0.43		0	0.299	0.269	0	0	0	0	0.184	0	0	0	0.221	0	0.128	0.34		0	0	0	0	0	0	0		0	0.059
ENSG00000226266	AC009961.3	0.191	0.197	0.247	0.2	0.16	0.166	0.15		0.183	0.181		0.185	0.168	0.132	0.196	0.127	0.193	0.099	0.078	0.168	0.059	0.168	0	0.101	0.179	0.286		0.116	0.277	0.142	0.147	0.083	0.206	0		0.115	0.05
ENSG00000227055	AC009961.5	0	0	0	0	0	0	0		0	0		0	0	0	0	0	0	0	0	0	0	0	0	0	0	0		0	0	0	0	0	0	0		0	0
ENSG00000233494	AC009963.3	0	0	0	0	0	0	0		0	0		0	0	0	0	0	0	0	0	0	0	0	0	0	0	0		0	0	0	0	0	0	0		0	0
ENSG00000227270	AC009963.4	0	0	0	0	0	0	0		0	0		0	0	0	0	0	0	0	0	0	0	0	0	0	0	0		0	0	0	0	0	0	0		0	0
ENSG00000237745	AC009963.5	0	0	0.305	0	0.143	0	0		0	0		0	0	0	0	0	0	0	0	0	0	0	0	0	0	0		0	0	0	0.393	0	0	0		0	0
ENSG00000235325	AC009963.6	0	0	0	0	0	0	0		0	0		0	0	0	0	0	0	0	0	0	0	0	0	0	0	0		0	0	0.1	0	0	0	0		0.538	0
ENSG00000235951	AC009965.1	0	0	0	0	0	0	0		0	0		0	0	0	0	0	0	0	0	0	0	0	0	0	0	0		0	0	0	0	0	0	0		0	0
ENSG00000234714	AC009965.2	0	0	0	0	0	0	0		0	0		0	0	0	0	0	0	0	0	0	0	0	0	0	0	0		0	0	0	0	0	0	0		0	0
ENSG00000214369	AC009967.3	0.328	0	0	0	0	0	0		0	0		0	0	0	0.067	0	0	0	0	0	0	0	0	0	0	0		0	0.119	0	0	0	0	0		0.066	0
ENSG00000234932	AC009969.1	0	0	0	0	0	0	0		0	0		0.366	0	0.299	0	0	0	0	0	0	0	0	0	0	0	0		0	0	0	0	0	0	0		0	0
ENSG00000233953	AC009970.1	0	0	0	0	0	0	0		0	0		0	0	0	0	0	0	0	0	0	0	0	0	0	0	0		0	0	0	0	0	0	0		0	0
ENSG00000232625	AC009974.11	0	0.144	0	0	0	0	0		0	0		0	0	0	0	0	0	0.29	0	0.082	0	0	0.121	0	0	0		0	0	0	0	0	0	0		0.112	0
ENSG00000269084	AC009977.1	0	0	0	0	0	0	0		0	0		0	0	0	0	0	0	0	0	0	0	0	0	0	0	0		0	0	0	0	0	0	0		0	0
ENSG00000221293	AC009987.1	0	0	0	0	0	0	0		0	0		0	0	0	0	0	0	0	0	0	0	0	0	0	0	0		0	0	0	0	0	0	0		0	0
ENSG00000266566	AC009994.2	0	0	0	0	0	0	0		0	0		0	0	0	0	0	0	0	0	0	0	0	0	0	0	0		0	0	0	0	0	0	0		0	0
ENSG00000221218	AC009997.1	0	0	0	0	0	0	0		0	0		0	0	0	0	0	0	0	0	0	0	0	0	0	0	0		0	0	0	0	0	0	0		0	0
ENSG00000225000	AC010082.2	0	0	0	0	0	0	0		0	0		0	0	0	0	0	0	0	0	0	0	0	0	0	0	0		0	0	0	0	0	0	0		0	0
ENSG00000229308	AC010084.1	0	0	0	0	0	0	0		0	0		0	0	0	0	0	0	0	0	0	0	0	0	0	0	0		0	0	0	0	0	0	0		0	0
ENSG00000226918	AC010086.1	0	0	0	0	0	0	0		0	0		0	0	0	0	0	0	0	0	0	0	0	0	0	0	0		0	0	0	0	0	0	0		0	0
ENSG00000236615	AC010086.5	0	0	0	0	0	0	0		0	0		0	0	0	0	0	0	0	0	0	0	0	0	0	0	0		0	0	0	0	0	0	0		0	0
ENSG00000232606	AC010090.1	0	0	0.143	0	0	0	0		0	0		0	0	0	0	0	0	0	0	0	0	0	0	0	0	0		0	0	0	0	0	0	0		0	0
ENSG00000233491	AC010091.1	0	0.014	0	0	0	0	0		0	0		0	0	0	0	0	0	0	0	0	0	0	0	0	0	0		0	0	0	0	0	0	0		0	0
ENSG00000230196	AC010091.4	0	0	0	0	0	0	0		0	0		0	0	0	0	0	0	0	0	0	0	0	0	0	0	0		0	0	0	0	0	0	0		0	0
ENSG00000266020	AC010092.1	0	0	0	0	0	0	0		0	0		0	0	0	0	0	0	0	0	0	0	0	0	0	0	0		0	0	0	0	0	0	0		0	0
ENSG00000228763	AC010095.5	0	0	0	0	0	0	0		0	0		0	0	0	0	0	0	0	0	0	0	0	0	0	0	0		0	0	0	0	0	0	0		0	0
ENSG00000233648	AC010095.6	1.203	0	0	0	0	0.392	0		0	0		0	0	0	0	0	0	0	0	0	0	0	0	0.319	0	0		0	0	0	0	0	0	0		0	0
ENSG00000235644	AC010095.7	0.271	0	0	0	0	0	0		0.434	0		0	0	0	0	0	0	0	0	0	0	0	0.088	0	0	0		0	0	0	0	0	0.219	0		0	0.142
ENSG00000234597	AC010096.1	0	0	0	0	0	0	0		0	0		0	0	0	0	0	0	0	0	0	0	0	0	0	0	0		0	0	0	0	0	0	0		0	0
ENSG00000237992	AC010096.2	0	0	0	0	0	0	0		0	0		0	0	0	0	0	0	0	0	0	0	0	0	0	0	0		0	0	0	0	0	0	0		0	0
ENSG00000237498	AC010105.1	0	0	0	0	0	0	0		0	0		0	0	0	0	0	0	0	0	0	0	0	0	0	0	0		0	0	0	0	0	0	0		0	0
ENSG00000236107	AC010127.3	0	0	0	0	0.025	0	0		0	0		0	0	0.007	0	0	0	0	0	0	0	0	0	0.024	0	0		0.041	0.025	0.013	0	0.088	0.073	0.089		0	0
ENSG00000231539	AC010132.10	0.309	0.12	0.092	0.242	0.087	0	0		0	0.293		0	0	0	0	0	0	0	0	0	0	0	0	0	0	0		0	0	0	0	0	0	0		0	0
ENSG00000234983	AC010132.11	0.083	0	0	0	0.047	0	0		0	0		0.06	0	0.025	0	0	0	0	0	0	0	0	0	0	0	0.125		0	0	0.046	0	0	0	0		0	0
ENSG00000223923	AC010136.2	0.152	0.237	0.182	0.239	0	0	0		0.098	0.58		0	0	0	0	0	0	0	0	0	0	0	0	0	0	0		0	0	0.085	0	0	0.247	0.3		0	0.16
ENSG00000264034	AC010139.1	0	0	1.054	0	0	0	0		0	0		0	0	0	0	0	0	0	0	0	0	0	0	0	0	0		0	0	0	0	0	0	0		0	0
ENSG00000235719	AC010141.1	0	0	0	0	0	0	0		0	0		0	0	0	0	0	0	0	0	0	0	0	0	0	0	0		0	0	0	0	0	0	0		0	0
ENSG00000242393	AC010141.4	0	0	0	0	0	0	0		0	0		0	0	0	0	0	0	0	0	0	0	0	0	0	0	0		0	0	0	0	0	0	0		0	0
ENSG00000228257	AC010141.6	0	0	0	0	0	0	0		0	0		0	0	0	0	0	0	0	0	0	0	0	0	0	0	0		0	0	0	0	0	0	0		0	0
ENSG00000227989	AC010141.8	0	0	0	0	0	0	0		0	0		0	0	0	0	0	0	0	0	0	0	0	0	0	0	0		0	0	0	0	0	0	0		0	0
ENSG00000226764	AC010145.4	0	0	0	0	0	0	0		0	0		0	0	0	0	0	0	0	0	0	0	0	0	0	0	0		0	0	0	0	0.439	0	0		0	0
ENSG00000229568	AC010146.1	0	0	0	0	0	0	0		0	0		0	0	0	0	0	0	0	0	0	0	0	0	0	0	0		0	0	0	0	0	0	0		0	0
ENSG00000216081	AC010146.2	0	0	0	0	0	0	0		0	0		0	0	0	0	0	0	0	0	0	0	0	0	0	0	0		0	0	0	0	0	0	0		0	0
ENSG00000235726	AC010148.1	0.67	0.633	0.487	0.366	0.033	0.247	0.034		0.149	0.221		0	0.077	0.026	0.036	0.116	0.044	0.182	0	0.077	0.054	0.231	0	0.031	0	0.219		0.159	0.063	0.081	0.045	0.076	0	0.172		0	0
ENSG00000235419	AC010149.4	0	0.097	0	0	0	0	0		0	0		0	0	0	0	0	0	0	0	0	0	0	0	0	0	0		0	0	0	0	0	0	0		0	0
ENSG00000218682	AC010150.1	0.171	0	0	0	0	0	0		0	0		0	0	0	0.106	0.227	0	0	0	0	0.316	0.904	0	0	0	0.257		0	0.373	0	0.263	0.224	0	0		0	0
ENSG00000222070	AC010150.2	0	0	0	0	0	0	0		0	0		0	0	0	0	0	0	0	0	0	0	0	0	0	0	0		0	0	0	0	0	0	0		0	0
ENSG00000240566	AC010153.3	0	0	0	0	0	0	0		0	0		0	0	0	0	0	0	0	0	0	0	0	0	0	0	0		0	0	0	0	0	0	0		0	0
ENSG00000235895	AC010154.2	0	0	0	0	0	0	0		0	0		0	0	0	0	0	0	0	0	0	0	0	0	0	0	0		0	0	0	0	0	0	0		0	0
ENSG00000178550	AC010170.1	0	0	0	0	0	0	0		0	0		0	0	0	0	0	0	0	0	0	0	0	0	0	0	0		0	0	0	0	0	0	0		0	0
ENSG00000264077	AC010196.1	0	0	0	0	0	0	0		0	0		0	0	0	0	0	0	0	0	0	0	0	0	0	0	0		0	0	0	0	0	0	0		0	0
ENSG00000221770	AC010203.1	0	0	0	0	0	0	0		0	0		0	0	0	0	0	0	0	0	0	0	0	0	0	0	0		0	0	0	0	0	0	0		0	0
ENSG00000221313	AC010207.1	0	0	0	0	0	0	0		0	0		0	0	0	0	0	0	0	0	0	0	0	0	0	0	0		0	0	0	0	0	0	0		0	0
ENSG00000239036	AC010209.1	0	0	0	0	0	0	0		0	0		0	0	0	0	0	0	0	0	0	0	0	0	0	0	0		0	0	0	0	0	0	0		0	0
ENSG00000249249	AC010226.4	0	0	0	0	0	0	0		0.091	0		0.052	0	0	0.044	0	0	0	0	0	0	0	0.046	0	0	0.107		0	0.077	0	0	0.093	0.345	0		0	0.298
ENSG00000265637	AC010235.1	0	0	0	0	0	0	0		0	0		0	0	0	0	0	0	0	0	0	0	0	0	0	0	0		0	0	0	0	0	0	0		0	0
ENSG00000235253	AC010240.2	2.013	1.171	0.943	0.113	1.934	4.117	2.208		1.382	0		2.615	1.139	0.662	0.975	0	0	0	1.635	1.428	0.133	0	1.683	1.144	0	0		0	0	0.884	0	0	0	0		1.345	2.638
ENSG00000229738	AC010240.3	0	0	0	0	0	0.246	0		0.121	0		0.275	0.249	0.28	0.582	0.25	0	0.884	0	0.083	0	0.498	0.245	0.2	0	0.566		0	0.206	0	0	0	0	0		0	0
ENSG00000197071	AC010243.1	0	0	0	0	0	0	0		0	0		0	0	0	0	0	0	0	0	0	0	0	0	0	0	0		0	0	0	0	0	0	0		0	0
ENSG00000265122	AC010247.1	0	0	0	0	0	0	0		0	0		0	0	0	0	0	0	0	0	0	0	0	0	0	0	0		0	0	0	0	0	0	0		0	0
ENSG00000251710	AC010295.1	0	0	0	0	0	0	0		0	0		0	0	0	0	0	0	0	0	0	0	0	0	0	0	0		0	0	0	0	0	0	0		0	0
ENSG00000256121	AC010296.1	0	0	0	0	0	0	0		0	0		0	0	0	0	0	0	0	0	0	0	0	0	0	0	0		0	0	0	0	0	0	0		0	0
ENSG00000221373	AC010297.1	0	0	0	0	0	0	0		0	0		0	0	0	0	0	0	0	0	0	1.44	0	0	0	0	0		0	0	0	0	0	0	0		0	0
ENSG00000266483	AC010311.1	0	0	0	0	0	0	0		0	0		0	0	0	0	0	0	0	0	0	0	0	0	0.605	0	0		0	0	0	0	0	0	6.737		0	0
ENSG00000222805	AC010319.1	0	0	0	0	0	0	0		0	0		0	0	0	0	0	0	0	0	0	0	0	0	0	0	0		0	0	0	0	0	0	0		0	0
ENSG00000265364	AC010323.1	0	0	0	0	0	0	0		0	0		0	0	0	0	0	0	0	0	0	0	0	0	0	0	0		0	0	0	0	0	0	0		0	0
ENSG00000266462	AC010327.1	0	0	0	0	0	0	0		0	0		0	0	0.368	0	0	0	0	0	0	0	0	0	0	0	0		0	0	0	0	0	0	0		0	0
ENSG00000269808	AC010327.2	0.085	0.022	0.034	0	0.032	0	0.017		0.036	0		0.041	0.019	0.034	0	0	0.086	0	0.023	0.012	0	0	0	0.015	0.096	0.085		0.051	0.031	0.016	0.044	0	0	0		0.051	0
ENSG00000266156	AC010329.1	1.031	1.599	0	0	0	0	0		1.982	0		0	0	0	0	0	0	0	0	0	1.903	0	0	0	0	0		0	1.123	0	0	0	0	0		0	0
ENSG00000256989	AC010335.1	0	0	0	0	0	0	0		0	0		0	0	0	0	0	0	0	0	0	0	0	0	0	0	0		0	0	0	0	0	0	0		0	0
ENSG00000214248	AC010336.1	0.201	0.269	0.185	0	0.02	0.012	0.076		0.187	0.069		0.067	0.024	0.054	0.034	0.024	0.083	0	0.03	0.032	0.034	0.097	0.036	0.039	0.021	0		0	0.1	0.072	0.084	0	0.03	0.144		0.132	0.01
ENSG00000212082	AC010368.1	0	0	0	0	0	0	0		0	0		0	0	0	0	0	0	0	0	0	0	0	0	0	0	0		0	0	0	0	0	0	0		0	0
ENSG00000269027	AC010368.2	0	0	0	0	0	0	0		0	0		0	0	0	0	0	0	0	0	0	0	0	0	0	0	0		0	0	0	0	0	0	0		0	0
ENSG00000223149	AC010376.1	0	0	0	0	0	0	0		0	0		0	0	0	0	0	0	0	0	0	0	0	0	0	0	0		0	0	0	0	0	0	0		0	0
ENSG00000221343	AC010422.1	0	0	0	0	0	0	0		0	0		0	0	0	0	0	0	0	0	0	0	0	0	0	0	0		0	0	0	0	0	0	0		0	0
ENSG00000226926	AC010423.1	0	0	0	0	0	0	0		0	0		0	0	0	0	0	0.065	0	0	0	0	0	0.028	0	0	0		0	0	0	0	0	0	0		0	0
ENSG00000269636	AC010441.1	0	0	0	0	0	0	0		0	0		0	0	0	0	0	0	0	0	0	0	0	0	0	0	0		0	0	0	0	0.057	0	0		0.026	0
ENSG00000221721	AC010455.1	0	0	0	0	0	0	0		0	0		0	0	0	0	0	0	0	0	0	0	0	0	0	0	0		0	0	0	0	0	0	0		0	0
ENSG00000221595	AC010458.1	0	0	0	0	0	0	0		0	0		0	0	0	0	0	0	0	0	0	0	0	0	0	0	0		0	0	0	0	0	0	0		0	0
ENSG00000214784	AC010468.1	5.937	5.673	3.731	1.996	6.001	8.28	7.14		5.368	2.418		5.632	2.941	3.623	2.354	0.984	0.965	1.325	3.101	4.166	0.978	1.679	4.274	3.488	2.988	1.273		0.578	0.924	5.333	1.632	2.631	1.2	1.253		6.209	3.669
ENSG00000249318	AC010468.2	0.198	0.307	0	0	0	0	0		0	0		0	0	0	0	0	0	0	0	0	0	0	0	0	0	0		0	0	0	0	0	0	0		0	0
ENSG00000250728	AC010468.3	0	0	0	0	0	0	0		0	0		0	0	0	0	0	0	0	0	0	0	0	0	0	0	0		0	0	0	0	0	0	0		0	0
ENSG00000235081	AC010492.2	0.096	0.075	0.057	0	0	0	0		0.185	0		0	0.063	0.057	0.119	0.128	0.146	0	0.078	0	0	0	0	0	0	0		0	0	0.161	0	0.251	0	0		0	0
ENSG00000249189	AC010492.4	0	0	0	0	0	0	0		0	0		0	0	0	0	0	0	0	0	0	0	0	0	0	0	0		0	0	0	0	0	0	0		0	0
ENSG00000240296	AC010492.5	0	0	0	0	0	0	0		0	0		0	0	0	0	0	0	0	0	0	0	0	0	0	0	0		0	0	0	0	0	0	0		0	0
ENSG00000267219	AC010504.2	0.444	0.23	0	0	0.249	0.867	0.087		0.38	0		0	0.098	0.044	0	0	0	0	0	0	0	0	0.096	0	0.167	0		0	0	0	0.456	0	0.479	0		0.268	0.233
ENSG00000240197	AC010518.3	0	0	0	0	0	0	0		0	0		0	0	0	0	0	0	0	0	0	0	0	0	0	0	0		0	0	0	0	0	0	0		0	0
ENSG00000269304	AC010522.1	1.634	0.211	0.65	0	0.763	0.709	1.287		0.698	0		0.793	1.439	1.295	1.176	3.252	2.066	1.276	0.885	1.443	3.519	1.438	0.708	1.59	2.457	1.635		2.476	0.593	0.913	1.258	2.135	1.761	2.147		0.822	0.428
ENSG00000268686	AC010524.2	0	0.144	0.016	0	0.03	0.017	0		0.085	0.05		0.039	0.403	0.11	0.327	0.141	0.161	0.415	0	0.094	0.049	0	0.017	0.07	0.09	0.159		0	0.058	0	0.041	0	0	0.105		0.609	0
ENSG00000268157	AC010524.4	0	0	0	0	0	0	0		0	0		0	0	0	0	0	0	0	0	0	0.324	0	0	0	0	0		0	0	0	0	0	0	0		0	0
ENSG00000203305	AC010525.1	0	0	0	0	0	0	0		0	0		0	0	0	0	0	0	0	0	0	0	0	0	0	0	0		0	0	0	0	0	0	0		0	0
ENSG00000211571	AC010525.2	0.597	0	0	0	0	0	0		0	1.135		0	0	0	0.368	0	0	0	0	0	1.102	0	0	0	0	0		0	0	0	0	0	0	0		0.361	0
ENSG00000267117	AC010525.4	0	0	0	0	0	0	0		0	0		0	0	0	0	0	0	0	0	0	0	0	0	0	0	0		0	0	0	0	0	0	0		0	0
ENSG00000267689	AC010525.5	0	0	0	0	0	0	0		0	0		0	0	0	0	0	0	0	0	0	0	0	0	0	0	0		0	0	0	0	0	0	0		0	0
ENSG00000267183	AC010525.6	0	0.125	0.289	0.506	0.181	0	0		0.103	0.613		0	0.213	0.288	0.597	1.07	0	0.756	0	0.356	0.298	0	0.105	0.171	0.182	0.242		0	0.703	0.451	0.248	0.211	0.261	0.636		0.097	0
ENSG00000267018	AC010525.7	0.233	0.181	0.556	0.244	0	0.101	0.092		0.448	0.443		0	0.205	0.185	0.287	0.412	0.236	0.243	0.063	0.137	0.43	0	0.152	0.206	0.35	0		0	0.338	0.521	0.239	0.203	0.251	0.612		0.235	0
ENSG00000264645	AC010528.1	0	0	0	0	0	0	0		0	0		0	0	0	0	0	0	0	0	0	0	0	0	0	0	0		0	0	0	0	0	0	0		0	0
ENSG00000226180	AC010536.1	0.066	0.129	0.673	0.989	0.13	0	0.274		0.51	0.568		0.097	0.197	0.542	0.409	0.748	0.654	0.311	0	0.234	0.735	1.051	0.129	0.44	0.112	1.046		0.422	0.434	0.389	0.46	0.607	0.805	0.327		0.1	0.017
ENSG00000265209	AC010543.1	0	0	0	0	0	0	0		0	0		0	0	0	0	0	0	0	0	0	0	0	0	0	0	0		0	0	0	0	0	0	0		0	0
ENSG00000223123	AC010546.1	0	0	0	0	0	0	0		0	0		0	0	0	0	0	0	0	0	0	0	0	0	0	0	0		0	0	0	0	0	0	0		0	0
ENSG00000261611	AC010547.9	0	0	0	0	0	0	0		0	0		0	0	0	0.029	0	0	0.037	0	0	0.043	0	0	0	0	0		0	0	0	0	0	0	0		0	0
ENSG00000265704	AC010595.1	0	0	0	0	0	0	0		0	0		0	0	0	0	0	0	0	0	0	0	0	0	0	0	0		0	0	0	0	0	0	0		0	0
ENSG00000222086	AC010609.1	0	0	0	0	0	0	0		0	0		0	0	0	0	0	0	0	0	0	0	0	0	0	0	0		0	0	0	0	0	0	0		0	0
ENSG00000256240	AC010620.1	0	0	0	0	0	0	0		0	0		0	0	0	0	0	0	0	0	0	0	0	0	0	0	0		0	0	0	0	0	0	0		0	0
ENSG00000267443	AC010641.1	0	0	0	0	0	0	0		0.187	0		0	0	0	0	0	0	0	0	0	0	0	0	0	0	0		0	0	0	0	0	0	0		0	0
ENSG00000267216	AC010642.1	0.307	0.207	0.208	0.289	0.138	0.027	0.121		0.197	0.234		0.06	0.095	0.183	0.063	0.054	0.124	0.32	0	0.09	0.038	0.216	0.013	0.141	0.116	0.154		0.261	0.112	0.24	0.158	0.107	0.133	0.485		0.087	0.075
ENSG00000269794	AC010642.2	0	0	0	0	0	0	0		0.046	0		0	0	0	0	0	0	0	0	0	0	0	0	0	0	0		0	0	0	0	0	0	0		0	0
ENSG00000269095	AC010646.3	0	0	0	0	0	0	0		0	0.32		0	0	0	0	0	0	0	0	0.074	0	0	0	0	0	0		0	0	0.188	0	0	0	0		0	0
ENSG00000267448	AC010649.1	0	0	0	0	0	0	0		0	0		0	0	0	0	0	0	0	0	0	0	0	0	0	0	0		0	0	0	0	0	0	0		1.137	0
ENSG00000232383	AC010677.5	0	0	0.125	0.66	0.471	0	0.124		6.871	5.194		0.153	0.139	0.187	0.259	0.279	0	0.657	0	0.278	0.388	0	0.137	0	0	0.316		0	0.229	0.235	0	0	0	1.243		0.381	0.22
ENSG00000223517	AC010723.1	0	0	0	0	0	0	0		0	0		0	0	0	0	0	0	0	0	0	0	0	0	0	0	0		0	0	0	0	0	0	0		0	0
ENSG00000266220	AC010723.2	0	0	0	0	0	0	0		0	0		0	0	0	0	0	0	0	0	0	0	0	0	0	0	0		0	0	0	0	0	0	0		0	0
ENSG00000221517	AC010724.1	0	0	0	0	0	0	0		0	0		0	0	0	0	0	0	0	0	0	0	0	0	0	0	0		0	0	0	0	0	0	0		0	0
ENSG00000242540	AC010729.1	0.433	0.616	0.259	0	0.04	0	0.043		0.417	0.961		0	0	0	0	0	0	0	0	0	0	0	0	0	0	0		0	0	0	0	0	0	0		0	0
ENSG00000236106	AC010729.2	0.198	1.27	1.154	0.156	0.473	0.065	0.322		0.095	0.094		0	0	0	0	0	0	0	0	0	0	0	0	0	0	0		0	0	0	0	0	0	0		0	0
ENSG00000237266	AC010729.3	0	0	0	0	0	0	0		0	0		0	0	0	0	0	0	0	0	0	0	0	0	0	0	0		0	0	0	0	0	0	0		0	0
ENSG00000228577	AC010731.2	0	0	0	0	0	0	0		0	0		0	0	0.175	0	0	0	0	0	0	0	0	0	0	0	0		0	0	0	0	0	0	0		0	0
ENSG00000231653	AC010731.3	0	0	0	0	0	0	0		0	0		0	0	0	0	0	0	0	0	0	0	0	0	0	0	0		0	0	0.086	0	0	0	0		0	0
ENSG00000235118	AC010731.4	0	0	0	0	0	0	0		0	0		0	0	0.037	0	0	0	0	0	0	0	0	0.04	0.033	0.139	0.093		0.112	0.067	0	0.285	0	0	0		0	0
ENSG00000213083	AC010731.6	0	0	0	0	0	0	0		0	0		0	0	0	0	0	0	0	0	0	0	0	0	0	0	0		0	0	0	0	0	0	0		0	0
ENSG00000228414	AC010733.4	0	0	0.025	0	0	0	0		0	0		0	0.056	0	0	0	0	0	0	0.019	0	0	0	0	0	0		0	0	0	0	0	0	0		0.026	0
ENSG00000232713	AC010733.5	0.216	0.168	0.129	0	0.121	0	0.255		0	0		0	0	0	0.133	0	0.655	0.337	0.176	0.095	0	0.57	0	0	0	1.297		0.393	0.47	0.121	0.997	0	0	0.851		0.13	0.113
ENSG00000237024	AC010733.7	0	0	0	0	0	0	0		0	0		0	0	0.053	0	0	0	0	0	0	0	0	0	0.095	0	0		0	0	0	0	0	0	0		0	0
ENSG00000221372	AC010739.1	0	0	0	0	0	0	0		0	0		0	0	0	0	0	0	0	0	0	0	0	0	0	0	0		0	0	0	0	0	0	0		0	0
ENSG00000238065	AC010740.1	0	0	0	0	0	0	0		0	0		0	0	0	0	0	0	0	0	0	0	0	0	0	0	0		0	0	0	0	0	0	0		0	0
ENSG00000232548	AC010744.1	0	0	0	0	0	0	0		0	0		0	0	0	0	0	0	0	0	0	0	0	0	0	0	0		0	0.311	0	0	0	0	0		0	0
ENSG00000226041	AC010745.1	0	0	0	0	0	0	0		0	0		0	0	0	0	0	0	0	0	0	0	0	0	0	0	0		0	0	0	0	0	0	0		0	0
ENSG00000228876	AC010745.2	0	0	0	0	0	0	0		0	0		0	0.205	0	0.191	0	0.157	0.161	0	0	0	0	0	0.055	0	0.155		0	0	0	0	0	0	0		0	0
ENSG00000231266	AC010745.3	0	0	0	0	0	0	0		0	0		0	0	0	0.257	0.277	0	0	0	0.092	0	0	0	0	0	0		0	0	0	0	0	0.337	0.411		0	0
ENSG00000232444	AC010745.4	0	0	0	0.184	0	0	0		0	0		0.085	0	0.313	0.144	0	0.355	0	0.19	0.362	0	0.309	0.076	0.311	0.264	0.351		0.213	0	0.262	0.18	0.306	0	0.231		0	0
ENSG00000225979	AC010746.3	0	0	0	0	0	0	0.113		0	0		0	0	0	0	0	0	0	0	0	0	0	0	0	0	0		0	0	0	0	0	0	0		0	0
ENSG00000237824	AC010747.2	0	0	0	0	0	0	0		0	0		0	0	0	0	0	0	0	0	0	0	0	0	0	0	0		0	0	0	0	0	0	0		0	0
ENSG00000221389	AC010754.1	0	0	0	0	0	0	0		0	0		0	0	0	0	0	0	0	0	0	0	0	0	0	0	0		0	0	0	0	0	0	0		0	0
ENSG00000269182	AC010760.1	0	0	0	0	0	0	0		0	0		0	0	0	0	0	0	0	0	2.318	0	0	0	0	0	0		0	0	0	0	0	0	0		0	0
ENSG00000265840	AC010761.10	0.604	0	0	0.947	0	0	0		0.193	0.574		0	0.199	0.359	0	0	0.458	0	0	0	1.671	0	0.589	0	0	0		0	0.329	0	0	0	0	0		0	0
ENSG00000265205	AC010761.13	0	0	0	0	0	0	0		0	0		0	0	0	0	0	0	0	0	0	0	0	0	0	0	0		0	0	0	0	0	0	0		0	0
ENSG00000267729	AC010761.14	0.44	0	1.574	1.38	0	0	0		0	0.836		0	0	0	0	0	0	0	0	0	0	0	0	0	0	0		0	0	0	0	0	0	0		0.265	0
ENSG00000265073	AC010761.6	0	0.089	0.206	0.18	0	0.075	0		0.074	0.437		0	0	0.034	0.071	0	0	0	0	0.101	0	1.213	0.075	0.061	0	0		0	0.125	0	0	0.15	0	0		0	0
ENSG00000264577	AC010761.8	0.096	0.224	0.345	0.605	0.756	0.125	0.171		0.062	0.183		0.07	0	0.143	0.178	0	0.146	0.301	0.078	0.085	0.533	0	0.439	0.102	0.217	0		0	0.21	0.269	0.148	0.252	0	0		0.291	0.303
ENSG00000265474	AC010761.9	0	0	0	0	0.279	0.108	0.196		0	0.632		0	0.439	0.049	0	0	0	0	0	0	0	0	0	0.088	0	0.25		0	0.181	0	0.256	0.217	0	0		0	0
ENSG00000251879	AC010874.1	0	0	0	0	0	0	0		0	0		0	0	0	0	0	0	0	0	0	0	0	0	0	0	0		0	0	0	0	0	0	0		0	0
ENSG00000269291	AC010877.1	0	0	0	0	0	0	0		0	0		0	0	0	0	0	0	0	0	0	0	0	0	0	0	0		0	0	0	0	0	0	0		0	0
ENSG00000225402	AC010878.3	0	0	0.049	0	0.185	0	0.098		0.053	0.157		0	0.219	0.049	0.102	0	0	0	0	0.073	0	0	0.108	0.044	0.093	0.124		0	0	0.139	0	0	0	0.163		0.05	0.087
ENSG00000224400	AC010880.1	0	0	0	0	0	0	0		0	0		0	0	0	0	0	0	0	0	0	0	0	0	0	0	0		0	0	0	0	0	0	0		0	0
ENSG00000234936	AC010883.5	1.741	0.844	0.779	0.683	0	0.85	0.129		0	0		0.158	0	0.259	0.268	0.289	0	0.34	0	0.096	0.402	0	0.142	0.115	0	0		0	0	0	0.67	0	0	0		0.131	0
ENSG00000224509	AC010884.1	0	0.142	0.219	0.288	0	0.478	0.108		0.235	0		0	0	0	0.113	0	0	0	0	0	0	0	0	0	0	0		0	0	0	0	0	0	0		0.443	0
ENSG00000263685	AC010884.2	0	0	0	0	0	0	0		0	0		0	0	0	0	0	0	0	0	0	0	0	0	0	0	0		0	0	0	0	0	0	0		0	0
ENSG00000224414	AC010886.2	0	0	0	0	0	0	0		0	0		0	0	0	0	0	0	0	0	0	0	0	0	0	0	0		0	0	0	0	0	0	0		0	0
ENSG00000251849	AC010887.1	0	0	0	0	0	0	0		0	0		0	0	0	0	0	0	0	0	0	0	0	0	0	0	0		0	0	0	0	0	0	0		0	0
ENSG00000226953	AC010890.1	0.321	0.083	0	0.168	0.3	0.626	0		0.206	0.203		0	0	0	0	0	0	0	0	0	0	0	0	0	0	0		0	0	0	0	0	0	0		0	0.28
ENSG00000228379	AC010891.2	0	0	0	0	0	0	0		0	0		0	0	0	0	0	0	0	0	0	0	0	0	0	0	0		0	0	0	0	0	0	0		0	0
ENSG00000226853	AC010894.3	0.985	1.359	0.523	0	0.123	0.713	0.259		0.281	0.208		0.08	0.072	0.065	0.27	0.145	0.166	0.513	0	0	0	0	0.214	0.116	0	0.164		0	0.239	0.306	0.169	0	0.177	0.216		0.132	0.115
ENSG00000179997	AC010894.4	0	0	0	0	0	0	0		0	0		0	0	0	0	0	0	0	0	0	0	0	0	0	0	0		0	0	0	0	0	0	0		0	0.125
ENSG00000237798	AC010894.5	0	0	0	0	0	0	0		0.486	0		0	0	0.056	0	0	0	0	0	0	0	0	0.123	0.201	0.214	1.138		0	0	0.106	0	0	0	0.747		0	0
ENSG00000232479	AC010900.2	0	0.156	0.159	0.105	0.112	0.305	0.039		0	0		0.049	0.088	0.099	0	0.177	0	0	0	0.03	0	0.353	0.13	0.035	0.075	0.1		0	0	0.112	0.103	0	0	0		0.081	0.035
ENSG00000213774	AC010904.1	0.275	0	0	0	0	0	0		0	0		0	0	0	0	0	0	0	0	0	0	0	0	0	0	0		0	0	0	0	0	0	0		0	0
ENSG00000237370	AC010907.2	0	0	0	0	0	0	0		0	0		0	0	0	0	0	0	0	0	0	0	0	0	0	0	0		0	0	0	0	0	0	0		0	0
ENSG00000224661	AC010907.5	0	0	0	0	0	0.559	0		0	0		0	0	0	0	0	0	0	0	0	0	0	0	0	0	0		0	0	0	0	0	0	0		0	0
ENSG00000253011	AC010928.1	0	0	0	0	0	0	0		0	0		0	0	0	0	0	0	0	0	0	0	0	0	0	0	0		0	0	0	0	0	0	0		0	0
ENSG00000221030	AC010930.1	0	0	0	0	0	0	0		0	0		0	0	0	0	0	0	0	0	0	0	0	0	0	0	0		0	0	0	0	0	0	0		0	0
ENSG00000232668	AC010967.1	0	0	0	0	0	0	0		0	0		0	0	0	0	0	0	0	0	0	0	0	0	0	0	0		0	0	0	0	0	0	0		0	0
ENSG00000228033	AC010967.2	0	0	0	0	0	0	0		0	0		0	0	0	0	0	0	0	0	0	0	0	0	0	0	0		0	0	0	0	0	0	0		0	0
ENSG00000232604	AC010967.3	0	0	0	0	0	0	0		0	0		0	0	0	0	0	0	0	0	0	0	0	0	0	0	0		0	0	0	0	0	0	0		0	0
ENSG00000188525	AC010969.1	0	0	0	0	0	0	0		0	0		0	0.119	0.064	0.177	0	0	0	0	0	0	0	0	0	0	0		0	0.078	0.08	0.111	0	0	0		0	0
ENSG00000251966	AC010970.1	0	0	0	0	0	0	0		0	0		0	0	0	0	0	0	0	0	0	0	0	0	0	0	0		0	0	0	0	0	0	0		0	0
ENSG00000225840	AC010970.2	0	0	0	0	0	0	0		0	0		0	0	0	0	0	0	0	0	0	0	0	0	0	0.163	0		0	0	0	0	0	0	0		0	0
ENSG00000234686	AC010971.1	0	0	0	0	0	0	0		0	0		0	0	0	0	0	0	0	0	0	0	0	0	0	0	0		0	0	0	0	0	0	0		0	0
ENSG00000230065	AC010974.3	0	0	0	0	0	0	0		0	0		0	0	0	0	0	0	0	0	0	0	0	0	0	0	0		0	0	0	0	0	0	0		0	0
ENSG00000229385	AC010975.1	0	0	0.077	0	0	0.084	0		0	0		0	0	0	0	0	0	0	0	0	0	0	0	0	0	0		0	0	0	0	0	0	0		0	0
ENSG00000230237	AC010975.2	0	0	0	0	0	0	0		0	0		0	0	0	0	0	0	0	0	0	0	0	0	0	0	0		0	0	0	0	0	0	0		0	0
ENSG00000231731	AC010976.2	0	0	0	0	0	0.026	0		0	0		0	0	0	0	0	0.062	0	0	0	0	0	0	0	0	0		0	0	0	0	0	0	0		0	0
ENSG00000237732	AC010980.2	0	0.079	0.02	0.053	0	0	0		0.173	0.513		0	0	0	0	0	0	0	0	0	0	0	0	0	0	0		0	0	0	0	0	0	0		0.041	0.301
ENSG00000234199	AC010982.1	0	0	0	0	0	0	0		0	0.39		0	0	0	0	0	0	0	0	0	0	0.271	0	0	0	0		0	0.112	0	0	0	0	0		0	0
ENSG00000235242	AC010982.2	0	0	0	0	0	0	0		0	0		0	0	0	0	0	0	0	0	0	0	0	0	0	0	0		0	0	0	0	0	0	0		0	0
ENSG00000235056	AC010983.1	0	0	0.05	0	0	0	0		0	0		0.184	0	0.376	0.208	0.224	0.383	0.263	0.274	0.409	0.155	0	0	0.268	0.095	0.253		0.153	0.275	0.33	0.259	0.22	0.136	0.498		0	0
ENSG00000235495	AC010987.5	0	0	0	0	0	0	0		0	0		0	0	0	0	0	0	0	0	0	0	0	0	0	0	0		0	0	0	0	0	0	0		0	0
ENSG00000237013	AC010987.6	0	0	0	0	0	0	0		0	0		0	0	0	0	0	0	0	0	0	0	0	0	0	0	0		0	0	0	0	0	0	0		0	0
ENSG00000222586	AC010999.1	0	0	0	0	0	0	0		0	0		0	0	0	0	0	0	0	0	0	0	0	0	0	0	0		0	0	0	0	0	0	0		0	0
ENSG00000215781	AC011043.1	0	0	0	0	0	0	0		0	0		0	0	0	0	0	0	0	0	0	0	0	0	0	0	0		0	0	0	0	0	0	0		0	0
ENSG00000264277	AC011073.1	0	0	0	0	0	0	0		0	0		0	0	0	0	0	0	0	0	0	0	0	0	0	0	0		0	0	0	0	0	0	0		0	0
ENSG00000225582	AC011193.1	0	0	0	0	0	0	0		0	0		0	0	0	0	0	0	0	0	0	0	0	0	0	0	0		0	0	0	0	0	0	0		0	0
ENSG00000235518	AC011196.3	0.437	0	0	0	0	0	0		0	0.277		0	0	0	0	0	0	0	0	0	0	0	0	0	0	0		0	0	0	0	0	0	0		0	0
ENSG00000225253	AC011225.1	0	0	0	0	0	0	0		0	0		0	0	0	0	0	0	0	0	0	0	0	0	0	0	0		0	0	0	0	0	0	0		0	0
ENSG00000232089	AC011233.2	0	0	0	0	0	0	0		0	0		0	0	0	0	0	0	0	0	0	0	0	0	0	0	0		0	0	0	0	0	0	0		0	0
ENSG00000224361	AC011239.1	0	0	0	0	0	0	0		0	0		0	0	0	0	0	0	0	0	0	0	0	0	0	0	0		0	0	0	0	0	0	0		0.179	0
ENSG00000229695	AC011242.5	0	0	0.045	0	0	0	0		0	0		0	0	0	0	0	0	0	0	0	0	0	0	0	0	0		0	0	0	0	0	0	0		0	0
ENSG00000223658	AC011242.6	0	0	0.044	0	0.373	0.675	0.306		0.095	0.422		0.108	0.489	0.286	0.183	0.393	0.225	0.809	0.12	0.294	0.273	0	0.048	0.157	0.083	0.222		0.404	0.242	0.083	0.228	0.29	0.239	0		0	0
ENSG00000223430	AC011243.1	0	0	0	0	0	0	0.123		0	0		0	0	0	0	0	0	0	0	0	0	0	0	0	0	0		0	0	0	0	0	0	0		0	0
ENSG00000235586	AC011247.3	0	0	0	0	0	0	0.22		0	0		0	0	0	0	0	0	0	0	0	0	0	0	0	0	0		0	0	0	0	0	0	0		0.224	0
ENSG00000236510	AC011284.3	0	0	0	0	0	0	0		0	0		0	0	0	0	0	0	0	0	0	0	0	0	0	0	0		0	0	0	0	0	0	0		0	0
ENSG00000232328	AC011286.1	0	0	0	0	0	0	0		0	0		0	0.081	0	0	0	0	0	0	0	0	0	0	0	0	0		0	0	0.034	0	0	0	0		0	0
ENSG00000229618	AC011288.2	0	0	0	0	0	0.057	0		0	0		0.382	0.231	0.312	0.378	0	0.133	0.274	0.213	0.812	0.485	1.387	0.57	0.558	0.592	0.526		0.637	0.477	0.343	0.944	0	0	0.69		0	0
ENSG00000227172	AC011290.4	0.628	0	0.125	0	0	0.136	0		0.134	0		0	0	0.187	0	0.278	0	0	0	0	0	0	0	0.222	0	0.314		0	0	0	0	0	0.338	0		0.253	0
ENSG00000236015	AC011290.5	0	0	0.063	0	0.118	0	0.062		0	0		0	0	0	0	0	0	0	0	0.046	0	0	0	0	0	0		0	0	0	0	0	0	0.207		0	0
ENSG00000265161	AC011293.1	0	0	0	0	0	0	0		0	0		0	0	0	0	0	0	0	0	0	0	0	0	0	0	0		0	0	0	0	0	0	0		0	0
ENSG00000233539	AC011294.3	0	0	0	0	0	0	0		0	0		0	0	0	0	0	0	0	0	0	0	0	0	0	0	0		0	0	0	0	0.041	0	0		0.15	0
ENSG00000268822	AC011298.1	0	0	0	0	0	0	0		0	0		0	0	0	0	0	0	0	0	0	0	0	0	0	0	0		0	0	0	0	0	0	0		0	0
ENSG00000219159	AC011298.2	0	0	0.015	0	0	0.05	0		0	0		0	0.084	0.008	0.047	0.034	0.039	0	0	0	0.047	0	0	0	0	0		0	0	0.043	0	0	0	0.1		0	0.013
ENSG00000229805	AC011306.1	0	0	0	0	0	0	0		0	0		0	0	0	0	0	0	0	0	0	0	0	0	0	0	0		0	0	0	0	0.159	0	0		0	0
ENSG00000226702	AC011306.2	0	0	0	0	0	0.063	0		0.247	0		0	0	0	0	0	0	0	0	0	0	0	0	0	0	0		0	0	0.054	0	0	0	0		0	0
ENSG00000268857	AC011308.1	0	0	0	0	0	0	0		0	0		0	0	0	0	0	0	0	0	0	0	0	0	0	0	0		0	0	0	0	0	0	0		0	0
ENSG00000264749	AC011313.1	0	0	0	0	0	0	0		0	0		0	0	0	0	0	0	0	0	0	0	0	0	0	0	0		0	0	0	0	0	0	0		0	0
ENSG00000233487	AC011322.1	3.205	0.226	0.217	0	0.286	0.237	0.301		2.194	0.138		0.159	0.096	0.108	0.135	0	0.221	0.114	0.118	0.322	0.134	0.192	0.047	0.155	0.164	0		0	0	0.081	0	0.095	0	0		0.088	0.267
ENSG00000249839	AC011330.5	0	0	0.016	0.042	0.015	0.017	0		0.017	0		0	0	0	0.017	0.036	0	0	0.022	0.024	0	0.071	0	0	0	0.08		0	0	0.045	0.082	0	0	0		0	0
ENSG00000253311	AC011343.1	0	0	0	0	0	0	0		0	0		0	0	0	0	0	0	0	0	0	0	0	0	0	0	0		0	0	0	0	0	0	0		0	0
ENSG00000265875	AC011357.1	0	0	0	0	0	0	0		0	0		0	0	0	0	0	0	0	0	0	0	0	0	0	0	0		0	0	0	0	0	0	0		0	0
ENSG00000239192	AC011363.1	0	0	0	0	0	0	0		0	0		0	0	0	0	0	0	0	0	0	0	0	0	0	0	0		0	0	0	0	0	0	0		0	0
ENSG00000254106	AC011366.3	0.167	0	0	0	0	0	0		0	0		0	0	0	0.103	0.222	0	0	0	0	0	0.441	0	0	0	0		0	0	0	0	0	0.27	0		0	0
ENSG00000264890	AC011379.1	0	0	0	0	0	0	0		0	0		0	0	0	0	0	0	0	0	0	0	0	0	0	0	0		0	0	0	0	0	0	0		0	0
ENSG00000197830	AC011385.1	0	0	0	0.1	0	0.041	0		0.204	0.242		0	0	0	0	0	0	0	0	0	0	0.168	0.041	0	0	0		0	0	0.036	0	0.083	0	0		0	0
ENSG00000232129	AC011385.2	2.665	0.344	1.06	0	0	0	0		0.569	0		0.323	0	0.132	0	0	1.348	0	0	0	0	0	0	0	0	0		0	0.484	0	1.367	0	0	0		0	0
ENSG00000248696	AC011406.2	0	0	0	0	0	0	0		0	0		0	0	0	0	0	0	0	0	0	0	0	0	0	0	0		0	0	0	0	0	0	0		0	0
ENSG00000216127	AC011407.1	0	0	0	0	0	0	0		0	0		0	0.622	0	0	0	0	0	0	0	0	0	0	0	0	0		0	0	0	0	0	0	0		0	0
ENSG00000264303	AC011410.1	0	0	0	0	0	0	0		0	0		0	0	0	0	0	0	0	0	0	0	0	0	0	0	0		0	0	0	0	0	0	0		0	0
ENSG00000265104	AC011416.1	0	0	0	0	0	0	0		0	0		0	0	0	0	0	0	0	0	0	0	0	0	0	0	0		0	0	0	0	0	0	0		0	0
ENSG00000223539	AC011431.1	0	0	0	0	0	0	0		0	0		0	0	0	0	0	0	0	0	0	0	0	0	0	0	0		0	0	0	0	0	0	0		0	0
ENSG00000263840	AC011431.2	0	0	0	0	0	0	0		0	0		0	0	0	0	0	0	0	0	0	0	0	0	0	0	0		0	0	0	0	0	0	0		0	0
ENSG00000265023	AC011450.1	0	0	0	0	0	0	0		0	0		0	0	0	0	0	0	0	0	0	0	0	0	0	0	0		0	0	0	0	0	0	0		0	0
ENSG00000265569	AC011453.1	0	0	0	0	0	0	0		1.649	1.63		0.624	1.133	2.803	2.116	2.275	5.204	1.34	0	0.379	4.748	11.32	0.558	0.91	1.934	3.862		0	12.142	3.834	11.88	3.361	0	16.898		0	0
ENSG00000221504	AC011456.1	0	0	0	0	0	0	0		0	0		0	0	0	0	0	0	0	0	0	0	0	0	0	0	0		0	0	0	0	0	0	0		0	0
ENSG00000221258	AC011465.1	0	0	0	0	0	0	0		0	0		0	0	0	0	0	0	0	0	0	0	0	0	0	0	0		0	0	0	0	0	0	0		0	0
ENSG00000221790	AC011467.1	0	0	0	0	0	0	0		0	0		0	0	0	0	0	0	0	0	0	0	0	0	0	0	0		0	0	0	0	0	0	0		0	0
ENSG00000226104	AC011475.1	3.208	3.317	1.276	3.356	0	0	0		5.482	2.032		2.334	0	7.626	8.573	8.511	8.11	10.021	0.869	0.944	0	11.292	0	1.702	2.411	17.656		5.833	18.634	8.367	13.168	2.794	1.729	8.428		0	0
ENSG00000265339	AC011477.1	0	0	0	0	0	0	0		0	0		0	0	0	0	0	0	0	0	0	0	0	0	0	0	0		0	0	0	0	0	0	0		0	0
ENSG00000223148	AC011478.1	0	0	0	0	0	0	0		0	0		0	0	0	0	0	0	0	0	0	0	0	0	0	0	0		0	0	0	0	0	0	0		0	0
ENSG00000204850	AC011484.1	0	0.135	0.389	0.341	0.439	0.198	0.463		0.112	0		0	0	0	0	0	0	0	0	0	0	0	0.028	0.023	0	0		0.079	0.047	0.024	0	0	0	0		0	0
ENSG00000264413	AC011495.1	0	0	0	0	0	0	0		0	0		0	0	0	0.636	0	0	0	0	0	0	0	0	0	0	0		0	0	0	0	0	0	0		0	0
ENSG00000220693	AC011498.1	0.141	0.146	0	0	0	0	0		0.06	0.178		0	0	0.07	0.029	0	0	0	0	0	0.087	0.124	0	0.05	0.159	0.141		0	0	0	0.144	0	0	0.277		0.028	0
ENSG00000263995	AC011499.1	0	0	0	0	0	0	0		0	1.646		0	0	0	0	0	0	0	0	0	0	0	0	0	0	0		0	1.887	0	1.333	0	0	0		0	0
ENSG00000213922	AC011500.1	0.185	0	0	0	0	0	0		0	0		0	0	0	0.114	0	0	0	0	0	0	0	0	0	0	0		0	0	0	0	0	0	0		0	0
ENSG00000268833	AC011513.4	0	0	0	0	0.086	0	0		0	0		0	0	0	0	0	0	0	0	0	0	0	0	0	0	0		0	0	0	0	0	0	0		0	0
ENSG00000225370	AC011515.2	0	0	0	0	0	0	0		0	0		0	0	0	0	0	0	0	0	0	0	0	0	0	0	0		0	0	0	0	0	0	0		0	0
ENSG00000269796	AC011516.1	0	0	0	0	0	0	0		0	0		0	0	0	0	0	0	0	0	0	0	0	0	0	0	0		0	0	0	0	0	0	0		0	0
ENSG00000268038	AC011516.2	0	0	0	0	0	0.152	0		0	0		0	0	0	0	0	0	0	0	0	0	0	0	0	0	0		0	0	0	0	0	0	0		0	0
ENSG00000267204	AC011518.1	0	0	0	0	0	0	0		0	0		0	0	0	0	0	0	0	0	0	0	0	0	0	0	0		0	0	0	0	0	0	0		0	0
ENSG00000267133	AC011518.2	0	0	0	0	0	0	0		0	0		0	0	0	0	0	0	0	0	0	0	0	0	0	0	0		0	0	0	0	0	0	0		0	0
ENSG00000267968	AC011523.2	0	0	0	0	0	0	0		0	0		0	0	0	0	0	0	0	0	0	0	0	0	0	0	0		0	0	0	0	0	0	0		0	0
ENSG00000267528	AC011524.1	0.161	0.125	0	0.253	0	0	0		0	0		0	0	0	0	0	0	0	0	0	0	0	0	0	0	0		0	0	0	0	0	0	0		0	0
ENSG00000267027	AC011524.2	0	0	0	0	0	0	0		0	0		0	0	0	0	0	0	0	0	0	0	0	0	0	0	0		0	0	0	0	0	0	0		0	0
ENSG00000267240	AC011524.3	0	0	0	0	0	0	0		0	0		0	0	0	0	0	0	0	0	0	0	0	0	0	0	0		0	0	0	0	0	0	0		0	0
ENSG00000261400	AC011525.2	0.015	0	0	0	0.009	0	0.009		0	0		0	0	0	0	0	0	0	0	0	0	0	0	0	0	0		0	0	0.009	0	0	0	0		0	0
ENSG00000267465	AC011525.4	0	0	0	0	0	0	0		0	0		0	0	0	0	0	0	0	0	0	0	0	0	0	0	0		0	0	0	0	0	0	0		0	0
ENSG00000267107	AC011526.1	0.045	0	0	0	0	0.015	0		0	0		0	0	0	0	0	0	0	0	0	0	0	0.015	0	0	0		0	0	0	0	0	0	0		0	0
ENSG00000268434	AC011530.4	0	0	0.18	0	0	0	0		0	0		0	0	0.03	0	0	0	0	0	0	0	0	0	0	0.114	0		0.367	0.22	0	0.155	0	0	0		0.061	0
ENSG00000268423	AC011551.3	0	0	0	0	0	0	0		0.197	0		0	0.068	0	0	0	0.155	0.16	0	0	0	0	0	0.109	0	0.154		0	0	0	0	0	0	0		0	0
ENSG00000267020	AC011558.5	1.025	0.795	0.306	1.206	0.862	1.668	3.331		0.328	1.461		0.559	0.338	0.914	0.474	0.68	0.389	0.4	0.416	0.226	0.473	0.677	0.833	0.544	0	1.539		0	0.279	0.43	1.183	1.339	0.829	1.01		1.238	1.209
ENSG00000263690	AC011591.1	0	0	0	0	0	0	0		0	0		0	0	0	0	0	0	0	0	0	0	0	0	0	0	0		0	0	0	0	0	0	0		0	0
ENSG00000223436	AC011625.1	0	0	0	0	0	0	0		0	0		0	0	0	0	0	0	0	0	0	0	0	0	0	0	0		0	0	0	0	0	0	0		0	0
ENSG00000252093	AC011626.1	0.463	0	0	0	0	0	0		0	0		0	0	0	0	0	0	0	0	0	0	0	0	0	0	0		0	0	0	0	0	0	0		0	0
ENSG00000259252	AC011648.1	0	0	0	0	0	0	0		0.195	0		0	0	0	0	0	0	0	0	0.067	0	0	0	0	0	0		0	0	0.085	0	0	0	0		0	0
ENSG00000265219	AC011652.1	0	0	0	0	0	0	0		0	0		0	0	0	0	0	0	0	0	0	0	0	0	0	0	0		0	0	0	0	0	0	0		0	0
ENSG00000266096	AC011652.2	0	0	0	0	0	0	0		0	0		0	0	0	0	0	0	0	0	0	0	0	0	0	0	0		0	0	0	0	0	0	0		0	0
ENSG00000216522	AC011718.1	0.087	0	0	0	0	0	0		0	0		0	0	0	0	0	0	0	0	0	0	0	0	0	0	0		0	0	0	0	0	0	0		0	0
ENSG00000223579	AC011718.2	0	0	0	0.029	0	0	0		0	0		0	0	0	0	0	0	0	0	0	0	0	0	0	0	0		0	0	0	0	0	0	0		0	0
ENSG00000227005	AC011718.3	0	0	0	0	0	0	0		0	0		0	0	0	0	0	0	0	0	0	0	0	0	0	0	0		0	0	0.129	0	0	0	0		0	0
ENSG00000204196	AC011737.2	0	0	0	0	0	0	0		0	0		0	0	0	0	0	0	0	0	0	0	0	0	0	0	0		0	0	0	0	0	0	0		0	0
ENSG00000252308	AC011738.1	0	0	0	0	0	0	0		0	0		0	0	0	0	0	0	0	0	0	0	0	0	0	0	0		0	0	0	0	0	0	0		0	0
ENSG00000231638	AC011738.4	0.059	0.046	0	0	0.017	0	0		0	0.056		0	0	0	0	0	0	0.186	0	0	0	0	0	0.016	0	0		0	0	0.017	0	0	0	0		0	1.153
ENSG00000231655	AC011742.3	0	0	0	0	0	0	0		0	0		0	0	0	0	0	0	0	0	0	0	0	0	0	0	0		0	0	0	0	0	0	0		0	0
ENSG00000227133	AC011742.5	0.2	0	0	0	0	0	0		0	0.379		0	0	0	0	0	0	0	0	0	0	0	0	0	0	0		0.363	0	0	0	0	0	0		0	0
ENSG00000231435	AC011747.3	0.084	0.065	0	0	0	0	0		0	0		0	0	0.025	0	0	0	0	0	0	0	0	0	0	0	0		0	0	0	0	0	0	0		0	0
ENSG00000236008	AC011747.4	0.097	0.113	0.035	0	0	0.044	0		0.025	0.018		0	0.006	0.009	0.018	0	0	0	0	0	0	0	0	0	0	0		0	0.011	0	0.015	0	0.016	0.019		0.053	0
ENSG00000231083	AC011747.6	0	0	0	0	0	0	0		0	0		0	0.101	0.091	0.284	0	0	0	0	0	0	0	0	0	0	0		0.279	0	0	0	0.2	0.248	0		0	0.161
ENSG00000235092	AC011747.7	0.126	0.587	0.251	0.396	0.024	0	0.05		0.108	0.4		0.031	0.028	0.012	0	0	0.064	0	0	0.037	0	0	0	0	0	0		0.076	0.046	0.188	0	0	0.068	0		0.203	0.176
ENSG00000212025	AC011748.1	0	0	0	0	0	0	0		0	0		0	0	0	0	0	0	0	0	0	0	0	0	0	0	0		0	0	0	0	0	0	0		0	0
ENSG00000231204	AC011752.1	0	0	0	0	0	0	0		0	0		0	0	0	0	0	0	0	0	0	0	0	0	0	0	0		0	0	0	0	0	0	0		0	0
ENSG00000230696	AC011753.5	0.284	0.33	0	0.223	0	0	0		0	0		0	0	0	0	0	0	0	0	0	0	0	0	0	0	0.213		0	0	0	0	0	0	0		0	0
ENSG00000230603	AC011753.6	0	0	0	0	0	0	0		0	0		0	0	0	0	0	0	0	0	0	0	0	0	0	0	0		0	0	0	0	0	0	0		0	0
ENSG00000224879	AC011754.1	0	0	0	0	0	0	0		0	0		0	0	0	0	0	0	0	0	0	0	0	0	0	0	0		0	0	0	0	0	0	0		0	0
ENSG00000269686	AC011755.1	0	0	0	0	0	0	0		0	0		0	0	0	0	0	0	0	0	0	0	0	0	0	0	0		0	0	0	0	0	0	0		0	0
ENSG00000234073	AC011816.1	0	0	0	0	0	0	0		0.305	0		0	0	0	0	0	0	0	0	0	0	0	0	0	0	0		0	0	0	0	0	0	0		0	0
ENSG00000212884	AC011841.1	0	0	0	0	0	0	0		0	0		0	0	0	0	0	0	0	0	0	0	0	0	0	0	0		0	0	0	0	0	0	0		0	0
ENSG00000266596	AC011841.10	0	0	0	0	0	0	0		0	0		0	0	0	0	0	0	0	0	0	0	0	0	0	0	0		0	0	0	0	0	0	0		0	0
ENSG00000215705	AC011841.2	0	0	0	0	0	0	0		0	0		0	0	0	0	0	0	0	0	0	0	0	0	0	0	0		0	0	0	0	0	0	0		0	0
ENSG00000220994	AC011841.3	0	0	0	0	0	0	0		0	0		0	0	0	0	0	0	0	0	0	0	0	0	0	0	0		0	0	0	0	0	0	0		0	0
ENSG00000221397	AC011841.4	0	0	0	0	0	0	0		0	0		0	0	0	0	0	0	0	0	0	0	0	0	0	0	0		0	0	0	0	0	0	0		0	0
ENSG00000221570	AC011841.5	0	0	0	0	0	0	0		0	0		0	0	0	0	0	0	0	0	0	0	0	0	0	0	0		0	0	0	0	0	0	0		0	0
ENSG00000221666	AC011841.6	0	0	0	0	0	0	0		0	0		0	0	0	0	0	0	0	0	0	0	0	0	0	0	0		0	0	0	0	0	0	0		0	0
ENSG00000221692	AC011841.7	0	0	0	0	0	0	0		0	0		0	0	0	0	0	0	0	0	0	0	0	0	0	0	0		0	0	0	0	0	0	0		0	0
ENSG00000263455	AC011841.8	0	0	0	0	0	0	0		0	0		0	0	0	0	0	0	0	0	0	0	0	0	0	0	0		0	0	0	0	0	0	0		0	0
ENSG00000265703	AC011841.9	0	0	0	0	0	0	0		0	0		0	0	0	0	0	0	0	0	0	0	0	0	0	0	0		0	0	0	0	0	0	0		0	0
ENSG00000229233	AC011891.5	0	0	0	0	0	0	0		0.128	0		0.146	1.192	1.251	0.618	1.064	2.433	1.253	0	0.177	0.37	0	0	0.426	0	0		0	0.218	0.448	0.617	0	0.324	0.79		2.663	0
ENSG00000226806	AC011893.3	0	0	0	0	0	0	0		0	0		0	0	0	0	0	0	0	0	0	0	0	0	0	0	0		0	0	0	0	0	0	0		0	0
ENSG00000265629	AC011897.1	0	0	0	0	0	0	0		0	0		0	0	0	0	0	0	0	0	0	0	0	0	0	0	0		0	0	0	0	0	0	0		0	0
ENSG00000228505	AC011897.2	0	0	0	0	0	0	0		0	0		0	0	0	0	0	0	0	0	0	0	0	0	0	0	0		0	0	0	0	0	0	0		0	0
ENSG00000231980	AC011899.10	0	0	0	0	0	0	0		0	0		0	0	0	0	0	0	0	0	0	0	0	0	0	0	0		0	0	0	0	0	0	0		0	0
ENSG00000233038	AC011899.9	0	0	0	0	0	0	0		0	0		0	0	0	0	0	0	0	0	0	0	0	0	0	0	0		0	0	0	0	0	0	0		0	0
ENSG00000224612	AC011901.2	0	0	0	0	0	0	0		0	0		0	0	0	0	0	0	0	0	0	0	0	0	0	0	0		0	0	0	0	0	0	0		0	0
ENSG00000257073	AC011933.1	0	0	0	0	0	0	0		0	0		0	0	0	0	0	0	0	0	0	0	0	0	0	0	0		0	0	0	0	0	0	0		0	0
ENSG00000228007	AC011933.2	3.777	0.628	0.805	0	0.756	0.703	0.319		2.248	2.051		2.16	1.069	0.561	0.832	0	0.409	0	1.754	1.072	0.996	0	1.228	0.859	0.608	1.215		0.491	0.882	0.754	0.831	1.057	0.872	0.532		0.815	1.981
ENSG00000265583	AC011994.1	1.698	0.659	0	1.332	0	0	0		0	0		0	0	0	0	0	0	0	0	0	0	0	0	0	0	0		0	0	0	0	0	0	0		0	0
ENSG00000237720	AC011995.1	0	0	0	0	0	0	0		0.097	0		0	0	0	0	0	0	0	0	0	0	0	0	0	0	0		0	0	0	0	0	0	0		0	0
ENSG00000228391	AC011995.3	0	0	0	0	0	0	0		0	0		0	0	0	0	0	0	0	0	0	0	0	0	0	0	0		0	0	0	0	0	0	0		0	0
ENSG00000222017	AC011997.1	0	0.325	0.3	0	0.094	0.219	0		0.161	0.16		0.061	0.055	0	0	0	0	0	0	0.037	0	0	0	0	0	0		0	0	0.047	0	0.11	0	0.331		0.051	0
ENSG00000236664	AC011998.1	0	0	0	0	0	0	0		0	0		0	0	0	0	0	0	0	0	0	0	0	0	0	0	0		0	0	0	0	0	0	0		0	0
ENSG00000229744	AC011998.2	0	0	0	0	0	0	0		0	0		0	0	0	0	0	0	0	0	0	0	0	0	0	0	0		0	0	0	0	0	0	0		0	0
ENSG00000227241	AC011998.4	0	0	0	0	0	0	0		0	0		0	0	0	0	0	0	0	0	0	0	0	0	0	0	0		0	0	0	0	0	0	0		0	0
ENSG00000214070	AC011999.1	0	0	0	0	0	0	0		0	0		0	0	0	0	0	0	0	0	0	0	0	0	0	0	0		0	0	0	0	0	0	0		0	0
ENSG00000266259	AC012003.1	0	0	0	0	0	0	0		0	0		0	0	0	0	0	0	0	0	0	0	0	0	0	0	0		0	0	0	0	0	0	0		0	0
ENSG00000172332	AC012005.2	0	0	0	0	0	0	0		0	0		0	0	0	0	0	0	0	0	0	0	0	0	0	0	0		0	0	0	0	0	0	0		0	0
ENSG00000221232	AC012047.1	0	0	0	0	0	0	0		0	0		0	0	0	0	0	0	0	0	0	0	0	0	0	0	0		0	0	0	0	0	0	0		0	0
ENSG00000221202	AC012050.1	0	0	0	0	0	0	0		0	0		0	0	0	0	0	0	0	0	0	0	0	0	0	0	0		0	0	0	0	0	0	0		0	0
ENSG00000227047	AC012065.4	0	0	0	0	0	0	0		0	0		0	0	0	0	0	0	0	0	0	0	0	0	0	0	0		0	0	0	0	0	0	0		0	0
ENSG00000233416	AC012065.5	0.231	0	0	0	0	0	0		0.444	0		0	0	0.206	0	0	0.35	0.361	0	0	0	0	0.15	0.123	0	0.347		0.42	0.252	0.258	0.711	0	0	0		0	0.121
ENSG00000260396	AC012065.7	1.567	0.795	0.431	0.662	0	0	0.071		4.867	22.109		0	0	0	0.037	0	0	0	0	0	0	0	0.078	0	0	0		0	0	0.101	0	0	0	0		0.255	0
ENSG00000213197	AC012066.1	1.373	0.194	0.372	0.392	0.07	0.081	0.295		0.96	1.66		0	0.165	0.111	0.231	0.331	0.189	0	0.101	0.276	0	1.647	0	0.066	0	0.187		0	1.087	0.209	2.497	0	0	0.492		0.151	0.327
ENSG00000269464	AC012067.1	0	0	0	0	0	0	0		0	0		0	0	0	0	0	0	0	0	0	0	0	0	0	0	0		0	0	0	0	0	0	0		0	0
ENSG00000179061	AC012074.1	0.237	0.367	0	0.371	0.133	0.308	0.28		0	0		0	0	0	0	0	0	0	0	0	0	0	0	0	0	0		0	0	0	0	0	0	0		0	0
ENSG00000235072	AC012074.2	0	0	0.247	0	0.116	0.135	0.122		0.132	0.393		0	0	0	0	0	0	0	0	0	0	0	0	0	0	0		0	0	0	0	0	0	0		0.499	0
ENSG00000231722	AC012075.1	0	0	0	0	0	0	0		0	0		0	0	0	0	0	0	0	0	0	0	0	0	0	0	0		0	0	0	0	0	0	0		0	0
ENSG00000235519	AC012075.2	0	0	0	0	0	0	0		0	0		0	0	0	0	0	0	0	0	0	0	0	0	0	0	0		0	0	0	0	0	0	0		0	0
ENSG00000218410	AC012078.2	0	0	0	0	0	0	0		0	0		0	0	0	0	0	0	0	0	0	0	0	0	0	0	0		0	0	0	0	0	0	0		0	0
ENSG00000216123	AC012119.1	0	0	0	0	0	0	0		0	0		0	0	0	0	0	0	0	0	0	0	0	0	0	0	0		0	0	0	0	0	0	0		0	0
ENSG00000228835	AC012123.1	0.104	0.04	0.031	0	0.146	0.034	0		0.067	0.396		0	0	0	0	0	0	0	0	0	0	0	0	0	0	0		0	0	0	0	0	0	0		0.945	0.109
ENSG00000234327	AC012146.7	6.172	4.552	5.734	3.81	3.005	1.12	2.869		7.587	6.346		0.295	1.537	0.662	0.686	0.537	1.228	1.264	0.411	0.581	0	0.534	0.921	0.43	0.685	1.519		0.184	0.882	0.452	1.869	1.057	0.327	1.196		1.344	0
ENSG00000222481	AC012150.1	0	0	0	0	0	0	0		0	0		0	0	0	0	0	0	0	0	0	0	0	0	0	0	0		0	0	0	0	0	0	0		0	0
ENSG00000221257	AC012175.1	0	0	0	0	0	0	0		0	0		0	0	0	0	0	0	0	0	0	0	0	0	0	0	0		0	0	0	0	0	0	0		0	0
ENSG00000263441	AC012181.1	0	0	0	0	0	0	0		0	0		0.65	0	0	0	0	0	0	0	0	0	4.715	0	0	0	0		0	0.973	0.499	0	0	0	0		0	0
ENSG00000233863	AC012215.1	0	0	0	0	0	0	0		0	0		0	0	0	0	0	0	0	0	0	0	0	0	0	0	0		0	0	0	0	0	0	0		0	0
ENSG00000221704	AC012305.1	0	0	0	0	0	0	0		0	0		0	0	0	0	0	0	0	0	0	0	0	0	0	0	0		0	0	0	0	0	0	0		0	0
ENSG00000204399	AC012306.2	0	0	0	0	0	0	0		0	0		0	0	0	0	0	0	0	0	0	0	0	0	0	0	0		0	0	0	0	0	0	0		0	0
ENSG00000228873	AC012307.2	0	0	0	0	0	0	0		0	0		0	0	0	0	0	0	0	0	0	0	0	0	0	0	0		0	0.479	0	0	0	0	0		0	0
ENSG00000226686	AC012309.5	0.079	0	0.024	0	0.022	0.026	0		0.178	0		0	0	0.035	0.171	0.158	0	0.062	0.032	0.017	0.073	0.209	0	0	0	0		0.072	0.173	0.199	0.244	0	0.128	0.156		0	0.166
ENSG00000269855	AC012313.1	0	0	0.435	0	0	0.296	0.054		0.058	0.346		0.133	0	0.027	0.112	0	0.138	0.285	0.074	0.08	0.168	0	0.178	0.145	0.103	0		0	0	0.051	0	0.119	0	0.179		0	0
ENSG00000224579	AC012314.19	0	0	0	0	0	0	0		0	0		0	0	0	0	0	0	0	0	0	0	0	0	0	0	0		0	0	0	0	0	0	0		0	0
ENSG00000223660	AC012314.20	0	0	0	0	0	0.138	0		0	0		0	0	0	0	0	0	0	0	0	0	0	0	0	0	0		0	0	0.118	0	0	0	0		0	0
ENSG00000237017	AC012314.8	0.271	0.226	0.062	0	0.023	0.027	0.025		0.027	0.198		0	0.028	0.019	0.051	0.055	0.032	0	0.017	0.046	0.154	0	0	0.011	0	0		0.038	0.091	0.035	0.032	0.054	0.034	0		0.063	0.044
ENSG00000224310	AC012317.1	0	0	0	0	0	0	0		0	0.113		0	0	0	0	0	0	0	0	0	0	0	0	0	0	0		0	0	0	0	0	0	0		0	0
ENSG00000261028	AC012322.1	0	0	0	0	0	0	0		0	0		0	0	0	0	0	0	0	0	0	0	0	0	0	0	0		0.183	0	0	0	0	0	0		0	0
ENSG00000265224	AC012353.1	0	0	0	0	0	0	0		0	0		0	0	0	0	0	0	0	0	0	0	0	0	0	0	0		0	0	0	0	0	0	0		0	0
ENSG00000225156	AC012354.6	0	0.6	0.019	0	0	0	0		0.021	0.123		0	0.064	0	0.02	0	0	0	0	0.057	0.06	0.085	0	0	0	0.048		0.059	0.07	0	0	0.042	0	0		0.896	0
ENSG00000231848	AC012354.8	0	0	0	0	0	0	0		0.12	0		0.137	0	0	0.116	0	0.285	0	0	0.249	0	0	0	0	0	0		0	0	0.105	0	0	0.304	0.37		0	0.099
ENSG00000227799	AC012358.4	0	0	0	0.19	0	0.157	0		0.271	0.115		0	0	0.072	0.075	0	0.275	0.189	0.098	0.027	0.111	0	0	0.032	0	0.091		0	0	0.034	0	0.316	0	0		0	0
ENSG00000203327	AC012358.7	1.04	0.953	0.564	0.593	0	0	0		0	0.359		0	0.062	0.169	0.233	0.251	0	0.148	0	0.084	0.349	0	0	0.151	0	0.284		0	0.103	0.211	0	0	0	0.932		0	0.05
ENSG00000240401	AC012358.8	0.229	0.244	0.154	0.09	0	0.019	0		0.899	0.762		0.021	0.019	0.009	0	0	0	0	0	0	0	0.076	0.056	0	0	0		0.104	0.031	0.032	0	0.037	0	0.056		0	0.015
ENSG00000268556	AC012360.1	0	0	0	0	0	0	0		1.85	0		0	0	0	0	0	0	0	0	0	0	0	0	0	0	0		0	0	0	0	0	0	0		0	0
ENSG00000268809	AC012360.2	0	0	0	0	0	0	0		0	0		0	0	0	0	0	0	0	0	0	0	0	0	0	0	0		0	0	0	0	0	0	0		0	0
ENSG00000235319	AC012360.4	0	0	0	0	0	0	0		0.247	0		0.094	0.085	0.153	0.079	0.17	0	0	0.209	0.057	0	0	0.167	0.068	0	0		0	0	0.431	0	0	0.208	0.506		0	0
ENSG00000238273	AC012360.6	0	0	0	0.104	0	0	0		0	0		0	0.044	0	0	0	0	0	0	0	0	0	0.022	0	0	0		0	0	0	0	0.043	0	0		0	0
ENSG00000236436	AC012361.1	0	0	0	0	0	0	0		0	0		0	0	0	0	0	0	0	0	0	0	0	0	0	0	0		0	0	0	0	0	0	0		0	0
ENSG00000265454	AC012362.1	0	0	0	0	0.783	0	0		0	0		0	0	0	0	0	0	0	0	0	0	0	0	0	0	0		0	0	0	0	0	0	0		0	0
ENSG00000213081	AC012362.3	0	0	0	0	0	0	0		0	0		0	0	0	0	0	0	0	0	0	0	0	0	0	0	0		0	0	0	0	0	0	0		0	0
ENSG00000243104	AC012363.10	0	0	0	0	0	0	0		0	0		0	0	0	0	0	0	0	0	0	0	0	0	0	0	0		0	0	0	0	0	0	0		0	0
ENSG00000235840	AC012363.13	0	0	0	0	0	0	0		0	0		0	0	0.046	0	0	0	0	0	0	0	0	0	0	0	0		0	0	0	0	0	0	0		0	0
ENSG00000224789	AC012363.4	0.452	0.467	1.078	0.473	0.929	1.961	1.513		0.193	0.859		0.987	3.78	1.701	1.208	4.196	1.828	4.235	0.734	1.663	2.224	0	4.898	8.313	6.284	8.818		2.465	1.641	6.23	2.782	2.165	1.461	2.968		4.548	0.237
ENSG00000236878	AC012363.7	0	0	0	0	0	0	0		0	0		0	0	0	0	0	0	0	0	0	0	0	0	0	0	0		0	0	0	0	0	0	0		0	0
ENSG00000227788	AC012363.8	0	0	0	0	0	0	0		0	0		0	0	0	0	0	0	0	0	0	0	0	0	0	0	0		0	0	0	0	0	0	0		0	0
ENSG00000228898	AC012365.3	0	0	0	0	0	0	0		0	0		0	0	0	0	0	0	0	0	0	0	0	0	0	0	0		0	0	0	0	0	0	0		0	0
ENSG00000228079	AC012368.1	0.154	0	0.092	0.241	0	0.3	0		0.099	0.292		0	0.102	0	0	0	0	0.24	0	0	0	0	0	0	0	0		0	0	0	0.237	0	0	0		0	0
ENSG00000232693	AC012370.2	0	0	0	0	0	0	0		0	0		0	0	0	0	0	0	0	0	0	0	0	0.106	0	0	0		0	0	0	0	0	0	0		0	0
ENSG00000234255	AC012370.3	0	0	0	0	0	0	0		0	0		0	0	0	0	0	0	0	0	0	0	0	0	0	0	0		0	0	0	0	0	0	0		0	0
ENSG00000235883	AC012379.1	0	0	0	0	0	0	0		0	0		0	0	0	0	0	0	0	0	0	0	0	0	0	0	0		0	0	0	0	0	0	0		0	0
ENSG00000265463	AC012391.1	0	0	0	0	0	0	0		0	0		0	0	0	0	0	0	0	0	0	0	0	0	0	0	0		0	0	0	0	0	0	0		0	0
ENSG00000268343	AC012414.1	0	0	0	0	0	0	0		0	0		0.185	0	0.567	0.078	0	0	0	0.103	0.281	0	0	0.414	0.337	0	0.764		0	0	0	0	0.166	0.206	0.251		0	0
ENSG00000251564	AC012441.1	0	0	0	0	0	0	0		0	0		0	0	0	0	0	0	0	0	0	0.404	0	0	0	0	0		0	0	0	0	0	0	0		0	0
ENSG00000243389	AC012442.5	0	0	0.243	0.32	0	0.663	0.482		0	0.387		0.297	0	0	0	0.27	0.309	0	0.331	0	0	0	0.398	0.216	0	0		0	0	0.114	0	0	0	0		0.369	0
ENSG00000228251	AC012442.6	0.327	0.381	0.195	0.257	0.184	0.107	0.484		0.63	0		0	0.216	0.097	0.404	0.434	0	0.256	0	0.145	0.302	0	0.319	0.174	0.185	0.492		0	0.535	0.458	0	0.214	0.529	0		0.395	0.086
ENSG00000229550	AC012445.1	0	0	0	0	0	0	0		0	0		0	0	0	0	0	0	0	0	0	0	0	0	0	0	0		0	0	0	0	0	0	0		0	0
ENSG00000237532	AC012451.1	0	0	0	0	0	0	0		0	0		0	0	0	0	0	0	0	0	0	0	0	0	0	0	0		0	0	0	0	0	0	0		0	0
ENSG00000203363	AC012454.4	0	0	0	0	0	0	0		0	0.165		0	0	0	0	0	0	0	0	0	0	0	0	0	0	0		0	0	0	0	0	0	0		0	0
ENSG00000203643	AC012456.3	0	0	0	0	0	0	0		0	0		0	0	0	0	0	0	0	0	0	0	0	0	0	0	0		0	0	0	0	0	0	0		0	0
ENSG00000230790	AC012456.4	0.154	0.239	0.092	0	0	0.1	0		0	0		0	0.102	0.046	0	0.205	0	0	0	0.068	0	0	0	0.246	0	0		0	0	0	0	0	0.25	0		0.28	0
ENSG00000230452	AC012457.2	0	0	0	0	0	0	0		0	0		0	0	0	0	0	0	0	0	0	0	0	0	0	0	0		0	0	0	0	0	0	0		0	0
ENSG00000230695	AC012462.1	0	0.513	0.394	0	0	0.861	0		0	0		0	0	0	0	0	0	0	0	0	0	0	0.43	0	0	0.992		1.202	0	0	1.018	0	0	0		0	0
ENSG00000225166	AC012462.2	0.105	0	0	0	0	0	0		0	0		0	0	0	0	0	0	0	0	0	0	0.277	0	0	0	0		0	0	0	0	0	0	0		0	0
ENSG00000228618	AC012462.3	0	0	0	0	0	0	0		0	0		0	0	0	0	0	0	0	0	0	0	0	0	0	0	0		0	0	0	0	0	0	0		0	0
ENSG00000222888	AC012467.1	0	0	0	0	0	0	0		0	0		0	0	0	0	0	0	0	0	0	0	0	0	0	0	0		0	0	0	0	0	0	0		0	0
ENSG00000268396	AC012485.1	0	0	0	0	0	0	0		0	0		0	0	0	0	0	0	0	0	0	0	0	0	0	0	0		0	0	0	0	0	0	0		0	0
ENSG00000232306	AC012485.2	0	0	0	0	0	0	0		0	0		0	0	0	0	0	0	0	0	0	0	0	0	0	0	0		0	0	0	0	0	0	0		0	0
ENSG00000214184	AC012487.2	1.192	0.925	0.647	0.85	0.486	0.847	0.704		0.347	0.824		0.079	0.286	0.451	0.401	0.144	0.164	0.508	0.088	0.287	0.2	0.286	0.423	0.23	0.367	0.814		0	0.472	0.303	0.334	0.566	0.35	0.641		0.851	0.284
ENSG00000238029	AC012493.1	0.114	0.088	0	0	0	0	0		0	0		0.083	0.075	0	0.07	0	0	0.178	0	0.201	0.21	0	0.222	0.121	0.257	0.171		0	0.124	0.191	0	0.149	0	0		0	0.06
ENSG00000269383	AC012493.2	0.286	0	0	0	0	0	0		0	0		0	0	0	0	0	0	0	0	0	0	0	0	0	0	0		0	0	0	0	0	0	0		0	0
ENSG00000229494	AC012494.1	0	0	0	0	0	0	0		0	0		0	0	0	0	0	0	0	0	0	0	0	0	0	0	0		0	0	0	0	0	0	0		0	0
ENSG00000228374	AC012497.2	0	0	0	0	0	0	0		0	0		0	0	0	0	0	0	0	0	0	0	0	0	0	0	0		0	0	0	0	0	0	0		0	0
ENSG00000229941	AC012499.1	0	0	0	0	0	0	0		0	0		0	0	0	0	0	0	0	0	0	0	0	0	0	0	0		0	0	0	0	0	0	0		0.212	0
ENSG00000214024	AC012501.1	0	0	0	0	0	0	0		0.123	0		0	0	0	0	0	0	0	0	0	0	0	0	0	0	0		0	0	0	0	0	0	0		0	0
ENSG00000227400	AC012501.2	0.264	0	0	0	0.049	0	0		0	0.167		0	0.349	0.34	0.163	0	0.134	0.275	0	0.155	0	0	0.057	0.561	0	0		0.16	0	0.148	0.135	0.23	0.854	0.694		0	0.092
ENSG00000242575	AC012501.3	1.014	0.105	0	0	0	0	0.08		0.043	0		0.394	1.295	0.864	0.792	0.448	1.436	1.267	0	0.299	0	0.179	0.22	0.538	0.076	0.304		0.123	0.295	0.076	0	0.707	1.858	0.266		0.041	0.035
ENSG00000223530	AC012506.1	0	0	0	0	0	0	0		0	0		0	0	0	0	0	0	0	0	0	0	0	0	0	0	0		0	0	0	0	0	0	0		0	0
ENSG00000233714	AC012506.2	0	0	0	0	0	0	0		0	0		0	0	0	0	0	0	0	0	0	0	0	0	0	0	0		0	0	0	0	0	0	0		0	0
ENSG00000223634	AC012506.3	0.162	0	0.194	0	0	0	0.096		0	0		0	0	0.048	0	0	0	0	0	0.072	0	0	0	0	0	0.244		0	0	0	0	0	0	0		0	0
ENSG00000235497	AC012506.4	0	0.089	0	0	0.065	0	0		0	0		0	0	0.034	0.071	0	0	0	0	0	0	0	0	0	0	0		0	0.126	0.064	0	0	0	0		0	0
ENSG00000232520	AC012507.3	0	0	0	0	0	0	0		0	0		0	0	0	0	0.051	0	0	0	0	0	0	0	0	0	0		0	0	0	0	0	0	0		0	0
ENSG00000230385	AC012507.4	0	0	0	0	0.081	0	0		0	0		0	0	0	0	0	0	0.225	0	0	0	0	0	0	0	0		0	0	0	0	0	0	0		0.087	0.151
ENSG00000226539	AC012512.1	0	0	0	0	0.068	0	0		0	0		0	0	0	0	0	0	0	0	0	0	0	0	0	0	0		0	0	0	0	0	0	0		0	0
ENSG00000236478	AC012513.4	0	0	0	0	0	0	0		0	0		0	0	0	0	0	0	0	0	0	0	0	0	0	0	0		0	0	0	0	0	0	0		0	0
ENSG00000231092	AC012513.6	0	0	0	0	0	0	0		0	0		0	0	0	0	0	0	0	0	0	0	0	0	0	0	0		0	0	0	0	0	0	0		0	0
ENSG00000271090	AC012531.23	0	0	0	0	0	0	0		0	0		0	0	0	0	0	0	0	0	0	0	0	0	0	0	0		0	0	0	0	0	0	0		0	0
ENSG00000260597	AC012531.25	0	0	0	3.6	0	0	0		0	0		0	0	0	0.02	0	0	0	0	0	0.06	0	0	0	0	0		0	0.035	0	0	0	0	0.064		0.02	0
ENSG00000263732	AC012564.1	0	0	0	0	0	0	0		0	0		0	0	0	0	0	0	0	0	0	0	0	0	0	0	0		0	0	0	0	0	0	0		0	0
ENSG00000226994	AC012593.1	0.026	0	0	0	0	0	0		0	0		0	0	0	0	0	0	0	0	0	0	0	0	0	0	0		0	0	0	0	0	0	0		0	0
ENSG00000231898	AC012594.1	0	0	0	0	0	0	0		0	0		0	0	0	0	0	0	0	0	0	0	0	0	0	0	0		0	0	0	0	0	0	0		0	0
ENSG00000266090	AC012603.1	0	0	0	0	0	0	0		0	0		0	0	0	0	0	0	0	0	0	0	0	0	0	0	0		0	0	0	0	0	0	0		0	0
ENSG00000253406	AC012613.2	0	0	0	0	0	0	0		0	0		0	0	0	0	0	0	0	0	0	0	0	0	0	0	0		0	0	0	0	0	0	0		0	0
ENSG00000198683	AC012615.1	0	0	0	0	0	0	0		0	0		0	0	0	0	0	0	0	0	0	0	0	0	0	0	0		0	0	0	0	0	0	0		0	0
ENSG00000265650	AC012627.1	2.221	1.722	0	0	0	0	0		0.712	2.11		0	0	0.99	0	1.473	0	1.734	0	0	0	0	0	0	1.252	0		0	2.419	0	1.709	0	0	0		0	0
ENSG00000252059	AC012667.1	0	0	0	0	0	0	0		0	0		0	0	0	0	0	0	0	0	0	0	0	0	0	0	0		0	0	0	0	0	0	0		0	0
ENSG00000234938	AC012668.1	0	0	0	0	0	0	0		0	0		0	0	0	0	0	0	0	0	0	0	0	0	0	0	0		0	0	0	0	0	0	0		0	0
ENSG00000237525	AC012668.2	0.128	0.033	0.025	0	0.024	0.028	0		0.055	0		0	0.028	0	0.079	0	0	0.133	0	0.019	0	0	0	0.045	0	0		0	0	0	0	0	0	0		0	0.067
ENSG00000227981	AC012668.3	0	0	0	0	0	0	0		0.243	0		0	0	0	0	0	0	0	0	0	0	0	0	0	0	0		0	0	0	0	0	0	0		0	0
ENSG00000220999	AC012671.1	0	0	0	0	0	0	0		0	0		0	0	0	0	0	0	0	0	0	0	0	0	0	0	0		0	0	0	0	0	0	0		0	0
ENSG00000224291	AC012671.2	0.427	0	1.018	0	0	0	0		0.273	0		0	0	0	0.263	0	0	0	0	0	0	0	0.277	0	0	0		0	0	0	0	0	0	0		0	0
ENSG00000221619	AC012671.3	0	0	0	0	0	0	0		0	0		0	0	0	0	0	0	0	0	0	0	0	0	0	0	0		0	0	0	0	0	0	0		0	0
ENSG00000266309	AC012671.4	0	0	0	0	0	0	0		0	0		0	0	0	0	0	0	0	0	0	0	0	0	0	0	0		0	0	0	0	0	0	0		0	0
ENSG00000226130	AC013248.2	0	0	0	0	0	0	0		0	0		0	0	0	0	0	0	0	0	0	0	0	0	0	0	0		0	0	0	0	0	0	0		0	0
ENSG00000233444	AC013262.1	0	0	0	0	0	0	0		0	0		0	0	0	0	0	0	0	0	0	0	0	0	0	0	0		0	0	0	0	0	0	0		0	0
ENSG00000231621	AC013264.2	0	0	0	0	0	0	0		0	0		0	0	0	0	0	0	0	0	0	0	0	0.248	0.101	0	0		0	0	0	0	0	0	0		0	0
ENSG00000237953	AC013267.1	0	0.503	0	0	0	0	0		0	0		0	0	0	0	0	0	0	0	0	0	0	0	0	0	0		0.59	0	0	0	0	0	0		0	0
ENSG00000212091	AC013268.1	0	0	0	0	0	0	0		0	0		0	0	0	0	0	0	0	0	0	0	0	0	0	0	0		0	0	0	0	0	0	0		0	0
ENSG00000235721	AC013268.3	0	0	0.022	0	0	0.024	0		0.024	0		0	0	0.011	0.046	0	0	0	0	0.049	0	0	0.024	0	0	0		0	0	0.062	0.057	0	0.06	0		0.023	0
ENSG00000229730	AC013268.4	0	0	0	0	0	0	0		0	0		0	0	0	0	0	0	0	0	0	0	0	0	0	0	0		0	0	0	0	0	0	0		0	0
ENSG00000256066	AC013269.1	0	0	0	0	0	0	0		0	0		0	0	0	0	0	0	0	0	0	0	0	0	0	0	0		0	0	0	0	0	0	0		0	0
ENSG00000225819	AC013269.3	0	0	0	0	0	0	0		0	0		0	0	0	0	0	0	0	0	0	0	0	0	0	0	0		0	0	0	0	0	0	0		0	0
ENSG00000225341	AC013269.4	0	0	0	0	0	0	0		0	0		0	0	0	0	0	0	0	0	0	0	0	0	0	0	0		0	0	0	0	0	0	0		0	0
ENSG00000184761	AC013269.5	0	0	0	0	0	0	0		0	0		0	0	0	0	0	0	0	0	0	0	0	0	0	0	0		0	0	0	0	0.068	0	0		0	0
ENSG00000186148	AC013271.3	0	0	0	0	0	0.051	0		0	0		0	0	0	0	0	0	0	0	0.009	0	0	0	0	0	0.029		0	0	0	0	0	0	0		0	0
ENSG00000265553	AC013275.1	0	0	0	0	0	0	0		0	0		0	0	0	0	0	0	0	0	0	0	0	0	0	0	0		0	0	0	0	0	0	0		0	0
ENSG00000231013	AC013275.2	0.083	0.289	0.074	0.13	0.023	0.054	0		0.027	0.079		0.151	0	0	0.026	0	0	0	0	0	0.077	0	0	0	0	0		0	0	0.046	0.064	0	0	0		12.393	0.022
ENSG00000221625	AC013283.1	1.991	2.316	2.376	7.81	0	0.648	0.588		9.571	9.461		0	3.288	2.367	1.842	0	3.02	3.11	0	1.319	1.837	0	3.884	2.113	4.49	2.989		0	1.084	4.451	0	2.601	4.828	5.885		7.815	6.787
ENSG00000272888	AC013394.2	12.663	18.114	8.369	11.971	8.376	8.954	7.816		7.453	16.725		9.215	9.098	8.321	9.567	9.059	8.968	9.021	6.738	6.686	9.002	16.484	6.547	7.331	8.382	11.364		8.551	17.532	11.516	19.432	7.774	7.034	8.343		10.851	4.901
ENSG00000232723	AC013399.3	0	0	0	0	0	0	0		0	0		0	0	0	0	0	0	0	0	0	0	0	0	0	0	0		0	0	0	0	0	0	0		0	0
ENSG00000229395	AC013401.1	0	0	0	0	0	0	0		0	0		0	0	0	0	0	0	0	0	0	0	0	0	0	0	0		0	0	0	0	0	0	0		0	0
ENSG00000232227	AC013401.2	0	0	0	0	0	0	0		0	0		0	0	0	0	0	0	0	0	0	0	0	0	0	0	0		0	0	0	0	0	0	0		0	0
ENSG00000221654	AC013402.1	0	0	0	0	0	0	0		0	0		0	0	0	0	0	0	0	0	0	0	0	0	0	0	0		0	0	0	0	0	0	0		0	0
ENSG00000236109	AC013402.3	0	0	0	0	0	0	0		0	0		0	0	0	0	0	0	0	0	0	0	0	0	0	0	0		0	0	0	0	0	0	0		0	0
ENSG00000231626	AC013402.4	0	0	0	0	0	0	0		0	0		0	0	0	0	0	0	0	0	0	0	0	0	0	0	0		0	0	0	0	0	0	0		0	0
ENSG00000230690	AC013402.5	0	0	0	0	0	0	0		0	0		0	0	0	0	0	0	0	0	0	0	0	0	0	0	0		0	0	0	0	0	0	0		0	0
ENSG00000236099	AC013403.13	0	0	0	0	0	0	0		0	0		0.24	0	0	0	0.437	0.5	0	0	0	0	0	0	0	0	0		0	0	0	0	0	0	0		0	0
ENSG00000231017	AC013404.1	0	0	0	0	0	0	0		0	0		0	0	0	0	0	0	0	0	0	0	0	0	0	0	0		0	0	0	0	0	0	0		0	0.182
ENSG00000221289	AC013406.1	0	0	0	0	0	0	0		0	0		0	0	0	0	0	0	0	0	0	0	0	0	0	0	0		0	0	0	0	0	0	0		0	0
ENSG00000237016	AC013410.1	0	0	0	0	0	0	0		0	0		0	0	0	0	0	0	0	0	0	0	0	0	0	0	0		0	0	0	0	0	0	0		0	0
ENSG00000237617	AC013410.2	0	0	0	0	0	0	0		0	0		0	0	0	0	0	0	0	0	0	0	0	0	0	0	0		0	0	0	0	0	0	0		0	0
ENSG00000234658	AC013429.4	0	0	0	0	0	0.134	0		0.132	0.78		0	0	0	0	0	0	0	0	0	0	0	0	0	0	0		0	0	0	0	0	0	0		0	0
ENSG00000234995	AC013429.5	0	0	0	0	0	0	0		0	0		0	0	0	0	0	0	0	0	0	0	0	0	0	0	0		0	0	0	0	0	0	0		0	0
ENSG00000228596	AC013436.6	0	0	0	0	0	0	0		0	0		0	0	0	0	0	0	0	0	0	0	0	0	0	0	0		0	0	0	0	0	0	0		0	0
ENSG00000224288	AC013437.2	0	0	0	0	0	0	0		0	0		0	0	0	0	0	0	0	0	0	0	0	0	0	0	0		0	0	0	0	0	0	0		0	0
ENSG00000236300	AC013437.4	0	0	0	0	0	0	0		0	0		0	0	0	0	0	0	0	0	0	0	0	0	0	0	0		0	0	0	0	0	0	0		0	0
ENSG00000225476	AC013437.6	0	0	0	0	0	0	0		0	0		0	0	0	0	0	0	0	0	0	0	0	0	0	0	0		0	0	0	0	0	0	0		0	0
ENSG00000231766	AC013437.7	0	0	0	0	0	0	0		0	0		0	0	0	0	0	0	0	0	0	0	0	0	0	0	0		0	0	0	0	0	0	0		0	0
ENSG00000233996	AC013439.4	0	0	0	0	0	0	0		0	0		0	0	0.083	0.043	0	0	0	0	0.062	0	0	0	0.037	0	0		0	0.228	0	0.108	0	0	0.138		0	0
ENSG00000196085	AC013442.1	0	0	0	0	0	0	0		0	0		0	0	0	0	0	0	0	0	0	0	0	0	0	0	0		0	0	0	0	0	0	0		0	0
ENSG00000229781	AC013444.1	0	0	0.027	0	0	0	0		0	0		0	0	0	0	0	0	0	0	0	0	0	0	0	0	0.068		0	0	0	0	0	0	0		0	0
ENSG00000221169	AC013444.2	0	0	0	0	0	0	0		0	0		0	0	0	0	0	0	0	0	0	0	0	0	0	0	0		0	0	0	0	0	0	0		0	0
ENSG00000231189	AC013448.1	0	0	0	0	0	0	0		0	0		0	0	0	0	0	0	0	0	0	0	0	0	0	0	0		0	0	0	0	0	0	0		0	0
ENSG00000235610	AC013448.2	0	0	0	0	0	0	0		0	0		0	0	0	0	0	0	0	0	0	0	0	0	0	0	0		0	0	0	0	0	0	0		0	0
ENSG00000268412	AC013449.1	0.849	0.329	2.026	0.666	1.785	0.967	1.129		0.952	0.403		0.154	0.701	0.757	0.393	0.845	0.644	1.326	0.862	0.562	0.392	0.56	0.276	0.338	0.957	1.912		0.386	0.462	0.356	1.961	1.387	0.686	1.255		0.513	0.557
ENSG00000229727	AC013460.1	0	0.041	0.016	0	0	0	0		0	0		0	0	0	0.049	0.035	0	0	0	0	0	0	0	0.014	0	0		0	0	0	0	0	0	0		0	0
ENSG00000236283	AC013463.2	0	0	0.081	0	0	0	0		0.175	0.778		0	0	0	0.084	0	0	0	0	0.06	0	0	0	0	0	0		0	0.594	0.305	0.21	0.178	0	0		3.542	0
ENSG00000227180	AC013467.1	0	0	0	0	0	0	0		0	0		0	0	0	0	0	0	0	0	0	0	0	0	0	0	0		0	0	0	0	0	0	0		0	0
ENSG00000231145	AC013468.1	1.804	0	0	0	0	0	0		0	0		0	0	0	0	0	0	0	0	0	0	0	0	0	0	0		0	0	0	0	0	2.917	0		0	0
ENSG00000267963	AC013469.1	0	0	0	0	0	0	0		0	0		0	0	0	0	0	0	0	0	0	0	0	0	0	0	0		0	0	0	0	0	0	0		0	0
ENSG00000236048	AC013470.6	1.668	1.632	1.298	0.797	1.016	0.614	1.414		1.162	0.551		0.264	0.91	0.776	1.387	0.577	0.55	0.113	0.295	0.897	0	0.575	0.896	0.808	0.327	0.98		0.396	0.474	1.5	0.335	0.379	0.235	0		0.307	0.495
ENSG00000224667	AC013470.8	0.562	0.291	0.112	0.588	0	0	0		0.12	0		0	0	0	0	0	0	0	0	0	0	0	0	0	0	0		0	0	0	0	0	0	0		0	0
ENSG00000205500	AC013472.3	0.034	0.026	0	0.106	0	0	0		0.043	0.064		0	0	0	0	0	0	0	0	0	0	0	0	0	0	0.051		0	0	0.038	0	0	0	0		0	0
ENSG00000230286	AC013472.4	0	0	0	0	0	0	0		0	0		0	0	0.084	0	0	0	0	0	0	0	0	0	0	0	0		0	0	0	0	0	0	0		0	0
ENSG00000235128	AC013474.4	0	0	0	0.17	0	0	0.064		0.069	0.412		0	0	0	0	0	0	0	0	0	0	0	0	0	0	0		0	0	0	0	0	0	0		0	0
ENSG00000265621	AC013476.1	0	0	0	0	0	0	0		0	0		0	0	0	0	0	0	0	0	0	0	0	0	0	0	0		0	0	0	0	0	0	0		0	0
ENSG00000263596	AC013477.1	0	0	0	0	0	0	0		0	0		0	0	0.211	0	0	0	0	0	0	0	0	0	0	0	0		0	0	0	0	0	0	1.399		0	0
ENSG00000226398	AC013480.2	0	0	0	0	0.14	0	0		0	0		0	0	0	0	0	0	0	0	0	0	0	0	0	0	0		0	0	0	0	0	0	0		0.453	0
ENSG00000221391	AC013489.1	0	0	0	0	0	0	0		0	0		0	0	0	0	0	0	0	0	0	0	0	0	0	0	0		0	0	0	0	0	0	0		0	0
ENSG00000264059	AC013558.1	0	0	0	0	0	0	0		0	0		0	0	0	0	0	0	0	0	0	0	0	0	0	0	0		0	0	0	0	0	0	0		0	0
ENSG00000226972	AC013717.3	0.713	1.244	1.914	1.957	1.199	1.392	1.263		2.056	0.339		1.167	0.589	0.794	0.33	0.473	1.352	0.278	2.172	1.259	0.987	0.47	0.811	0.662	1.407	0.268		0.648	0.776	1.195	0.549	0.466	1.152	1.405		0.861	1.215
ENSG00000255674	AC013718.1	0	0	0	0	0	0	0		0	0		0	0	0	0	0	0	0	0	0	0	0	0	0	0	0		0	0	0	0	0	0	0		0	0
ENSG00000232597	AC013727.1	0	0	0	0	0	0	0		0	0		0	0	0	0	0	0	0	0	0	0	0	0	0	0	0		0	0	0	0	0	0	0		0	0.078
ENSG00000236141	AC013727.2	0	0	0	0	0	0	0		0	0		0	0	0	0	0	0	0	0	0	0	0	0	0	0	0		0	0	0	0	0	0	0		0	0
ENSG00000215934	AC013731.1	0	0	0	0	0	0	0		0.721	0		0	0	0	0	0	0	0	0	0	0	0	0	0	0	0		0	0	0	0	0	0	0		0	0
ENSG00000234595	AC013733.3	0	0	0	0	0	0	0		0	0		0	0	0	0	0	0	0	0	0	0	0	0	0	0	0		0	0	0	0	0	0	0		0	0
ENSG00000225570	AC013733.4	0	0	0	0	0	0	0		0	0		0	0	0	0	0	0	0	0	0	0	0	0	0	0	0		0	0	0	0	0	0	0		0	0
ENSG00000223873	AC013733.5	0	0	0	0	0	0.246	0		0.363	0		0.137	0	0.056	0	0	0	0.295	0	0	0	0	0	0	0	0		0	0	0	0	0	0	0		0	0
ENSG00000263921	AC013737.1	1.666	0	0	0	0	0	0		0	0		0	0	0	0	0	0	0	0	0	0	0	0	0	0	0		0	0	0	0	0	0	0		0	0
ENSG00000221137	AC013751.1	0	0	0	0	0	0	0		0	0		0	0	0	0	0	0	0	0	0	0	0	0	0	0	0		0	0	0	0	0	0	0		0	0
ENSG00000265208	AC015600.1	0	0	0	0	0	0	0		0	0		0	0	0	0	0	0	0	0	0	0	0	0	0	0	0		0	0	0	0	0	0	0		0	0
ENSG00000269810	AC015660.1	0	0	0	0	0	0	0		0	0		0	0	0	0	0	0	0	0	0	0	0	0	0	0	0		0	0	0	0	0	0	0		0	0
ENSG00000266728	AC015688.3	0.237	0	0	0	0	0	0		0	0		0	0	0	0	0.157	0	0	0	0.052	0	0	0	0	0	0		0	0	0	0	0	0	0		0	0
ENSG00000239920	AC015691.13	0	0	0	0	0	0	0		0	0		0	0.107	0	0	0	0	0	0	0.071	0	0	0	0.086	0	0		0	0	0.09	0	0	0	0		0	0
ENSG00000231096	AC015726.1	0	0	0	0	0	0	0		0	0		0	0	0	0	0	0	0	0	0	0	0	0	0	0	0		0	0	0	0	0	0	0		0	0
ENSG00000203314	AC015815.1	0	0.498	0.383	0	0	0	0		0.822	0		0	0	0.191	0	0.851	0	0	0	0	0	0	0	0	0	0		0	0	0.359	0	0	0	1.264		0	0
ENSG00000203315	AC015815.2	6.337	8.192	0	7.734	0	0	0		1.354	6.692		0.512	0	1.256	0.869	0.934	0	1.1	0	0	0	0	0	0	0	0		1.28	0.767	1.968	1.084	1.84	0	0		0	0
ENSG00000203316	AC015815.3	0	0	0	0	0	0	0		0	0		0	0	0	0	0	0	0	0	0	0	0	0	0	0	0		0	0	0	0	0	0	0		0	0
ENSG00000203317	AC015815.4	0	0	0	0	0	0	0		0	0		0	0	0	0	0	0	0	0	0	0	0	0	0	0	0		0	0	0	0	0	0	0		0	0
ENSG00000203318	AC015815.5	0	0	0	0	0	0	0		0	0		0	0	0	0	0	0	0	0	0	0	0	0	0	0	0		0	0	0	0	0.857	0	0		0	0
ENSG00000213135	AC015815.6	0	0	0	0	0	0	0		0	0		0	0	0	0	0	0	0	0	0	0	0	0	0	0	0		0	0	0	0	0	0	0		0	0
ENSG00000225646	AC015815.7	0	0	0	0	0	0	0		0	0		0	0	0	0	0	0	0	0	0	0	0	0	0	0	0		0	0	0	0	0	0	0		0	0
ENSG00000228733	AC015815.8	0	0	0	0	0	0	0		0	0		0	0	0	0	0	0	0	0	0	0	0	0	0	0	0		0	0	0	0	0	0	0		0	0
ENSG00000205215	AC015818.3	0	0	0	0	0	0	0		0	0		0	0	0	0	0	0	0	0	0	0	0	0	0	0	0		0	0	0	0	0	0	0		0	0
ENSG00000266042	AC015818.6	0	0	0	0	0	0	0		0	0		0	0	0	0	0	0	0	0	0	0	0	0	0	0	0		0	0	0	0	0	0	0		0	0
ENSG00000265837	AC015820.1	0	0	0	0	0	0	0		0	0		0	0	0	0	0	0	0	0	0	0	0	0	0	0	0		0	0	0	0	0	0	0		0	0
ENSG00000267578	AC015849.12	0	0.164	0.253	0	0	0	0		0	0		0	0	0	0	0	0	0	0	0	0	0	0	0	0	0		0	0	0	0	0	0	0		0	0
ENSG00000267347	AC015849.13	2.263	1.277	0.245	0.323	0.461	0	0.243		1.45	1.173		0	0	0.122	0.508	0	0	0	0.334	0.182	0.38	1.629	0	0	0	0		0	0.672	0.23	0.95	0	0	0		0	0.216
ENSG00000267326	AC015849.14	0.365	0.425	0.109	0	0.307	0.476	0		0.117	0.347		0	0.121	0.163	0.338	0	0	0	0	0	0	0.482	0.238	0.097	0	0		0.997	0.199	0.204	0	0.239	0.295	0		0.441	0
ENSG00000266999	AC015849.16	0.151	0.666	0.575	0.355	0.068	0.069	0.062		0.193	0.143		0.307	0.06	0.479	0.195	0.04	0.046	0.141	0.379	0.106	0.056	0.08	0.049	0.024	0	0		0	0.016	0.177	0	0.118	0.438	0.208		0.082	0.016
ENSG00000267025	AC015849.19	0	0.138	0	0	0	0	0		0	0		0	0	0	0	0	0	0	0	0	0	0	0	0	0	0		0	0	0	0	0	0	0		0	0
ENSG00000237805	AC015849.2	0.131	0	0	0.205	0	0	0		0.084	0.249		0	0	0	0	0.174	0	0	0	0	0	0	0	0	0	0		0	0	0	0	0	0	0		0	0
ENSG00000180725	AC015871.1	0	0	0	0	0	0	0		0	0		0	0	0	0	0	0	0	0	0	0	0	0	0	0	0		0	0	0	0	0	0	0		0	0
ENSG00000265403	AC015884.1	0	0	0	0	0	0	0.595		0	0		0	0	0	0.621	0	0	0	0	0	0	0	0	0	0	0		0	0	0	0	0	0	0		0	0
ENSG00000227790	AC015922.5	0.063	0	0.076	0	0	0	0		0.203	0		0.276	0.084	0.621	0.43	0	0.192	0.593	0	0.028	0.467	0.167	0	0	0	0		0	0	0	0	0	0	0		0	0
ENSG00000237057	AC015922.6	0	0	0	0	0	0	0		0	0		0	0	0.217	0.225	0	0	0	0	0	0	0.481	0	0	0	0		0	0	0.051	0	0	0	0		0.11	0
ENSG00000233090	AC015922.7	0	0	0	0	0	0	0		0	0		0	0	0	0	0	0	0	0	0	0	0	0	0	0	0		0	0	0	0	0	0	0.928		0	0
ENSG00000226797	AC015923.1	0	0	0	0	0	0	0		0	0		0	0	0	0	0	0	0	0	0	0	0	0	0	0	0		0	0	0	0	0	0	0		0	0
ENSG00000227279	AC015933.2	0	0	0	0.309	0	0	0		0	0		0	0	0.117	0.486	0.261	0	0.307	0.16	0.087	0	0.52	0.128	0.104	0.222	0.591		0.358	0	0.22	0.303	0	0	0		0	1.548
ENSG00000224911	AC015936.3	0	0	0	0	0	0	0		0	0		0	0	0	0	0	0	0	0	0	0	0	0	0	0	0		0	0	0	0	0	0	0		0	0
ENSG00000203395	AC015969.3	0	0	0	0	0	0	0		0	0		0	0	0	0	0	0	0	0	0	0	0	0	0	0	0		0	0	0	0	0	0	0		0	0
ENSG00000252453	AC015971.1	0	0	0	0	0	0	0		0	0		0	0	0	0	0	0	0	0	0	0	0	0	0	0	0		0	0	0	0	0	0	0		0	0
ENSG00000228363	AC015971.2	0	0	0	0	0.034	0	0		0	0		0	0	0	0.019	0	0.046	0	0.049	0	0	0	0	0	0	0		0	0	0	0	0	0	0		0	0
ENSG00000225024	AC015977.5	0.297	0.23	0	0	0	0	0		0	0		0	0	0	0	0	0	0	0	0.131	0	0	0	0	0	0		0	0	0	0	0	0	0		0.179	0
ENSG00000225378	AC015977.6	0	0	0	0	0	0	0		0	0		0	0	0	0.188	0	0	0	0	0	0	0.403	0	0	0	0		0	0	0	0	0	0	0		0.092	0
ENSG00000224746	AC015987.1	0	0	0	0	0	0	0		0	0		0	0	0.032	0	0.143	0	0	0.088	0.095	0	0	0	0	0	0		0	0	0	0	0	0	0		0	0
ENSG00000236338	AC015987.2	0	0.04	0.031	0	0	0	0		0	0		0	0	0	0	0	0	0	0.042	0	0	0	0.034	0	0.058	0		0	0	0	0	0.068	0.084	0		0	0
ENSG00000215431	AC015989.1	0	0	0	0	0	0	0		0	2.032		0	0	0	0	0	0	0	0	0	0	2.823	0	0	0	1.605		0	1.165	0	0	0	0	0		0	0
ENSG00000269630	AC015989.2	0	0	0	0	0	0	0		0	0		0	0	0	0	0	0	0	0	0	0	0	0	0	0	0		0	0	0	0	0	0	0		0	0
ENSG00000251871	AC016113.1	0	0	0	0	0	0	0		0	0		0	0	0	0	0	0	0	0	0	0	0	0	0	0	0		0	0	0	0	0	0	0		0	0
ENSG00000265687	AC016178.1	0	0	0	0	0	0	0		0	0		0	0	0	0	0	0	0	0	0	0	0	0	0	0	0		0	0	0	0	0	0	0		0	0
ENSG00000266387	AC016178.2	0	0	0	0	0	0	0		0	0		0	0	0	0	0	0	0	0	0	0	0	0	0	0	0		0	0	0	0	0	0	0		0	0
ENSG00000221029	AC016194.1	0	0	0	0	0	0	0		0	0		0	0	0	0	0	0	0	0	0	0	0	0	0	0	0		0	0	0	0	0	0	0		0	0
ENSG00000205148	AC016251.1	0	0	0	0	0	0	0		0	0		0	0	0	0	0	0	0	0	0	0	0	0	0	0	0		0	0	0	0	0	0	0		0	0
ENSG00000235361	AC016292.1	0	0.858	0.44	0	0	0	0		0.472	0		0	0	0	0	0	0	0	0	0	0	0	0	0	0	0		0	0	0	0	0	0.596	0		0	0
ENSG00000108958	AC016292.3	3.397	4.116	2.153	5.329	6.662	5.389	4.64		6.258	4.035		5.407	4.206	2.334	3.142	4.224	4.508	2.321	1.897	4.593	3.918	3.363	2.899	4.056	3.83	5.736		1.544	2.775	3.322	1.307	3.605	4.461	5.856		4.487	4.564
ENSG00000235165	AC016405.1	0	0	0	0	0	0	0		0.127	0		0	0	0	0	0	0	0	0	0	0	0	0	0	0	0		0	0	0	0	0	0	0		0	0
ENSG00000221542	AC016405.2	0	0	0	0	0	0	0		0	0		0	0	0	0	0	0	0	0	0	0	0	0	0	0	0		0	0	0	0	0	0	0		0	0
ENSG00000212061	AC016543.1	0	0	0	0	0	0	0		0	0		0	0	0	0	0	0	0	0	0	0	0	0	0	0	0		0	0	0	0	0	0	0		0	0
ENSG00000222717	AC016553.1	0	0	0	0	0	0	0		0	0		0	0	0	0	0	0	0	0	0	0	0	0	0	0	0		0	0	0	0	0	0	0		0	0
ENSG00000268012	AC016559.1	0	0	0.261	0	0	0	0		0	0		0	0	0	0	0	0	0	0	0	0	0	0	0	0	0		0	0	0	0	0	0	0		0	0
ENSG00000236068	AC016561.1	0	0	0	0	0	0	0		0	0		0	0	0	0	0	0	0	0	0	0	0	0	0	0	0		0	0	0	0	0	0	0		0	0
ENSG00000212036	AC016575.1	0	0	0	0	0	0	0		0	0		0	0	0	0	0	0	0	0	0	0	0	0	0	0	0		0	0	0	0	0	0	0		0	0
ENSG00000225868	AC016582.2	0.554	1.658	1.039	0.311	0.067	0.49	0.07		0.786	0.15		0.029	0.209	0.024	0.098	0.105	0.06	0.495	0	0.087	0	0.105	0	0.021	0	0		0.072	0.086	0.066	0.061	0	0	0		0	0
ENSG00000205147	AC016586.1	0.171	0.132	0.102	0.335	0.024	0	0		0.219	0.244		0	0.085	0.241	0.474	0.397	0.518	0.534	0	0	0.079	0.677	0.028	0.091	0.482	1.346		0.388	1.116	0.477	1.118	0.279	0.138	0.252		0.026	0.045
ENSG00000221528	AC016597.1	0	0	0	0	0	0	0		0	0		0	0	0	0	0	0	0	0	0	0	0	0	0	0	0		0	0	0	0	0	0	0		0	0
ENSG00000267792	AC016626.1	0	0	0	0	0	0	0		0	0		0	0	0	0	0	0	0	0	0	0	0	0	0	0	0		0	0	0	0	0	0	0		0	0
ENSG00000267616	AC016626.2	0	0	0	0	0	0	0		0	0		0	0	0	0	0	0	0	0	0	0	0	0	0	0	0		0	0	0	0	0	0	0		0	0
ENSG00000269600	AC016629.3	0	0.12	0	0	0	0.05	0		0	0		0	0	0	0	0	0	0	0	0	0	0	0	0	0	0		0	0	0	0	0	0	0		0	0
ENSG00000269032	AC016629.7	0	0	0	0	0	0	0		0	0		0	0	0	0	0	0	0	0	0	0	0	0	0	0	0		0	0	0	0	0	0	0		0	0
ENSG00000267858	AC016629.8	0.175	0.181	0.975	0.183	0.131	0.076	0.086		0.224	0.444		0.17	0.405	0.581	0.522	0.619	0.531	0.41	0.166	0.477	0.323	0.77	0.133	0.356	0.132	0.657		0.212	0.89	0.783	1.078	0.114	0.613	1.15		1.78	0.78
ENSG00000235635	AC016644.1	0	0	0	0	0	0	0		0	0		0	0	0	0	0	0	0	0	0	0	0	0	0	0	0		0	0	0	0	0	0	0		0	0
ENSG00000221179	AC016670.1	0	0	0	0	0	0	0		0	0		0	0	0	0	0	0	0	0	0	0	0	0	0	0	0		0	0	0	0	0	0	0		0	0
ENSG00000230645	AC016682.1	0	0	0	0	0	0	0		0	0		0	0	0	0	0	0	0	0	0	0	0	0	0	0	0		0	0	0	0	0	0	0		0	0
ENSG00000234174	AC016683.5	0	0	0	0	0	0	0		0	0		0	0.16	0	0	0	0	0	0.131	0	0	0	0.105	0	0	0		0	0	0	0	0	0	0		0	0
ENSG00000233741	AC016691.2	0	0	0	0	0	0	0		0	0		0	0	0	0	0	0	0	0	0	0	0	0	0	0	0		0	0	0	0	0	0	0		0.127	0
ENSG00000224917	AC016694.2	0	0	0	0	0	0	0		0	0		0	0	0	0	0	0	0	0	0	0	0	0	0	0	0		0	0	0	0	0	0	0		0	0
ENSG00000233335	AC016696.1	0	0	0	0	0	0	0		0	0		0	0	0	0	0	0	0	0	0	0	0	0	0	0	0		0	0	0	0	0	0	0		0	0
[truncated: 55,906 more rows]
