# Supplementary material for: Naive Human Embryonic Stem Cells Can Give Rise to Cells with a Trophoblast-like Transcriptome and Methylome
Source: Stem Cell Reports. 2020 Jul 2;15(1):198–213. doi: 10.1016/j.stemcr.2020.06.003 (PMC7363941; doi:10.1016/j.stemcr.2020.06.003)
Supplement: Table S5. Expression of Trophoblast-Specific Genes in RNA-Seq Samples, Related to Figure 3 — Expression data used to generate Figure 3D. [file mmc6.xlsx]

## Sheet: Sheet1
Gene	Symbol	WIBR3 Primed	UCLA1 Primed	WIBR3 Naïve	WIBR3 tdhTSC L1	WIBR3 tdhTSC L2	UCLA1 tdhTSC L1	CT1	CT3	BT2	FT190	Hec116
ENSG00000111057	KRT18	150.691	183.022	143.64	995.514	835.423	710.262	827.194	1296.02	1164.9	124.201	114.212
ENSG00000170421	KRT8	171.953	133.853	188.676	944.545	787.792	765.032	980.124	1238	1212.63	177.413	209.056
ENSG00000171402	XAGE3	1.2	2.76433	1.2085	227.019	109.871	66.396	224.592	183.063	19.815	1.81	0.662
ENSG00000102243	VGLL1	1.65675	2.735	7.7105	237.929	231.844	366.326	166.977	243.993	165.735	2.919	1.768
ENSG00000184292	TACSTD2	1.70125	2.53367	9.29	105.337	108.587	180.191	140.252	132.988	127.54	1.745	0.944
ENSG00000170542	SERPINB9	191.999	84.235	235.205	148.542	185.441	29.7745	65.8093	99.3637	70.6852	1.372	3.496
ENSG00000165215	CLDN3	44.421	30.8303	7.8655	150.359	115.456	108.767	220.663	223.871	148.689	33.977	2.034
ENSG00000174697	LEP	0.57125	1.469	0.4535	3.674	13.787	1.4595	140.878	35.3485	34.8603	0.474	0.252
ENSG00000107485	GATA3	4.1175	2.60367	12.946	234.442	276.438	239.874	214.954	255.795	178.283	3.328	2.108
ENSG00000179348	GATA2	2.55	2.56767	8.4025	268.911	246.504	225.18	201.25	257.221	193.269	6.193	3.025
ENSG00000132470	ITGB4	4.20025	4.536	4.05	89.863	115.111	71.8055	115.476	166.708	125.082	3.682	22.948
ENSG00000101846	STS	2.16475	2.70833	5.803	83.583	78.1215	165.007	191.354	136.377	116.649	27.766	18.861
ENSG00000189120	SP6	5.0035	2.63267	7.009	206.809	201.968	157.513	129.869	145.147	136.056	3.354	1.573
ENSG00000119630	PGF	2.93	2.67467	6.19	120.369	141.944	55.2185	77.4807	97.7552	67.096	8.711	0.884
ENSG00000064999	ANKS1A	11.0945	9.87067	8.75	14.176	14.2525	18.871	15.4936	16.6557	24.5192	5.442	4.276
ENSG00000163993	S100P	0.41575	1.37	14.315	32.629	64.3785	13.589	43.4569	73.0727	48.6477	2.452	0.71
ENSG00000118777	ABCG2	3.5905	3.831	2.735	98.707	80.4315	72.464	129.609	111.73	125.64	1.09	2.511
ENSG00000076770	MBNL3	2.7555	0.906	4.073	83.1755	90.372	112.061	47.6369	55.605	40.146	3.854	0.451
ENSG00000162302	RPS6KA4	8.52875	5.92033	23.115	71.6885	66.322	89.472	76.4423	61.542	67.3275	18.134	19.769
ENSG00000099282	TSPAN15	4.44975	3.82633	5.545	34.6495	37.2315	38.8785	36.3657	31.384	31.9752	28.245	12.685
ENSG00000170255	MRGPRX1	0.26825	0.393333	4.325	53.0675	57.4315	4.8525	47.4924	21.4663	14.5375	0.22	0.159
ENSG00000203857	HSD3B1	0.39725	0.852667	1.6915	46.6305	47.7515	77.736	44.6467	68.1842	63.3927	0.812	0.705
ENSG00000064195	DLX3	1.02525	0.859667	4.6105	71.5985	78.6215	57.82	52.5593	67.3638	42.0182	0.809	1.472
ENSG00000214530	STARD10	6.827	5.46233	7.559	61.81	69.2985	64.0215	56.6881	67.4477	72.4827	9.797	5.228
ENSG00000138792	ENPEP	0.527	0.664667	0.523	25.353	22.877	51.344	59.8556	42.9925	49.6537	0.476	0.355
ENSG00000146648	EGFR	0.822	1.02033	2.603	24.8335	27.4605	48.937	40.7631	49.1915	31.7145	17.464	10.299
ENSG00000196154	S100A4	12.5727	7.334	2.822	14.219	11.4585	25.973	19.5494	16.8025	43.1532	73.884	53.75
ENSG00000221968	FADS3	7.78175	7.68667	11.3875	43.325	49.9875	20.184	20.7526	28.637	19.125	4.27	14.711
ENSG00000143850	PLEKHA6	1.46325	1.225	2.2665	38.51	41.776	28.906	54.231	40.9767	42.1485	7.517	0.581
ENSG00000137203	TFAP2A	1.05875	0.529	5.6455	46.058	54.165	36.8705	29.0021	46.266	30.1013	18.129	6.335
ENSG00000183734	ASCL2	0.60025	0.888667	0.7605	38.516	41.0515	21.4935	35.4847	39.4162	19.1902	0.537	0.074
ENSG00000153113	CAST	4.16875	4.84833	5.986	25.986	26.6855	46.017	31.1469	27.8945	39.4308	8.877	28.613
ENSG00000132698	RAB25	9.862	19.6577	6.5335	25.184	29.8825	33.598	31.6886	36.1897	34.8272	27.621	0.484
ENSG00000124664	SPDEF	0.24675	0.100333	0.403	0.1725	0.165	0.0365	0.228286	0.22425	0.10325	53.202	0.047
ENSG00000137474	MYO7A	1.02925	0.565	1.06	37.1045	36.287	36.468	32.9561	33.9757	26.0657	0.815	0.408
ENSG00000135549	PKIB	2.234	30.7997	4.354	30.264	26.9195	30.941	37.8021	37.1522	34.5617	0.96	0.681
ENSG00000148344	PTGES	1.30225	1.385	5.506	22.611	24.5005	31.108	33.8751	33.2972	41.7118	0.441	37.61
ENSG00000082074	FYB	0.156	0.231333	0.636	26.561	26.1425	23.989	31.8723	25.6165	28.7985	0.111	0.156
ENSG00000105976	MET	4.72175	3.94	2.7075	5.4275	6.738	8.411	3.37257	7.83325	5.509	31.907	45.324
ENSG00000167767	KRT80	0.295	0.334667	0.552	23.706	24.0655	27.803	11.0811	21.9397	31.214	2.465	35.103
ENSG00000103335	PIEZO1	5.4495	3.57367	7.6505	19.015	20.342	30.835	30.0076	28.5477	15.6815	35.794	24.67
ENSG00000074416	MGLL	0.4065	0.37	2.52	12.674	12.16	20.5775	19.5009	15.1933	16.4525	39.626	2.827
ENSG00000137699	TRIM29	0.2015	0.249	0.162	17.482	11.829	29.5305	20.6434	20.7782	23.7852	0.973	0.858
ENSG00000118849	RARRES1	0.1135	0.185333	0.1355	3.1335	2.5605	11.6705	10.9124	9.5555	8.6925	0.023	36.096
ENSG00000134317	GRHL1	0.65825	0.925333	1.7095	27.739	34.344	22.564	21.9934	22.9175	15.668	0.849	0.255
ENSG00000174327	SLC16A13	6.1295	1.104	3.733	19.466	24.7295	14.9555	16.609	11.7348	14.308	6.065	4.113
ENSG00000177076	ACER2	3.1075	3.261	3.8375	8.789	11.276	13.1375	16.2249	21.0448	13.474	2.597	2.143
ENSG00000075673	ATP12A	2.49125	0.612	18.0915	1.0165	0.9995	0.227	0.978429	0.491	0.35325	0.014	0.049
ENSG00000066827	ZFAT	1.322	1.371	0.827	1.3825	1.4915	1.2435	23.9253	24.1445	17.3465	3.22	2.174
ENSG00000145287	PLAC8	0.19475	0.180333	0.479	4.8	2.9835	4.173	13.2744	5.9545	5.7825	0.176	7.556
ENSG00000156009	MAGEA8	0.128	0.199	0.7965	11.776	7.828	8.466	19.0676	14.7447	18.743	0.155	0.019
ENSG00000167306	MYO5B	2.47	1.50533	7.1115	8.4385	8.8435	15.003	18.6906	14.472	14.3532	5.255	7.192
ENSG00000129422	MTUS1	0.665	0.838	3.1945	18.387	20.3855	8.773	12.9071	19.163	8.58	0.945	4.527
ENSG00000123146	CD97	2.01675	1.615	8.3605	14.1695	13.3815	17.619	18.2587	17.2915	16.6328	15.704	9.646
ENSG00000133466	C1QTNF6	2.382	0.694	2.211	6	3.9555	18.0715	12.9394	8.53925	14.9152	5.367	5.106
ENSG00000120211	INSL4	0.0615	0.275333	0.595	10.112	14.2095	4.5005	6.79629	15.9915	4.825	1.232	0.116
ENSG00000130830	MPP1	4.69925	7.91067	3.0245	19.4535	21.9105	17.172	10.1383	11.1657	9.28375	0.339	4.377
ENSG00000196776	CD47	3.791	1.51733	6.878	10.905	11.3895	10.0695	16.8086	16.3083	9.78	13.295	16.264
ENSG00000100599	RIN3	0.57375	0.497	1.2965	12.6605	12.9365	11.048	14.8379	13.9367	10.5482	1.56	5.796
ENSG00000145431	PDGFC	1.428	1.168	7.1785	2.2625	1.981	2.577	1.99043	1.824	3.31825	4.975	22.413
ENSG00000135917	SLC19A3	1.2215	1.38167	7.8095	12.485	12.3145	15.4695	13.6514	11.8005	10.2253	0.844	0.026
ENSG00000119900	OGFRL1	1.915	11.9467	3.655	1.9125	2.122	3.0825	1.69943	1.513	1.6025	10.488	18.261
ENSG00000204421	LY6G6C	0.22575	0.091	0.971	6.337	5.325	4.9455	8.35557	11.072	11.257	0.047	0
ENSG00000105880	DLX5	1.36725	0.035	1.0325	10.1035	11.784	0.127	8.04886	1.5135	0.9885	1.766	0.024
ENSG00000154764	WNT7A	0.3885	0.290333	0.5	3.5575	4.457	2.6795	9.52971	8.77375	7.18675	0.16	0.05
ENSG00000197261	C6orf141	4.38225	0.156333	1.552	2.9825	2.979	2.9995	1.50814	1.8345	1.68525	0.049	0.143
ENSG00000081923	ATP8B1	0.6455	1.15567	2.4195	8.2745	8.4455	8.976	10.6224	10.3312	9.505	6.085	6.268
ENSG00000070915	SLC12A3	0.057	0.036	0.913	0.83	5.26	6.939	4.72057	3.2265	1.9825	0.237	0.044
ENSG00000167653	PSCA	0.163	0.167	0.14	3.3915	4.26	5.6405	5.82957	6.62	4.91025	1.958	0.077
ENSG00000103534	TMC5	0.42875	0.560667	4.383	4.6525	5.496	7.1465	10.6836	7.199	8.57925	0.704	0
ENSG00000078269	SYNJ2	2.17525	3.50733	4.8495	5.2925	5.648	5.9525	5.64271	7.3655	6.4045	3.588	11.927
ENSG00000163406	SLC15A2	0.636	0.144333	0.593	0.19	0.8635	6.382	0.680429	0.32575	0.23125	0.051	0.029
ENSG00000125637	PSD4	0.15625	0.200667	0.3135	4.312	4.891	5.229	5.79786	5.75275	3.68125	3.626	0.233
ENSG00000132938	MTUS2	0.11675	0.120667	0.1005	0.0135	0.038	0.3475	0.297	0.06775	0.08075	0.009	0.095
ENSG00000111666	CHPT1	3.527	6.63333	7.009	4.7315	3.989	7.0165	3.26371	3.125	2.87625	5.889	4.842
ENSG00000125089	SH3TC1	0.09	0.0896667	3.192	4.8825	6.1155	5.2245	5.96086	6.50525	5.4475	4.068	0.665
ENSG00000143036	SLC44A3	0.441	0.945667	0.887	2.869	2.543	5.0705	5.21529	3.18025	4.96175	8.768	0.728
ENSG00000185269	NOTUM	3.03725	0.275333	1.9515	3.555	2.363	5.3635	2.99014	2.238	4.68025	2.846	0.422
ENSG00000147408	CSGALNACT1	0.2105	0.109	0.3355	2.556	3.2155	3.426	2.78686	2.34875	2.05575	8.425	0.214
ENSG00000158014	SLC30A2	0.1025	0.105	1.79	1.444	2.091	6.119	2.49486	2.65775	1.17625	0.03	0.026
ENSG00000070159	PTPN3	1.007	0.798	1.0605	3.696	3.172	3.627	4.08314	3.461	5.033	7.701	2.39
ENSG00000156427	FGF18	1.57675	1.17933	2.9955	0.531	0.735	0.184	1.43257	1.234	0.526	0.026	6.586
ENSG00000113578	FGF1	0.3055	0.729333	0.076	0.2215	0.137	0.7235	1.86471	0.4955	2.87425	0.083	2.086
ENSG00000166473	PKD1L2	2.294	0.283333	0.619	2.289	2.6315	0.628	0.565143	0.65525	0.4925	0.034	0.029
ENSG00000166446	CDYL2	0.67925	0.988667	0.866	0.7155	0.6815	1.305	2.29457	0.81925	0.919	3.643	0.775
ENSG00000170379	FAM115C	0.0795	0.04	0.0725	1.7105	2.185	1.8345	0.997286	1.387	1.123	0.226	3.814
ENSG00000121281	ADCY7	1.1915	0.652667	1.072	0.14	0.2105	0.56	0.336286	0.265	0.438	3.424	3.416
ENSG00000157765	SLC34A2	0.181	0.624333	2.099	0.6125	1.4795	0.132	0.482143	0.779	0.2505	0.045	0
ENSG00000169877	AHSP	0.4965	0.062	0	0	0	0	0.0145714	0	0	0	0.081
