# Supplementary material for: Naive Human Embryonic Stem Cells Can Give Rise to Cells with a Trophoblast-like Transcriptome and Methylome
Source: Stem Cell Reports. 2020 Jul 2;15(1):198–213. doi: 10.1016/j.stemcr.2020.06.003 (PMC7363941; doi:10.1016/j.stemcr.2020.06.003)
Supplement: Table S6. Methylation Data, Related to Figures 5 and 6 — CpG islands with CT1-hTSC-specific methylation, promoters with hESC-specific methylation, and putative gatekeeper genes and their expression levels in different samples are all shown. [file mmc7.xlsx]

## Sheet:  CpG islands (hTSC-methylated)
Location (hg38)						CTBs (Hamada 2016)			CT1 (Okae 2018)			WIBR3 Primed hESC (Theunissen 2016)			CT1 hTSCs			CT3 hTSCs			WIBR3 tdhTSC Line 1			WIBR3 tdhTSC Line 2			WIBR3 Primed hESC
Chr	start	end	Pvalue	Padj	Degree of hypermethylation in CT1 relative to Primed hESC	C_count	CT_count	mCG(%)	C_count	CT_count	mCG	C_count	CT_count	mCG	C_count	CT_count	mCG	C_count	CT_count	mCG	C_count	CT_count	mCG	C_count	CT_count	mCG	C_count	CT_count	mCG
1	1032586	1034858	7.10768e-119	5.94181e-118	0.589681	2106	9988	0.210853	943	1330	0.709023	58	486	0.119342	305	425	0.717647	212	279	0.759857	182	330	0.551515	415	499	0.831663	20	123	0.162602
1	1539582	1541289	3.92749e-114	3.0425e-113	0.674958	3234	6952	0.46519	846	979	0.864147	63	333	0.189189	136	152	0.894737	191	214	0.892523	169	178	0.949438	204	223	0.914798	42	96	0.4375
1	8217135	8217762	3.45935e-09	3.57631e-09	0.256924	1198	3217	0.372397	204	365	0.558904	61	202	0.30198	50	164	0.304878	20	76	0.263158	12	193	0.0621762	47	57	0.824561	15	67	0.223881
1	13583642	13584373	2.8023e-41	5.58537e-41	0.30175	655	2455	0.266802	147	483	0.304348	1	385	0.0025974	37	156	0.237179	38	144	0.263889	60	329	0.182371	42	161	0.26087	2	120	0.0166667
1	26360025	26360790	6.14851e-39	1.16361e-38	0.366652	182	2816	0.0646307	278	584	0.476027	49	448	0.109375	40	75	0.533333	32	167	0.191617	7	140	0.05	22	219	0.100457	17	124	0.137097
1	27349428	27351525	6.70612e-114	5.12665e-113	0.473312	1324	8692	0.152324	937	1504	0.623005	122	815	0.149693	126	219	0.575342	248	420	0.590476	290	562	0.516014	275	469	0.586354	62	267	0.23221
1	29259385	29260086	1.90413e-38	3.54016e-38	0.383252	785	3017	0.260192	313	756	0.414021	8	260	0.0307692	42	207	0.202899	106	129	0.821705	57	176	0.323864	91	285	0.319298	1	127	0.00787402
1	31772226	31773060	5.5265e-36	9.77442e-36	0.422799	2207	3296	0.6696	524	693	0.756133	100	300	0.333333	131	195	0.671795	106	176	0.602273	129	306	0.421569	105	211	0.49763	31	163	0.190184
1	35573248	35574450	1.78075e-71	6.58992e-71	0.5068	3858	7080	0.544915	605	771	0.784695	132	475	0.277895	115	142	0.809859	167	280	0.596429	127	223	0.569507	249	284	0.876761	41	236	0.173729
1	35718647	35719185	3.40922e-18	4.06726e-18	0.289595	947	2681	0.353226	118	391	0.30179	2	164	0.0121951	97	242	0.400826	14	133	0.105263	1	273	0.003663	0	322	0	0	117	0
1	36176155	36176860	6.36637e-64	1.98863e-63	0.636288	2409	2981	0.808118	338	361	0.936288	72	240	0.3	152	166	0.915663	72	87	0.827586	91	92	0.98913	90	94	0.957447	61	74	0.824324
1	39683759	39684341	7.0518e-10	7.34905e-10	0.261361	755	2780	0.271583	190	436	0.43578	30	172	0.174419	51	183	0.278689	30	118	0.254237	33	126	0.261905	29	106	0.273585	30	110	0.272727
1	40316548	40317473	3.18823e-31	5.0611e-31	0.295941	217	4107	0.0528366	238	752	0.316489	6	292	0.0205479	90	228	0.394737	25	231	0.108225	42	268	0.156716	53	196	0.270408	20	125	0.16
1	40818168	40818919	1.96149e-43	4.12907e-43	0.342694	310	3009	0.103024	242	645	0.375194	13	400	0.0325	107	142	0.753521	68	216	0.314815	73	220	0.331818	103	223	0.461883	19	149	0.127517
1	41381581	41383465	7.91777e-227	3.28588e-225	0.804809	5723	8069	0.709258	541	627	0.862839	43	741	0.0580297	131	154	0.850649	238	275	0.865455	181	198	0.914141	268	286	0.937063	30	231	0.12987
1	41917969	41918332	1.69672e-15	1.91045e-15	0.367206	706	1751	0.403198	108	286	0.377622	1	96	0.0104167	0	130	0	18	133	0.135338	0	57	0	0	211	0	0	54	0
1	47416224	47417393	6.30356e-61	1.84502e-60	0.373853	885	7937	0.111503	331	829	0.399276	12	472	0.0254237	122	318	0.383648	124	475	0.261053	91	704	0.129261	194	592	0.327703	19	59	0.322034
1	75131038	75131262	2.42468e-56	6.47695e-56	0.859269	278	719	0.386648	151	174	0.867816	1	117	0.00854701	80	92	0.869565	56	94	0.595745	16	64	0.25	39	62	0.629032	0	68	0
1	86155595	86156219	2.37011e-24	3.22491e-24	0.271406	887	1798	0.493326	83	298	0.278523	2	281	0.00711744	4	90	0.0444444	25	140	0.178571	8	173	0.0462428	16	124	0.129032	0	70	0
1	86156615	86157188	3.36358e-21	4.30923e-21	0.268836	818	1786	0.458007	86	310	0.277419	2	233	0.00858369	26	111	0.234234	22	134	0.164179	6	137	0.0437956	13	121	0.107438	1	74	0.0135135
1	89843280	89844047	2.75893e-87	1.41228e-86	0.679885	1181	2353	0.501912	339	483	0.701863	6	273	0.021978	35	124	0.282258	54	115	0.469565	45	117	0.384615	78	103	0.757282	1	111	0.00900901
1	90716540	90718983	3.58508e-150	4.84402e-149	0.300661	2922	10985	0.265999	510	1644	0.310219	16	1674	0.00955795	182	568	0.320423	237	692	0.342486	127	1001	0.126873	70	683	0.102489	33	498	0.0662651
1	90719599	90720020	6.23399e-34	1.04984e-33	0.399381	962	1888	0.509534	129	323	0.399381	0	207	0	49	206	0.237864	22	115	0.191304	5	66	0.0757576	15	58	0.258621	0	69	0
1	90723582	90723843	1.49655e-13	1.64522e-13	0.26685	235	644	0.364907	50	176	0.284091	3	174	0.0172414	3	75	0.04	13	68	0.191176	10	96	0.104167	30	118	0.254237	4	124	0.0322581
1	90724932	90727247	3.09952e-175	6.20973e-174	0.411777	2548	5609	0.45427	482	1138	0.42355	17	1444	0.0117729	152	607	0.250412	138	418	0.330144	143	649	0.220339	200	622	0.321543	10	645	0.0155039
1	92480309	92487052	3.99468e-195	1.05496e-193	0.258074	4457	19925	0.223689	1021	3697	0.27617	46	2542	0.018096	359	1561	0.229981	347	1473	0.235574	318	1747	0.182026	287	1934	0.148397	41	1224	0.0334967
1	118987196	118988089	5.67743e-31	8.97574e-31	0.31646	1444	3688	0.39154	283	656	0.431402	50	435	0.114943	110	358	0.307263	72	324	0.222222	30	288	0.104167	35	298	0.11745	1	200	0.005
1	120197101	120197463	2.34873e-21	3.02575e-21	0.264062	203	1429	0.142057	62	226	0.274336	3	292	0.010274	5	111	0.045045	8	105	0.0761905	19	214	0.088785	74	218	0.33945	2	109	0.0183486
1	145431144	145431506	1.52548e-13	1.67385e-13	0.291995	345	976	0.353484	66	207	0.318841	4	149	0.0268456	10	111	0.0900901	28	79	0.35443	15	89	0.168539	69	133	0.518797	1	80	0.0125
1	149321353	149321715	3.00429e-15	3.36643e-15	0.350291	135	1102	0.122505	99	275	0.36	1	103	0.00970874	8	80	0.1	21	178	0.117978	17	121	0.140496	174	366	0.47541	3	90	0.0333333
1	149746992	149747368	3.88886e-24	5.23622e-24	0.619444	406	1137	0.35708	136	192	0.708333	8	90	0.0888889	71	84	0.845238	83	96	0.864583	50	63	0.793651	61	75	0.813333	3	64	0.046875
1	151131209	151133624	8.76763e-43	1.8258e-42	0.266248	4568	9111	0.501372	1032	1753	0.588705	336	1042	0.322457	245	513	0.477583	255	503	0.506958	146	500	0.292	192	584	0.328767	32	343	0.0932945
1	151837984	151839208	3.13418e-99	1.9686e-98	0.700213	5094	7835	0.65016	316	424	0.745283	16	355	0.0450704	278	315	0.88254	217	310	0.7	223	588	0.379252	254	280	0.907143	34	88	0.386364
1	155062449	155064102	4.12907e-66	1.36695e-65	0.297604	440	4941	0.0890508	383	1279	0.299453	1	541	0.00184843	55	244	0.22541	83	397	0.209068	76	358	0.212291	76	407	0.186732	4	296	0.0135135
1	155320815	155321210	1.08527e-42	2.25193e-42	0.655556	256	1404	0.182336	184	240	0.766667	19	171	0.111111	60	87	0.689655	56	72	0.777778	60	65	0.923077	82	101	0.811881	4	129	0.0310078
1	156076552	156077593	6.90317e-95	3.95147e-94	0.541726	1498	4320	0.346759	644	906	0.710817	93	550	0.169091	302	387	0.780362	163	245	0.665306	158	251	0.629482	174	220	0.790909	81	204	0.397059
1	156923727	156924440	1.29151e-39	2.50539e-39	0.477192	359	2497	0.143773	252	497	0.507042	6	201	0.0298507	38	148	0.256757	33	103	0.320388	56	114	0.491228	67	119	0.563025	3	136	0.0220588
1	159854216	159855130	9.33111e-27	1.32552e-26	0.292877	1112	3818	0.291252	213	660	0.322727	8	268	0.0298507	26	61	0.42623	43	215	0.2	25	173	0.144509	96	336	0.285714	10	109	0.0917431
1	161098272	161099011	1.09784e-46	2.43917e-46	0.461997	158	3329	0.0474617	321	659	0.487102	6	239	0.0251046	91	222	0.40991	22	204	0.107843	32	247	0.129555	58	240	0.241667	2	95	0.0210526
1	177170984	177171187	1.69983e-07	1.72658e-07	0.286364	285	1121	0.254237	70	231	0.30303	1	60	0.0166667	7	68	0.102941	11	107	0.102804	14	102	0.137255	30	151	0.198675	2	64	0.03125
1	180228984	180235840	4.94065645841247e-324	5.73116149175846e-322	0.367794	4115	20044	0.205298	1567	4115	0.380802	32	2460	0.0130081	374	1228	0.30456	456	1283	0.355417	493	1809	0.272526	577	1714	0.336639	29	1331	0.0217881
1	181318164	181318737	1.72246e-34	2.93905e-34	0.257714	1091	2366	0.461116	146	546	0.267399	4	413	0.00968523	10	205	0.0487805	19	143	0.132867	3	240	0.0125	11	157	0.0700637	1	104	0.00961538
1	197910886	197912507	1.12855e-43	2.38432e-43	0.270971	1288	4009	0.321277	197	710	0.277465	3	462	0.00649351	55	317	0.173502	26	304	0.0855263	14	344	0.0406977	72	262	0.274809	4	434	0.00921659
1	197917958	197918661	1.14733e-54	2.93655e-54	0.410466	984	2698	0.364715	247	593	0.416526	2	330	0.00606061	125	215	0.581395	58	183	0.31694	11	176	0.0625	43	177	0.242938	2	153	0.0130719
1	197921348	197921694	2.33532e-61	6.90495e-61	0.606505	660	1311	0.503432	203	326	0.622699	4	247	0.0161943	91	132	0.689394	67	133	0.503759	43	86	0.5	63	103	0.61165	3	107	0.0280374
1	201739659	201740301	3.60103e-50	8.60987e-50	0.502119	943	2112	0.446496	237	472	0.502119	0	212	0	56	206	0.271845	60	132	0.454545	7	62	0.112903	100	217	0.460829	1	163	0.00613497
1	209675098	209676083	1.41018e-36	2.51323e-36	0.280827	1232	3390	0.363422	181	621	0.291465	4	376	0.0106383	34	306	0.111111	90	231	0.38961	5	141	0.035461	72	257	0.280156	3	112	0.0267857
1	213979871	213980325	5.05493e-17	5.8856e-17	0.320346	721	1725	0.417971	70	210	0.333333	2	154	0.012987	18	114	0.157895	9	107	0.0841121	16	70	0.228571	46	156	0.294872	2	114	0.0175439
1	216600997	216601392	5.70261e-31	9.0033e-31	0.416472	354	1581	0.223909	121	278	0.435252	4	213	0.0187793	85	198	0.429293	22	111	0.198198	1	144	0.00694444	41	79	0.518987	1	64	0.015625
1	217137407	217137836	2.71906e-35	4.71574e-35	0.437664	778	2134	0.364574	183	413	0.443099	1	184	0.00543478	13	122	0.106557	65	151	0.430464	1	121	0.00826446	4	51	0.0784314	0	52	0
1	220748069	220748555	2.0251e-29	3.04815e-29	0.338785	580	2208	0.262681	132	380	0.347368	2	233	0.00858369	74	128	0.578125	49	175	0.28	37	197	0.187817	172	211	0.815166	0	116	0
1	220877106	220877522	1.83449e-26	2.59328e-26	0.347896	818	1859	0.440022	97	275	0.352727	1	207	0.00483092	49	117	0.418803	17	246	0.0691057	10	141	0.070922	43	147	0.292517	4	84	0.047619
1	220881212	220881546	1.19195e-25	1.65083e-25	0.314464	169	820	0.206098	71	223	0.318386	1	255	0.00392157	8	58	0.137931	5	52	0.0961538	12	83	0.144578	62	197	0.314721	2	102	0.0196078
1	220882150	220882458	9.50418e-58	2.61703e-57	0.666667	991	1090	0.909174	192	288	0.666667	0	177	0	75	102	0.735294	40	57	0.701754	85	94	0.904255	69	82	0.841463	2	102	0.0196078
1	220884121	220884870	4.49144e-103	2.93205e-102	0.61567	2428	2760	0.87971	383	614	0.623779	3	370	0.00810811	131	221	0.59276	103	161	0.639752	241	286	0.842657	107	127	0.84252	6	221	0.0271493
1	223748640	223749342	4.09696e-54	1.04172e-53	0.523035	617	3064	0.201371	395	641	0.616225	26	279	0.09319	88	283	0.310954	119	207	0.574879	125	161	0.776398	205	285	0.719298	2	81	0.0246914
1	225887450	225887980	3.11723e-17	3.65143e-17	0.312254	1283	2880	0.445486	182	374	0.486631	49	281	0.174377	83	144	0.576389	69	106	0.650943	58	89	0.651685	168	222	0.756757	9	89	0.101124
1	228416005	228416866	5.881e-90	3.14918e-89	0.648717	304	2670	0.113858	370	546	0.677656	9	311	0.0289389	88	120	0.733333	103	164	0.628049	63	165	0.381818	34	69	0.492754	12	115	0.104348
1	231160813	231161599	2.15356e-21	2.78048e-21	0.2844	1435	2374	0.604465	143	397	0.360202	26	343	0.0758017	58	221	0.262443	40	200	0.2	43	185	0.232432	80	285	0.280702	6	109	0.0550459
2	45510	46603	9.67202e-59	2.70165e-58	0.416307	3688	7377	0.499932	414	858	0.482517	29	438	0.06621	135	311	0.434084	103	252	0.40873	52	278	0.18705	177	467	0.379015	3	112	0.0267857
2	3651535	3651875	3.70553e-10	3.87563e-10	0.260546	385	1383	0.27838	93	211	0.440758	51	283	0.180212	25	113	0.221239	21	165	0.127273	18	93	0.193548	33	131	0.251908	50	210	0.238095
2	5691055	5694076	2.90988e-122	2.54232e-121	0.261351	2567	15174	0.169171	730	2720	0.268382	9	1280	0.00703125	141	633	0.222749	206	921	0.22367	87	849	0.102473	176	1227	0.143439	46	447	0.102908
2	8676184	8677134	1.12512e-48	2.59402e-48	0.437022	1937	2829	0.684694	357	616	0.579545	61	428	0.142523	158	212	0.745283	58	196	0.295918	86	326	0.263804	119	203	0.586207	12	242	0.0495868
2	19361202	19361889	2.63954e-56	7.03473e-56	0.443985	762	2708	0.281388	176	385	0.457143	5	380	0.0131579	110	284	0.387324	8	165	0.0484848	47	331	0.141994	21	201	0.104478	28	119	0.235294
2	25276894	25277560	6.61544e-68	2.28784e-67	0.655601	1550	2523	0.614348	369	479	0.770355	28	244	0.114754	75	98	0.765306	53	61	0.868852	88	139	0.633094	181	236	0.766949	24	66	0.363636
2	27735340	27735856	1.17959e-75	4.80943e-75	0.774389	1001	2014	0.497021	338	433	0.7806	1	161	0.00621118	137	191	0.717277	121	145	0.834483	74	109	0.678899	89	108	0.824074	4	104	0.0384615
2	43100798	43101199	6.0633e-96	3.57642e-95	0.886306	1300	1920	0.677083	461	512	0.900391	2	142	0.0140845	186	210	0.885714	130	140	0.928571	91	96	0.947917	72	81	0.888889	3	120	0.025
2	44801816	44802896	2.62256e-44	5.60188e-44	0.273764	375	2639	0.142099	144	497	0.289738	10	626	0.0159744	43	278	0.154676	60	343	0.174927	51	389	0.131105	73	363	0.201102	12	207	0.057971
2	44928631	44929910	2.57438e-206	7.67034e-205	0.854811	3442	5525	0.622986	666	768	0.867188	5	404	0.0123762	184	220	0.836364	197	214	0.920561	53	153	0.346405	136	216	0.62963	7	162	0.0432099
2	44942366	44944745	0	0	0.736176	4917	7961	0.617636	1370	1826	0.750274	15	1064	0.0140977	244	367	0.66485	247	440	0.561364	250	646	0.386997	234	436	0.536697	9	475	0.0189474
2	44949589	44949958	1.00267e-38	1.88527e-38	0.573916	685	1439	0.476025	155	259	0.598456	4	163	0.0245399	26	67	0.38806	42	82	0.512195	73	95	0.768421	33	63	0.52381	2	79	0.0253165
2	44952120	44953255	1.25541e-60	3.64698e-60	0.400242	538	3735	0.144043	307	718	0.427577	12	439	0.0273349	74	191	0.387435	71	288	0.246528	47	174	0.270115	114	399	0.285714	4	223	0.0179372
2	45000505	45001644	3.52366e-113	2.67614e-112	0.489563	2458	4213	0.583432	471	945	0.498413	5	565	0.00884956	64	309	0.20712	103	290	0.355172	86	248	0.346774	200	334	0.598802	6	422	0.014218
2	45004072	45005411	1.97e-81	8.94194e-81	0.361535	1906	3339	0.57083	305	817	0.373317	8	679	0.011782	44	175	0.251429	75	276	0.271739	104	357	0.291317	138	277	0.498195	13	448	0.0290179
2	45008470	45010653	5.63276e-94	3.19281e-93	0.278597	2433	9258	0.2628	509	1779	0.286116	7	931	0.0075188	183	685	0.267153	193	597	0.323283	107	557	0.192101	251	777	0.323037	6	373	0.0160858
2	62505623	62506362	3.43509e-60	9.90466e-60	0.415294	1454	3249	0.447522	296	683	0.433382	7	387	0.0180879	171	401	0.426434	52	285	0.182456	3	453	0.00662252	0	333	0	7	101	0.0693069
2	63047340	63052295	0	0	0.467805	5444	12933	0.420939	1032	2163	0.477115	22	2363	0.0093102	306	888	0.344595	310	1156	0.268166	187	933	0.200429	218	1419	0.153629	14	725	0.0193103
2	63058814	63059367	2.99029e-126	2.75771e-125	0.882833	1764	2285	0.771991	442	498	0.88755	1	212	0.00471698	80	86	0.930233	78	84	0.928571	110	116	0.948276	127	133	0.954887	6	91	0.0659341
2	66445299	66446504	5.51036e-200	1.48908e-198	0.758538	2951	3728	0.791577	524	683	0.767204	5	577	0.00866551	105	122	0.860656	148	174	0.850575	153	225	0.68	198	233	0.849785	4	169	0.0236686
2	70125072	70125399	8.17129e-14	9.00858e-14	0.268243	16	1103	0.0145059	55	200	0.275	1	148	0.00675676	11	93	0.11828	3	83	0.0361446	0	58	0	1	166	0.0060241	6	149	0.0402685
2	70904070	70905126	5.55207e-140	6.26359e-139	0.696735	2171	2594	0.836931	472	632	0.746835	25	499	0.0501002	200	238	0.840336	147	182	0.807692	174	219	0.794521	139	160	0.86875	13	283	0.0459364
2	70978433	70979399	1.7327e-53	4.37696e-53	0.524951	918	4038	0.22734	496	731	0.678523	43	280	0.153571	133	169	0.786982	80	133	0.601504	110	318	0.345912	48	225	0.213333	19	151	0.125828
2	71466034	71466997	6.00137e-45	1.29141e-44	0.317726	386	3652	0.105696	265	781	0.339309	9	417	0.0215827	40	310	0.129032	24	237	0.101266	9	191	0.0471204	50	388	0.128866	6	101	0.0594059
2	72924071	72924931	1.45178e-55	3.79947e-55	0.435997	979	3659	0.267559	353	791	0.446271	3	292	0.010274	97	244	0.397541	119	263	0.452471	46	193	0.238342	158	381	0.414698	17	201	0.0845771
2	73291236	73293858	1.18661e-140	1.3518e-139	0.322933	5199	11962	0.434626	748	2227	0.335878	16	1236	0.012945	164	814	0.201474	269	1073	0.250699	20	935	0.0213904	64	1273	0.0502749	23	472	0.0487288
2	74120146	74120650	1.76313e-48	4.04894e-48	0.41711	1087	2255	0.48204	204	485	0.420619	1	285	0.00350877	38	128	0.296875	30	66	0.454545	0	104	0	0	129	0	1	115	0.00869565
2	74513197	74516668	2.00365e-289	1.79096e-287	0.584674	5889	14798	0.397959	1574	2448	0.642974	72	1235	0.0582996	377	666	0.566066	371	914	0.405908	354	1022	0.34638	418	1016	0.411417	75	517	0.145068
2	104863739	104864302	5.70407e-20	7.08891e-20	0.258339	1113	2371	0.469422	113	422	0.267773	2	212	0.00943396	73	206	0.354369	39	141	0.276596	25	152	0.164474	90	250	0.36	0	70	0
2	113277017	113278464	3.53631e-60	1.01713e-59	0.270935	2083	6375	0.326745	372	1325	0.280755	6	611	0.00981997	40	514	0.077821	69	443	0.155756	89	486	0.183128	87	426	0.204225	5	273	0.018315
2	118186247	118186623	1.14951e-36	2.05181e-36	0.284066	652	1762	0.370034	102	356	0.286517	1	408	0.00245098	36	129	0.27907	27	154	0.175325	1	153	0.00653595	2	307	0.00651466	1	101	0.00990099
2	118224193	118224890	7.55516e-55	1.94228e-54	0.41623	1552	2800	0.554286	242	556	0.435252	7	368	0.0190217	90	233	0.386266	69	221	0.312217	54	316	0.170886	35	198	0.176768	8	144	0.0555556
2	118848462	118848737	5.52195e-16	6.30925e-16	0.316738	264	753	0.350598	49	149	0.328859	2	165	0.0121212	7	51	0.137255	13	96	0.135417	29	123	0.235772	75	156	0.480769	2	128	0.015625
2	119432454	119432732	1.01483e-07	1.03351e-07	0.322394	450	851	0.52879	91	197	0.461929	12	86	0.139535	13	61	0.213115	24	71	0.338028	27	58	0.465517	38	89	0.426966	2	73	0.0273973
2	129992531	129992851	1.24193e-20	1.57202e-20	0.384211	204	1372	0.148688	80	196	0.408163	4	167	0.0239521	10	74	0.135135	33	93	0.354839	5	113	0.0442478	53	79	0.670886	1	68	0.0147059
2	131034664	131035616	2.75482e-24	3.73961e-24	0.327724	1590	5393	0.294827	220	615	0.357724	6	200	0.03	38	294	0.129252	31	318	0.0974843	22	210	0.104762	42	546	0.0769231	12	88	0.136364
2	132669079	132671297	1.92086e-77	8.17599e-77	0.269341	2324	8398	0.276733	420	1511	0.277962	7	812	0.00862069	60	393	0.152672	114	555	0.205405	36	613	0.0587276	74	594	0.124579	7	374	0.0187166
2	136764890	136766126	2.68886e-98	1.66195e-97	0.427827	2501	4473	0.559133	424	965	0.439378	7	606	0.0115512	104	214	0.485981	58	232	0.25	18	252	0.0714286	55	265	0.207547	4	225	0.0177778
2	138780122	138781080	4.96545e-54	1.25979e-53	0.367151	860	3883	0.221478	281	679	0.413844	24	514	0.0466926	42	279	0.150538	29	164	0.176829	45	158	0.28481	73	163	0.447853	4	77	0.0519481
2	161427070	161428068	1.99265e-63	6.15813e-63	0.499233	2208	2777	0.795103	345	529	0.652174	78	510	0.152941	185	242	0.764463	110	158	0.696203	149	268	0.55597	102	165	0.618182	6	158	0.0379747
2	172100034	172103129	5.08089e-133	5.13391e-132	0.302542	2344	10332	0.226868	591	1927	0.306694	5	1204	0.00415282	212	726	0.292011	83	621	0.133655	127	736	0.172554	192	835	0.22994	15	611	0.0245499
2	174326138	174327395	3.02298e-40	5.96383e-40	0.269086	620	3512	0.176538	208	727	0.286107	8	470	0.0170213	137	439	0.312073	26	324	0.0802469	74	345	0.214493	78	330	0.236364	2	314	0.00636943
2	174328670	174329036	3.15175e-15	3.52486e-15	0.365674	190	850	0.223529	66	164	0.402439	5	136	0.0367647	11	64	0.171875	23	66	0.348485	20	69	0.289855	37	51	0.72549	0	84	0
2	174340115	174342825	8.63141e-164	1.33729e-162	0.307017	1992	6838	0.291313	497	1570	0.316561	18	1886	0.00954401	175	707	0.247525	64	516	0.124031	19	693	0.027417	102	645	0.15814	12	443	0.027088
2	174343687	174344348	4.83436e-73	1.86011e-72	0.60803	1176	2169	0.542185	289	464	0.622845	4	270	0.0148148	86	131	0.656489	83	127	0.653543	25	108	0.231481	110	201	0.547264	10	143	0.0699301
2	176066847	176067935	5.3665e-44	1.1421e-43	0.370744	2094	3117	0.6718	275	612	0.449346	36	458	0.0786026	97	254	0.38189	155	332	0.466867	172	333	0.516517	143	268	0.533582	119	123	0.96748
2	176068403	176068721	1.72922e-18	2.07364e-18	0.271534	626	1285	0.48716	92	309	0.297735	6	229	0.0262009	21	179	0.117318	67	246	0.272358	42	127	0.330709	50	102	0.490196	59	65	0.907692
2	176071518	176072081	6.1392e-26	8.60525e-26	0.323834	1321	2190	0.603196	163	442	0.368778	12	267	0.0449438	30	107	0.280374	43	144	0.298611	18	79	0.227848	91	172	0.52907	93	95	0.978947
2	176085265	176085608	2.37816e-24	3.23207e-24	0.304563	427	1271	0.335956	70	222	0.315315	3	279	0.0107527	12	59	0.20339	5	86	0.0581395	5	78	0.0641026	19	84	0.22619	0	90	0
2	176088055	176088569	1.16828e-21	1.51342e-21	0.272657	291	1585	0.183596	94	339	0.277286	1	216	0.00462963	17	114	0.149123	49	166	0.295181	15	149	0.100671	22	140	0.157143	3	198	0.0151515
2	176099334	176100781	2.47102e-85	1.19638e-84	0.359958	2737	5606	0.488227	420	1092	0.384615	18	730	0.0246575	187	494	0.378543	210	543	0.38674	111	377	0.29443	273	571	0.478109	9	446	0.0201794
2	176136493	176137055	7.3959e-53	1.85216e-52	0.343549	671	2923	0.229559	209	600	0.348333	2	418	0.00478469	37	230	0.16087	32	243	0.131687	38	187	0.203209	32	192	0.166667	18	74	0.243243
2	176151688	176152761	5.35587e-27	7.655e-27	0.281398	1898	3794	0.500264	224	640	0.35	26	379	0.0686016	42	220	0.190909	62	189	0.328042	64	355	0.180282	81	190	0.426316	9	200	0.045
2	176159773	176160228	2.02123e-19	2.488e-19	0.297912	881	2037	0.432499	98	317	0.309148	2	178	0.011236	30	238	0.12605	35	162	0.216049	29	218	0.133028	52	125	0.416	3	112	0.0267857
2	176164685	176165509	2.84902e-34	4.83294e-34	0.291804	1032	2741	0.376505	154	522	0.295019	1	311	0.00321543	29	172	0.168605	83	327	0.253823	26	229	0.113537	28	230	0.121739	7	361	0.0193906
2	176171526	176172485	8.57803e-68	2.93167e-67	0.423438	2713	4714	0.57552	390	872	0.447248	10	420	0.0238095	52	208	0.25	116	376	0.308511	98	346	0.283237	194	332	0.584337	44	349	0.126074
2	176188229	176189622	1.02623e-71	3.80983e-71	0.346836	1835	7852	0.233698	526	1467	0.358555	6	512	0.0117188	159	544	0.292279	95	510	0.186275	79	453	0.174393	92	336	0.27381	70	340	0.205882
2	199461948	199464958	2.704e-235	1.36611e-233	0.520604	4139	9957	0.415687	963	1798	0.535595	17	1134	0.0149912	294	744	0.395161	243	635	0.382677	152	723	0.210235	264	802	0.329177	4	454	0.00881057
2	199468964	199469449	6.07074e-42	1.22682e-41	0.46726	664	1495	0.444147	136	286	0.475524	2	242	0.00826446	56	135	0.414815	14	78	0.179487	21	176	0.119318	35	87	0.402299	2	161	0.0124224
2	200585803	200586304	7.27191e-25	9.92944e-25	0.272661	78	2257	0.0345591	104	363	0.286501	4	289	0.0138408	33	196	0.168367	2	169	0.0118343	26	165	0.157576	67	153	0.437908	10	163	0.0613497
2	202032663	202036149	3.27799e-175	6.45598e-174	0.315147	3003	16028	0.18736	806	2506	0.321628	10	1543	0.00648088	175	970	0.180412	173	889	0.194601	194	1217	0.159408	217	1125	0.192889	14	867	0.0161476
2	206642050	206642698	6.29428e-49	1.45987e-48	0.38386	806	2375	0.339368	169	426	0.396714	5	389	0.0128535	61	170	0.358824	58	173	0.33526	17	189	0.0899471	6	179	0.0335196	4	272	0.0147059
2	208112176	208112497	1.68139e-18	2.01837e-18	0.512078	800	1219	0.656276	99	181	0.546961	3	86	0.0348837	30	77	0.38961	27	70	0.385714	26	77	0.337662	51	89	0.573034	4	73	0.0547945
2	213284233	213284702	3.35161e-28	4.905e-28	0.439513	178	1910	0.0931937	193	432	0.446759	1	138	0.00724638	34	197	0.172589	31	178	0.174157	6	105	0.0571429	32	264	0.121212	2	108	0.0185185
2	218781709	218782458	2.48743e-28	3.64949e-28	0.263927	634	3070	0.206515	168	613	0.274062	3	296	0.0101351	13	204	0.0637255	35	137	0.255474	28	290	0.0965517	31	227	0.136564	0	138	0
2	218871410	218871870	3.78639e-24	5.10415e-24	0.35464	1665	2306	0.722029	257	322	0.798137	208	469	0.443497	127	138	0.92029	121	125	0.968	126	140	0.9	90	111	0.810811	18	104	0.173077
2	218873359	218874066	5.73857e-189	1.38921e-187	0.844338	2911	3866	0.752975	363	413	0.878935	21	607	0.0345964	257	280	0.917857	233	247	0.94332	107	122	0.877049	108	128	0.84375	27	160	0.16875
2	218984197	218984742	2.29962e-31	3.6756e-31	0.310924	700	2313	0.302637	148	476	0.310924	0	246	0	10	91	0.10989	26	165	0.157576	14	167	0.0838323	35	185	0.189189	3	105	0.0285714
2	219358180	219359132	2.42339e-35	4.20924e-35	0.289229	768	2850	0.269474	201	620	0.324194	15	429	0.034965	38	206	0.184466	19	166	0.114458	21	278	0.0755396	81	272	0.297794	5	160	0.03125
2	222298227	222299193	6.01255e-49	1.39732e-48	0.315775	1527	3450	0.442609	218	667	0.326837	5	452	0.0110619	66	242	0.272727	62	292	0.212329	19	230	0.0826087	8	225	0.0355556	9	363	0.0247934
2	222311774	222312796	1.86178e-64	5.94337e-64	0.299768	985	2947	0.334238	174	568	0.306338	5	761	0.0065703	50	316	0.158228	100	395	0.253165	53	450	0.117778	88	261	0.337165	3	372	0.00806452
2	222671403	222671941	5.10327e-45	1.10223e-44	0.557744	186	2392	0.0777592	312	553	0.564195	1	155	0.00645161	152	306	0.496732	54	204	0.264706	34	224	0.151786	19	175	0.108571	15	88	0.170455
2	228181241	228181837	4.33843e-38	8.02748e-38	0.341473	1070	2019	0.529965	168	487	0.344969	1	286	0.0034965	46	123	0.373984	42	102	0.411765	9	213	0.0422535	23	247	0.0931174	7	102	0.0686275
2	236159427	236160190	2.80702e-22	3.6856e-22	0.370532	1239	2777	0.446165	204	467	0.436831	12	181	0.0662983	14	103	0.135922	32	109	0.293578	26	128	0.203125	58	221	0.262443	4	69	0.057971
2	236163150	236170119	1.80257e-238	9.97422e-237	0.345661	5393	22100	0.244027	1615	3820	0.422775	218	2827	0.0771135	468	1294	0.361669	481	1441	0.333796	296	1383	0.214027	495	1829	0.27064	90	1090	0.0825688
2	236171545	236171789	3.11686e-67	1.05285e-66	0.787528	102	1106	0.0922242	192	237	0.810127	4	177	0.0225989	104	135	0.77037	61	139	0.438849	59	99	0.59596	40	98	0.408163	1	56	0.0178571
2	236172667	236173751	8.27748e-213	2.67179e-211	0.813195	1307	4922	0.265542	629	757	0.830911	9	508	0.0177165	92	124	0.741935	131	272	0.481618	15	256	0.0585938	65	253	0.256917	2	213	0.00938967
2	237486418	237487598	2.12583e-53	5.3584e-53	0.319077	1020	5160	0.197674	394	1191	0.330814	5	426	0.0117371	80	446	0.179372	77	330	0.233333	15	339	0.0442478	20	457	0.0437637	32	231	0.138528
2	242046614	242047706	2.67772e-31	4.27406e-31	0.287362	2102	6326	0.332279	465	1215	0.382716	39	409	0.0953545	66	194	0.340206	206	545	0.377982	9	250	0.036	33	344	0.0959302	19	133	0.142857
3	5095863	5096216	4.04477e-21	5.15354e-21	0.36437	823	1156	0.711938	223	354	0.629944	81	305	0.265574	97	155	0.625806	46	72	0.638889	66	121	0.545455	83	128	0.648438	7	64	0.109375
3	11642718	11643456	7.83334e-185	1.82047e-183	0.818324	1011	1820	0.555495	319	389	0.820051	1	579	0.00172712	141	172	0.819767	125	189	0.661376	35	151	0.231788	130	201	0.646766	2	233	0.00858369
3	27712846	27713248	1.04955e-58	2.92464e-58	0.407629	361	1167	0.30934	163	388	0.420103	6	481	0.012474	32	146	0.219178	74	181	0.40884	12	121	0.0991736	4	221	0.0180995	4	211	0.0189573
3	32401660	32401963	1.88038e-42	3.86726e-42	0.459301	373	1494	0.249665	138	291	0.474227	4	268	0.0149254	22	50	0.44	12	97	0.123711	12	122	0.0983607	4	122	0.0327869	2	51	0.0392157
3	40615668	40615904	4.28374e-66	1.41412e-65	0.76005	705	936	0.753205	206	260	0.792308	6	186	0.0322581	50	68	0.735294	62	89	0.696629	60	75	0.8	79	96	0.822917	7	108	0.0648148
3	42979210	42979862	1.72408e-26	2.44017e-26	0.276001	1371	3244	0.422626	169	595	0.284034	2	249	0.00803213	27	199	0.135678	3	249	0.0120482	6	316	0.0189873	2	208	0.00961538	3	70	0.0428571
3	44555043	44555526	6.88452e-58	1.90019e-57	0.392574	635	2656	0.239081	218	545	0.4	3	404	0.00742574	61	288	0.211806	34	201	0.169154	0	102	0	10	352	0.0284091	20	152	0.131579
3	44624985	44625328	1.79961e-15	2.02434e-15	0.263158	344	1884	0.18259	100	380	0.263158	0	136	0	12	81	0.148148	6	149	0.0402685	0	78	0	2	59	0.0338983	6	64	0.09375
3	44685436	44685745	1.40295e-38	2.62094e-38	0.458621	968	1962	0.493374	187	399	0.468672	2	199	0.0100503	32	142	0.225352	64	157	0.407643	5	124	0.0403226	7	182	0.0384615	1	80	0.0125
3	45841729	45842368	1.81243e-30	2.80805e-30	0.296922	378	1964	0.192464	141	469	0.30064	1	269	0.00371747	36	243	0.148148	2	238	0.00840336	6	206	0.0291262	22	215	0.102326	1	221	0.00452489
3	46576817	46577179	1.84495e-28	2.7206e-28	0.535767	707	1159	0.610009	102	163	0.625767	18	200	0.09	79	112	0.705357	55	83	0.662651	94	137	0.686131	56	92	0.608696	11	112	0.0982143
3	48594449	48595468	6.97631e-148	9.10839e-147	0.756044	2835	3928	0.721741	615	768	0.800781	17	380	0.0447368	189	249	0.759036	101	122	0.827869	106	139	0.76259	121	154	0.785714	32	254	0.125984
3	49910188	49910997	4.33365e-96	2.56924e-95	0.618055	2738	3267	0.838078	560	729	0.768176	62	413	0.150121	226	327	0.691131	189	279	0.677419	144	207	0.695652	261	433	0.602771	73	283	0.257951
3	54120704	54120943	6.28911e-10	6.5719e-10	0.262626	288	862	0.334107	61	198	0.308081	6	132	0.0454545	2	57	0.0350877	2	71	0.028169	4	55	0.0727273	9	51	0.176471	1	158	0.00632911
3	62368616	62369337	6.32859e-50	1.50385e-49	0.370082	791	2403	0.329172	170	456	0.372807	1	367	0.0027248	58	243	0.238683	28	204	0.137255	14	127	0.110236	61	214	0.285047	7	207	0.0338164
3	62371098	62371640	1.3759e-21	1.78039e-21	0.275569	604	1484	0.407008	111	371	0.299191	6	254	0.023622	21	130	0.161538	42	164	0.256098	37	180	0.205556	39	114	0.342105	4	133	0.0300752
3	62378342	62378641	6.26293e-22	8.15865e-22	0.260939	318	862	0.36891	55	208	0.264423	1	287	0.00348432	15	71	0.211268	14	95	0.147368	17	105	0.161905	6	84	0.0714286	3	144	0.0208333
3	65549009	65549669	3.76661e-117	3.0607e-116	0.630669	1654	2875	0.575304	290	454	0.638767	4	494	0.00809717	49	101	0.485149	19	86	0.22093	57	196	0.290816	59	275	0.214545	4	81	0.0493827
3	122183895	122184798	1.03225e-18	1.24556e-18	0.250813	1004	3455	0.290593	175	529	0.330813	26	325	0.08	16	72	0.222222	24	211	0.113744	18	123	0.146341	39	209	0.186603	9	153	0.0588235
3	125357388	125357637	6.04269e-52	1.48763e-51	0.831004	721	884	0.815611	145	171	0.847953	2	118	0.0169492	76	82	0.926829	38	54	0.703704	30	110	0.272727	13	106	0.122642	15	77	0.194805
3	128075526	128077293	3.88327e-30	5.94514e-30	0.285481	2987	7282	0.41019	398	882	0.451247	92	555	0.165766	113	342	0.330409	142	318	0.446541	129	418	0.308612	141	327	0.431193	25	254	0.0984252
3	128617563	128618270	8.09917e-117	6.49051e-116	0.654029	1115	2573	0.433346	327	487	0.671458	8	459	0.0174292	198	251	0.788845	117	224	0.522321	61	152	0.401316	145	282	0.514184	15	173	0.0867052
3	129001022	129002402	4.38018e-62	1.31859e-61	0.330604	4189	8748	0.478852	468	1371	0.341357	5	465	0.0107527	197	575	0.342609	37	665	0.0556391	23	457	0.0503282	55	637	0.0863422	18	198	0.0909091
3	129974280	129975998	2.9591e-192	7.64105e-191	0.473158	3358	7447	0.45092	739	1501	0.492338	22	1147	0.0191805	118	451	0.261641	192	474	0.405063	127	478	0.26569	210	383	0.548303	21	581	0.0361446
3	137764122	137765612	1.9423e-160	2.89353e-159	0.590292	2894	5609	0.515956	617	1031	0.598448	5	613	0.00815661	112	327	0.342508	113	390	0.289744	100	343	0.291545	152	467	0.325482	4	271	0.0147601
3	138937785	138940265	8.19511e-262	6.34848e-260	0.578795	3795	6960	0.545259	845	1428	0.591737	15	1159	0.0129422	262	552	0.474638	209	471	0.443737	76	383	0.198433	278	723	0.384509	16	467	0.0342612
3	141797213	141797797	6.14869e-21	7.81704e-21	0.296208	656	1978	0.331648	111	323	0.343653	13	274	0.0474453	32	97	0.329897	47	130	0.361538	42	146	0.287671	49	116	0.422414	3	136	0.0220588
3	147390724	147393916	1.78149e-241	1.15005e-239	0.444963	4053	8218	0.493186	703	1560	0.450641	9	1585	0.00567823	184	690	0.266667	173	573	0.30192	123	419	0.293556	146	592	0.246622	3	590	0.00508475
3	147395821	147396692	9.24495e-94	5.21487e-93	0.481583	2455	3364	0.729786	346	699	0.494993	7	522	0.01341	55	166	0.331325	82	199	0.41206	111	201	0.552239	142	175	0.811429	0	142	0
3	147397977	147398634	2.34467e-30	3.6182e-30	0.295182	1022	1529	0.668411	104	319	0.326019	14	454	0.030837	36	126	0.285714	63	171	0.368421	40	111	0.36036	85	110	0.772727	3	183	0.0163934
3	147409201	147411212	1.32687e-155	1.83551e-154	0.397479	2480	8958	0.276848	690	1688	0.408768	12	1063	0.0112888	131	396	0.330808	156	543	0.287293	18	437	0.0411899	81	744	0.108871	29	389	0.0745501
3	147413279	147413546	4.7452e-22	6.19542e-22	0.391486	505	963	0.524403	48	121	0.396694	1	192	0.00520833	15	129	0.116279	14	69	0.202899	22	72	0.305556	44	80	0.55	1	70	0.0142857
3	147421129	147421777	3.86781e-33	6.39316e-33	0.347059	1167	2480	0.470565	123	347	0.354467	2	270	0.00740741	51	123	0.414634	50	162	0.308642	29	223	0.130045	50	126	0.396825	8	217	0.0368664
3	158094264	158094975	3.95056e-75	1.59394e-74	0.579582	919	2871	0.320098	381	631	0.603803	7	289	0.0242215	57	100	0.57	163	324	0.503086	22	182	0.120879	124	180	0.688889	17	263	0.0646388
3	158103443	158103815	1.46131e-33	2.44675e-33	0.348536	450	1301	0.345888	106	301	0.352159	1	276	0.00362319	40	110	0.363636	52	129	0.403101	116	230	0.504348	58	101	0.574257	1	161	0.00621118
3	170585255	170585979	5.7301e-24	7.67978e-24	0.275769	1054	3507	0.300542	154	541	0.284658	2	225	0.00888889	45	119	0.378151	70	257	0.272374	47	235	0.2	100	257	0.389105	1	211	0.00473934
3	183098983	183099667	9.19583e-60	2.63191e-59	0.473161	1215	2673	0.454545	235	490	0.479592	2	311	0.00643087	18	157	0.11465	32	203	0.157635	1	376	0.00265957	1	285	0.00350877	1	222	0.0045045
3	184338631	184338883	6.40182e-38	1.17704e-37	0.786081	900	1290	0.697674	192	210	0.914286	10	78	0.128205	93	104	0.894231	53	57	0.929825	70	72	0.972222	73	81	0.901235	17	56	0.303571
3	184583329	184584346	1.97447e-65	6.40874e-65	0.476074	353	4124	0.0855965	423	876	0.482877	2	294	0.00680272	66	155	0.425806	46	282	0.163121	52	277	0.187726	167	302	0.55298	12	244	0.0491803
3	184603995	184604612	5.34015e-29	7.96566e-29	0.373429	302	2335	0.129336	169	446	0.378924	1	182	0.00549451	0	128	0	2	103	0.0194175	27	138	0.195652	33	169	0.195266	1	64	0.015625
3	186193555	186194439	8.00641e-39	1.50785e-38	0.359668	1471	3462	0.424899	245	630	0.388889	9	308	0.0292208	40	298	0.134228	21	233	0.0901288	10	307	0.0325733	22	313	0.0702875	19	225	0.0844444
3	192408032	192410205	7.53882e-122	6.48897e-121	0.347175	4093	8137	0.503011	545	1555	0.350482	3	907	0.00330761	68	420	0.161905	144	499	0.288577	22	544	0.0404412	44	686	0.0641399	12	338	0.035503
4	784873	786804	1.51503e-214	5.17784e-213	0.635919	5585	7925	0.704732	1217	1521	0.800131	145	883	0.164213	365	477	0.765199	230	301	0.76412	294	379	0.775726	214	266	0.804511	27	176	0.153409
4	4575277	4575721	8.75126e-30	1.33102e-29	0.320514	1304	2950	0.442034	169	489	0.345603	7	279	0.0250896	24	190	0.126316	156	453	0.344371	1	172	0.00581395	1	379	0.00263852	6	50	0.12
4	4857905	4858464	5.7544e-73	2.2068e-72	0.543665	1010	1678	0.601907	219	393	0.557252	5	368	0.013587	88	175	0.502857	88	164	0.536585	31	128	0.242188	34	74	0.459459	3	211	0.014218
4	4862729	4863107	2.58044e-42	5.279e-42	0.545977	1031	1809	0.569928	259	459	0.56427	3	164	0.0182927	90	163	0.552147	94	127	0.740157	31	70	0.442857	126	166	0.759036	3	149	0.0201342
4	5051209	5052157	5.43815e-25	7.44302e-25	0.271556	1606	4971	0.323074	243	854	0.284543	3	231	0.012987	55	207	0.2657	58	308	0.188312	35	205	0.170732	60	288	0.208333	17	211	0.0805687
4	5892344	5893389	3.39184e-37	6.11057e-37	0.323166	2374	7782	0.305063	248	737	0.336499	4	300	0.0133333	126	343	0.367347	82	325	0.252308	31	326	0.095092	88	552	0.15942	22	129	0.170543
4	13541938	13544870	7.70864e-96	4.50123e-95	0.356434	3878	10417	0.372276	824	1959	0.420623	57	888	0.0641892	86	391	0.219949	162	906	0.178808	110	551	0.199637	196	649	0.302003	28	452	0.0619469
4	15778375	15779106	4.92688e-76	2.03738e-75	0.555399	1285	3555	0.361463	366	637	0.574568	6	313	0.0191693	39	121	0.322314	78	230	0.33913	34	211	0.161137	58	273	0.212454	6	166	0.0361446
4	20251653	20255245	7.67509e-117	6.19337e-116	0.299546	2873	12071	0.238008	643	2125	0.302588	3	986	0.0030426	111	777	0.142857	195	839	0.23242	76	915	0.0830601	68	752	0.0904255	44	526	0.0836502
4	24470077	24473306	4.17767e-158	5.92007e-157	0.348517	3959	10298	0.384444	674	1907	0.353435	6	1220	0.00491803	138	505	0.273267	333	830	0.401205	18	910	0.0197802	17	673	0.02526	92	468	0.196581
4	54109220	54110035	4.56262e-70	1.64141e-69	0.496668	1057	2184	0.483974	274	527	0.519924	9	387	0.0232558	80	219	0.365297	69	117	0.589744	59	169	0.349112	68	169	0.402367	0	103	0
4	56505416	56505856	7.2682e-129	6.97987e-128	0.576417	76	1915	0.0396867	293	503	0.582505	4	657	0.00608828	115	177	0.649718	7	93	0.0752688	61	215	0.283721	61	180	0.338889	0	79	0
4	84496506	84499646	2.82189e-189	6.97668e-188	0.393591	3451	10818	0.319005	762	1847	0.412561	28	1476	0.0189702	220	682	0.322581	193	597	0.323283	136	637	0.213501	198	817	0.24235	44	640	0.06875
4	92305197	92305856	6.39048e-38	1.17682e-37	0.317242	1238	2813	0.4401	179	536	0.333955	6	359	0.0167131	56	253	0.221344	22	122	0.180328	2	216	0.00925926	17	322	0.052795	3	290	0.0103448
4	110631923	110633054	2.2723e-73	8.80138e-73	0.33891	810	4079	0.198578	275	793	0.346784	5	635	0.00787402	104	438	0.237443	87	276	0.315217	34	433	0.0785219	77	344	0.223837	16	176	0.0909091
4	110633809	110634348	2.92524e-105	1.96481e-104	0.833456	1015	1407	0.721393	260	309	0.841424	2	251	0.00796813	65	85	0.764706	103	118	0.872881	63	113	0.557522	78	110	0.709091	3	123	0.0243902
4	112510669	112511440	2.96605e-83	1.39536e-82	0.498048	879	1909	0.46045	203	400	0.5075	5	529	0.0094518	84	219	0.383562	56	156	0.358974	24	307	0.0781759	123	249	0.493976	1	185	0.00540541
4	139279910	139280295	3.9151e-31	6.20648e-31	0.397876	384	1765	0.217564	116	288	0.402778	1	204	0.00490196	43	122	0.352459	45	111	0.405405	2	112	0.0178571	6	149	0.0402685	1	78	0.0128205
4	139734808	139735981	5.21314e-61	1.53359e-60	0.363401	1457	3813	0.382114	287	742	0.386792	12	513	0.0233918	97	296	0.327703	116	314	0.369427	23	183	0.125683	27	227	0.118943	4	201	0.0199005
4	140568808	140569224	3.20105e-20	3.99959e-20	0.255479	226	2541	0.0889414	124	468	0.264957	2	211	0.00947867	43	205	0.209756	16	176	0.0909091	7	177	0.039548	1	278	0.00359712	1	77	0.012987
4	146638036	146640749	2.80304e-116	2.23092e-115	0.303709	3656	9504	0.38468	528	1630	0.323926	26	1286	0.0202177	160	757	0.211361	138	582	0.237113	75	592	0.126689	124	857	0.144691	19	526	0.0361217
4	150582859	150583933	0	1.39413e-306	0.87819	3238	3791	0.854128	686	776	0.884021	4	686	0.0058309	298	320	0.93125	212	229	0.925764	91	325	0.28	192	284	0.676056	6	518	0.011583
4	153683934	153684900	2.70608e-62	8.25318e-62	0.464098	2446	4403	0.55553	422	873	0.483391	6	311	0.0192926	65	271	0.239852	102	331	0.308157	6	175	0.0342857	61	308	0.198052	11	147	0.0748299
4	153788360	153789675	9.38301e-60	2.67888e-59	0.290061	2511	4813	0.521712	266	896	0.296875	4	587	0.00681431	104	397	0.261965	131	422	0.310427	19	263	0.0722433	75	351	0.213675	15	264	0.0568182
4	153790921	153791554	1.34421e-33	2.25393e-33	0.363281	1372	2602	0.527287	144	384	0.375	3	256	0.0117188	36	113	0.318584	54	209	0.258373	13	184	0.0706522	24	146	0.164384	3	92	0.0326087
4	154742657	154743163	8.35911e-49	1.93107e-48	0.446996	551	1134	0.485891	103	229	0.449782	1	359	0.00278552	49	117	0.418803	48	127	0.377953	13	100	0.13	36	137	0.262774	1	174	0.00574713
4	154743667	154744681	3.57784e-52	8.88345e-52	0.36241	522	3176	0.164358	163	439	0.371298	4	450	0.00888889	31	232	0.133621	69	281	0.245552	20	248	0.0806452	31	328	0.0945122	6	199	0.0301508
4	173506740	173507041	2.41664e-22	3.17663e-22	0.395648	935	1297	0.720894	108	260	0.415385	3	152	0.0197368	20	83	0.240964	25	62	0.403226	27	76	0.355263	37	99	0.373737	0	134	0
4	173509235	173509710	2.81771e-42	5.75427e-42	0.480509	1575	2366	0.66568	239	492	0.485772	1	190	0.00526316	67	166	0.403614	81	176	0.460227	38	181	0.209945	69	151	0.456954	0	95	0
4	173516763	173517195	2.323e-48	5.29279e-48	0.402409	782	1358	0.575847	103	253	0.407115	2	425	0.00470588	16	56	0.285714	27	51	0.529412	20	80	0.25	54	107	0.504673	7	140	0.05
4	173518661	173519098	1.0847e-50	2.61498e-50	0.443114	826	1168	0.707192	127	283	0.448763	2	354	0.00564972	28	100	0.28	34	96	0.354167	15	83	0.180723	19	75	0.253333	1	55	0.0181818
4	173528895	173530318	1.19531e-82	5.53366e-82	0.371778	1276	6251	0.204127	384	1014	0.378698	4	578	0.00692042	100	281	0.355872	81	337	0.240356	47	293	0.16041	111	403	0.275434	5	249	0.0200803
4	186104578	186105719	1.00629e-42	2.09178e-42	0.337315	1807	5667	0.318864	303	772	0.392487	24	435	0.0551724	106	329	0.322188	49	226	0.216814	5	323	0.0154799	51	514	0.0992218	14	180	0.0777778
5	50690	51784	7.97997e-192	2.01581e-190	0.64339	1820	3532	0.515289	510	736	0.692935	49	989	0.049545	112	168	0.666667	121	212	0.570755	21	277	0.0758123	100	196	0.510204	16	163	0.0981595
5	1594123	1594912	8.5711e-61	2.50242e-60	0.469984	1786	3656	0.488512	356	685	0.519708	18	362	0.0497238	99	233	0.424893	75	173	0.433526	4	267	0.0149813	7	242	0.0289256	2	117	0.017094
5	1874793	1878918	3.33009e-214	1.10559e-212	0.411339	5977	13066	0.457447	1090	2462	0.442729	49	1561	0.0313901	315	1056	0.298295	292	812	0.359606	286	913	0.313253	367	1071	0.34267	21	479	0.0438413
5	50440773	50441466	4.0506e-26	5.70521e-26	0.280199	61	2867	0.0212766	199	680	0.292647	3	241	0.0124481	97	144	0.673611	4	143	0.027972	0	367	0	1	367	0.0027248	3	120	0.025
5	51387451	51387781	2.0103e-50	4.82638e-50	0.643545	674	1396	0.482808	133	205	0.64878	1	191	0.0052356	32	114	0.280702	17	157	0.10828	4	105	0.0380952	7	103	0.0679612	1	111	0.00900901
5	51389619	51390314	7.48222e-80	3.30583e-79	0.714976	1412	2350	0.600851	303	421	0.719715	1	211	0.00473934	77	138	0.557971	64	108	0.592593	17	297	0.0572391	46	200	0.23	0	141	0
5	55223226	55223800	1.95665e-56	5.23878e-56	0.551859	1368	2130	0.642254	300	516	0.581395	7	237	0.0295359	140	215	0.651163	79	146	0.541096	84	194	0.43299	129	190	0.678947	1	137	0.00729927
5	59039009	59040054	2.40344e-73	9.27838e-73	0.408738	2396	5212	0.459708	421	1030	0.408738	0	393	0	84	279	0.301075	49	198	0.247475	1	453	0.00220751	2	352	0.00568182	2	203	0.00985222
5	64505954	64506778	1.97069e-33	3.28543e-33	0.272727	1464	3006	0.487026	175	616	0.284091	4	352	0.0113636	29	237	0.122363	69	268	0.257463	17	310	0.0548387	42	359	0.116992	3	225	0.0133333
5	73233272	73234149	9.89923e-51	2.39146e-50	0.36503	616	3214	0.191661	290	756	0.383598	7	377	0.0185676	59	161	0.36646	51	215	0.237209	54	225	0.24	52	256	0.203125	7	163	0.0429448
5	73444224	73444973	1.54369e-87	7.9723e-87	0.512147	1201	2373	0.50611	217	416	0.521635	5	527	0.00948767	35	189	0.185185	145	302	0.480132	8	91	0.0879121	75	186	0.403226	20	305	0.0655738
5	75053975	75054414	8.7639e-26	1.2196e-25	0.33404	235	1147	0.204882	85	241	0.352697	5	268	0.0186567	37	176	0.210227	47	136	0.345588	17	126	0.134921	11	88	0.125	5	170	0.0294118
5	76083149	76084971	2.80413e-71	1.03114e-70	0.320762	2017	6552	0.307845	356	1087	0.327507	4	593	0.00674536	87	348	0.25	21	534	0.0393258	9	455	0.0197802	15	553	0.0271248	1	202	0.0049505
5	76953610	76954703	1.43515e-49	3.38265e-49	0.387156	903	4884	0.184889	537	1114	0.482047	39	411	0.0948905	157	243	0.646091	32	266	0.120301	36	440	0.0818182	46	487	0.0944559	36	367	0.0980926
5	77210204	77211364	2.51437e-32	4.09202e-32	0.260845	2201	7232	0.304342	262	852	0.307512	21	450	0.0466667	54	342	0.157895	53	294	0.180272	35	364	0.0961538	79	342	0.230994	6	101	0.0594059
5	77628062	77628677	4.04176e-54	1.02994e-53	0.489304	1286	2459	0.522977	268	518	0.517375	8	285	0.0280702	85	192	0.442708	89	176	0.505682	74	173	0.427746	127	209	0.607656	8	249	0.0321285
5	77638864	77639471	7.76471e-21	9.84999e-21	0.256251	791	2123	0.372586	95	346	0.274566	5	273	0.018315	39	243	0.160494	20	162	0.123457	38	304	0.125	26	241	0.107884	2	138	0.0144928
5	77851174	77851550	1.93953e-48	4.43649e-48	0.850855	684	916	0.746725	149	173	0.861272	1	96	0.0104167	47	56	0.839286	104	112	0.928571	91	95	0.957895	93	101	0.920792	1	178	0.00561798
5	88659820	88660046	5.25299e-24	7.04847e-24	0.525976	647	927	0.69795	115	211	0.545024	2	105	0.0190476	44	91	0.483516	37	75	0.493333	10	96	0.104167	15	67	0.223881	3	94	0.0319149
5	88689653	88689993	1.27004e-17	1.50131e-17	0.282196	593	1293	0.458623	62	212	0.292453	2	195	0.0102564	25	112	0.223214	61	179	0.340782	21	136	0.154412	9	61	0.147541	0	107	0
5	93570533	93573169	2.06226e-101	1.31668e-100	0.277537	3053	8039	0.379774	457	1555	0.293891	20	1223	0.0163532	143	736	0.194293	128	639	0.200313	107	849	0.126031	105	579	0.181347	17	756	0.0224868
5	93587781	93588791	1.01009e-66	3.36311e-66	0.412798	2764	5901	0.468395	390	890	0.438202	11	433	0.0254042	87	264	0.329545	85	252	0.337302	96	460	0.208696	96	483	0.198758	4	145	0.0275862
5	95730996	95732108	8.09415e-87	4.0893e-86	0.424426	2792	5848	0.477428	349	808	0.431931	4	533	0.00750469	46	162	0.283951	155	443	0.349887	2	445	0.00449438	2	463	0.00431965	12	170	0.0705882
5	111757499	111758217	2.08864e-37	3.79219e-37	0.34457	1575	3412	0.461606	214	597	0.358459	4	288	0.0138889	65	209	0.311005	45	169	0.266272	0	181	0	0	191	0	6	157	0.0382166
5	132822850	132823511	2.21091e-21	2.85136e-21	0.342732	809	3422	0.236411	340	703	0.483642	31	220	0.140909	135	210	0.642857	95	208	0.456731	63	150	0.42	77	179	0.430168	14	64	0.21875
5	132825212	132826117	6.21361e-51	1.50421e-50	0.515071	4093	4536	0.902337	372	444	0.837838	112	347	0.322767	90	105	0.857143	106	123	0.861789	110	194	0.56701	131	148	0.885135	42	78	0.538462
5	135027402	135029456	0	0	0.815713	6001	7105	0.844616	1093	1251	0.873701	49	845	0.0579882	363	391	0.928389	251	284	0.883803	474	586	0.808874	472	536	0.880597	29	459	0.0631808
5	135031223	135031748	1.26279e-86	6.32483e-86	0.880383	1706	2070	0.824155	368	418	0.880383	0	134	0	141	176	0.801136	104	131	0.793893	66	81	0.814815	185	215	0.860465	1	118	0.00847458
5	136191368	136193290	1.23586e-75	5.02122e-75	0.341559	2584	8254	0.31306	785	1726	0.454809	100	883	0.11325	217	511	0.424658	227	500	0.454	43	735	0.0585034	46	806	0.057072	53	438	0.121005
5	139637478	139638083	2.74959e-32	4.46856e-32	0.488753	153	2293	0.0667248	325	607	0.53542	7	150	0.0466667	53	87	0.609195	58	138	0.42029	125	174	0.718391	100	185	0.540541	2	112	0.0178571
5	140145853	140146642	3.71717e-30	5.69835e-30	0.373611	1511	3728	0.405311	297	670	0.443284	17	244	0.0696721	72	234	0.307692	119	243	0.489712	51	214	0.238318	64	276	0.231884	3	75	0.04
5	140547572	140547906	1.25049e-30	1.95831e-30	0.396446	17	1674	0.0101553	141	351	0.401709	1	190	0.00526316	36	157	0.229299	18	109	0.165138	36	175	0.205714	18	102	0.176471	4	189	0.021164
5	140966520	140967346	4.34959e-39	8.29491e-39	0.365015	1698	3831	0.443226	297	781	0.380282	4	262	0.0152672	124	428	0.28972	127	380	0.334211	42	410	0.102439	86	346	0.248555	5	261	0.0191571
5	141407880	141408477	4.0548e-62	1.227e-61	0.399854	596	1710	0.348538	225	510	0.441176	25	605	0.0413223	108	226	0.477876	43	115	0.373913	10	142	0.0704225	40	146	0.273973	35	126	0.277778
5	141417595	141418134	2.28358e-51	5.57463e-51	0.421857	727	1792	0.405692	139	312	0.445513	11	465	0.0236559	80	182	0.43956	101	303	0.333333	33	199	0.165829	137	365	0.375342	13	305	0.042623
5	141512694	141513622	6.50257e-31	1.02385e-30	0.290572	32	2040	0.0156863	142	410	0.346341	29	520	0.0557692	61	159	0.383648	76	183	0.415301	77	227	0.339207	147	288	0.510417	11	220	0.05
5	141702286	141703025	1.4994e-30	2.3324e-30	0.310301	528	2234	0.236347	115	359	0.320334	3	299	0.0100334	39	223	0.174888	40	193	0.207254	19	121	0.157025	31	127	0.244094	3	178	0.0168539
5	150166464	150167425	5.67738e-54	1.43728e-53	0.464882	2748	4882	0.562884	355	745	0.47651	3	258	0.0116279	35	149	0.234899	167	244	0.684426	123	175	0.702857	78	127	0.614173	8	119	0.0672269
5	154482582	154482891	3.28129e-84	1.54994e-83	0.738189	570	1451	0.392833	228	304	0.75	3	254	0.011811	95	132	0.719697	82	119	0.689076	47	106	0.443396	27	57	0.473684	5	141	0.035461
5	157459961	157460432	3.10086e-21	3.97705e-21	0.360451	767	2177	0.35232	120	304	0.394737	6	175	0.0342857	15	82	0.182927	47	88	0.534091	2	163	0.0122699	43	62	0.693548	4	81	0.0493827
5	171314599	171315747	1.14644e-143	1.43244e-142	0.576925	2715	4708	0.576678	649	1083	0.599261	13	582	0.0223368	163	287	0.567944	169	310	0.545161	70	261	0.268199	163	397	0.410579	6	217	0.0276498
5	171316174	171317103	9.97737e-140	1.11478e-138	0.646277	2532	2856	0.886555	536	756	0.708995	36	574	0.0627178	241	321	0.750779	183	248	0.737903	184	349	0.527221	185	312	0.592949	17	398	0.0427136
5	173233717	173234130	3.00578e-55	7.76159e-55	0.523607	1212	1779	0.681282	190	342	0.555556	10	313	0.0319489	44	132	0.333333	41	104	0.394231	56	161	0.347826	74	165	0.448485	4	65	0.0615385
5	173234483	173235225	9.55295e-67	3.18981e-66	0.403063	1353	3147	0.429933	252	609	0.413793	5	466	0.0107296	18	163	0.110429	67	233	0.287554	47	231	0.203463	50	185	0.27027	11	165	0.0666667
5	173236613	173237581	1.79337e-48	4.11026e-48	0.34017	1034	2556	0.404538	197	531	0.370998	16	519	0.0308285	30	168	0.178571	45	175	0.257143	68	292	0.232877	68	245	0.277551	1	281	0.00355872
5	176619292	176620640	7.27992e-32	1.17164e-31	0.269045	2050	4165	0.492197	274	785	0.349045	42	525	0.08	67	210	0.319048	80	172	0.465116	68	299	0.227425	135	335	0.402985	10	180	0.0555556
5	177131851	177134651	8.82194e-62	2.63524e-61	0.268438	3614	11625	0.310882	458	1664	0.27524	4	588	0.00680272	179	720	0.248611	34	377	0.0901857	174	524	0.332061	128	589	0.217317	18	216	0.0833333
5	178576622	178577246	3.45072e-21	4.41115e-21	0.340745	1282	4209	0.304585	197	523	0.376673	6	167	0.0359281	13	86	0.151163	34	180	0.188889	34	213	0.159624	30	218	0.137615	9	57	0.157895
6	1618858	1620859	2.37683e-76	9.86384e-76	0.34363	2826	8136	0.347345	605	1581	0.382669	26	666	0.039039	208	464	0.448276	151	541	0.279113	107	663	0.161388	135	783	0.172414	15	333	0.045045
6	1623950	1625233	4.17041e-177	8.81094e-176	0.654894	2620	4490	0.583519	659	979	0.673136	11	603	0.0182421	162	242	0.669421	134	231	0.580087	83	355	0.233803	168	440	0.381818	7	171	0.0409357
6	3231361	3232055	5.40633e-37	9.70967e-37	0.298547	232	1758	0.131968	120	392	0.306122	3	396	0.00757576	32	225	0.142222	42	273	0.153846	22	194	0.113402	89	397	0.224181	1	220	0.00454545
6	5998916	5999730	4.36054e-43	9.09684e-43	0.323529	1462	2584	0.565789	135	411	0.328467	2	405	0.00493827	45	258	0.174419	51	122	0.418033	11	133	0.0827068	25	118	0.211864	1	243	0.00411523
6	6002287	6004772	2.33495e-118	1.93801e-117	0.30933	2549	7229	0.352608	440	1388	0.317003	9	1173	0.00767263	87	539	0.16141	118	597	0.197655	75	560	0.133929	156	663	0.235294	7	763	0.00917431
6	10381325	10382121	9.18252e-122	7.84566e-121	0.714829	1797	2388	0.752513	404	545	0.741284	10	378	0.026455	77	108	0.712963	112	149	0.751678	99	107	0.925234	111	143	0.776224	10	195	0.0512821
6	10389937	10390332	1.88325e-103	1.23635e-102	0.907649	862	1004	0.858566	186	204	0.911765	1	243	0.00411523	78	88	0.886364	100	104	0.961538	65	71	0.915493	81	89	0.910112	0	101	0
6	19691679	19692074	9.55663e-23	1.26478e-22	0.33384	327	1137	0.287599	64	189	0.338624	1	209	0.00478469	15	134	0.11194	14	87	0.16092	16	148	0.108108	16	161	0.0993789	0	50	0
6	26613785	26614484	1.54839e-74	6.20424e-74	0.567636	666	1988	0.33501	294	509	0.577603	3	301	0.00996678	43	63	0.68254	65	142	0.457746	42	168	0.25	91	178	0.511236	5	167	0.0299401
6	27139359	27139615	5.91386e-21	7.52673e-21	0.348727	290	1281	0.226386	72	203	0.35468	1	168	0.00595238	17	141	0.120567	11	175	0.0628571	0	226	0	0	240	0	2	250	0.008
6	29942425	29943590	8.69448e-35	1.49012e-34	0.464948	1368	3590	0.381058	427	737	0.579376	23	201	0.114428	52	67	0.776119	111	139	0.798561	17	218	0.0779817	5	97	0.0515464	19	61	0.311475
6	31403138	31403901	4.10235e-40	8.06587e-40	0.272463	615	2670	0.230337	160	582	0.274914	1	408	0.00245098	0	203	0	10	167	0.0598802	2	168	0.0119048	15	184	0.0815217	1	112	0.00892857
6	31682871	31683515	7.80511e-26	1.08878e-25	0.294806	91	1878	0.0484558	158	417	0.378897	37	440	0.0840909	77	184	0.418478	19	93	0.204301	15	118	0.127119	26	193	0.134715	8	167	0.0479042
6	41371498	41372289	4.5506e-107	3.11047e-106	0.568919	619	2660	0.232707	238	407	0.584767	10	631	0.0158479	43	116	0.37069	57	196	0.290816	21	204	0.102941	90	272	0.330882	2	87	0.0229885
6	41372929	41374805	2.01206e-84	9.58201e-84	0.26451	1638	8014	0.204392	456	1701	0.268078	3	841	0.00356718	38	762	0.0498688	72	650	0.110769	83	684	0.121345	111	567	0.195767	9	520	0.0173077
6	41560528	41561162	1.9637e-109	1.40853e-108	0.738011	587	1680	0.349405	287	375	0.765333	10	366	0.0273224	84	109	0.770642	84	103	0.815534	69	147	0.469388	96	112	0.857143	4	191	0.0209424
6	42104294	42104963	5.27861e-106	3.56613e-105	0.779853	159	3394	0.0468474	340	395	0.860759	25	309	0.0809061	163	186	0.876344	52	56	0.928571	178	194	0.917526	67	74	0.905405	10	93	0.107527
6	43053387	43053956	6.58903e-28	9.5467e-28	0.406369	933	2454	0.380196	156	378	0.412698	1	158	0.00632911	31	71	0.43662	2	203	0.00985222	6	178	0.0337079	86	131	0.656489	3	169	0.0177515
6	50845601	50845986	6.90886e-38	1.26826e-37	0.489058	664	1509	0.440027	197	398	0.494975	1	169	0.00591716	27	91	0.296703	39	90	0.433333	30	85	0.352941	34	64	0.53125	75	101	0.742574
6	73695877	73696411	1.29284e-37	2.35837e-37	0.357367	194	1720	0.112791	173	479	0.361169	1	263	0.00380228	51	207	0.246377	1	200	0.005	6	168	0.0357143	10	292	0.0342466	0	60	0
6	75201863	75202417	1.92765e-108	1.36581e-107	0.8577	577	1632	0.353554	318	358	0.888268	7	229	0.0305677	216	254	0.850394	76	99	0.767677	104	128	0.8125	122	136	0.897059	2	189	0.010582
6	77462514	77464375	8.38981e-89	4.45158e-88	0.320694	1585	5806	0.272993	383	1175	0.325957	4	760	0.00526316	97	514	0.188716	94	512	0.183594	33	387	0.0852713	34	587	0.0579216	5	588	0.0085034
6	83430693	83431279	9.14529e-97	5.53481e-96	0.841481	1632	2524	0.646593	253	299	0.846154	1	214	0.0046729	78	84	0.928571	61	138	0.442029	1	168	0.00595238	0	139	0	8	69	0.115942
6	84762984	84764414	1.47579e-90	8.08902e-90	0.417142	2088	6246	0.334294	464	1088	0.426471	5	536	0.00932836	118	414	0.285024	102	325	0.313846	22	375	0.0586667	43	447	0.0961969	11	278	0.0395683
6	84772851	84775000	7.38275e-110	5.36172e-109	0.328406	1866	7439	0.25084	499	1481	0.336935	8	938	0.00852878	140	449	0.311804	185	651	0.284178	110	945	0.116402	94	990	0.0949495	11	663	0.0165913
6	100457568	100457821	9.13019e-47	2.04025e-46	0.730142	577	695	0.830216	121	159	0.761006	5	162	0.0308642	45	86	0.523256	65	88	0.738636	70	135	0.518519	58	90	0.644444	0	72	0
6	100458076	100458810	7.74263e-167	1.34283e-165	0.73698	1543	2337	0.660248	417	560	0.744643	4	522	0.00766284	88	122	0.721311	76	103	0.737864	97	241	0.40249	77	150	0.513333	4	274	0.0145985
6	100467726	100468007	6.68748e-33	1.09913e-32	0.674462	344	646	0.532508	106	153	0.69281	2	109	0.0183486	43	65	0.661538	69	92	0.75	38	73	0.520548	46	72	0.638889	6	144	0.0416667
6	106510357	106510843	7.55988e-68	2.59132e-67	0.572187	917	1908	0.480608	245	418	0.586124	4	287	0.0139373	47	145	0.324138	40	101	0.39604	13	161	0.0807453	29	173	0.16763	1	194	0.00515464
6	106511889	106513110	6.90809e-59	1.94835e-58	0.401802	2488	5059	0.491797	441	944	0.467161	30	459	0.0653595	144	337	0.4273	51	217	0.235023	23	385	0.0597403	2	482	0.00414938	5	125	0.04
6	108116794	108117187	8.74539e-64	2.71715e-63	0.622636	912	1256	0.726115	159	251	0.633466	3	277	0.0108303	62	134	0.462687	50	73	0.684932	82	127	0.645669	54	81	0.666667	2	116	0.0172414
6	108117794	108120004	2.74857e-175	5.60323e-174	0.471884	3115	6947	0.448395	625	1302	0.480031	8	982	0.00814664	127	434	0.292627	128	440	0.290909	119	514	0.231518	301	647	0.465224	5	434	0.0115207
6	133889501	133890080	6.73121e-62	2.0211e-61	0.721591	861	2073	0.41534	254	352	0.721591	0	152	0	62	102	0.607843	102	195	0.523077	41	190	0.215789	45	201	0.223881	7	100	0.07
6	134176398	134176618	1.1629e-10	1.22511e-10	0.345055	371	1318	0.281487	84	195	0.430769	9	105	0.0857143	10	98	0.102041	19	152	0.125	2	112	0.0178571	6	102	0.0588235	3	58	0.0517241
6	137488205	137489067	3.02858e-69	1.06967e-68	0.459838	1555	3304	0.470642	253	544	0.465074	2	382	0.0052356	78	218	0.357798	64	185	0.345946	49	267	0.183521	88	237	0.371308	2	152	0.0131579
6	137493218	137494065	2.69354e-46	5.93908e-46	0.339837	1290	3911	0.329839	209	615	0.339837	0	330	0	53	269	0.197026	46	203	0.226601	18	170	0.105882	56	293	0.191126	30	226	0.132743
6	149963546	149965379	2.36904e-80	1.06699e-79	0.252972	1283	7599	0.168838	275	1074	0.256052	3	974	0.00308008	122	582	0.209622	118	671	0.175857	13	512	0.0253906	103	636	0.16195	10	535	0.0186916
6	157236037	157236963	1.56204e-39	3.02012e-39	0.38737	1885	5405	0.348751	411	865	0.475145	28	319	0.0877743	49	157	0.312102	64	215	0.297674	85	234	0.363248	215	292	0.736301	23	115	0.2
6	166862232	166863056	4.09251e-28	5.96675e-28	0.348046	1079	2234	0.48299	160	453	0.353201	1	194	0.00515464	17	114	0.149123	16	153	0.104575	0	176	0	3	84	0.0357143	1	81	0.0123457
6	168440758	168442420	6.99095e-244	4.77852e-242	0.866887	4841	7400	0.654189	1029	1161	0.886305	8	412	0.0194175	280	311	0.900322	187	205	0.912195	49	675	0.0725926	51	554	0.0920578	12	232	0.0517241
6	170288158	170288411	1.66505e-08	1.70918e-08	0.266631	778	867	0.897347	140	274	0.510949	43	176	0.244318	55	142	0.387324	31	69	0.449275	35	68	0.514706	62	96	0.645833	50	72	0.694444
7	4792117	4792850	3.28015e-145	4.1885e-144	0.8726	1530	3019	0.50679	453	497	0.911469	11	283	0.0388693	112	121	0.92562	68	86	0.790698	183	207	0.884058	132	143	0.923077	13	102	0.127451
7	19107300	19107685	6.72601e-68	2.31918e-67	0.57188	27	850	0.0317647	131	228	0.574561	1	373	0.00268097	42	115	0.365217	15	108	0.138889	0	116	0	0	114	0	1	126	0.00793651
7	20777835	20778607	5.26751e-25	7.21798e-25	0.327373	569	2096	0.271469	129	350	0.368571	11	267	0.0411985	19	83	0.228916	18	87	0.206897	1	179	0.00558659	0	157	0	4	95	0.0421053
7	20783688	20785511	3.99523e-57	1.08469e-56	0.293672	1808	8034	0.225044	341	1138	0.299649	3	502	0.0059761	103	460	0.223913	142	513	0.276803	41	681	0.0602056	11	467	0.0235546	44	179	0.24581
7	25858617	25859151	4.25953e-110	3.11294e-109	0.783369	1393	1556	0.895244	336	387	0.868217	28	330	0.0848485	78	91	0.857143	146	160	0.9125	56	69	0.811594	85	95	0.894737	3	145	0.0206897
7	27103562	27103860	3.04457e-20	3.81228e-20	0.281665	284	846	0.335697	66	216	0.305556	7	293	0.0238908	2	89	0.0224719	17	105	0.161905	13	133	0.0977444	2	76	0.0263158	0	80	0
7	27122468	27122807	4.17335e-17	4.8689e-17	0.33834	478	837	0.571087	63	165	0.381818	9	207	0.0434783	35	95	0.368421	36	86	0.418605	12	100	0.12	30	105	0.285714	1	173	0.00578035
7	27124200	27124479	2.93923e-22	3.85484e-22	0.291722	618	1165	0.530472	67	212	0.316038	8	329	0.0243161	25	147	0.170068	24	101	0.237624	28	143	0.195804	32	165	0.193939	1	164	0.00609756
7	27139443	27139892	3.02322e-78	1.2963e-77	0.614344	1170	1892	0.618393	294	473	0.621564	2	277	0.00722022	30	58	0.517241	73	143	0.51049	37	85	0.435294	21	98	0.214286	0	67	0
7	27158563	27158895	1.17376e-40	2.31958e-40	0.641891	839	964	0.870332	173	226	0.765487	22	178	0.123596	57	81	0.703704	82	109	0.752294	52	140	0.371429	65	96	0.677083	28	175	0.16
7	27164296	27166843	1.24509e-127	1.1859e-126	0.364755	2389	8751	0.272997	843	1931	0.436561	95	1323	0.0718065	306	767	0.398957	165	762	0.216535	86	784	0.109694	218	1007	0.216485	33	555	0.0594595
7	27185431	27186010	1.25871e-33	2.11361e-33	0.3052	595	1693	0.351447	113	348	0.324713	8	410	0.0195122	18	85	0.211765	38	210	0.180952	25	89	0.280899	36	123	0.292683	1	184	0.00543478
7	27187901	27189424	2.22987e-55	5.77084e-55	0.285123	1133	3846	0.294592	289	982	0.294297	5	545	0.00917431	49	345	0.142029	61	331	0.18429	59	354	0.166667	88	384	0.229167	11	424	0.0259434
7	27192186	27193478	4.89773e-68	1.70394e-67	0.338621	1775	5133	0.345802	369	989	0.373104	23	667	0.0344828	101	362	0.279006	31	273	0.113553	38	357	0.106443	85	285	0.298246	5	252	0.0198413
7	27213062	27214216	1.31688e-127	1.24408e-126	0.641837	2073	3481	0.595519	499	681	0.732746	52	572	0.0909091	122	196	0.622449	124	184	0.673913	128	252	0.507937	198	354	0.559322	42	299	0.140468
7	27239326	27239850	4.58694e-22	5.99553e-22	0.268821	509	2028	0.250986	106	377	0.281167	3	243	0.0123457	33	61	0.540984	10	59	0.169492	21	219	0.0958904	15	104	0.144231	3	122	0.0245902
7	27245020	27246618	3.04424e-137	3.27537e-136	0.641683	1563	6469	0.241614	797	1194	0.667504	11	426	0.0258216	225	278	0.809353	153	285	0.536842	96	386	0.248705	187	649	0.288136	33	358	0.0921788
7	27251500	27252578	2.40535e-222	9.01618e-221	0.858379	1576	3762	0.418926	578	658	0.878419	10	499	0.0200401	211	251	0.840637	156	181	0.861878	122	203	0.600985	145	233	0.622318	12	237	0.0506329
7	35257310	35258607	1.38405e-160	2.08866e-159	0.555412	2289	4784	0.47847	618	1098	0.562842	5	673	0.00742942	111	252	0.440476	209	461	0.453362	74	280	0.264286	152	226	0.672566	7	252	0.0277778
7	35261539	35262070	1.4491e-28	2.14777e-28	0.390224	637	1855	0.343396	165	411	0.40146	2	178	0.011236	20	168	0.119048	28	174	0.16092	14	178	0.0786517	84	236	0.355932	3	129	0.0232558
7	43112421	43113741	6.1148e-28	8.88174e-28	0.314559	2166	4447	0.48707	322	870	0.370115	15	270	0.0555556	74	278	0.266187	37	166	0.222892	23	382	0.0602094	28	340	0.0823529	5	170	0.0294118
7	49773412	49776156	1.85534e-86	9.25281e-86	0.255244	2156	12864	0.1676	602	2187	0.275263	21	1049	0.0200191	188	787	0.238882	115	849	0.135453	35	1021	0.0342801	62	1039	0.0596728	15	242	0.0619835
7	66413476	66413990	7.51298e-31	1.18134e-30	0.49167	409	1698	0.240872	186	332	0.560241	12	175	0.0685714	69	115	0.6	74	146	0.506849	4	191	0.0209424	89	327	0.272171	40	136	0.294118
7	72335772	72337783	2.5448e-49	5.96181e-49	0.301289	4411	8621	0.511658	438	1164	0.376289	48	640	0.075	174	613	0.28385	183	482	0.379668	38	563	0.0674956	27	482	0.0560166	18	244	0.0737705
7	97002071	97002488	1.22514e-58	3.40578e-58	0.604953	42	1123	0.0373998	133	215	0.618605	4	293	0.0136519	77	104	0.740385	35	79	0.443038	82	188	0.43617	135	214	0.630841	1	129	0.00775194
7	97020909	97022239	8.61826e-159	1.2518e-157	0.637826	212	4383	0.0483687	622	961	0.647242	5	531	0.0094162	283	358	0.790503	54	253	0.213439	129	244	0.528689	158	255	0.619608	4	372	0.0107527
7	99392534	99393299	5.16543e-78	2.2067e-77	0.554576	364	3787	0.0961183	469	779	0.602054	16	337	0.0474777	127	157	0.808917	48	184	0.26087	94	114	0.824561	99	239	0.414226	6	210	0.0285714
7	100493557	100493975	4.59721e-40	9.00836e-40	0.583257	362	1864	0.194206	294	365	0.805479	40	180	0.222222	44	55	0.8	52	108	0.481481	50	65	0.769231	79	89	0.88764	3	69	0.0434783
7	101362618	101364162	2.23365e-50	5.35154e-50	0.256992	1420	6164	0.23037	242	911	0.265642	5	578	0.00865052	89	491	0.181263	12	149	0.0805369	16	332	0.0481928	12	505	0.0237624	10	93	0.107527
7	106659956	106661127	3.17594e-35	5.49174e-35	0.257436	2341	5695	0.411062	202	776	0.260309	1	348	0.00287356	59	405	0.145679	11	196	0.0561224	1	395	0.00253165	0	561	0	12	128	0.09375
7	122310195	122310873	6.16981e-56	1.62939e-55	0.45123	893	2033	0.439252	193	422	0.457346	2	327	0.00611621	60	152	0.394737	60	161	0.372671	19	142	0.133803	62	200	0.31	2	95	0.0210526
7	122316489	122317287	5.34803e-20	6.65354e-20	0.256704	923	2427	0.380305	177	547	0.323583	21	314	0.066879	62	297	0.208754	70	210	0.333333	26	215	0.12093	45	291	0.154639	1	205	0.00487805
7	128031105	128032800	2.69493e-229	1.15982e-227	0.929849	7020	9387	0.747843	320	343	0.932945	2	646	0.00309598	230	245	0.938776	227	244	0.930328	266	283	0.939929	267	277	0.963899	13	155	0.083871
7	129783111	129783515	1.07182e-20	1.35819e-20	0.255198	387	1262	0.306656	77	280	0.275	6	303	0.019802	19	117	0.162393	19	193	0.0984456	6	104	0.0576923	16	126	0.126984	3	145	0.0206897
7	134986368	134986999	3.68956e-56	9.81068e-56	0.38346	990	2612	0.37902	205	531	0.386064	1	384	0.00260417	37	101	0.366337	49	181	0.270718	0	243	0	0	228	0	1	300	0.00333333
7	142796879	142797564	1.28244e-30	2.00564e-30	0.348214	1411	3493	0.403951	195	560	0.348214	0	195	0	83	312	0.266026	44	214	0.205607	7	122	0.057377	32	194	0.164948	5	100	0.05
7	143885032	143885517	2.17799e-74	8.66719e-74	0.73353	1113	1337	0.832461	252	324	0.777778	10	226	0.0442478	80	94	0.851064	65	88	0.738636	54	99	0.545455	44	61	0.721311	3	91	0.032967
7	149415215	149415454	2.1899e-15	2.45861e-15	0.358301	316	1167	0.27078	75	204	0.367647	1	107	0.00934579	30	125	0.24	0	69	0	0	204	0	0	150	0	2	185	0.0108108
7	150047313	150049380	7.32632e-74	2.84722e-73	0.276074	3425	7446	0.459979	379	1329	0.285177	7	769	0.00910273	79	456	0.173246	61	351	0.173789	19	425	0.0447059	32	636	0.0503145	16	206	0.0776699
7	150340370	150341672	3.07384e-52	7.64841e-52	0.357845	1306	3880	0.336598	273	673	0.405646	25	523	0.0478011	30	151	0.198675	59	185	0.318919	66	297	0.222222	77	270	0.285185	15	178	0.0842697
7	151381376	151382450	5.43702e-80	2.42062e-79	0.559919	3692	4394	0.840237	510	822	0.620438	21	347	0.0605187	84	165	0.509091	115	188	0.611702	82	293	0.279863	93	235	0.395745	25	209	0.119617
7	154051322	154053359	2.94836e-64	9.25943e-64	0.340168	3970	7638	0.51977	298	852	0.349765	5	521	0.00959693	80	259	0.30888	82	268	0.30597	32	378	0.0846561	13	326	0.0398773	64	71	0.901408
7	155371862	155375159	5.88483e-151	8.04491e-150	0.254766	3230	12478	0.258856	661	2488	0.265675	21	1925	0.0109091	186	717	0.259414	151	765	0.197386	171	852	0.200704	322	1111	0.289829	18	736	0.0244565
7	155509558	155510463	1.55864e-42	3.21694e-42	0.271172	1045	3262	0.320356	167	606	0.275578	2	454	0.00440529	37	269	0.137546	37	164	0.22561	13	188	0.0691489	22	312	0.0705128	6	270	0.0222222
7	157002661	157006700	5.21221e-218	1.89268e-216	0.354288	6509	13493	0.482398	905	2464	0.367289	24	1846	0.0130011	158	881	0.179342	167	930	0.17957	72	883	0.0815402	230	1303	0.176516	88	744	0.11828
7	158863591	158864053	1.23726e-05	1.24153e-05	0.273125	192	496	0.387097	32	100	0.32	3	64	0.046875	33	75	0.44	0	51	0	3	54	0.0555556	29	59	0.491525	1	92	0.0108696
7	159143815	159145800	1.10337e-81	5.0279e-81	0.346994	1685	7160	0.235335	559	1287	0.434343	87	996	0.0873494	206	545	0.377982	126	576	0.21875	69	516	0.133721	47	382	0.123037	31	242	0.128099
8	11700343	11700743	6.50648e-19	7.9085e-19	0.285127	554	1842	0.30076	120	412	0.291262	1	163	0.00613497	21	102	0.205882	26	125	0.208	21	185	0.113514	120	239	0.502092	2	143	0.013986
8	11707708	11710414	1.77963e-143	2.19993e-142	0.36803	3361	10908	0.308122	667	1759	0.379193	12	1075	0.0111628	241	596	0.404362	184	806	0.228288	220	571	0.385289	539	820	0.657317	32	479	0.0668058
8	22010221	22010693	4.33744e-43	9.06494e-43	0.426788	957	1978	0.483822	167	376	0.444149	5	288	0.0173611	119	358	0.332402	10	116	0.0862069	0	239	0	0	244	0	3	146	0.0205479
8	23704962	23707662	3.44297e-182	7.69372e-181	0.449023	3159	7918	0.398964	798	1733	0.460473	12	1048	0.0114504	247	631	0.391442	237	528	0.448864	169	645	0.262016	231	583	0.396226	6	599	0.0100167
8	24913389	24915034	2.843e-117	2.32646e-116	0.347186	2142	8104	0.264314	557	1565	0.355911	8	917	0.0087241	159	485	0.327835	197	568	0.346831	75	735	0.102041	83	746	0.11126	12	356	0.0337079
8	24955432	24956785	9.29111e-110	6.70576e-109	0.378704	1989	7744	0.256844	587	1544	0.380181	1	677	0.0014771	115	465	0.247312	91	706	0.128895	33	582	0.056701	39	666	0.0585586	21	409	0.0513447
8	26041819	26042176	2.36429e-30	3.64364e-30	0.375436	539	983	0.548321	85	210	0.404762	10	341	0.0293255	19	50	0.38	27	64	0.421875	40	111	0.36036	65	145	0.448276	0	53	0
8	26043046	26048326	2.59781e-212	8.15854e-211	0.269502	2987	14502	0.205972	839	3060	0.274183	11	2350	0.00468085	210	1625	0.129231	142	1269	0.111899	76	1542	0.0492866	163	1413	0.115357	6	905	0.00662983
8	26051776	26052170	3.36852e-29	5.0441e-29	0.313797	708	1527	0.463654	127	395	0.321519	2	259	0.00772201	25	135	0.185185	42	135	0.311111	5	156	0.0320513	4	164	0.0243902	0	162	0
8	37841328	37842413	2.64476e-27	3.79878e-27	0.293551	399	5302	0.0752546	413	1170	0.352991	17	286	0.0594406	21	221	0.0950226	47	327	0.143731	20	391	0.0511509	37	405	0.091358	15	216	0.0694444
8	41766854	41767472	7.98633e-19	9.67687e-19	0.259171	611	3328	0.183594	135	478	0.282427	5	215	0.0232558	26	67	0.38806	34	91	0.373626	5	128	0.0390625	24	243	0.0987654	8	54	0.148148
8	41797357	41798466	8.42234e-27	1.19789e-26	0.347221	2015	3886	0.518528	582	771	0.754864	128	314	0.407643	154	181	0.850829	142	182	0.78022	149	269	0.553903	205	249	0.823293	53	134	0.395522
8	52939141	52941866	7.75272e-118	6.38912e-117	0.277704	2456	11794	0.208241	653	2223	0.293747	21	1309	0.0160428	98	591	0.165821	120	763	0.157274	35	1023	0.0342131	49	1182	0.0414552	19	540	0.0351852
8	53657107	53657450	2.73909e-31	4.36003e-31	0.519214	587	1146	0.512216	121	207	0.584541	13	199	0.0653266	40	57	0.701754	78	151	0.516556	4	64	0.0625	72	146	0.493151	13	156	0.0833333
8	53877021	53878105	5.83649e-76	2.40496e-75	0.390302	1032	3879	0.266048	298	749	0.397864	4	529	0.00756144	74	355	0.208451	59	267	0.220974	130	320	0.40625	72	287	0.250871	0	174	0
8	54466368	54467626	8.94128e-59	2.5096e-58	0.303549	2024	6766	0.299143	320	1034	0.309478	3	506	0.00592885	84	352	0.238636	103	436	0.236239	32	461	0.0694143	67	538	0.124535	1	247	0.00404858
8	58145608	58146855	1.36721e-42	2.82687e-42	0.39623	2548	3637	0.700577	614	678	0.905605	163	320	0.509375	217	231	0.939394	198	208	0.951923	202	224	0.901786	204	225	0.906667	64	241	0.26556
8	60922140	60923312	2.10557e-99	1.32971e-98	0.507689	895	2953	0.303082	316	609	0.518883	6	536	0.011194	70	232	0.301724	70	220	0.318182	53	244	0.217213	38	155	0.245161	2	303	0.00660066
8	64369346	64370404	2.10663e-55	5.46407e-55	0.362122	1946	4366	0.445717	274	728	0.376374	6	421	0.0142518	111	385	0.288312	50	161	0.310559	38	259	0.146718	83	277	0.299639	1	98	0.0102041
8	64373510	64374102	3.963e-27	5.67819e-27	0.261409	672	1655	0.406042	78	292	0.267123	2	350	0.00571429	11	152	0.0723684	26	125	0.208	32	240	0.133333	43	263	0.163498	1	167	0.00598802
8	64586046	64586271	7.58359e-19	9.19846e-19	0.40873	199	443	0.44921	60	135	0.444444	6	168	0.0357143	32	57	0.561404	31	80	0.3875	14	67	0.208955	42	68	0.617647	4	100	0.04
8	71556325	71557326	1.04262e-57	2.86413e-57	0.479622	1104	3602	0.306496	322	666	0.483483	1	259	0.003861	111	271	0.409594	103	251	0.410359	15	147	0.102041	48	123	0.390244	2	93	0.0215054
8	71841639	71842520	3.84254e-33	6.36045e-33	0.265666	1146	3145	0.364388	212	665	0.318797	28	527	0.0531309	47	219	0.214612	77	199	0.386935	26	318	0.081761	36	290	0.124138	4	360	0.0111111
8	96157503	96158204	2.2177e-34	3.76749e-34	0.337698	630	2340	0.269231	165	478	0.345188	2	267	0.00749064	29	114	0.254386	62	118	0.525424	29	192	0.151042	38	101	0.376238	2	153	0.0130719
8	98939792	98942458	1.15116e-201	3.34412e-200	0.430645	1515	9745	0.155464	970	2225	0.435955	6	1130	0.00530973	220	686	0.3207	122	901	0.135405	83	769	0.107932	211	1223	0.172527	23	322	0.0714286
8	98948269	98949210	2.17113e-166	3.71008e-165	0.835759	2643	3231	0.818013	614	724	0.848066	4	325	0.0123077	201	226	0.889381	182	215	0.846512	157	187	0.839572	257	296	0.868243	3	141	0.0212766
8	102600831	102601162	1.74499e-38	3.24948e-38	0.572442	779	1175	0.662979	159	252	0.630952	11	188	0.0585106	65	126	0.515873	50	80	0.625	75	105	0.714286	40	65	0.615385	9	163	0.0552147
8	143577575	143578465	7.36498e-27	1.04879e-26	0.321865	2446	5820	0.420275	488	866	0.56351	94	389	0.241645	133	245	0.542857	171	196	0.872449	113	216	0.523148	29	224	0.129464	36	157	0.229299
8	144270938	144271562	1.1508e-56	3.09543e-56	0.594907	1442	2390	0.603347	311	432	0.719907	33	264	0.125	96	140	0.685714	30	50	0.6	55	79	0.696203	90	119	0.756303	39	57	0.684211
8	144474855	144475439	6.72481e-29	1.00182e-28	0.390525	680	2550	0.266667	167	394	0.423858	7	210	0.0333333	54	149	0.362416	35	155	0.225806	61	120	0.508333	64	161	0.397516	1	113	0.00884956
8	144500077	144501324	7.54294e-42	1.51905e-41	0.409997	1958	5937	0.329796	1057	1255	0.842231	118	273	0.432234	212	254	0.834646	207	262	0.790076	235	265	0.886792	169	191	0.884817	11	64	0.171875
9	72960	73877	6.88532e-32	1.11121e-31	0.298315	2794	5544	0.503968	203	664	0.305723	2	270	0.00740741	39	235	0.165957	153	416	0.367788	7	459	0.0152505	11	327	0.0336391	35	107	0.327103
9	116701	118177	1.03417e-60	3.01179e-60	0.345266	780	5653	0.13798	459	1175	0.390638	25	551	0.0453721	96	323	0.297214	48	578	0.083045	74	256	0.289062	101	338	0.298817	2	204	0.00980392
9	4297817	4300182	4.57412e-139	5.06203e-138	0.40005	3610	7888	0.457657	594	1450	0.409655	9	937	0.00960512	253	637	0.397174	280	627	0.446571	1	935	0.00106952	1	842	0.00118765	15	553	0.0271248
9	14346019	14348150	8.54005e-141	9.82528e-140	0.40885	2581	5880	0.438946	456	1099	0.414923	6	988	0.00607287	120	313	0.383387	158	379	0.416887	13	378	0.0343915	44	524	0.0839695	3	413	0.00726392
9	14348685	14349075	7.29583e-59	2.05273e-58	0.557364	430	942	0.456476	125	223	0.560538	1	315	0.0031746	56	89	0.629213	20	70	0.285714	4	97	0.0412371	12	84	0.142857	0	179	0
9	16726861	16727105	9.50703e-19	1.14955e-18	0.315271	487	1144	0.425699	64	203	0.315271	0	158	0	14	118	0.118644	17	93	0.182796	1	75	0.0133333	0	106	0	3	55	0.0545455
9	21968359	21968729	1.7383e-27	2.50298e-27	0.335882	271	1350	0.200741	71	209	0.339713	1	261	0.00383142	17	151	0.112583	9	163	0.0552147	8	198	0.040404	6	152	0.0394737	0	96	0
9	21970914	21971191	4.67281e-45	1.01302e-44	0.566582	715	2039	0.350662	250	432	0.578704	2	165	0.0121212	64	162	0.395062	82	148	0.554054	43	162	0.265432	54	93	0.580645	1	62	0.016129
9	23820693	23822137	4.31281e-77	1.8092e-76	0.320548	1742	7227	0.241041	407	1245	0.326908	4	629	0.0063593	115	362	0.31768	208	674	0.308605	31	442	0.0701357	8	688	0.0116279	25	210	0.119048
9	23822414	23822669	1.99791e-39	3.85004e-39	0.589362	393	711	0.552743	96	160	0.6	2	188	0.0106383	50	106	0.471698	30	106	0.283019	15	74	0.202703	29	74	0.391892	1	94	0.0106383
9	32782938	32783627	1.20209e-28	1.78623e-28	0.259295	1032	3530	0.292351	159	585	0.271795	4	320	0.0125	37	286	0.129371	43	205	0.209756	21	155	0.135484	91	350	0.26	0	109	0
9	34380212	34380448	6.00189e-20	7.44312e-20	0.350353	482	1072	0.449627	98	233	0.420601	17	242	0.0702479	22	83	0.26506	18	71	0.253521	23	58	0.396552	31	80	0.3875	3	90	0.0333333
9	34989558	34989878	3.10124e-10	3.24652e-10	0.287531	561	1718	0.326542	85	284	0.299296	1	85	0.0117647	4	62	0.0645161	0	145	0	0	145	0	1	170	0.00588235	5	55	0.0909091
9	37036480	37038344	7.90201e-73	3.0007e-72	0.266609	1174	6631	0.177047	381	1343	0.283693	15	878	0.0170843	63	474	0.132911	81	433	0.187067	36	435	0.0827586	81	633	0.127962	5	284	0.0176056
9	37800568	37801566	6.08495e-63	1.87056e-62	0.422414	2435	5190	0.469171	392	928	0.422414	0	317	0	37	140	0.264286	59	190	0.310526	2	358	0.00558659	1	472	0.00211864	0	118	0
9	62800153	62800448	1.70003e-17	2.00552e-17	0.341541	1248	1961	0.63641	185	316	0.585443	70	287	0.243902	120	248	0.483871	196	381	0.514436	163	250	0.652	120	232	0.517241	13	99	0.131313
9	65737166	65738641	1.8998e-41	3.80615e-41	0.330046	678	3244	0.209001	492	964	0.510373	110	610	0.180328	119	316	0.376582	116	388	0.298969	60	326	0.184049	105	382	0.274869	14	223	0.0627803
9	72149325	72149987	3.39906e-176	7.05304e-175	0.879859	963	3593	0.268021	651	698	0.932665	16	303	0.0528053	102	107	0.953271	173	190	0.910526	98	275	0.356364	78	240	0.325	23	97	0.237113
9	83537438	83538862	2.68309e-72	1.00898e-71	0.366306	2633	5917	0.444989	452	1150	0.393043	15	561	0.026738	82	411	0.199513	108	413	0.261501	15	348	0.0431034	20	451	0.0443459	8	213	0.0375587
9	85522694	85523070	6.64988e-16	7.57565e-16	0.285419	179	1565	0.114377	81	259	0.312741	5	183	0.0273224	20	157	0.127389	6	81	0.0740741	18	176	0.102273	22	225	0.0977778	2	139	0.0143885
9	91681599	91681966	2.9595e-12	3.19901e-12	0.282543	569	1126	0.505329	144	228	0.631579	163	467	0.349036	83	140	0.592857	35	53	0.660377	41	80	0.5125	49	105	0.466667	51	137	0.372263
9	93346184	93346710	2.31014e-124	2.08092e-123	0.778705	1917	2856	0.671218	343	437	0.784897	2	323	0.00619195	214	260	0.823077	166	249	0.666667	13	112	0.116071	71	121	0.586777	56	150	0.373333
9	95349082	95350080	2.72486e-47	6.12434e-47	0.380958	1474	4210	0.350119	512	779	0.657253	176	637	0.276295	164	273	0.600733	190	390	0.487179	37	399	0.0927318	93	483	0.192547	32	179	0.178771
9	97852952	97855228	6.1396e-81	2.77596e-80	0.311545	3056	12029	0.254053	724	2137	0.338793	20	734	0.027248	159	532	0.298872	98	601	0.163062	148	1022	0.144814	223	808	0.27599	32	210	0.152381
9	106860143	106860922	2.03571e-38	3.77875e-38	0.292035	56	1921	0.0291515	99	339	0.292035	0	404	0	16	171	0.0935673	0	146	0	1	158	0.00632911	1	255	0.00392157	3	217	0.0138249
9	107637620	107638276	2.74042e-35	4.74571e-35	0.388886	412	1838	0.224157	189	475	0.397895	2	222	0.00900901	5	59	0.0847458	4	192	0.0208333	21	160	0.13125	34	156	0.217949	2	102	0.0196078
9	121698688	121699911	8.94312e-82	4.0913e-81	0.624153	1455	6253	0.232688	297	440	0.675	18	354	0.0508475	80	92	0.869565	100	156	0.641026	103	234	0.440171	100	314	0.318471	9	73	0.123288
9	122219256	122220556	2.0753e-59	5.89609e-59	0.309401	1421	4801	0.29598	299	933	0.320472	6	542	0.0110701	36	371	0.097035	75	329	0.227964	47	251	0.187251	187	418	0.447368	2	331	0.0060423
9	124015122	124018674	0	0	0.761324	6529	10903	0.598826	1384	1802	0.768036	12	1788	0.00671141	510	603	0.845771	209	391	0.534527	344	726	0.473829	513	810	0.633333	62	812	0.0763547
9	126623833	126626952	0	0	0.702827	2655	9899	0.268209	1371	1925	0.712208	15	1599	0.00938086	238	400	0.595	253	488	0.518443	193	603	0.320066	355	763	0.465269	7	635	0.0110236
9	128392067	128393644	1.63349e-286	1.3558e-284	0.848943	4096	7451	0.549725	829	967	0.857291	5	599	0.00834725	282	324	0.87037	252	280	0.9	263	283	0.929329	239	263	0.908745	11	326	0.0337423
9	136049928	136052175	1.26918e-32	2.08009e-32	0.263974	3032	8519	0.35591	877	1663	0.52736	182	691	0.263386	238	452	0.526549	194	461	0.420824	170	377	0.450928	164	524	0.312977	38	99	0.383838
9	136821211	136821989	6.59171e-74	2.57032e-73	0.556038	2215	4456	0.497083	437	577	0.757366	91	452	0.201327	102	191	0.534031	42	77	0.545455	58	260	0.223077	62	443	0.139955	21	113	0.185841
10	8034039	8035298	1.28099e-225	4.96169e-224	0.840501	2987	3918	0.762379	734	860	0.853488	6	462	0.012987	163	212	0.768868	118	133	0.887218	142	167	0.850299	200	237	0.843882	16	174	0.091954
10	11165620	11166017	9.68631e-19	1.17001e-18	0.331127	736	1543	0.476993	109	311	0.350482	3	155	0.0193548	22	113	0.19469	14	90	0.155556	4	120	0.0333333	8	99	0.0808081	0	84	0
10	15719424	15720102	6.99908e-41	1.38551e-40	0.371186	1553	3094	0.501939	219	590	0.371186	0	251	0	33	194	0.170103	60	233	0.257511	1	170	0.00588235	11	198	0.0555556	1	100	0.01
10	16519605	16521720	7.87688e-166	1.32651e-164	0.605767	3090	9262	0.333621	782	1002	0.780439	160	916	0.174672	293	364	0.804945	305	415	0.73494	31	478	0.0648536	60	660	0.0909091	17	180	0.0944444
10	21499704	21500659	2.05548e-131	2.02412e-130	0.706226	1903	3267	0.582492	500	679	0.736377	12	398	0.0301508	179	220	0.813636	247	286	0.863636	18	394	0.0456853	24	340	0.0705882	8	239	0.0334728
10	21508703	21510412	5.30734e-172	1.011e-170	0.630221	2848	4921	0.578744	648	998	0.649299	12	629	0.0190779	72	238	0.302521	166	327	0.507645	140	434	0.322581	154	470	0.32766	14	229	0.0611354
10	22252503	22253810	2.44013e-111	1.82931e-110	0.453637	1961	5467	0.358698	513	989	0.518706	57	876	0.0650685	274	441	0.621315	82	430	0.190698	23	349	0.0659026	91	480	0.189583	10	463	0.0215983
10	22334421	22336708	7.65426e-169	1.36835e-167	0.389231	2515	10058	0.25005	778	1909	0.407543	23	1256	0.0183121	245	698	0.351003	97	498	0.194779	82	691	0.118669	136	848	0.160377	6	464	0.012931
10	22436562	22437835	1.96529e-64	6.23954e-64	0.390754	946	5834	0.162153	688	1183	0.581572	133	697	0.190818	369	582	0.634021	171	467	0.366167	138	615	0.22439	261	547	0.477148	29	358	0.0810056
10	22475779	22478121	2.17831e-230	1.01248e-228	0.511347	2267	9644	0.235068	945	1804	0.523836	14	1121	0.0124888	226	704	0.321023	199	753	0.264276	123	631	0.194929	226	666	0.339339	8	623	0.0128411
10	42932719	42934012	5.17775e-35	8.93989e-35	0.305026	2027	4208	0.481702	281	743	0.378197	33	451	0.0731707	120	412	0.291262	59	274	0.215328	50	175	0.285714	128	344	0.372093	20	192	0.104167
10	49609555	49612310	1.58306e-103	1.04518e-102	0.332127	4363	14116	0.309082	1015	2693	0.376903	42	938	0.0447761	269	817	0.329253	260	732	0.355191	157	821	0.19123	291	964	0.301867	43	538	0.0799257
10	55630583	55631455	3.35889e-30	5.16273e-30	0.254167	670	2653	0.252544	117	455	0.257143	1	336	0.00297619	18	374	0.0481283	49	154	0.318182	4	119	0.0336134	19	232	0.0818966	1	116	0.00862069
10	63465110	63466127	7.94596e-108	5.56217e-107	0.462602	2126	4606	0.461572	441	946	0.466173	2	560	0.00357143	40	158	0.253165	37	212	0.174528	1	417	0.00239808	1	735	0.00136054	13	150	0.0866667
10	70052562	70053937	3.5336e-83	1.65566e-82	0.339811	1732	5809	0.298158	270	785	0.343949	3	725	0.00413793	64	360	0.177778	46	299	0.153846	23	412	0.0558252	19	310	0.0612903	50	185	0.27027
10	70440309	70441612	5.69782e-168	1.00316e-166	0.640254	1946	5424	0.358776	700	1075	0.651163	6	550	0.0109091	195	381	0.511811	133	247	0.538462	153	469	0.326226	349	618	0.564725	7	189	0.037037
10	70458244	70458728	3.31516e-28	4.85778e-28	0.400871	930	2519	0.369194	220	540	0.407407	1	153	0.00653595	20	127	0.15748	22	155	0.141935	10	81	0.123457	44	149	0.295302	2	76	0.0263158
10	72087048	72088475	2.85314e-86	1.41079e-85	0.467812	2123	5755	0.368897	569	1146	0.49651	13	453	0.0286976	93	155	0.6	106	370	0.286486	105	318	0.330189	152	269	0.565056	10	185	0.0540541
10	73647655	73647948	1.60568e-22	2.11303e-22	0.541781	337	1116	0.301971	158	242	0.652893	12	108	0.111111	59	88	0.670455	45	62	0.725806	30	59	0.508475	64	79	0.810127	0	51	0
10	92691572	92691980	1.91645e-97	1.17206e-96	0.768253	1049	1229	0.853539	210	255	0.823529	22	398	0.0552764	67	82	0.817073	69	78	0.884615	63	72	0.875	72	98	0.734694	0	141	0
10	99232375	99232930	2.97262e-24	4.02585e-24	0.262458	442	1582	0.279393	79	301	0.262458	0	258	0	13	177	0.0734463	30	140	0.214286	20	185	0.108108	31	175	0.177143	0	67	0
10	99234063	99234431	5.67771e-19	6.90837e-19	0.273003	237	1795	0.132033	78	272	0.286765	3	218	0.0137615	26	318	0.081761	8	140	0.0571429	10	130	0.0769231	31	190	0.163158	2	185	0.0108108
10	99527405	99528163	3.88916e-46	8.54293e-46	0.36087	780	2585	0.301741	166	460	0.36087	0	330	0	16	133	0.120301	33	211	0.156398	22	164	0.134146	59	279	0.21147	4	187	0.0213904
10	101048017	101048514	6.92009e-38	1.26832e-37	0.419872	137	1818	0.0753575	235	519	0.452794	8	243	0.0329218	59	109	0.541284	16	69	0.231884	111	169	0.656805	62	95	0.652632	2	133	0.0150376
10	101133903	101135302	1.75662e-149	2.3462e-148	0.54661	2290	4908	0.466585	581	1030	0.564078	12	687	0.0174672	167	258	0.647287	169	300	0.563333	194	348	0.557471	321	449	0.714922	14	504	0.0277778
10	101136585	101136908	4.60764e-26	6.46627e-26	0.452747	575	1385	0.415162	166	333	0.498498	7	153	0.0457516	34	90	0.377778	36	79	0.455696	70	109	0.642202	53	80	0.6625	7	72	0.0972222
10	101139420	101139732	3.22973e-37	5.82756e-37	0.612126	545	1117	0.487914	155	250	0.62	1	127	0.00787402	48	113	0.424779	51	115	0.443478	21	61	0.344262	65	86	0.755814	5	135	0.037037
10	101140065	101140506	5.25921e-41	1.04465e-40	0.4875	242	2100	0.115238	312	640	0.4875	0	163	0	104	169	0.615385	13	150	0.0866667	4	295	0.0135593	15	296	0.0506757	3	67	0.0447761
10	101145957	101146936	2.96141e-48	6.73417e-48	0.407411	1732	3931	0.4406	349	789	0.442332	11	315	0.0349206	121	269	0.449814	98	264	0.371212	140	227	0.61674	188	240	0.783333	16	251	0.063745
10	101236277	101236889	6.31307e-67	2.11406e-66	0.589988	1377	2402	0.573272	319	533	0.598499	2	235	0.00851064	73	134	0.544776	30	82	0.365854	134	262	0.51145	61	116	0.525862	3	258	0.0116279
10	101284233	101284723	4.90906e-42	9.9552e-42	0.58009	692	2253	0.307146	200	325	0.615385	6	170	0.0352941	82	135	0.607407	73	163	0.447853	46	75	0.613333	90	151	0.596026	2	62	0.0322581
10	101775638	101776748	5.891e-31	9.28812e-31	0.257927	2204	5254	0.41949	230	880	0.261364	1	291	0.00343643	4	174	0.0229885	30	287	0.10453	15	340	0.0441176	11	389	0.0282776	4	96	0.0416667
10	101779081	101780231	1.38885e-95	8.02908e-95	0.4944	1672	4312	0.387755	387	761	0.508541	7	495	0.0141414	86	199	0.432161	91	144	0.631944	54	336	0.160714	83	329	0.25228	23	286	0.0804196
10	102869281	102869722	1.959e-32	3.20164e-32	0.45219	22	1632	0.0134804	116	242	0.479339	6	221	0.0271493	31	54	0.574074	23	91	0.252747	10	71	0.140845	74	82	0.902439	2	82	0.0243902
10	107914438	107915206	1.13716e-29	1.72729e-29	0.251554	1229	3536	0.347568	140	520	0.269231	7	396	0.0176768	18	218	0.0825688	13	347	0.037464	3	215	0.0139535	0	72	0	1	80	0.0125
10	109456846	109457325	1.25564e-19	1.55053e-19	0.34058	1425	2608	0.546396	141	414	0.34058	0	124	0	44	158	0.278481	45	237	0.189873	16	136	0.117647	32	204	0.156863	53	56	0.946429
10	114100920	114101334	1.67715e-10	1.76207e-10	0.333725	1179	1718	0.686263	154	259	0.594595	36	138	0.26087	21	137	0.153285	39	125	0.312	10	141	0.070922	13	122	0.106557	9	156	0.0576923
10	114239249	114239844	9.96179e-73	3.77055e-72	0.555504	1353	2956	0.457713	340	588	0.578231	7	308	0.0227273	87	262	0.332061	84	170	0.494118	8	327	0.0244648	5	355	0.0140845	16	139	0.115108
10	116271067	116274718	7.33876e-137	7.81368e-136	0.294265	3432	11429	0.300289	645	2147	0.300419	8	1300	0.00615385	215	936	0.229701	157	795	0.197484	57	840	0.0678571	108	914	0.118162	16	657	0.0243531
10	117132650	117133128	8.30805e-29	1.2361e-28	0.305996	421	1364	0.308651	99	308	0.321429	5	324	0.0154321	32	119	0.268908	53	221	0.239819	27	82	0.329268	47	182	0.258242	6	143	0.041958
10	117139694	117140818	8.61628e-79	3.74986e-78	0.635112	2206	3718	0.59333	465	701	0.663338	7	248	0.0282258	131	232	0.564655	118	261	0.452107	178	305	0.583607	153	239	0.640167	7	256	0.0273438
10	117167510	117168621	3.28591e-39	6.30071e-39	0.308771	1120	4165	0.268908	243	702	0.346154	16	428	0.0373832	35	291	0.120275	151	468	0.32265	76	331	0.229607	80	236	0.338983	17	171	0.0994152
10	122112604	122113947	4.51382e-147	5.82784e-146	0.574128	1546	6088	0.253942	727	1239	0.586764	7	554	0.0126354	339	487	0.696099	148	366	0.404372	139	229	0.606987	349	507	0.688363	23	313	0.0734824
10	122163335	122164027	5.38532e-99	3.36438e-98	0.862315	1568	4429	0.35403	288	332	0.86747	1	194	0.00515464	148	160	0.925	126	137	0.919708	143	152	0.940789	153	161	0.950311	3	52	0.0576923
10	123147767	123151519	9.38333e-133	9.3995e-132	0.269927	2588	11617	0.222777	669	2378	0.281329	17	1491	0.0114017	173	1203	0.143807	141	932	0.151288	78	1023	0.0762463	201	1030	0.195146	17	695	0.0244604
10	123891304	123891937	5.138e-17	5.97633e-17	0.39139	1748	2829	0.617886	207	472	0.438559	5	106	0.0471698	93	170	0.547059	33	143	0.230769	17	250	0.068	19	246	0.0772358	4	65	0.0615385
10	123972704	123973327	2.50311e-10	2.6251e-10	0.279776	816	2119	0.385087	142	316	0.449367	29	171	0.169591	72	253	0.284585	57	294	0.193878	32	191	0.167539	77	238	0.323529	40	166	0.240964
10	124447240	124450327	4.11982e-123	3.65437e-122	0.320442	3645	10526	0.346285	725	2098	0.345567	30	1194	0.0251256	183	598	0.30602	196	631	0.310618	121	923	0.131094	188	861	0.218351	75	635	0.11811
10	125151222	125152465	1.58398e-92	8.80664e-92	0.598746	3291	4412	0.74592	597	679	0.879234	115	410	0.280488	345	385	0.896104	218	256	0.851562	138	154	0.896104	212	247	0.8583	63	183	0.344262
11	315739	316539	4.56039e-164	7.25914e-163	0.72679	2405	4271	0.5631	548	754	0.72679	0	432	0	63	79	0.797468	198	255	0.776471	113	192	0.588542	88	110	0.8	16	124	0.129032
11	614760	616068	1.29877e-29	1.96251e-29	0.296651	3272	5569	0.587538	637	1015	0.627586	184	556	0.330935	178	283	0.628975	238	378	0.62963	77	347	0.221902	167	573	0.291449	12	117	0.102564
11	636435	640628	1.76091e-307	1.70515e-305	0.642433	9452	15566	0.607221	1606	1974	0.813576	223	1303	0.171144	569	671	0.847988	399	513	0.777778	312	739	0.422192	395	861	0.458769	50	439	0.113895
11	725596	726870	2.17567e-90	1.18692e-89	0.639689	1270	5441	0.233413	651	798	0.815789	56	318	0.176101	82	97	0.845361	91	102	0.892157	84	93	0.903226	120	130	0.923077	19	102	0.186275
11	1556475	1557861	4.67723e-52	1.15637e-51	0.406065	4046	8225	0.491915	520	597	0.871022	272	585	0.464957	182	203	0.896552	252	270	0.933333	221	241	0.917012	177	185	0.956757	52	62	0.83871
11	10540678	10541395	7.21456e-64	2.24754e-63	0.512409	1019	2982	0.341717	351	685	0.512409	0	254	0	24	292	0.0821918	94	391	0.240409	1	286	0.0034965	3	235	0.012766	3	190	0.0157895
11	19345106	19345799	6.19831e-35	1.06545e-34	0.422502	1406	3151	0.446208	238	556	0.428058	1	180	0.00555556	78	247	0.315789	92	248	0.370968	6	157	0.0382166	26	146	0.178082	7	169	0.0414201
11	20156062	20157278	5.74909e-40	1.12276e-39	0.348507	783	3657	0.21411	299	768	0.389323	14	343	0.0408163	68	249	0.273092	79	340	0.232353	32	254	0.125984	63	305	0.206557	0	90	0
11	31804195	31806373	7.13847e-72	2.66717e-71	0.285119	2386	6301	0.37867	361	1215	0.297119	9	750	0.012	122	461	0.264642	81	454	0.178414	111	607	0.182867	174	599	0.290484	29	361	0.0803324
11	31811158	31811626	1.65342e-34	2.8254e-34	0.384252	201	1656	0.121377	120	306	0.392157	2	253	0.00790514	51	131	0.389313	41	252	0.162698	4	121	0.0330579	4	180	0.0222222	1	129	0.00775194
11	31819768	31820456	2.32937e-41	4.65874e-41	0.470955	1527	2173	0.702715	230	483	0.47619	1	191	0.0052356	59	171	0.345029	57	146	0.390411	50	164	0.304878	31	85	0.364706	3	114	0.0263158
11	32430598	32431162	2.71009e-20	3.39711e-20	0.259391	991	2253	0.439858	137	494	0.277328	4	223	0.0179372	30	148	0.202703	32	131	0.244275	46	209	0.220096	56	177	0.316384	4	157	0.0254777
11	44065968	44066615	4.35447e-39	8.29491e-39	0.329088	1007	2606	0.386416	182	538	0.33829	3	326	0.00920245	95	251	0.378486	46	161	0.285714	3	206	0.0145631	92	318	0.289308	5	154	0.0324675
11	46332541	46333640	2.1035e-46	4.65575e-46	0.354954	521	5834	0.0893041	412	1120	0.367857	4	310	0.0129032	142	498	0.285141	18	345	0.0521739	60	447	0.134228	59	315	0.187302	15	121	0.123967
11	58905378	58905815	1.16486e-21	1.51068e-21	0.337136	440	1642	0.267966	109	308	0.353896	3	179	0.0167598	70	156	0.448718	8	93	0.0860215	31	137	0.226277	13	63	0.206349	12	85	0.141176
11	61955272	61956011	7.56743e-76	3.10719e-75	0.572448	1061	3153	0.336505	364	597	0.609715	12	322	0.0372671	125	201	0.621891	68	161	0.42236	134	179	0.748603	110	162	0.679012	5	112	0.0446429
11	62925901	62927300	1.37789e-170	2.54144e-169	0.582189	2271	5428	0.418386	701	1177	0.595582	9	672	0.0133929	98	205	0.478049	181	412	0.43932	201	445	0.451685	234	485	0.482474	6	370	0.0162162
11	63762416	63764418	3.76665e-57	1.02502e-56	0.293084	1259	9239	0.13627	436	1430	0.304895	6	508	0.011811	179	504	0.355159	146	412	0.354369	274	492	0.556911	345	519	0.66474	3	173	0.017341
11	64299285	64301269	9.85224e-75	3.96135e-74	0.325526	2810	7154	0.392787	591	1540	0.383766	47	807	0.0582404	196	604	0.324503	154	546	0.282051	108	475	0.227368	123	624	0.197115	43	477	0.0901468
11	65204714	65204933	1.9708e-09	2.04653e-09	0.305059	512	1394	0.367288	129	314	0.410828	11	104	0.105769	40	170	0.235294	27	70	0.385714	37	76	0.486842	60	106	0.566038	6	72	0.0833333
11	65538464	65541031	6.4147e-83	2.98155e-82	0.339801	7365	13204	0.557786	1213	2221	0.54615	234	1134	0.206349	355	661	0.537065	467	921	0.507058	187	703	0.266003	232	924	0.251082	50	274	0.182482
11	68843782	68844339	1.79192e-61	5.31176e-61	0.505625	538	2311	0.2328	270	520	0.519231	4	294	0.0136054	51	304	0.167763	91	232	0.392241	63	153	0.411765	118	184	0.641304	6	76	0.0789474
11	69470956	69471711	1.66569e-29	2.51042e-29	0.360061	1910	2663	0.717236	381	559	0.681574	136	423	0.321513	48	141	0.340426	124	226	0.548673	108	143	0.755245	101	138	0.731884	53	61	0.868852
11	71607174	71608442	1.09897e-96	6.61657e-96	0.555353	1222	4267	0.286384	491	805	0.609938	25	458	0.0545852	154	236	0.652542	81	187	0.433155	139	310	0.448387	74	156	0.474359	14	183	0.0765027
11	74467130	74467756	7.97097e-35	1.36813e-34	0.450439	571	2022	0.282394	213	435	0.489655	8	204	0.0392157	28	137	0.20438	23	121	0.190083	1	97	0.0103093	0	113	0	1	65	0.0153846
11	77411691	77412043	1.40017e-11	1.49541e-11	0.252218	316	1294	0.244204	79	276	0.286232	5	147	0.0340136	11	106	0.103774	31	60	0.516667	0	81	0	2	155	0.0129032	0	62	0
11	94512380	94512725	2.6432e-21	3.40133e-21	0.288584	338	1467	0.230402	112	365	0.306849	4	219	0.0182648	9	67	0.134328	34	105	0.32381	0	86	0	0	161	0	0	58	0
11	95232193	95232424	1.22892e-15	1.38641e-15	0.444354	231	1003	0.230309	98	188	0.521277	8	104	0.0769231	27	58	0.465517	38	103	0.368932	6	118	0.0508475	25	201	0.124378	2	201	0.00995025
11	115759680	115760399	5.70429e-36	1.00735e-35	0.429331	1492	3299	0.452258	199	402	0.495025	18	274	0.0656934	35	122	0.286885	30	88	0.340909	7	139	0.0503597	24	195	0.123077	1	63	0.015873
11	117795919	117797426	1.42898e-22	1.88477e-22	0.263478	2787	6464	0.431157	331	1102	0.300363	9	244	0.0368852	61	354	0.172316	61	336	0.181548	23	364	0.0631868	35	312	0.112179	22	221	0.0995475
11	119320825	119321472	5.16279e-51	1.25243e-50	0.482753	232	2489	0.0932101	280	570	0.491228	2	236	0.00847458	18	119	0.151261	50	158	0.316456	21	128	0.164062	95	182	0.521978	0	59	0
11	120564113	120565231	3.07048e-42	6.25947e-42	0.2585	1065	5022	0.212067	295	1102	0.267695	4	435	0.0091954	6	177	0.0338983	49	472	0.103814	21	205	0.102439	63	309	0.203883	20	124	0.16129
11	124758471	124759694	5.43773e-40	1.06374e-39	0.37564	1695	3629	0.467071	268	564	0.475177	43	432	0.099537	96	209	0.45933	52	157	0.33121	30	132	0.227273	133	370	0.359459	16	324	0.0493827
11	124920918	124921458	1.78655e-16	2.06154e-16	0.25576	1001	3488	0.286984	169	597	0.283082	5	183	0.0273224	69	277	0.249097	35	267	0.131086	26	207	0.125604	62	311	0.199357	86	149	0.577181
11	128549303	128549618	1.35171e-28	2.00599e-28	0.64319	456	865	0.527168	131	173	0.757225	13	114	0.114035	44	59	0.745763	51	79	0.64557	54	64	0.84375	24	55	0.436364	10	68	0.147059
11	128686969	128687230	1.59122e-39	3.07142e-39	0.597512	242	1341	0.180462	176	291	0.604811	1	137	0.00729927	69	79	0.873418	43	125	0.344	59	100	0.59	126	188	0.670213	4	146	0.0273973
11	128689791	128690642	2.74815e-66	9.12387e-66	0.51423	510	1903	0.267998	244	466	0.523605	3	320	0.009375	78	211	0.369668	81	170	0.476471	119	189	0.62963	117	231	0.506494	5	226	0.0221239
11	131910458	131911638	2.40121e-42	4.92101e-42	0.282385	2695	5624	0.479196	230	800	0.2875	2	391	0.00511509	29	202	0.143564	115	416	0.276442	23	419	0.0548926	11	272	0.0404412	0	153	0
11	132942767	132943180	2.45351e-12	2.65454e-12	0.316456	663	1123	0.590383	50	158	0.316456	0	96	0	14	51	0.27451	28	85	0.329412	5	52	0.0961538	11	105	0.104762	2	79	0.0253165
12	203425	204165	3.46385e-24	4.68023e-24	0.325506	1374	3121	0.440244	169	483	0.349896	5	205	0.0243902	39	154	0.253247	64	105	0.609524	5	146	0.0342466	6	209	0.0287081	19	61	0.311475
12	2690973	2691896	2.02883e-36	3.60473e-36	0.305059	1233	3319	0.371497	225	657	0.342466	15	401	0.0374065	99	234	0.423077	37	200	0.185	6	203	0.0295567	7	370	0.0189189	5	102	0.0490196
12	3199646	3201104	8.06772e-90	4.30032e-89	0.345867	3835	7006	0.547388	526	1471	0.35758	8	683	0.011713	114	359	0.317549	91	325	0.28	85	342	0.248538	124	553	0.224231	15	190	0.0789474
12	15322384	15322967	6.29039e-114	4.84069e-113	0.84375	1898	2878	0.659486	324	384	0.84375	0	234	0	88	106	0.830189	138	164	0.841463	100	173	0.578035	154	161	0.956522	10	70	0.142857
12	22333901	22335043	4.62838e-52	1.14673e-51	0.422985	1760	3770	0.466844	281	640	0.439063	5	311	0.0160772	80	195	0.410256	116	304	0.381579	67	241	0.278008	12	341	0.0351906	3	248	0.0120968
12	24902665	24903312	1.5725e-131	1.56174e-130	0.805815	2531	2760	0.917029	536	565	0.948673	40	280	0.142857	58	59	0.983051	206	210	0.980952	98	104	0.942308	110	116	0.948276	6	212	0.0283019
12	40692720	40693300	2.34769e-23	3.12487e-23	0.354571	405	1630	0.248466	128	361	0.354571	0	148	0	36	153	0.235294	6	55	0.109091	7	88	0.0795455	22	130	0.169231	0	91	0
12	46831129	46831881	5.03381e-160	7.40416e-159	0.703488	1204	3263	0.368986	387	529	0.731569	18	641	0.0280811	115	152	0.756579	111	192	0.578125	53	232	0.228448	69	203	0.339901	7	160	0.04375
12	51863960	51864452	7.49572e-57	2.02559e-56	0.674186	153	1623	0.0942699	204	300	0.68	1	172	0.00581395	65	112	0.580357	45	138	0.326087	15	104	0.144231	27	112	0.241071	0	70	0
12	52714128	52714687	3.38101e-62	1.02846e-61	0.659517	985	2879	0.342133	355	529	0.671078	2	173	0.0115607	23	90	0.255556	6	94	0.0638298	58	184	0.315217	63	140	0.45	15	61	0.245902
12	53675841	53677481	1.63591e-61	4.8617e-61	0.276836	611	4139	0.14762	242	825	0.293333	13	788	0.0164975	87	316	0.275316	125	361	0.34626	40	424	0.0943396	135	364	0.370879	12	455	0.0263736
12	53935636	53935906	5.86077e-08	5.97387e-08	0.2585	150	714	0.210084	100	165	0.606061	114	328	0.347561	52	106	0.490566	25	84	0.297619	67	130	0.515385	89	140	0.635714	9	123	0.0731707
12	53951779	53952132	2.87687e-17	3.37669e-17	0.321425	193	1452	0.13292	153	402	0.380597	10	169	0.0591716	49	246	0.199187	23	106	0.216981	13	245	0.0530612	20	100	0.2	9	138	0.0652174
12	53954911	53955594	2.93292e-37	5.30023e-37	0.408391	488	4418	0.110457	395	769	0.513654	30	285	0.105263	57	112	0.508929	26	209	0.124402	62	290	0.213793	114	304	0.375	8	218	0.0366972
12	53960745	53961707	2.41379e-32	3.93383e-32	0.282576	970	4672	0.20762	316	902	0.350333	29	428	0.067757	61	363	0.168044	53	227	0.23348	69	403	0.171216	138	246	0.560976	20	201	0.0995025
12	53994041	53994628	9.95184e-55	2.55277e-54	0.509742	1198	2519	0.475586	276	518	0.532819	6	260	0.0230769	94	169	0.556213	46	177	0.259887	46	138	0.333333	142	263	0.539924	2	94	0.0212766
12	54030826	54031389	1.88741e-44	4.04644e-44	0.382766	746	2131	0.35007	143	363	0.393939	4	358	0.0111732	32	161	0.198758	12	107	0.11215	23	156	0.147436	29	216	0.134259	3	87	0.0344828
12	54106343	54107374	7.20819e-66	2.36608e-65	0.420067	1338	3703	0.361329	393	807	0.486989	35	523	0.0669216	56	205	0.273171	51	235	0.217021	140	241	0.580913	142	211	0.672986	38	320	0.11875
12	54125984	54126673	2.80041e-37	5.06865e-37	0.404476	421	2295	0.183442	189	445	0.424719	5	247	0.0202429	37	78	0.474359	18	144	0.125	25	143	0.174825	55	132	0.416667	3	111	0.027027
12	54217811	54218254	3.16683e-120	2.66657e-119	0.816521	770	2012	0.382704	334	388	0.860825	14	316	0.0443038	54	76	0.710526	118	132	0.893939	53	56	0.946429	72	79	0.911392	15	175	0.0857143
12	54370281	54370726	2.73928e-16	3.15153e-16	0.392308	861	1830	0.470492	176	339	0.519174	17	134	0.126866	24	112	0.214286	38	90	0.422222	46	63	0.730159	58	78	0.74359	21	100	0.21
12	57765072	57765645	1.89964e-30	2.93535e-30	0.396546	975	2924	0.333447	233	564	0.413121	3	181	0.0165746	52	245	0.212245	37	231	0.160173	2	212	0.00943396	8	370	0.0216216	0	80	0
12	63149856	63151187	7.13244e-96	4.18581e-95	0.47932	2322	6280	0.369745	743	1216	0.61102	86	653	0.1317	214	482	0.443983	155	435	0.356322	163	667	0.244378	156	506	0.3083	27	306	0.0882353
12	64824465	64825363	1.87205e-36	3.33128e-36	0.338829	2161	4613	0.468459	263	767	0.342894	1	246	0.00406504	30	353	0.0849858	39	152	0.256579	5	250	0.02	5	411	0.0121655	6	109	0.0550459
12	81077790	81078340	6.53736e-48	1.48078e-47	0.4906	488	1683	0.289958	157	315	0.498413	2	256	0.0078125	59	129	0.457364	31	113	0.274336	1	116	0.00862069	0	149	0	1	119	0.00840336
12	103495458	103496065	5.69719e-32	9.20741e-32	0.428021	1265	2758	0.458666	181	412	0.43932	2	177	0.0112994	29	84	0.345238	50	134	0.373134	5	155	0.0322581	1	84	0.0119048	0	50	0
12	114408770	114409845	1.53556e-44	3.2982e-44	0.273392	1496	3233	0.462728	197	704	0.27983	3	466	0.00643777	70	363	0.192837	34	143	0.237762	59	323	0.182663	89	273	0.326007	1	218	0.00458716
12	114664882	114666177	3.83484e-217	1.35033e-215	0.813987	2090	3682	0.567626	495	603	0.820896	4	579	0.00690846	233	278	0.838129	189	212	0.891509	133	266	0.5	194	242	0.801653	1	460	0.00217391
12	114671698	114672256	1.74668e-126	1.62372e-125	0.843952	2242	2613	0.858018	361	424	0.851415	2	268	0.00746269	123	153	0.803922	79	86	0.918605	140	161	0.869565	149	161	0.925466	5	159	0.0314465
12	114674209	114674822	1.16114e-86	5.8409e-86	0.793801	2556	2803	0.91188	319	371	0.859838	14	212	0.0660377	128	144	0.888889	97	103	0.941748	159	172	0.924419	121	126	0.960317	1	100	0.01
12	114686924	114687347	2.43743e-90	1.31735e-89	0.793667	1226	1407	0.871357	181	227	0.797357	1	271	0.00369004	95	107	0.88785	59	70	0.842857	84	97	0.865979	85	100	0.85	4	202	0.019802
12	114700457	114700670	2.0904e-77	8.86515e-77	0.760692	702	760	0.923684	170	219	0.776256	4	257	0.0155642	68	91	0.747253	74	101	0.732673	60	80	0.75	65	74	0.878378	1	84	0.0119048
12	119804117	119804429	5.38009e-35	9.27546e-35	0.456818	957	1396	0.68553	170	323	0.526316	18	259	0.0694981	66	121	0.545455	53	132	0.401515	60	102	0.588235	37	84	0.440476	10	88	0.113636
12	121578265	121580682	9.39152e-142	1.10232e-140	0.459809	1341	6642	0.201897	537	1152	0.466146	5	789	0.00633714	169	324	0.521605	118	433	0.272517	81	401	0.201995	92	490	0.187755	3	177	0.0169492
12	130160782	130164443	5.71283e-115	4.45524e-114	0.260125	3886	14776	0.262994	734	2637	0.278347	25	1372	0.0182216	184	855	0.215205	170	908	0.187225	128	878	0.145786	229	1316	0.174012	50	759	0.0658762
12	132582639	132583990	2.09743e-143	2.56549e-142	0.6534	3012	6958	0.432883	457	687	0.665211	6	508	0.011811	106	183	0.579235	148	199	0.743719	73	171	0.426901	150	327	0.458716	12	156	0.0769231
13	27917351	27918381	1.48037e-64	4.75191e-64	0.315425	1166	2613	0.44623	203	611	0.332242	13	773	0.0168176	70	248	0.282258	111	301	0.368771	31	170	0.182353	83	216	0.384259	5	286	0.0174825
13	27919864	27921962	4.35938e-62	1.31574e-61	0.253462	1598	7177	0.222656	383	1453	0.263593	7	691	0.0101302	46	432	0.106481	73	526	0.138783	29	415	0.0698795	102	468	0.217949	8	396	0.020202
13	27970387	27970753	4.68072e-27	6.69828e-27	0.390619	756	1858	0.406889	164	402	0.40796	3	173	0.017341	11	103	0.106796	28	117	0.239316	42	162	0.259259	18	287	0.0627178	17	90	0.188889
13	28531311	28531539	1.44102e-43	3.03896e-43	0.715278	357	690	0.517391	103	144	0.715278	0	139	0	58	127	0.456693	29	64	0.453125	10	70	0.142857	37	78	0.474359	1	95	0.0105263
13	32427112	32427740	5.8615e-33	9.64739e-33	0.418404	1469	2865	0.51274	221	521	0.424184	1	173	0.00578035	34	157	0.216561	50	181	0.276243	6	148	0.0405405	1	180	0.00555556	0	67	0
13	50123848	50128150	4.99854e-164	7.84906e-163	0.293841	3070	14634	0.209785	792	2613	0.3031	15	1620	0.00925926	292	1168	0.25	314	1224	0.256536	137	1086	0.126151	267	1357	0.196758	44	962	0.045738
13	50133449	50133883	6.12338e-95	3.52246e-94	0.791581	1396	2061	0.677341	350	432	0.810185	4	215	0.0186047	62	77	0.805195	151	191	0.790576	65	118	0.550847	122	158	0.772152	7	122	0.057377
13	50843235	50844013	2.20364e-19	2.7068e-19	0.259074	1628	3634	0.447991	142	481	0.295218	9	249	0.0361446	28	224	0.125	52	290	0.17931	19	236	0.0805085	17	261	0.0651341	3	72	0.0416667
13	57629452	57630188	4.21528e-74	1.66039e-73	0.372198	273	1858	0.146932	141	375	0.376	3	789	0.00380228	50	305	0.163934	14	240	0.0583333	7	344	0.0203488	13	240	0.0541667	2	333	0.00600601
13	77918290	77919247	2.3181e-125	2.12097e-124	0.643426	54	2519	0.0214371	419	640	0.654687	5	444	0.0112613	249	284	0.876761	116	201	0.577114	123	317	0.388013	153	261	0.586207	3	449	0.00668151
13	78607192	78607479	2.07407e-27	2.98276e-27	0.503176	448	825	0.54303	96	188	0.510638	1	134	0.00746269	30	61	0.491803	25	53	0.471698	33	74	0.445946	54	110	0.490909	1	103	0.00970874
13	78607809	78608087	2.16021e-11	2.29868e-11	0.39924	491	1014	0.484221	105	263	0.39924	0	55	0	39	94	0.414894	18	65	0.276923	18	57	0.315789	47	71	0.661972	0	59	0
13	93226992	93228624	8.23391e-82	3.78174e-81	0.273035	1642	6209	0.264455	291	1049	0.277407	4	915	0.00437158	98	411	0.238443	68	417	0.16307	20	332	0.060241	52	531	0.0979284	8	392	0.0204082
13	99657950	99658192	1.23171e-14	1.367e-14	0.279196	828	1273	0.650432	87	277	0.314079	6	172	0.0348837	25	121	0.206612	32	131	0.244275	8	81	0.0987654	32	132	0.242424	3	101	0.029703
13	99989080	99989934	4.40044e-19	5.37113e-19	0.258004	1475	2608	0.565567	192	505	0.380198	49	401	0.122195	62	223	0.278027	34	123	0.276423	44	267	0.164794	63	190	0.331579	2	176	0.0113636
13	99997068	99998134	4.56199e-30	6.97505e-30	0.339182	2939	3996	0.735485	419	716	0.585196	108	439	0.246014	101	168	0.60119	89	166	0.536145	48	195	0.246154	106	201	0.527363	24	177	0.135593
13	101916075	101917125	1.34254e-26	1.90248e-26	0.276701	2770	5226	0.530042	217	734	0.29564	5	264	0.0189394	67	281	0.238434	27	167	0.161677	10	195	0.0512821	34	385	0.0883117	14	100	0.14
13	111893144	111893816	1.02852e-38	1.93076e-38	0.286023	1155	2346	0.492327	123	420	0.292857	3	439	0.00683371	17	126	0.134921	53	342	0.154971	4	149	0.0268456	21	235	0.0893617	0	195	0
13	112053490	112054382	1.13142e-78	4.88739e-78	0.424836	1869	3430	0.544898	314	719	0.436718	6	505	0.0118812	62	276	0.224638	68	329	0.206687	25	229	0.10917	38	323	0.117647	1	225	0.00444444
13	112055570	112058351	1.01028e-208	3.08932e-207	0.485399	5071	8671	0.584823	913	1832	0.498362	14	1080	0.012963	203	581	0.349398	373	874	0.426773	95	650	0.146154	82	634	0.129338	11	325	0.0338462
13	112061045	112061920	6.5567e-26	9.15731e-26	0.260434	2009	3464	0.579965	143	541	0.264325	1	257	0.00389105	32	247	0.129555	15	265	0.0566038	29	426	0.0680751	29	268	0.108209	2	163	0.0122699
13	112062811	112063107	3.8713e-17	4.52106e-17	0.351275	453	2038	0.222277	124	353	0.351275	0	103	0	11	87	0.126437	7	85	0.0823529	2	116	0.0172414	15	158	0.0949367	3	59	0.0508475
13	112066250	112069268	6.25033e-162	9.55642e-161	0.368359	4544	17211	0.264017	831	2173	0.382421	17	1209	0.0140612	269	842	0.319477	292	914	0.319475	59	1152	0.0512153	192	1282	0.149766	37	532	0.0695489
13	112071967	112074105	7.62607e-172	1.42927e-170	0.409559	2598	7344	0.353758	578	1361	0.424688	20	1322	0.0151286	66	217	0.304147	72	396	0.181818	20	428	0.046729	67	399	0.16792	11	277	0.0397112
13	112104284	112106177	5.15724e-144	6.51382e-143	0.479356	4083	7391	0.552429	610	1265	0.482213	2	700	0.00285714	176	425	0.414118	184	549	0.335155	58	541	0.107209	99	418	0.236842	23	386	0.0595855
14	23953561	23953932	1.28645e-35	2.25129e-35	0.570312	815	1273	0.64022	146	256	0.570312	0	129	0	26	53	0.490566	48	147	0.326531	0	98	0	29	146	0.19863	1	50	0.02
14	24094047	24094677	9.66671e-28	1.39537e-27	0.335475	1132	2667	0.424447	131	385	0.34026	1	209	0.00478469	16	135	0.118519	45	103	0.436893	0	129	0	0	145	0	2	52	0.0384615
14	36505343	36506220	1.54767e-38	2.88666e-38	0.287224	1027	3080	0.333442	145	496	0.292339	2	391	0.00511509	1	89	0.011236	39	293	0.133106	16	105	0.152381	70	275	0.254545	5	142	0.0352113
14	36583929	36584485	7.6619e-30	1.16839e-29	0.3528	948	1707	0.55536	134	346	0.387283	10	290	0.0344828	29	67	0.432836	47	204	0.230392	39	130	0.3	32	100	0.32	18	179	0.100559
14	36657581	36659069	1.00642e-107	7.00275e-107	0.481178	1667	4313	0.386506	489	997	0.490471	5	538	0.00929368	71	261	0.272031	32	297	0.107744	21	349	0.0601719	26	174	0.149425	7	358	0.0195531
14	36662568	36663580	3.15441e-100	2.00297e-99	0.658235	2433	4010	0.606733	458	679	0.674521	5	307	0.0162866	214	330	0.648485	149	253	0.588933	55	433	0.127021	40	261	0.153257	1	405	0.00246914
14	36666308	36667143	1.38653e-102	9.00085e-102	0.745475	1985	3116	0.637035	394	513	0.768031	6	266	0.0225564	128	228	0.561404	126	167	0.754491	13	170	0.0764706	131	187	0.700535	2	156	0.0128205
14	37583440	37584961	1.53988e-70	5.57426e-70	0.356672	1704	5098	0.334249	338	915	0.369399	7	550	0.0127273	137	495	0.276768	111	480	0.23125	36	382	0.0942408	47	287	0.163763	7	138	0.0507246
14	37591636	37592914	3.18556e-97	1.93802e-96	0.433802	2683	6558	0.409119	466	1024	0.455078	13	611	0.0212766	135	335	0.402985	108	345	0.313043	82	377	0.217507	113	416	0.271635	25	250	0.1
14	37598241	37600002	5.45688e-66	1.79629e-65	0.329118	2027	5011	0.40451	351	970	0.361856	22	672	0.0327381	50	290	0.172414	105	400	0.2625	41	302	0.135762	81	363	0.22314	15	277	0.0541516
14	52267489	52268768	2.0136e-72	7.59677e-72	0.387521	2977	5405	0.550786	468	1099	0.425842	21	548	0.0383212	112	308	0.363636	98	283	0.34629	71	506	0.140316	92	401	0.229426	16	282	0.0567376
14	56794160	56795405	5.75171e-53	1.44352e-52	0.459174	2719	3791	0.717225	658	1011	0.650841	69	360	0.191667	158	286	0.552448	70	184	0.380435	105	365	0.287671	110	194	0.56701	20	212	0.0943396
14	56797920	56798843	1.73085e-130	1.69012e-129	0.67428	2981	3835	0.777314	399	582	0.685567	5	443	0.0112867	144	208	0.692308	100	176	0.568182	94	209	0.449761	119	212	0.561321	3	84	0.0357143
14	56807889	56810122	0	0	0.626136	2207	6124	0.360385	718	1133	0.633716	14	1847	0.00757986	234	411	0.569343	161	462	0.348485	78	487	0.160164	128	475	0.269474	3	415	0.00722892
14	56817249	56817840	5.81429e-41	1.15294e-40	0.481508	505	1836	0.275054	184	357	0.515406	8	236	0.0338983	14	121	0.115702	20	103	0.194175	18	150	0.12	16	133	0.120301	3	117	0.025641
14	57864958	57866403	5.25038e-36	9.30022e-36	0.272334	2308	5341	0.432129	355	1116	0.3181	20	437	0.0457666	66	396	0.166667	47	314	0.149682	36	371	0.097035	14	444	0.0315315	44	202	0.217822
14	60514805	60515918	4.90991e-32	7.94613e-32	0.321557	1199	5291	0.226611	378	969	0.390093	22	321	0.0685358	88	444	0.198198	81	341	0.237537	88	407	0.216216	49	338	0.14497	14	153	0.0915033
14	60637260	60637945	6.49469e-48	1.47399e-47	0.61645	1590	2450	0.64898	322	465	0.692473	13	171	0.0760234	101	139	0.726619	91	113	0.80531	64	113	0.566372	81	107	0.757009	8	73	0.109589
14	60642236	60643068	2.40623e-93	1.34425e-92	0.698815	2491	3260	0.76411	495	704	0.703125	1	232	0.00431034	145	191	0.759162	143	172	0.831395	178	264	0.674242	225	292	0.770548	3	335	0.00895522
14	60647384	60649834	5.23532e-87	2.66818e-86	0.262403	1653	7485	0.220842	429	1565	0.274121	12	1024	0.0117188	77	705	0.10922	71	538	0.13197	47	600	0.0783333	77	785	0.0980892	12	467	0.0256959
14	70187641	70187926	1.42272e-11	1.51809e-11	0.320051	313	1044	0.299808	71	203	0.349754	3	101	0.029703	14	59	0.237288	8	62	0.129032	18	129	0.139535	52	178	0.292135	1	53	0.0188679
14	73633639	73634527	1.06269e-46	2.36561e-46	0.302874	564	3551	0.158828	223	710	0.314085	5	446	0.0112108	66	209	0.315789	12	344	0.0348837	2	232	0.00862069	4	143	0.027972	17	254	0.0669291
14	85530150	85530614	5.97043e-35	1.0278e-34	0.336768	700	2016	0.347222	130	382	0.340314	1	282	0.0035461	38	122	0.311475	32	151	0.211921	28	247	0.11336	27	142	0.190141	0	166	0
14	85531124	85532293	1.05501e-56	2.84437e-56	0.259434	1103	3735	0.295315	156	595	0.262185	2	727	0.00275103	59	391	0.150895	48	340	0.141176	10	457	0.0218818	41	424	0.0966981	1	413	0.00242131
14	85533188	85534134	1.28902e-29	1.95032e-29	0.266337	1188	5295	0.224363	204	730	0.279452	4	305	0.0131148	22	194	0.113402	6	113	0.0530973	13	257	0.0505837	13	244	0.0532787	8	67	0.119403
14	94771285	94771874	1.14656e-38	2.14888e-38	0.318006	1066	2189	0.48698	141	414	0.34058	10	443	0.0225734	32	198	0.161616	36	174	0.206897	22	106	0.207547	46	147	0.312925	5	124	0.0403226
14	102554994	102555653	1.25335e-67	4.25845e-67	0.636078	1812	3323	0.54529	382	473	0.807611	47	274	0.171533	167	193	0.865285	182	195	0.933333	73	178	0.410112	146	169	0.863905	17	78	0.217949
15	33310615	33311802	4.98778e-56	1.32023e-55	0.29347	2157	5094	0.423439	270	897	0.301003	4	531	0.00753296	20	133	0.150376	76	282	0.269504	9	422	0.021327	16	220	0.0727273	3	101	0.029703
15	36880272	36880817	2.01033e-84	9.58201e-84	0.731977	680	1671	0.406942	254	345	0.736232	1	235	0.00425532	45	77	0.584416	58	120	0.483333	23	105	0.219048	61	158	0.386076	0	150	0
15	39976380	39976860	5.44653e-72	2.04157e-71	0.706916	1342	2205	0.608617	314	369	0.850949	35	243	0.144033	85	112	0.758929	66	68	0.970588	57	62	0.919355	87	93	0.935484	6	107	0.0560748
15	41501364	41503107	3.21315e-164	5.18566e-163	0.601878	4456	7821	0.569748	968	1512	0.640212	23	600	0.0383333	170	278	0.611511	263	489	0.537832	177	579	0.305699	276	389	0.709512	14	310	0.0451613
15	41511245	41513333	4.25952e-182	9.3388e-181	0.5845	4999	8635	0.578923	1066	1641	0.649604	50	768	0.0651042	260	514	0.505837	309	485	0.637113	152	472	0.322034	164	437	0.375286	24	257	0.0933852
15	41881886	41882657	4.13347e-88	2.14424e-87	0.72722	740	3433	0.215555	350	444	0.788288	16	262	0.0610687	55	77	0.714286	73	98	0.744898	94	136	0.691176	204	250	0.816	15	75	0.2
15	47717221	47718847	1.59285e-110	1.17145e-109	0.527853	2384	4835	0.493071	528	992	0.532258	2	454	0.00440529	124	421	0.294537	101	343	0.294461	9	341	0.026393	18	350	0.0514286	13	173	0.0751445
15	58065111	58066578	7.46553e-50	1.76679e-49	0.265978	1628	7647	0.212894	363	1277	0.28426	10	547	0.0182815	140	445	0.314607	90	413	0.217918	63	353	0.17847	53	429	0.123543	11	223	0.0493274
15	66621903	66622546	2.26268e-16	2.60837e-16	0.427616	1485	2940	0.505102	135	265	0.509434	9	110	0.0818182	64	177	0.361582	49	66	0.742424	87	136	0.639706	108	152	0.710526	15	100	0.15
15	67834582	67836062	2.38615e-82	1.10028e-81	0.415616	2226	4965	0.448338	510	1149	0.443864	15	531	0.0282486	119	469	0.253731	103	358	0.287709	167	371	0.450135	168	263	0.638783	2	256	0.0078125
15	76337688	76343174	0	0	0.724873	8755	18638	0.469739	2091	2781	0.751888	58	2147	0.0270144	574	723	0.793914	675	1235	0.546559	423	970	0.436082	769	1186	0.648398	34	801	0.0424469
15	78340229	78341747	6.89707e-122	5.98089e-121	0.471316	1221	4867	0.250873	568	1174	0.483816	8	640	0.0125	103	439	0.234624	69	439	0.157175	10	329	0.0303951	138	476	0.289916	9	456	0.0197368
15	89406142	89407899	2.83004e-78	1.21796e-77	0.258397	2685	5199	0.516445	314	1143	0.274716	18	1103	0.0163191	115	374	0.307487	133	579	0.229706	178	639	0.27856	265	652	0.406442	22	589	0.0373514
15	89409040	89409830	1.87376e-64	5.96523e-64	0.381	1595	2527	0.631183	266	659	0.403642	12	530	0.0226415	72	192	0.375	123	259	0.474903	160	301	0.531561	170	260	0.653846	14	260	0.0538462
15	96321652	96323558	0	0	0.880531	4932	5557	0.887529	969	1091	0.888176	5	654	0.00764526	352	384	0.916667	298	318	0.937107	5	489	0.0102249	161	620	0.259677	34	414	0.0821256
15	96345729	96346188	1.13214e-76	4.7322e-76	0.772861	1183	1626	0.727552	262	339	0.772861	0	176	0	53	59	0.898305	61	73	0.835616	35	60	0.583333	63	71	0.887324	0	89	0
15	96361493	96361821	4.83178e-45	1.04554e-44	0.653569	869	1004	0.865538	130	197	0.659898	1	158	0.00632911	23	83	0.277108	42	62	0.677419	27	177	0.152542	36	53	0.679245	5	85	0.0588235
15	97960304	97961419	1.45507e-94	8.28818e-94	0.490236	2319	5241	0.442473	425	859	0.494761	2	442	0.00452489	157	327	0.480122	63	338	0.186391	11	514	0.0214008	4	419	0.00954654	8	149	0.0536913
15	100973040	100974118	1.23974e-39	2.40898e-39	0.360612	1818	5528	0.328871	405	834	0.485612	53	424	0.125	187	289	0.647059	39	388	0.100515	32	456	0.0701754	6	346	0.017341	4	124	0.0322581
16	15434493	15435229	5.88077e-20	7.3007e-20	0.250019	879	2406	0.365337	95	373	0.254692	1	214	0.0046729	30	132	0.227273	14	110	0.127273	2	187	0.0106952	5	200	0.025	0	95	0
16	21820161	21820623	4.57794e-20	5.70157e-20	0.27607	325	2008	0.161853	93	304	0.305921	8	268	0.0298507	36	110	0.327273	67	269	0.249071	29	274	0.105839	49	221	0.221719	8	302	0.0264901
16	28879633	28880547	2.424e-29	3.63914e-29	0.278148	208	3265	0.063706	218	701	0.310984	11	335	0.0328358	37	187	0.197861	34	255	0.133333	19	220	0.0863636	44	341	0.129032	5	83	0.060241
16	29785040	29785436	1.55667e-79	6.85172e-79	0.871131	1177	1596	0.737469	275	297	0.925926	8	146	0.0547945	90	105	0.857143	148	160	0.925	188	208	0.903846	123	137	0.89781	1	147	0.00680272
16	30805473	30805922	1.86226e-42	3.83679e-42	0.498615	867	2056	0.421693	180	361	0.498615	0	187	0	4	91	0.043956	62	202	0.306931	0	209	0	0	196	0	5	102	0.0490196
16	31202245	31202966	7.58124e-46	1.6559e-45	0.491952	1369	3438	0.398197	417	698	0.597421	27	256	0.105469	44	242	0.181818	89	218	0.408257	4	219	0.0182648	13	243	0.0534979	16	77	0.207792
16	56632033	56632729	2.16895e-35	3.77294e-35	0.449492	1026	3206	0.320025	369	706	0.522663	15	205	0.0731707	41	161	0.254658	111	183	0.606557	52	296	0.175676	57	228	0.25	1	53	0.0188679
16	66604351	66605658	4.13134e-40	8.10916e-40	0.285925	2352	5888	0.399457	287	967	0.296794	4	368	0.0108696	83	190	0.436842	34	246	0.138211	1	148	0.00675676	1	401	0.00249377	0	167	0
16	67162889	67166085	1.67456e-101	1.07505e-100	0.260312	3234	14836	0.217983	857	2983	0.287295	33	1223	0.0269828	241	1009	0.23885	185	1093	0.169259	290	1113	0.260557	238	1387	0.171593	25	486	0.0514403
16	67174164	67174775	7.19486e-50	1.70621e-49	0.497533	562	3056	0.183901	433	722	0.599723	28	274	0.10219	54	74	0.72973	156	287	0.543554	112	197	0.568528	160	175	0.914286	26	137	0.189781
16	68538988	68539837	7.47285e-56	1.96904e-55	0.418627	1233	3269	0.37718	315	706	0.446176	10	363	0.0275482	23	201	0.114428	11	172	0.0639535	1	325	0.00307692	0	253	0	21	226	0.0929204
16	73065913	73066892	2.38692e-138	2.59215e-137	0.658649	2002	3492	0.57331	467	702	0.665242	3	455	0.00659341	104	212	0.490566	156	186	0.83871	81	164	0.493902	154	204	0.754902	0	179	0
16	82627046	82628208	4.08119e-31	6.46096e-31	0.310704	1315	3982	0.330236	282	787	0.358323	15	315	0.047619	68	326	0.208589	40	239	0.167364	8	225	0.0355556	11	282	0.0390071	6	160	0.0375
17	409963	410590	7.84532e-71	2.86675e-70	0.394191	1339	3575	0.374545	260	656	0.396341	1	465	0.00215054	9	177	0.0508475	106	337	0.31454	0	464	0	1	296	0.00337838	9	234	0.0384615
17	502957	503262	3.09517e-10	3.24309e-10	0.300287	583	1093	0.533394	186	276	0.673913	68	182	0.373626	45	159	0.283019	61	119	0.512605	20	149	0.134228	10	105	0.0952381	80	81	0.987654
17	1031177	1031832	5.14867e-39	9.75979e-39	0.607451	1531	2487	0.615601	385	447	0.861298	33	130	0.253846	98	111	0.882883	75	92	0.815217	94	111	0.846847	46	52	0.884615	33	70	0.471429
17	1160648	1161010	6.68471e-60	1.91794e-59	0.667938	809	1317	0.614275	240	307	0.781759	28	246	0.113821	62	88	0.704545	65	103	0.631068	140	178	0.786517	156	188	0.829787	33	125	0.264
17	1905278	1905479	1.75474e-11	1.86893e-11	0.282593	62	588	0.105442	58	164	0.353659	14	197	0.071066	20	81	0.246914	13	57	0.22807	20	72	0.277778	17	80	0.2125	91	136	0.669118
17	1908179	1908803	1.64963e-25	2.27927e-25	0.330926	588	2101	0.279867	167	445	0.375281	11	248	0.0443548	45	197	0.228426	20	159	0.125786	38	245	0.155102	152	323	0.470588	17	151	0.112583
17	1997832	1998903	1.50541e-28	2.22839e-28	0.374877	2411	4583	0.526075	313	658	0.475684	25	248	0.100806	28	83	0.337349	150	230	0.652174	97	215	0.451163	182	249	0.730924	49	105	0.466667
17	7042070	7044202	0	0	0.781989	4974	7438	0.668728	1088	1320	0.824242	39	923	0.0422535	201	312	0.644231	235	278	0.845324	261	376	0.694149	356	460	0.773913	16	454	0.0352423
17	7380904	7381368	1.85132e-37	3.36657e-37	0.472498	1057	2221	0.475912	164	323	0.50774	8	227	0.0352423	37	171	0.216374	52	95	0.547368	5	148	0.0337838	52	93	0.55914	5	97	0.0515464
17	7439510	7440709	7.20448e-85	3.4737e-84	0.520849	1163	4144	0.280647	342	650	0.526154	2	377	0.00530504	91	255	0.356863	33	213	0.15493	72	253	0.284585	123	208	0.591346	15	187	0.0802139
17	7853254	7854334	8.39607e-123	7.39108e-122	0.670764	2605	3230	0.806502	472	566	0.833922	93	570	0.163158	132	161	0.819876	63	71	0.887324	167	178	0.938202	145	165	0.878788	31	184	0.168478
17	7855393	7855662	6.7634e-73	2.57675e-72	0.815669	1101	1738	0.633487	201	237	0.848101	6	185	0.0324324	63	111	0.567568	77	89	0.865169	71	79	0.898734	116	125	0.928	8	85	0.0941176
17	7922809	7923096	7.33856e-46	1.60591e-45	0.589047	19	1492	0.0127346	208	305	0.681967	21	226	0.0929204	73	89	0.820225	60	71	0.84507	56	88	0.636364	86	119	0.722689	6	101	0.0594059
17	12973953	12974456	6.77181e-68	2.32806e-67	0.772717	1344	1938	0.693498	273	326	0.837423	11	170	0.0647059	142	165	0.860606	112	123	0.910569	107	123	0.869919	110	139	0.791367	14	96	0.145833
17	14298409	14298735	3.69067e-50	8.80607e-50	0.612304	1027	1360	0.755147	219	351	0.623932	2	172	0.0116279	40	76	0.526316	97	148	0.655405	60	83	0.722892	120	123	0.97561	0	155	0
17	15944443	15946199	2.7545e-127	2.58124e-126	0.42847	3479	8835	0.393775	631	1394	0.452654	20	827	0.0241838	172	444	0.387387	26	592	0.0439189	12	674	0.0178042	2	644	0.00310559	33	265	0.124528
17	18246965	18247858	1.50759e-25	2.08549e-25	0.340794	875	2858	0.306158	320	585	0.547009	73	354	0.206215	54	115	0.469565	50	89	0.561798	188	246	0.764228	134	182	0.736264	31	145	0.213793
17	29591143	29591380	1.92081e-17	2.26138e-17	0.366935	461	1093	0.421775	91	248	0.366935	0	107	0	9	61	0.147541	30	149	0.201342	28	63	0.444444	22	82	0.268293	0	138	0
17	32518885	32519684	8.58495e-142	1.01793e-140	0.803569	570	3503	0.162718	419	495	0.846465	16	373	0.0428954	79	99	0.79798	122	129	0.945736	115	164	0.70122	86	138	0.623188	31	195	0.158974
17	35373970	35374638	3.50531e-21	4.47602e-21	0.336508	1069	1705	0.626979	195	394	0.494924	48	303	0.158416	43	126	0.34127	101	288	0.350694	29	131	0.221374	63	193	0.326425	108	128	0.84375
17	35731530	35732316	7.10193e-12	7.63408e-12	0.266513	400	1904	0.210084	81	279	0.290323	3	126	0.0238095	9	99	0.0909091	24	109	0.220183	12	117	0.102564	40	169	0.236686	6	129	0.0465116
17	38509752	38510998	1.91241e-74	7.63648e-74	0.474223	3076	9062	0.339439	369	757	0.48745	5	378	0.0132275	297	331	0.897281	144	263	0.547529	143	219	0.652968	331	350	0.945714	91	293	0.31058
17	40177606	40178543	4.43434e-46	9.72208e-46	0.542991	1898	3198	0.593496	328	508	0.645669	23	224	0.102679	46	109	0.422018	53	136	0.389706	39	101	0.386139	72	114	0.631579	49	147	0.333333
17	42669917	42671555	3.6313e-111	2.70485e-110	0.643732	3455	6148	0.561971	543	657	0.826484	89	487	0.182752	182	201	0.905473	259	272	0.952206	250	288	0.868056	267	291	0.917526	57	389	0.14653
17	44004659	44007604	5.11622e-139	5.60854e-138	0.43326	4155	10778	0.385508	935	2072	0.451255	14	778	0.0179949	334	685	0.487591	238	631	0.377179	98	752	0.130319	137	623	0.219904	22	618	0.0355987
17	44557465	44559483	3.55511e-43	7.45676e-43	0.251429	3254	9827	0.331129	1130	1552	0.728093	623	1307	0.476664	380	479	0.793319	295	461	0.639913	505	798	0.632832	478	640	0.746875	31	730	0.0424658
17	45144398	45145021	4.79644e-16	5.48569e-16	0.34577	2025	2777	0.729204	383	467	0.820128	74	156	0.474359	92	124	0.741935	81	124	0.653226	55	177	0.310734	196	225	0.871111	70	111	0.630631
17	45261757	45262465	3.75763e-77	1.58202e-76	0.566692	52	2830	0.0183746	353	579	0.609672	15	349	0.0429799	74	120	0.616667	72	195	0.369231	27	154	0.175325	55	247	0.222672	20	234	0.0854701
17	48527000	48527519	1.68858e-35	2.94172e-35	0.414742	379	1913	0.198118	142	324	0.438272	6	255	0.0235294	9	113	0.079646	24	50	0.48	12	70	0.171429	62	154	0.402597	4	188	0.0212766
17	48530442	48531028	2.34458e-75	9.49267e-75	0.699734	1432	2079	0.688793	353	409	0.863081	41	251	0.163347	77	103	0.747573	105	134	0.783582	122	154	0.792208	98	120	0.816667	30	244	0.122951
17	48550425	48551082	8.41984e-136	8.58233e-135	0.869716	2101	2995	0.701503	371	423	0.877069	2	272	0.00735294	92	93	0.989247	135	142	0.950704	77	85	0.905882	99	112	0.883929	8	213	0.0375587
17	48554438	48554850	6.37968e-121	5.41109e-120	0.831219	1321	1597	0.827176	295	352	0.838068	2	292	0.00684932	86	114	0.754386	77	101	0.762376	39	126	0.309524	35	159	0.220126	2	245	0.00816327
17	48596170	48596819	3.82519e-74	1.51186e-73	0.518955	1549	2767	0.559812	279	519	0.537572	7	376	0.018617	43	88	0.488636	59	117	0.504274	42	118	0.355932	50	136	0.367647	7	304	0.0230263
17	48723583	48723926	1.3902e-35	2.42919e-35	0.388992	356	1125	0.316444	123	310	0.396774	2	257	0.0077821	16	61	0.262295	42	106	0.396226	31	159	0.194969	47	175	0.268571	0	240	0
17	49224183	49225002	1.1271e-49	2.66197e-49	0.410655	1459	5554	0.262694	453	996	0.454819	14	317	0.044164	141	351	0.401709	156	309	0.504854	125	458	0.272926	190	377	0.503979	12	165	0.0727273
17	49910160	49910737	7.49575e-37	1.34207e-36	0.48471	2489	3125	0.79648	283	551	0.513612	5	173	0.0289017	33	162	0.203704	30	122	0.245902	2	151	0.013245	23	85	0.270588	7	147	0.047619
17	49963832	49965700	2.72155e-164	4.45414e-163	0.432572	2366	5059	0.467681	487	1098	0.443534	13	1186	0.0109612	144	309	0.466019	144	386	0.373057	112	368	0.304348	155	445	0.348315	12	831	0.0144404
17	58324367	58324982	3.3307e-46	7.33005e-46	0.659794	2748	3660	0.75082	454	575	0.789565	17	131	0.129771	104	127	0.818898	123	152	0.809211	96	102	0.941176	134	157	0.853503	32	84	0.380952
17	61395699	61405614	2.02426e-235	1.06918e-233	0.257304	9096	32082	0.283523	1621	5752	0.281815	74	3019	0.0245114	372	2020	0.184158	515	2256	0.22828	454	2284	0.198774	716	2626	0.272658	209	2615	0.0799235
17	61451618	61452905	9.60263e-159	1.37756e-157	0.605687	2896	6035	0.479867	717	1173	0.611253	3	539	0.00556586	94	259	0.362934	120	284	0.422535	106	382	0.277487	148	479	0.308977	8	255	0.0313725
17	61454362	61455072	3.88599e-148	5.13127e-147	0.765528	1697	3903	0.434794	516	658	0.784195	7	375	0.0186667	184	246	0.747967	73	84	0.869048	54	257	0.210117	172	337	0.510386	20	255	0.0784314
17	61456360	61457893	1.31069e-173	2.53837e-172	0.655267	2756	6058	0.454936	726	1041	0.697406	26	617	0.0421394	192	319	0.601881	160	262	0.610687	162	362	0.447514	246	450	0.546667	27	592	0.0456081
17	68599977	68601437	2.13642e-47	4.81108e-47	0.27763	3891	7579	0.513392	291	1003	0.29013	6	480	0.0125	46	316	0.14557	50	375	0.133333	16	645	0.0248062	4	615	0.00650407	16	175	0.0914286
17	72116683	72118130	3.14513e-226	1.26022e-224	0.777475	1282	3555	0.360619	519	660	0.786364	6	675	0.00888889	199	260	0.765385	168	269	0.624535	20	279	0.0716846	177	382	0.463351	8	653	0.0122511
17	72120133	72124301	2.21781e-169	4.02671e-168	0.453657	4669	12524	0.372804	1381	2134	0.647142	291	1504	0.193484	463	623	0.743178	311	766	0.406005	108	800	0.135	227	1192	0.190436	75	740	0.101351
17	73952339	73953116	4.22494e-26	5.94356e-26	0.294214	1376	3290	0.418237	181	597	0.303183	2	223	0.00896861	25	141	0.177305	87	264	0.329545	17	303	0.0561056	5	103	0.0485437	7	162	0.0432099
17	76137558	76138033	1.11779e-78	4.84655e-78	0.80056	1707	1938	0.880805	387	472	0.819915	3	155	0.0193548	77	98	0.785714	52	53	0.981132	132	151	0.874172	110	118	0.932203	2	78	0.025641
17	76139841	76141721	1.6577e-69	5.89065e-69	0.365597	1079	6755	0.159734	454	1178	0.385399	10	505	0.019802	63	312	0.201923	107	502	0.213147	84	352	0.238636	131	432	0.303241	6	403	0.0148883
17	76537851	76538484	1.56914e-20	1.98405e-20	0.30251	807	4099	0.196877	229	757	0.30251	0	141	0	43	205	0.209756	22	193	0.11399	11	219	0.0502283	85	240	0.354167	20	62	0.322581
17	77957808	77959870	9.44402e-86	4.59161e-85	0.269769	3072	13785	0.222851	483	1721	0.280651	10	919	0.0108814	156	607	0.257002	162	685	0.236496	143	969	0.147575	176	1112	0.158273	47	501	0.0938124
17	79789565	79793557	7.39677e-137	7.81368e-136	0.288047	3722	12716	0.292702	759	2324	0.326592	71	1842	0.0385451	236	966	0.244306	187	859	0.217695	241	929	0.259419	412	1079	0.381835	54	935	0.057754
17	79796873	79804669	2.76584e-255	2.00869e-253	0.277574	4767	22831	0.208795	1286	4334	0.296724	59	3081	0.0191496	259	1506	0.171979	249	1578	0.157795	347	1857	0.186861	382	1406	0.271693	75	1674	0.0448029
17	79839186	79845282	1.54454e-165	2.56393e-164	0.263921	7566	22871	0.330812	1246	4408	0.282668	35	1867	0.0187467	245	1385	0.176895	310	1279	0.242377	137	1373	0.0997815	209	1619	0.129092	50	1119	0.0446828
17	79930105	79930598	8.41003e-26	1.17176e-25	0.470395	1727	2229	0.774787	286	608	0.470395	0	102	0	18	73	0.246575	93	165	0.563636	41	166	0.246988	34	68	0.5	15	146	0.10274
17	79992006	79992497	1.58304e-09	1.64534e-09	0.274619	425	1569	0.270873	129	309	0.417476	21	147	0.142857	15	53	0.283019	16	57	0.280702	49	103	0.475728	40	85	0.470588	6	111	0.0540541
17	81341162	81346853	1.158e-238	6.72798e-237	0.313088	7044	19929	0.353455	913	2782	0.328181	39	2584	0.0150929	178	1208	0.147351	286	1073	0.266542	216	1064	0.203008	208	1339	0.15534	42	1016	0.0413386
18	12420136	12420864	1.31337e-29	1.98199e-29	0.392466	1289	2925	0.440684	193	478	0.403766	2	177	0.0112994	76	203	0.374384	67	137	0.489051	21	107	0.196262	4	194	0.0206186	1	71	0.0140845
18	23619467	23619834	1.39129e-10	1.46439e-10	0.28838	615	1595	0.38558	189	283	0.667845	85	224	0.379464	71	86	0.825581	105	164	0.640244	25	157	0.159236	48	145	0.331034	8	73	0.109589
18	32769727	32772339	2.22243e-51	5.43677e-51	0.276093	2397	7056	0.339711	338	1121	0.301517	15	590	0.0254237	75	470	0.159574	45	362	0.124309	36	544	0.0661765	39	530	0.0735849	6	304	0.0197368
18	35376800	35377442	4.96571e-25	6.82051e-25	0.34406	1098	2684	0.409091	159	436	0.364679	4	194	0.0206186	25	202	0.123762	13	59	0.220339	1	79	0.0126582	0	297	0	1	101	0.00990099
18	50266372	50266666	1.3745e-22	1.81496e-22	0.429066	7	1334	0.00524738	124	289	0.429066	0	112	0	44	65	0.676923	19	150	0.126667	22	99	0.222222	0	53	0	0	152	0
18	57427593	57429078	2.64507e-142	3.16863e-141	0.504048	4953	7655	0.647028	712	1336	0.532934	21	727	0.0288858	184	453	0.406181	205	449	0.45657	98	588	0.166667	253	569	0.44464	7	152	0.0460526
18	57434732	57441621	6.01739e-231	2.91342e-229	0.251137	9555	20314	0.470365	1051	3963	0.265203	44	3128	0.0140665	306	1401	0.218415	301	1460	0.206164	162	1577	0.102727	318	2044	0.155577	27	1403	0.0192445
18	59272392	59274308	1.16705e-67	3.97686e-67	0.301972	2130	8334	0.25558	497	1529	0.325049	15	650	0.0230769	73	435	0.167816	57	353	0.161473	51	478	0.106695	197	648	0.304012	0	241	0
18	75204152	75205278	1.00818e-95	5.85754e-95	0.498472	1981	5173	0.38295	475	944	0.503178	2	425	0.00470588	46	227	0.202643	29	335	0.0865672	25	437	0.0572082	33	340	0.0970588	11	222	0.0495495
18	77249600	77251866	9.89705e-66	3.23044e-65	0.268879	2394	9783	0.24471	528	1801	0.29317	18	741	0.0242915	98	543	0.180479	112	686	0.163265	52	736	0.0706522	55	636	0.086478	21	349	0.0601719
19	1070986	1071813	7.70655e-86	3.76261e-85	0.734884	434	4753	0.0913108	246	322	0.763975	8	275	0.0290909	152	187	0.812834	133	183	0.726776	157	252	0.623016	145	161	0.900621	34	191	0.17801
19	1856726	1857444	1.11722e-57	3.06181e-57	0.60817	1797	2952	0.60874	330	497	0.663984	12	215	0.055814	60	90	0.666667	65	108	0.601852	67	111	0.603604	102	164	0.621951	12	57	0.210526
19	3463014	3464360	7.49906e-112	5.65838e-111	0.706984	3245	4424	0.733499	564	750	0.752	14	311	0.0450161	81	146	0.554795	45	85	0.529412	76	119	0.638655	133	192	0.692708	6	122	0.0491803
19	3576630	3578316	2.28305e-48	5.212e-48	0.438794	4171	5935	0.70278	903	1019	0.886163	119	266	0.447368	105	111	0.945946	136	147	0.92517	153	162	0.944444	246	260	0.946154	68	259	0.262548
19	6475240	6475987	2.89755e-16	3.33032e-16	0.298088	606	2919	0.207605	214	486	0.440329	33	232	0.142241	89	252	0.353175	30	150	0.2	42	207	0.202899	57	136	0.419118	16	164	0.097561
19	6534748	6535068	1.78242e-12	1.93207e-12	0.384193	747	1252	0.596645	183	257	0.712062	40	122	0.327869	49	76	0.644737	53	82	0.646341	72	98	0.734694	87	123	0.707317	39	61	0.639344
19	6752504	6753646	1.8941e-33	3.16227e-33	0.416667	741	3716	0.199408	478	744	0.642473	63	279	0.225806	64	187	0.342246	38	111	0.342342	125	340	0.367647	43	93	0.462366	13	157	0.0828025
19	7554606	7555750	2.63027e-54	6.71731e-54	0.454071	2132	3812	0.559286	773	868	0.890553	134	307	0.436482	173	199	0.869347	182	198	0.919192	200	210	0.952381	212	226	0.938053	43	66	0.651515
19	7788046	7788900	2.28853e-77	9.6701e-77	0.612108	1024	3289	0.311341	465	608	0.764803	51	334	0.152695	147	189	0.777778	73	94	0.776596	106	126	0.84127	240	276	0.869565	19	182	0.104396
19	8609453	8609885	9.67282e-40	1.88588e-39	0.527624	810	1328	0.60994	191	362	0.527624	0	155	0	59	144	0.409722	78	178	0.438202	56	119	0.470588	65	144	0.451389	11	69	0.15942
19	10194290	10195188	8.06714e-70	2.89321e-69	0.434885	2021	4212	0.47982	308	700	0.44	2	391	0.00511509	54	308	0.175325	71	180	0.394444	0	357	0	0	484	0	19	206	0.092233
19	10286927	10288027	2.09819e-19	2.57999e-19	0.260032	1876	4213	0.445288	489	846	0.578014	145	456	0.317982	119	260	0.457692	190	374	0.508021	113	251	0.450199	154	292	0.527397	26	262	0.0992366
19	10352950	10353702	6.64424e-63	2.0371e-62	0.442474	740	2920	0.253425	278	595	0.467227	10	404	0.0247525	18	192	0.09375	17	130	0.130769	57	145	0.393103	79	121	0.652893	22	157	0.140127
19	12333218	12333734	1.45573e-39	2.81927e-39	0.517648	1823	2485	0.733602	240	458	0.524017	1	157	0.00636943	57	192	0.296875	64	169	0.378698	0	148	0	2	332	0.0060241	6	152	0.0394737
19	13872782	13873338	2.32733e-33	3.87443e-33	0.487939	283	1562	0.181178	116	228	0.508772	4	192	0.0208333	27	122	0.221311	25	86	0.290698	36	90	0.4	49	105	0.466667	0	91	0
19	15469571	15470052	1.98694e-18	2.37778e-18	0.368473	704	2928	0.240437	235	515	0.456311	13	148	0.0878378	104	221	0.470588	63	110	0.572727	43	120	0.358333	74	140	0.528571	40	83	0.481928
19	32691703	32692656	2.29331e-15	2.57223e-15	0.263843	2830	5879	0.481374	408	847	0.4817	61	280	0.217857	188	243	0.773663	107	320	0.334375	82	230	0.356522	339	383	0.885117	19	108	0.175926
19	34963563	34964343	3.43811e-23	4.57104e-23	0.262003	685	3320	0.206325	200	727	0.275103	3	229	0.0131004	60	216	0.277778	7	196	0.0357143	1	190	0.00526316	10	231	0.04329	9	142	0.0633803
19	39515008	39515986	3.65723e-41	7.27688e-41	0.355634	520	4476	0.116175	228	609	0.374384	6	320	0.01875	38	189	0.201058	28	280	0.1	2	357	0.00560224	24	176	0.136364	7	189	0.037037
19	39833267	39834365	1.40201e-179	3.01691e-178	0.869829	2274	3647	0.623526	590	669	0.881913	4	331	0.0120846	104	137	0.759124	71	84	0.845238	185	201	0.920398	219	226	0.969027	2	78	0.025641
19	40811887	40812246	7.17554e-13	7.81441e-13	0.34574	710	1134	0.626102	144	213	0.676056	73	221	0.330317	37	66	0.560606	73	122	0.598361	63	80	0.7875	34	64	0.53125	17	91	0.186813
19	42323591	42324997	2.09063e-55	5.44688e-55	0.378804	1913	7120	0.26868	467	954	0.489518	62	560	0.110714	93	251	0.370518	109	237	0.459916	61	368	0.165761	106	268	0.395522	16	201	0.079602
19	42423133	42424446	4.68676e-47	1.05135e-46	0.338441	1435	4592	0.3125	505	912	0.553728	169	785	0.215287	154	285	0.540351	110	226	0.486726	101	259	0.389961	204	293	0.696246	50	376	0.132979
19	45395621	45397057	5.79322e-37	1.03885e-36	0.299555	4501	4922	0.914466	589	673	0.875186	411	714	0.57563	188	212	0.886792	231	243	0.950617	153	157	0.974522	229	248	0.923387	31	53	0.584906
19	45498588	45499428	2.28026e-108	1.60586e-107	0.642257	1567	5487	0.285584	417	618	0.674757	13	400	0.0325	192	249	0.771084	154	253	0.608696	113	212	0.533019	165	193	0.854922	2	152	0.0131579
19	45529046	45529597	6.3367e-74	2.47921e-73	0.614814	247	2199	0.112324	486	521	0.932821	83	261	0.318008	210	219	0.958904	175	182	0.961538	153	206	0.742718	116	191	0.60733	20	96	0.208333
19	45815232	45816003	5.367e-116	4.24249e-115	0.844342	2174	2546	0.853888	379	440	0.861364	4	235	0.0170213	88	103	0.854369	105	122	0.860656	50	54	0.925926	85	93	0.913978	7	109	0.0642202
19	46015025	46016822	6.0427e-52	1.48763e-51	0.271845	2105	7593	0.277229	365	1123	0.325022	41	771	0.0531777	73	437	0.167048	92	423	0.217494	23	329	0.0699088	148	457	0.323851	28	263	0.106464
19	46296796	46297346	3.74634e-22	4.90783e-22	0.302812	595	1506	0.395086	77	247	0.311741	2	224	0.00892857	4	63	0.0634921	17	53	0.320755	14	103	0.135922	20	88	0.227273	5	140	0.0357143
19	46412054	46412545	5.75775e-64	1.80337e-63	0.681763	892	2179	0.409362	309	430	0.718605	7	190	0.0368421	42	105	0.4	57	143	0.398601	16	188	0.0851064	49	178	0.275281	9	80	0.1125
19	46713816	46714298	2.76686e-38	5.12774e-38	0.561056	893	1393	0.641062	170	303	0.561056	0	139	0	0	54	0	2	67	0.0298507	7	90	0.0777778	26	123	0.211382	1	51	0.0196078
19	49210238	49210862	5.44297e-143	6.58826e-142	0.798287	288	1942	0.148301	321	389	0.825193	12	446	0.0269058	78	98	0.795918	74	94	0.787234	59	69	0.855072	51	76	0.671053	11	112	0.0982143
19	49555619	49556918	1.17492e-51	2.88029e-51	0.381085	3265	3719	0.877924	640	718	0.891365	273	535	0.51028	168	183	0.918033	135	153	0.882353	135	139	0.971223	215	225	0.955556	49	167	0.293413
19	49689763	49691541	1.06748e-107	7.38339e-107	0.481821	1206	5611	0.214935	690	976	0.706967	231	1026	0.225146	87	125	0.696	144	260	0.553846	207	396	0.522727	123	304	0.404605	24	489	0.0490798
19	51702991	51703473	8.96443e-16	1.01626e-15	0.336308	407	1489	0.273338	144	294	0.489796	33	215	0.153488	56	84	0.666667	0	96	0	7	165	0.0424242	5	124	0.0403226	2	110	0.0181818
19	53978158	53978701	5.22998e-61	1.53466e-60	0.396628	905	2255	0.40133	213	520	0.409615	6	462	0.012987	59	151	0.390728	52	188	0.276596	42	190	0.221053	32	131	0.244275	17	241	0.0705394
19	55086609	55087519	1.39511e-200	3.85982e-199	0.843299	2215	4116	0.538144	706	820	0.860976	7	396	0.0176768	198	221	0.895928	198	251	0.788845	152	165	0.921212	215	281	0.765125	0	106	0
19	55156164	55157097	8.79452e-36	1.54837e-35	0.359613	592	2260	0.261947	168	442	0.38009	6	293	0.0204778	27	113	0.238938	25	138	0.181159	25	121	0.206612	88	235	0.374468	18	186	0.0967742
19	58513941	58514338	1.14293e-35	2.00315e-35	0.45303	16	2301	0.0069535	186	401	0.46384	2	185	0.0108108	90	154	0.584416	22	124	0.177419	32	129	0.248062	35	150	0.233333	1	93	0.0107527
20	4221501	4222118	5.63597e-47	1.26185e-46	0.363592	935	3514	0.266079	244	623	0.391653	11	392	0.0280612	60	188	0.319149	74	220	0.336364	3	204	0.0147059	14	304	0.0460526	2	136	0.0147059
20	20452461	20452685	1.69081e-60	4.88737e-60	0.75745	659	774	0.851421	115	150	0.766667	2	217	0.00921659	55	124	0.443548	38	53	0.716981	98	121	0.809917	79	92	0.858696	8	108	0.0740741
20	21100288	21102183	2.52378e-136	2.64202e-135	0.363306	1879	6331	0.296794	416	1113	0.373765	13	1243	0.0104586	244	513	0.475634	115	369	0.311653	61	460	0.132609	99	545	0.181651	3	538	0.00557621
20	26208002	26209712	3.59671e-65	1.16417e-64	0.295151	1800	8538	0.210822	432	1344	0.321429	18	685	0.0262774	100	357	0.280112	33	346	0.0953757	20	369	0.0542005	45	654	0.0688073	4	234	0.017094
20	33667005	33668183	4.14601e-33	6.84327e-33	0.252723	2563	6271	0.408707	308	1062	0.290019	16	429	0.037296	100	503	0.198807	96	451	0.21286	9	672	0.0133929	6	1131	0.00530504	21	192	0.109375
20	36050327	36051042	9.12455e-64	2.82739e-63	0.452982	1508	3407	0.442618	279	608	0.458882	2	339	0.00589971	31	201	0.154229	75	79	0.949367	0	425	0	0	320	0	5	199	0.0251256
20	41316954	41317979	5.00391e-25	6.86487e-25	0.276124	1916	4957	0.386524	127	432	0.293981	5	280	0.0178571	136	398	0.341709	88	192	0.458333	0	224	0	3	227	0.0132159	4	102	0.0392157
20	49567656	49568296	2.89736e-18	3.46371e-18	0.349407	564	2360	0.238983	169	462	0.365801	2	122	0.0163934	53	118	0.449153	9	72	0.125	17	125	0.136	71	202	0.351485	5	52	0.0961538
20	50009899	50010439	2.35493e-46	5.20233e-46	0.601797	1674	2803	0.597217	328	467	0.702355	18	179	0.100559	49	78	0.628205	53	83	0.638554	63	127	0.496063	42	75	0.56	14	72	0.194444
20	58649639	58651266	7.57675e-116	5.94878e-115	0.480798	1852	5754	0.321863	471	851	0.553467	67	922	0.0726681	132	347	0.380403	48	255	0.188235	29	415	0.0698795	41	471	0.0870488	29	152	0.190789
20	63101923	63103169	1.26151e-64	4.07187e-64	0.296347	1341	6387	0.209958	394	1279	0.308053	7	598	0.0117057	36	524	0.0687023	18	498	0.0361446	3	426	0.00704225	13	830	0.0156627	2	129	0.0155039
20	63775110	63775826	2.60928e-92	1.4438e-91	0.640756	1295	2814	0.460199	384	555	0.691892	18	352	0.0511364	172	212	0.811321	94	152	0.618421	185	226	0.818584	164	214	0.766355	12	129	0.0930233
21	25562111	25562493	3.53251e-39	6.76241e-39	0.703422	677	1939	0.349149	185	263	0.703422	0	96	0	171	276	0.619565	6	121	0.0495868	6	143	0.041958	1	161	0.00621118	0	110	0
21	37257751	37258206	3.61472e-71	1.32502e-70	0.827513	1323	1791	0.738693	221	261	0.846743	3	156	0.0192308	81	104	0.778846	77	88	0.875	96	111	0.864865	201	231	0.87013	1	123	0.00813008
21	44709476	44709774	4.27983e-49	9.96625e-49	0.638007	944	1462	0.645691	218	335	0.650746	2	157	0.0127389	67	170	0.394118	48	143	0.335664	47	151	0.311258	47	76	0.618421	5	56	0.0892857
21	46661329	46662292	2.38549e-30	3.67144e-30	0.350781	1487	2452	0.606444	399	511	0.780822	209	486	0.430041	97	105	0.92381	61	133	0.458647	68	136	0.5	138	193	0.715026	27	63	0.428571
21	46667288	46668194	3.87184e-62	1.17469e-61	0.437687	1660	3919	0.423577	328	730	0.449315	4	344	0.0116279	62	280	0.221429	56	260	0.215385	1	303	0.00330033	4	494	0.00809717	5	374	0.013369
22	20964890	20965624	7.22728e-19	8.77544e-19	0.295756	1027	2734	0.37564	148	446	0.331839	7	194	0.0360825	25	109	0.229358	47	202	0.232673	32	167	0.191617	37	128	0.289062	2	64	0.03125
22	23838304	23839479	1.00398e-45	2.18468e-45	0.258718	920	5021	0.18323	288	991	0.290616	20	627	0.0318979	53	195	0.271795	75	276	0.271739	82	238	0.344538	186	410	0.453659	10	192	0.0520833
22	23960931	23961657	9.97985e-16	1.12917e-15	0.259689	227	1836	0.123638	102	296	0.344595	27	318	0.0849057	11	95	0.115789	18	98	0.183673	8	81	0.0987654	62	135	0.459259	1	93	0.0107527
22	24156014	24156728	2.30841e-26	3.25927e-26	0.252506	1346	3840	0.350521	183	680	0.269118	5	301	0.0166113	40	146	0.273973	78	321	0.242991	14	295	0.0474576	25	206	0.121359	4	96	0.0416667
22	26657117	26657665	5.36748e-28	7.80603e-28	0.282137	388	2339	0.165883	151	481	0.313929	11	346	0.0317919	36	125	0.288	24	150	0.16	28	217	0.129032	41	105	0.390476	3	113	0.0265487
22	31098672	31099189	1.91239e-17	2.25374e-17	0.358137	1172	1647	0.711597	271	332	0.816265	93	203	0.458128	59	80	0.7375	60	73	0.821918	100	107	0.934579	82	90	0.911111	28	100	0.28
22	36775722	36776625	6.90142e-49	1.5975e-48	0.294527	507	2561	0.19797	157	526	0.298479	2	506	0.00395257	76	202	0.376238	20	131	0.152672	1	231	0.004329	2	294	0.00680272	2	138	0.0144928
22	36816725	36817423	1.25109e-96	7.49366e-96	0.605116	1290	3537	0.364716	419	658	0.636778	12	379	0.0316623	137	215	0.637209	135	176	0.767045	67	128	0.523438	120	220	0.545455	9	53	0.169811
22	37324678	37325195	2.69157e-49	6.29297e-49	0.46817	745	2289	0.32547	224	449	0.498886	9	293	0.0307167	61	117	0.521368	27	123	0.219512	68	148	0.459459	67	267	0.250936	32	90	0.355556
22	39661936	39662839	1.46436e-49	3.4445e-49	0.367311	2000	4581	0.436586	393	939	0.41853	21	410	0.0512195	85	351	0.242165	100	256	0.390625	32	234	0.136752	104	391	0.265985	6	106	0.0566038
22	45970846	45972846	8.14467e-241	4.98111e-239	0.738255	3805	8556	0.444717	917	1169	0.784431	32	693	0.046176	242	356	0.679775	267	358	0.74581	160	399	0.401003	364	482	0.755187	48	286	0.167832
22	46044513	46045253	3.10874e-39	5.97084e-39	0.44682	1986	4105	0.4838	212	384	0.552083	36	342	0.105263	114	183	0.622951	63	83	0.759036	60	242	0.247934	73	107	0.682243	17	71	0.239437
22	50299380	50300532	8.8114e-31	1.38176e-30	0.262931	221	5940	0.0372054	289	956	0.302301	15	381	0.0393701	13	282	0.0460993	58	320	0.18125	6	299	0.0200669	17	387	0.0439276	3	54	0.0555556
X	413444	413661	1.51264e-13	1.66133e-13	0.328174	633	961	0.658689	58	162	0.358025	4	134	0.0298507	9	69	0.130435	37	111	0.333333	35	94	0.37234	22	57	0.385965	1	55	0.0181818
X	629694	631462	3.81302e-90	2.05126e-89	0.27002	2406	8223	0.292594	304	1103	0.275612	6	1073	0.0055918	49	374	0.131016	73	528	0.138258	58	494	0.117409	52	458	0.113537	9	311	0.0289389
X	2583412	2584744	2.41238e-53	6.06749e-53	0.321727	1727	6622	0.260797	346	1009	0.342914	10	472	0.0211864	36	147	0.244898	28	152	0.184211	56	363	0.15427	38	270	0.140741	9	113	0.079646
X	3345312	3347306	6.12326e-68	2.12395e-67	0.25697	1045	4695	0.222577	300	1139	0.263389	5	779	0.00641849	29	316	0.0917722	42	296	0.141892	23	373	0.0616622	46	474	0.0970464	7	334	0.0209581
X	3814532	3816531	3.48855e-102	2.25206e-101	0.39341	3838	6347	0.604695	534	1309	0.407945	10	688	0.0145349	125	385	0.324675	162	505	0.320792	8	435	0.0183908	3	417	0.00719424	11	240	0.0458333
X	15737928	15738513	5.52056e-22	7.19965e-22	0.268889	470	1905	0.246719	77	275	0.28	3	270	0.0111111	15	134	0.11194	45	196	0.229592	13	137	0.0948905	8	212	0.0377358	3	223	0.0134529
X	16711802	16712815	7.41011e-32	1.19095e-31	0.279207	589	3614	0.162977	190	625	0.304	9	363	0.0247934	69	222	0.310811	24	251	0.0956175	8	367	0.0217984	28	332	0.0843373	11	275	0.04
X	17655265	17656363	1.60029e-98	9.94406e-98	0.562135	2189	3235	0.676662	483	855	0.564912	1	360	0.00277778	137	245	0.559184	140	294	0.47619	88	231	0.380952	89	210	0.42381	3	122	0.0245902
X	25002120	25006090	7.46082e-230	3.33441e-228	0.37757	2572	10521	0.244463	823	2138	0.384939	13	1764	0.00736961	224	948	0.236287	153	820	0.186585	74	808	0.0915842	131	899	0.145717	27	435	0.062069
X	40083503	40084166	5.15485e-36	9.14493e-36	0.360888	810	2158	0.375348	130	345	0.376812	5	314	0.0159236	56	139	0.402878	35	129	0.271318	25	124	0.201613	47	95	0.494737	4	188	0.0212766
X	40090119	40090723	3.79173e-49	8.84737e-49	0.594671	1437	2071	0.693868	245	404	0.606436	2	170	0.0117647	43	107	0.401869	25	56	0.446429	14	103	0.135922	66	104	0.634615	5	88	0.0568182
X	40145052	40147813	2.48657e-109	1.77263e-108	0.301109	1945	7738	0.251357	518	1620	0.319753	22	1180	0.0186441	137	594	0.23064	225	772	0.291451	68	491	0.138493	126	802	0.157107	26	659	0.0394537
X	40151776	40156950	2.66485e-187	6.31951e-186	0.301966	3831	14034	0.27298	956	3078	0.310591	15	1739	0.00862565	197	980	0.20102	154	760	0.202632	185	988	0.187247	255	1105	0.230769	20	679	0.0294551
X	40167339	40169123	9.11503e-185	2.0768e-183	0.505422	2415	4837	0.499276	587	1143	0.513561	8	983	0.00813835	153	364	0.42033	133	394	0.337563	110	369	0.298103	215	398	0.540201	11	311	0.0353698
X	48831179	48832417	5.06809e-34	8.55977e-34	0.290643	1166	5382	0.216648	327	886	0.369074	36	459	0.0784314	44	188	0.234043	76	162	0.469136	81	212	0.382075	104	238	0.436975	27	121	0.22314
X	49166068	49166733	1.33091e-50	3.2019e-50	0.47318	932	2352	0.396259	309	618	0.5	7	261	0.0268199	33	143	0.230769	51	97	0.525773	72	193	0.373057	80	226	0.353982	1	116	0.00862069
X	51332628	51333479	9.85539e-52	2.42113e-51	0.317922	1701	2911	0.584335	189	583	0.324185	3	479	0.00626305	51	234	0.217949	9	172	0.0523256	13	210	0.0619048	29	420	0.0690476	4	152	0.0263158
X	68693457	68694292	1.00611e-35	1.76868e-35	0.295101	762	2977	0.255962	193	595	0.32437	12	410	0.0292683	30	210	0.142857	41	229	0.179039	5	167	0.0299401	43	249	0.172691	6	128	0.046875
X	114584406	114584980	2.1053e-55	5.46407e-55	0.398197	825	2220	0.371622	198	485	0.408247	4	398	0.0100503	85	191	0.445026	64	173	0.369942	15	271	0.0553506	31	215	0.144186	2	51	0.0392157
X	118974539	118976596	5.35988e-83	2.50128e-82	0.251222	1742	7352	0.236942	480	1805	0.265928	15	1020	0.0147059	111	518	0.214286	110	621	0.177134	38	579	0.0656304	82	614	0.13355	13	382	0.0340314
X	123184900	123185297	8.92465e-16	1.01274e-15	0.309714	633	1198	0.528381	81	250	0.324	2	140	0.0142857	18	105	0.171429	30	110	0.272727	17	97	0.175258	24	68	0.352941	1	80	0.0125
X	131082356	131082928	1.4802e-24	2.01641e-24	0.321322	728	2535	0.287179	194	584	0.332192	2	184	0.0108696	66	168	0.392857	86	196	0.438776	16	206	0.0776699	79	282	0.280142	17	156	0.108974
X	132956335	132958589	7.02814e-130	6.80558e-129	0.323342	1701	8839	0.192443	650	1981	0.328117	5	1047	0.00477555	150	562	0.266904	157	685	0.229197	99	958	0.10334	94	633	0.148499	27	505	0.0534653
X	133984054	133984467	2.79759e-41	5.58537e-41	0.48407	398	992	0.40121	105	205	0.512195	9	320	0.028125	74	156	0.474359	26	65	0.4	67	191	0.350785	34	109	0.311927	7	203	0.0344828
X	134171648	134172906	8.30784e-46	1.8112e-45	0.284598	569	3368	0.168943	199	660	0.301515	9	532	0.0169173	34	227	0.14978	8	201	0.039801	45	256	0.175781	56	303	0.184818	5	230	0.0217391
X	137565367	137568019	1.92377e-201	5.45224e-200	0.412045	3477	9142	0.380333	953	2294	0.415432	4	1181	0.00338696	263	693	0.379509	292	845	0.345562	117	474	0.246835	183	751	0.243675	47	692	0.0679191
X	137569019	137569497	6.6136e-25	9.04118e-25	0.268228	279	1235	0.225911	81	298	0.271812	1	279	0.00358423	29	152	0.190789	29	130	0.223077	3	134	0.0223881	12	206	0.0582524	1	264	0.00378788
X	137573750	137574926	2.86975e-79	1.25836e-78	0.423137	1482	3573	0.414777	353	818	0.43154	4	476	0.00840336	125	339	0.368732	73	220	0.331818	32	173	0.184971	39	182	0.214286	3	326	0.00920245
X	139194665	139195007	5.19928e-18	6.19013e-18	0.344286	698	1161	0.601206	129	341	0.378299	5	147	0.0340136	16	132	0.121212	38	172	0.22093	11	184	0.0597826	22	245	0.0897959	4	64	0.0625
X	140507805	140508315	1.65092e-28	2.43757e-28	0.349436	458	1372	0.333819	132	368	0.358696	2	216	0.00925926	33	169	0.195266	36	130	0.276923	4	76	0.0526316	13	105	0.12381	3	173	0.017341
X	143633594	143635126	3.10572e-42	6.32021e-42	0.328697	1287	4676	0.275235	319	943	0.338282	3	313	0.00958466	103	475	0.216842	56	278	0.201439	23	247	0.0931174	21	313	0.0670927	3	316	0.00949367
X	149631156	149632023	5.4142e-34	9.13105e-34	0.267692	441	3261	0.135235	174	650	0.267692	0	312	0	7	174	0.0402299	6	102	0.0588235	17	237	0.07173	33	298	0.110738	0	107	0

## Sheet: Promoters (hESC-methylated)
		Location (hg38)						CTBs (Hamada 2016)			CT1 (Okae 2018)			WIBR3 Primed hESC (Theunissen 2016)			CT1 hTSCs			CT3 hTSCs			WIBR3 tdhTSC Line 1			WIBR3 tdhTSC Line 2			WIBR3 Primed hESC
Symbol	Ensembl_id	chr	start	end	Pvalue	Padj	Degree of hypomethylation in CT1 relative to Primed hESC	C_count	CT_count	mCG	C_count	CT_count	mCG	C_count	CT_count	mCG	C_count	CT_count	mCG	C_count	CT_count	mCG	C_count	CT_count	mCG	C_count	CT_count	mCG	C_count	CT_count	mCG
PERM1	ENSG00000187642	1	981893	983093	7.3157e-70	6.37142e-69	0.6092	1003	3179	0.3155	158	561	0.2816	261	293	0.8908	46	244	0.1885	50	316	0.1582	80	254	0.315	105	301	0.3488	125	137	0.9124
SCNN1D	ENSG00000162572	1	1279436	1280636	8.26937e-79	9.88861e-78	0.5145	744	1557	0.4778	179	454	0.3943	618	680	0.9088	76	232	0.3276	72	256	0.2813	105	252	0.4167	107	225	0.4756	148	162	0.9136
MXRA8	ENSG00000162576	1	1361577	1362777	6.38308e-49	2.38024e-48	0.515	356	1355	0.2627	18	283	0.0636	232	401	0.5786	20	188	0.1064	3	120	0.025	6	160	0.0375	2	172	0.0116	120	162	0.7407
ANKRD65	ENSG00000235098	1	1421569	1422769	1.29983e-63	8.6998e-63	0.7095	282	991	0.2846	16	225	0.0711	217	278	0.7806	2	75	0.0267	4	83	0.0482	2	86	0.0233	4	116	0.0345	55	73	0.7534
CALML6	ENSG00000169885	1	1914108	1915308	1.64834e-22	2.28794e-22	0.5256	443	1059	0.4183	84	260	0.3231	101	119	0.8487	16	67	0.2388	29	91	0.3187	9	57	0.1579	37	96	0.3854	49	54	0.9074
PLCH2	ENSG00000149527	1	2424980	2426180	8.15608e-137	6.00919e-135	0.9109	301	999	0.3013	9	243	0.037	382	403	0.9479	8	183	0.0437	3	147	0.0204	18	143	0.1259	22	186	0.1183	107	115	0.9304
TNFRSF14	ENSG00000157873	1	2554639	2555839	3.10136e-77	3.49802e-76	0.7664	452	1760	0.2568	45	355	0.1268	184	206	0.8932	8	133	0.0602	18	130	0.1385	39	148	0.2635	30	126	0.2381	64	72	0.8889
MMEL1	ENSG00000142606	1	2632816	2634016	5.46354e-29	9.30208e-29	0.6875	391	875	0.4469	26	170	0.1529	79	94	0.8404	6	69	0.087	4	69	0.058	17	71	0.2394	25	113	0.2212	77	95	0.8105
TTC34	ENSG00000215912	1	2801517	2802717	6.09875e-32	1.16614e-31	0.6367	287	1283	0.2237	20	253	0.0791	68	95	0.7158	2	64	0.0313	2	78	0.0256	2	83	0.0241	11	57	0.193	40	65	0.6154
ICMT	ENSG00000116237	1	6235772	6236972	1.81377e-134	1.29458e-132	0.568	146	4173	0.035	24	803	0.0299	348	582	0.5979	8	466	0.0172	30	504	0.0595	24	449	0.0535	11	570	0.0193	98	146	0.6712
SLC2A7	ENSG00000197241	1	9026145	9027345	1.10208e-58	6.08741e-58	0.6508	397	795	0.4994	66	241	0.2739	270	292	0.9247	17	77	0.2208	15	96	0.1563	46	131	0.3511	48	119	0.4034	141	153	0.9216
SLC25A33	ENSG00000171612	1	9538465	9539665	2.29018e-123	1.1624e-121	0.537	515	3687	0.1397	41	806	0.0509	398	677	0.5879	16	396	0.0404	37	301	0.1229	46	386	0.1192	45	395	0.1139	109	165	0.6606
UBE4B	ENSG00000130939	1	10031832	10033032	7.19992e-114	2.75224e-112	0.5561	248	3340	0.0743	44	661	0.0666	439	705	0.6227	15	256	0.0586	2	290	0.0069	26	482	0.0539	4	508	0.0079	103	192	0.5365
FBXO6	ENSG00000116663	1	11663200	11664400	2.23352e-65	1.60043e-64	0.5452	322	2370	0.1359	65	535	0.1215	238	357	0.6667	33	215	0.1535	46	174	0.2644	51	163	0.3129	45	219	0.2055	84	160	0.525
TNFRSF1B	ENSG00000028137	1	12165991	12167191	3.68545e-68	2.98495e-67	0.5966	366	2663	0.1374	101	440	0.2295	304	368	0.8261	29	337	0.0861	49	209	0.2344	50	181	0.2762	52	275	0.1891	84	93	0.9032
VPS13D	ENSG00000048707	1	12229030	12230230	5.88808e-80	7.33881e-79	0.5495	297	3034	0.0979	59	527	0.112	344	520	0.6615	37	385	0.0961	31	197	0.1574	49	258	0.1899	48	324	0.1481	84	144	0.5833
AADACL4	ENSG00000204518	1	12643547	12644747	5.88782e-40	1.52253e-39	0.6553	282	554	0.509	27	113	0.2389	321	359	0.8942	12	80	0.15	16	71	0.2254	13	74	0.1757	23	91	0.2527	94	110	0.8545
FHAD1	ENSG00000142621	1	15246272	15247472	5.28683e-58	2.84288e-57	0.5541	283	2146	0.1319	15	327	0.0459	195	325	0.6	5	165	0.0303	4	137	0.0292	10	144	0.0694	23	163	0.1411	50	78	0.641
CTRC	ENSG00000162438	1	15437439	15438639	1.47823e-85	2.21759e-84	0.6986	439	811	0.5413	47	271	0.1734	436	500	0.872	23	144	0.1597	25	129	0.1938	19	113	0.1681	39	153	0.2549	98	115	0.8522
UQCRHL	ENSG00000233954	1	15809148	15810348	9.32974e-36	2.06634e-35	0.5899	154	553	0.2785	43	122	0.3525	262	278	0.9424	14	66	0.2121	30	116	0.2586	21	101	0.2079	21	101	0.2079	69	71	0.9718
ARHGEF19	ENSG00000142632	1	16017875	16019075	3.69797e-18	4.55995e-18	0.79	189	1680	0.1125	11	459	0.024	175	215	0.814	2	199	0.0101	3	204	0.0147	3	244	0.0123	2	204	0.0098	94	125	0.752
PADI4	ENSG00000159339	1	16212452	16213652	1.80348e-35	3.94743e-35	0.5506	80	549	0.1457	13	115	0.113	73	110	0.6636	10	71	0.1408	14	107	0.1308	4	54	0.0741	15	79	0.1899	26	69	0.3768
PADI6	ENSG00000276747	1	17307195	17308395	2.59212e-37	6.06599e-37	0.6036	375	615	0.6098	43	170	0.2529	197	230	0.8565	19	50	0.38	20	73	0.274	28	149	0.1879	32	102	0.3137	93	112	0.8304
ACTL8	ENSG00000117148	1	17371196	17372396	1.08593e-31	2.05023e-31	0.6436	156	721	0.2164	37	179	0.2067	159	187	0.8503	11	69	0.1594	25	95	0.2632	17	63	0.2698	26	81	0.321	91	99	0.9192
TAS1R2	ENSG00000179002	1	17754333	17755533	5.47175e-38	1.31241e-37	0.6113	151	460	0.3283	21	110	0.1909	296	369	0.8022	23	125	0.184	18	79	0.2278	26	71	0.3662	24	68	0.3529	55	80	0.6875
RNF186	ENSG00000178828	1	18859482	18860682	4.14453e-54	1.90945e-53	0.7725	159	439	0.3622	10	99	0.101	145	166	0.8735	4	59	0.0678	3	65	0.0462	7	57	0.1228	10	65	0.1538	69	72	0.9583
PLA2G2D	ENSG00000117215	1	19815083	19816283	1.97697e-60	1.17207e-59	0.6401	322	639	0.5039	59	210	0.281	280	304	0.9211	31	93	0.3333	34	75	0.4533	49	102	0.4804	45	106	0.4245	98	100	0.98
PLA2G2F	ENSG00000158786	1	20119366	20120566	4.78783e-30	8.47541e-30	0.8461	182	417	0.4365	4	113	0.0354	238	270	0.8815	5	73	0.0685	10	51	0.1961	23	69	0.3333	15	72	0.2083	43	50	0.86
KIF17	ENSG00000117245	1	20138326	20139526	1.35475e-84	1.96773e-83	0.5219	351	593	0.5919	65	158	0.4114	210	225	0.9333	16	58	0.2759	40	70	0.5714	34	70	0.4857	32	50	0.64	48	55	0.8727
C1QB	ENSG00000173369	1	20717817	20719017	1.14126e-53	5.15911e-53	0.6631	205	2618	0.0783	38	547	0.0695	189	258	0.7326	7	204	0.0343	6	179	0.0335	5	285	0.0175	7	333	0.021	94	163	0.5767
HTR1D	ENSG00000179546	1	22651762	22652962	3.45977e-45	1.11651e-44	0.7278	311	723	0.4302	25	163	0.1534	230	261	0.8812	12	77	0.1558	8	100	0.08	13	85	0.1529	16	70	0.2286	65	71	0.9155
RPL11	ENSG00000142676	1	23194529	23195729	1.97186e-63	1.31208e-62	0.6577	254	562	0.452	24	122	0.1967	481	563	0.8544	23	120	0.1917	17	84	0.2024	23	132	0.1742	25	121	0.2066	99	113	0.8761
IL22RA1	ENSG00000142677	1	23690742	23691942	1.52363e-28	2.55458e-28	0.5114	273	1419	0.1924	66	388	0.1701	507	744	0.6815	28	166	0.1687	31	222	0.1396	33	192	0.1719	26	270	0.0963	103	288	0.3576
IFNLR1	ENSG00000185436	1	24142940	24144140	1.48552e-60	8.84151e-60	0.5362	264	821	0.3216	58	183	0.3169	180	211	0.8531	19	63	0.3016	28	79	0.3544	37	102	0.3627	15	55	0.2727	75	83	0.9036
NIPAL3	ENSG00000001461	1	24187759	24188959	3.49849e-30	6.21348e-30	0.5464	178	1315	0.1354	23	321	0.0717	293	474	0.6181	13	230	0.0565	19	159	0.1195	18	108	0.1667	23	259	0.0888	70	140	0.5
CEP85	ENSG00000130695	1	24416734	24417934	6.15467e-128	3.7486e-126	0.6477	237	379	0.6253	20	104	0.1923	189	225	0.84	23	88	0.2614	17	72	0.2361	17	99	0.1717	15	66	0.2273	82	91	0.9011
RPS6KA1	ENSG00000117676	1	26233200	26234400	1.66898e-72	1.59329e-71	0.6683	411	2837	0.1449	48	609	0.0788	387	518	0.7471	49	320	0.1531	25	234	0.1068	46	294	0.1565	38	286	0.1329	40	119	0.3361
ZDHHC18	ENSG00000204160	1	26528761	26529961	1.30715e-80	1.67023e-79	0.5842	224	2906	0.0771	35	444	0.0788	240	362	0.663	23	239	0.0962	33	258	0.1279	28	340	0.0824	40	227	0.1762	72	90	0.8
SFN	ENSG00000175793	1	26825688	26826888	3.67381e-40	9.59243e-40	0.5585	299	3425	0.0873	39	525	0.0743	274	433	0.6328	17	271	0.0627	31	278	0.1115	20	137	0.146	36	235	0.1532	126	177	0.7119
NR0B2	ENSG00000131910	1	26862149	26863349	3.84761e-27	6.15186e-27	0.5585	364	1000	0.364	22	234	0.094	169	259	0.6525	6	111	0.0541	8	78	0.1026	6	85	0.0706	12	80	0.15	32	81	0.3951
STX12	ENSG00000117758	1	26913775	26914975	8.73376e-112	3.16633e-110	0.5645	371	810	0.458	70	210	0.3333	123	137	0.8978	34	99	0.3434	32	72	0.4444	34	91	0.3736	45	106	0.4245	99	101	0.9802
PTAFR	ENSG00000169403	1	27772219	27773419	3.62806e-22	4.97687e-22	0.5771	68	1945	0.035	10	429	0.0233	595	991	0.6004	1	204	0.0049	2	210	0.0095	14	272	0.0515	7	224	0.0313	63	181	0.3481
OPRD1	ENSG00000116329	1	28193736	28194936	1.29112e-61	7.98082e-61	0.5845	184	597	0.3082	24	119	0.2017	114	145	0.7862	13	58	0.2241	18	68	0.2647	21	66	0.3182	10	55	0.1818	64	83	0.7711
SPOCD1	ENSG00000134668	1	28811142	28812342	1.35224e-27	2.19511e-27	0.5073	173	2750	0.0629	32	433	0.0739	247	425	0.5812	9	192	0.0469	14	328	0.0427	37	394	0.0939	30	328	0.0915	52	92	0.5652
AGO1	ENSG00000092847	1	31815851	31817051	1.64673e-97	3.57352e-96	0.5048	120	687	0.1747	11	146	0.0753	181	312	0.5801	10	57	0.1754	11	62	0.1774	21	84	0.25	21	108	0.1944	24	103	0.233
COL8A2	ENSG00000171812	1	35868808	35870008	2.41115e-85	3.59352e-84	0.6119	594	1402	0.4237	111	326	0.3405	640	672	0.9524	30	151	0.1987	99	211	0.4692	10	246	0.0407	6	173	0.0347	117	127	0.9213
TRIT1	ENSG00000043514	1	36125022	36126222	1.0058e-69	8.68525e-69	0.5257	705	4484	0.1572	135	862	0.1566	335	491	0.6823	25	154	0.1623	58	240	0.2417	32	179	0.1788	58	228	0.2544	132	162	0.8148
EXO5	ENSG00000164002	1	39883311	39884511	2.38106e-78	2.78176e-77	0.5598	259	2085	0.1242	67	537	0.1248	254	371	0.6846	11	207	0.0531	44	240	0.1833	50	282	0.1773	43	335	0.1284	112	212	0.5283
GUCA2B	ENSG00000044012	1	40507741	40508941	4.27183e-29	7.30031e-29	0.5209	232	2208	0.1051	53	503	0.1054	409	653	0.6263	22	222	0.0991	19	210	0.0905	19	240	0.0792	26	353	0.0737	57	203	0.2808
GUCA2A	ENSG00000197273	1	42152410	42153610	5.97689e-39	1.48061e-38	0.6349	379	695	0.5453	19	135	0.1407	121	156	0.7756	5	60	0.0833	8	50	0.16	21	100	0.21	11	66	0.1667	71	80	0.8875
EBNA1BP2	ENSG00000117395	1	42164545	42165745	1.10515e-31	2.08522e-31	0.5855	232	1014	0.2288	4	166	0.0241	139	228	0.6096	1	92	0.0109	0	67	0	2	124	0.0161	0	64	0	87	110	0.7909
PTPRF	ENSG00000142949	1	43524187	43525387	2.96122e-88	4.87453e-87	0.8567	497	808	0.6151	11	153	0.0719	377	406	0.9286	1	73	0.0137	1	62	0.0161	10	119	0.084	9	103	0.0874	119	126	0.9444
RPS8	ENSG00000142937	1	44774251	44775451	6.60926e-70	5.76716e-69	0.5061	82	1494	0.0549	7	306	0.0229	502	949	0.529	4	263	0.0152	1	277	0.0036	1	278	0.0036	7	222	0.0315	138	212	0.6509
EIF2B3	ENSG00000070785	1	44986522	44987722	1.10662e-94	2.20263e-93	0.5796	463	2519	0.1838	54	510	0.1059	436	636	0.6855	18	378	0.0476	18	309	0.0583	23	246	0.0935	31	226	0.1372	92	180	0.5111
HPDL	ENSG00000186603	1	45325905	45327105	4.68622e-85	6.91653e-84	0.765	123	1836	0.067	8	304	0.0263	182	230	0.7913	1	190	0.0053	3	97	0.0309	4	143	0.028	2	241	0.0083	23	114	0.2018
PRDX1	ENSG00000117450	1	45522847	45524047	7.14957e-72	6.66515e-71	0.6403	435	718	0.6058	54	246	0.2195	515	599	0.8598	30	190	0.1579	38	124	0.3065	20	113	0.177	65	133	0.4887	89	116	0.7672
DMBX1	ENSG00000197587	1	46505996	46507196	3.10418e-46	1.04149e-45	0.6427	429	865	0.496	47	195	0.241	228	258	0.8837	13	80	0.1625	14	66	0.2121	21	111	0.1892	28	164	0.1707	109	128	0.8516
CYP4X1	ENSG00000186377	1	47022669	47023869	9.41119e-68	7.47657e-67	0.5843	218	1462	0.1491	23	325	0.0708	302	461	0.6551	2	215	0.0093	13	128	0.1016	14	204	0.0686	32	165	0.1939	55	94	0.5851
TTC39A	ENSG00000085831	1	51344916	51346116	2.32384e-51	9.53756e-51	0.5876	498	2452	0.2031	73	328	0.2226	239	295	0.8102	34	212	0.1604	23	139	0.1655	21	126	0.1667	27	136	0.1985	62	122	0.5082
ZYG11B	ENSG00000162378	1	52725453	52726653	5.31199e-57	2.73873e-56	0.5141	378	2082	0.1816	73	402	0.1816	359	516	0.6957	25	235	0.1064	34	149	0.2282	19	124	0.1532	26	148	0.1757	59	85	0.6941
DIO1	ENSG00000211452	1	53890239	53891439	2.02651e-29	3.51047e-29	0.6584	19	303	0.0627	10	87	0.1149	232	300	0.7733	4	56	0.0714	6	55	0.1091	2	59	0.0339	5	55	0.0909	44	61	0.7213
LDLRAD1	ENSG00000203985	1	54017986	54019186	6.13866e-32	1.17353e-31	0.6203	186	555	0.3351	17	123	0.1382	201	265	0.7585	10	64	0.1563	16	77	0.2078	15	99	0.1515	20	100	0.2	60	84	0.7143
FAM151A	ENSG00000162391	1	54623356	54624556	3.00171e-73	2.93929e-72	0.8427	189	873	0.2165	7	156	0.0449	237	267	0.8876	0	90	0	0	64	0	1	71	0.0141	2	89	0.0225	64	73	0.8767
TTC22	ENSG00000006555	1	54801123	54802323	2.90658e-65	2.07134e-64	0.6646	83	1438	0.0577	11	265	0.0415	197	279	0.7061	8	165	0.0485	4	126	0.0317	6	141	0.0426	7	201	0.0348	55	125	0.44
TMEM61	ENSG00000143001	1	54979628	54980828	3.09589e-103	8.36806e-102	0.7066	1109	3082	0.3598	135	683	0.1977	274	303	0.9043	39	215	0.1814	37	213	0.1737	18	59	0.3051	30	250	0.12	55	86	0.6395
BSND	ENSG00000162399	1	54997933	54999133	2.22604e-21	2.98592e-21	0.5585	274	634	0.4322	36	151	0.2384	102	128	0.7969	19	84	0.2262	19	72	0.2639	29	72	0.4028	24	76	0.3158	73	83	0.8795
FYB2	ENSG00000187889	1	56819496	56820696	1.40268e-25	2.13724e-25	0.527	128	554	0.231	12	139	0.0863	138	225	0.6133	7	58	0.1207	6	84	0.0714	18	88	0.2045	16	76	0.2105	37	73	0.5068
TACSTD2	ENSG00000184292	1	58577573	58578773	9.84072e-70	8.50566e-69	0.7413	281	714	0.3936	25	162	0.1543	429	479	0.8956	11	87	0.1264	7	76	0.0921	19	133	0.1429	38	122	0.3115	75	121	0.6198
C1orf87	ENSG00000162598	1	60073570	60074770	5.76838e-54	2.63896e-53	0.5654	241	1634	0.1475	44	327	0.1346	252	360	0.7	16	250	0.064	15	265	0.0566	20	198	0.101	27	256	0.1055	54	193	0.2798
ATG4C	ENSG00000125703	1	62783132	62784332	5.57793e-99	1.30666e-97	0.5081	39	1827	0.0213	2	483	0.0041	337	658	0.5122	0	351	0	2	228	0.0088	0	329	0	2	304	0.0066	107	299	0.3579
INSL5	ENSG00000172410	1	66801056	66802256	8.42607e-28	1.37662e-27	0.6339	144	297	0.4848	18	87	0.2069	243	289	0.8408	4	52	0.0769	4	61	0.0656	16	83	0.1928	5	58	0.0862	54	66	0.8182
FPGT	ENSG00000254685	1	74197212	74198412	5.37561e-63	3.52307e-62	0.5388	44	1420	0.031	10	290	0.0345	313	546	0.5733	13	214	0.0607	17	160	0.1063	9	115	0.0783	21	157	0.1338	63	156	0.4038
FPGT-TNNI3K	ENSG00000259030	1	74197235	74198435	4.04495e-62	2.55212e-61	0.53	44	1450	0.0303	10	294	0.034	313	555	0.564	13	221	0.0588	17	163	0.1043	9	117	0.0769	21	163	0.1288	63	165	0.3818
ERICH3	ENSG00000178965	1	74673592	74674792	8.40964e-46	2.78775e-45	0.591	592	1356	0.4366	71	252	0.2817	240	275	0.8727	11	96	0.1146	20	158	0.1266	33	147	0.2245	16	130	0.1231	30	71	0.4225
MSH4	ENSG00000057468	1	75795882	75797082	7.32888e-87	1.14066e-85	0.7655	116	1016	0.1142	45	247	0.1822	308	325	0.9477	19	129	0.1473	24	171	0.1404	23	123	0.187	37	172	0.2151	116	119	0.9748
IFI44L	ENSG00000137959	1	78618922	78620122	1.05927e-30	1.92128e-30	0.664	77	308	0.25	11	76	0.1447	482	596	0.8087	7	62	0.1129	9	69	0.1304	6	68	0.0882	7	71	0.0986	73	80	0.9125
ZNHIT6	ENSG00000117174	1	85708233	85709433	5.69163e-61	3.44819e-60	0.5537	136	1190	0.1143	9	306	0.0294	214	367	0.5831	9	125	0.072	13	170	0.0765	15	194	0.0773	10	129	0.0775	32	129	0.2481
GTF2B	ENSG00000137947	1	88891744	88892944	6.87771e-75	7.18111e-74	0.785	14	555	0.0252	1	137	0.0073	538	679	0.7923	2	127	0.0157	0	126	0	0	102	0	0	119	0	81	118	0.6864
TGFBR3	ENSG00000069702	1	91906135	91907335	1.6059e-39	4.0675e-39	0.5406	285	568	0.5018	56	147	0.381	423	459	0.9216	22	78	0.2821	32	102	0.3137	24	114	0.2105	5	162	0.0309	72	75	0.96
BRDT	ENSG00000137948	1	91948371	91949571	5.89925e-203	1.58516e-200	0.8501	188	1275	0.1475	32	383	0.0836	789	845	0.9337	3	233	0.0129	16	249	0.0643	9	270	0.0333	7	195	0.0359	218	229	0.952
EPHX4	ENSG00000172031	1	92028985	92030185	4.69978e-82	6.26821e-81	0.555	345	2629	0.1312	44	581	0.0757	263	417	0.6307	21	378	0.0556	22	314	0.0701	17	437	0.0389	27	330	0.0818	60	120	0.5
ABCA4	ENSG00000198691	1	94120948	94122148	2.02564e-87	3.24102e-86	0.8326	377	716	0.5265	13	169	0.0769	372	409	0.9095	3	114	0.0263	7	97	0.0722	13	72	0.1806	25	97	0.2577	71	79	0.8987
PRMT6	ENSG00000198890	1	107055679	107056879	5.31772e-68	4.27288e-67	0.547	289	2436	0.1186	46	364	0.1264	435	646	0.6734	8	245	0.0327	28	294	0.0952	10	240	0.0417	29	192	0.151	78	127	0.6142
HENMT1	ENSG00000162639	1	108661326	108662526	1.12438e-70	1.00907e-69	0.5832	322	2113	0.1524	69	430	0.1605	325	437	0.7437	26	258	0.1008	46	264	0.1742	58	300	0.1933	45	268	0.1679	61	139	0.4388
TMEM167B	ENSG00000215717	1	109088803	109090003	5.44781e-75	5.70117e-74	0.5586	424	1179	0.3596	103	330	0.3121	680	781	0.8707	42	148	0.2838	27	156	0.1731	53	263	0.2015	61	250	0.244	110	127	0.8661
SARS	ENSG00000031698	1	109212918	109214118	2.20161e-93	4.2256e-92	0.6434	178	1520	0.1171	23	373	0.0617	373	529	0.7051	8	134	0.0597	8	161	0.0497	17	204	0.0833	35	311	0.1125	59	117	0.5043
GPR61	ENSG00000156097	1	109538872	109540072	1.93899e-35	4.23592e-35	0.6467	206	679	0.3034	16	153	0.1046	142	189	0.7513	9	69	0.1304	6	61	0.0984	24	85	0.2824	8	73	0.1096	71	96	0.7396
PROK1	ENSG00000143125	1	110450149	110451349	2.58608e-50	1.02058e-49	0.7562	117	615	0.1902	2	125	0.016	183	237	0.7722	5	108	0.0463	1	63	0.0159	3	67	0.0448	1	72	0.0139	90	101	0.8911
CHI3L2	ENSG00000064886	1	111199771	111200971	1.31418e-35	2.89101e-35	0.5744	486	814	0.5971	64	178	0.3596	198	212	0.934	3	53	0.0566	39	97	0.4021	5	73	0.0685	34	128	0.2656	98	105	0.9333
RAP1A	ENSG00000116473	1	111503560	111504760	2.24329e-39	5.64282e-39	0.6645	115	447	0.2573	31	135	0.2296	211	236	0.8941	1	53	0.0189	15	53	0.283	10	80	0.125	24	99	0.2424	56	59	0.9492
ST7L	ENSG00000007341	1	111541218	111542418	8.47912e-65	5.88641e-64	0.502	118	460	0.2565	15	180	0.0833	295	504	0.5853	7	57	0.1228	12	64	0.1875	14	76	0.1842	4	99	0.0404	38	72	0.5278
SYCP1	ENSG00000198765	1	112620625	112621825	7.54677e-87	1.17058e-85	0.8657	82	309	0.2654	1	88	0.0114	571	651	0.8771	0	117	0	1	62	0.0161	0	91	0	1	116	0.0086	46	51	0.902
MAB21L3	ENSG00000173212	1	114853863	114855063	2.43003e-53	1.08297e-52	0.6401	552	1319	0.4185	91	315	0.2889	484	521	0.929	31	156	0.1987	44	146	0.3014	22	143	0.1538	42	176	0.2386	103	107	0.9626
TRIM45	ENSG00000134253	1	116110755	116111955	5.43755e-38	1.30455e-37	0.6487	96	465	0.2065	41	153	0.268	407	444	0.9167	13	89	0.1461	14	69	0.2029	13	95	0.1368	6	71	0.0845	82	90	0.9111
VTCN1	ENSG00000134258	1	117122387	117123587	9.59525e-42	2.66612e-41	0.5108	68	1091	0.0623	22	204	0.1078	300	485	0.6186	9	220	0.0409	10	123	0.0813	15	109	0.1376	6	141	0.0426	66	116	0.569
HAO2	ENSG00000116882	1	117210760	117211960	2.0895e-36	4.73572e-36	0.7857	64	484	0.1322	10	112	0.0893	140	160	0.875	5	60	0.0833	6	52	0.1154	5	50	0.1	7	78	0.0897	48	52	0.9231
PDZK1	ENSG00000174827	1	119367779	119368979	1.84229e-43	5.49319e-43	0.5784	105	418	0.2512	30	155	0.1935	308	399	0.7719	15	79	0.1899	19	75	0.2533	17	93	0.1828	23	58	0.3966	82	99	0.8283
PPIAL4H	ENSG00000270339	1	145707948	145709148	1.90399e-37	4.47858e-37	0.6745	306	580	0.5276	18	133	0.1353	281	347	0.8098	17	84	0.2024	21	96	0.2188	20	89	0.2247	24	103	0.233	61	72	0.8472
PRKAB2	ENSG00000131791	1	146344590	146345790	6.68964e-125	3.65967e-123	0.7119	112	257	0.4358	16	79	0.2025	331	362	0.9144	5	67	0.0746	9	50	0.18	23	72	0.3194	23	77	0.2987	56	62	0.9032
GJA8	ENSG00000121634	1	147172350	147173550	1.21735e-50	4.86513e-50	0.5283	17	2825	0.006	3	652	0.0046	332	623	0.5329	1	368	0.0027	0	375	0	2	326	0.0061	3	380	0.0079	26	204	0.1275
ECM1	ENSG00000143369	1	147906956	147908156	1.40538e-48	5.15439e-48	0.5034	612	980	0.6245	96	211	0.455	461	481	0.9584	63	126	0.5	60	97	0.6186	35	79	0.443	66	121	0.5455	84	87	0.9655
SETDB1	ENSG00000143379	1	150507062	150508262	1.97751e-103	5.45816e-102	0.6791	233	521	0.4472	30	155	0.1935	274	314	0.8726	22	100	0.22	14	57	0.2456	7	75	0.0933	9	78	0.1154	68	80	0.85
MLLT11	ENSG00000213190	1	150925263	150926463	1.19125e-68	9.80473e-68	0.5641	68	1781	0.0382	8	383	0.0209	688	1176	0.585	2	401	0.005	1	258	0.0039	0	263	0	2	245	0.0082	133	218	0.6101
VPS72	ENSG00000163159	1	151056758	151057958	1.83288e-87	2.94292e-86	0.7871	291	625	0.4656	16	182	0.0879	238	272	0.875	5	70	0.0714	12	119	0.1008	5	98	0.051	11	118	0.0932	80	101	0.7921
PIP5K1A	ENSG00000143398	1	151195121	151196321	6.74156e-116	2.78692e-114	0.7025	84	974	0.0862	19	233	0.0815	599	764	0.784	0	140	0	0	163	0	1	171	0.0058	0	157	0	106	140	0.7571
CGN	ENSG00000143375	1	151196949	151198149	4.76211e-38	1.14461e-37	0.6587	192	1518	0.1265	29	386	0.0751	656	894	0.7338	2	193	0.0104	1	239	0.0042	1	231	0.0043	3	344	0.0087	168	222	0.7568
AL358472.7	ENSG00000285779	1	151509510	151510710	2.92737e-49	1.10789e-48	0.5019	141	511	0.2759	8	174	0.046	332	606	0.5479	5	125	0.04	2	81	0.0247	7	167	0.0419	12	153	0.0784	38	116	0.3276
AQP10	ENSG00000143595	1	153975687	153976887	1.25545e-62	8.07733e-62	0.6591	290	732	0.3962	23	154	0.1494	363	449	0.8085	20	102	0.1961	14	90	0.1556	27	114	0.2368	13	80	0.1625	114	139	0.8201
AL713999.1	ENSG00000273088	1	154320090	154321290	6.52899e-58	3.50257e-57	0.724	321	691	0.4645	34	166	0.2048	313	337	0.9288	14	111	0.1261	28	91	0.3077	34	133	0.2556	11	64	0.1719	64	77	0.8312
TSACC	ENSG00000163467	1	155187072	155188272	2.40896e-42	6.88404e-42	0.5916	574	1266	0.4534	93	277	0.3357	319	344	0.9273	31	99	0.3131	57	115	0.4957	25	72	0.3472	61	157	0.3885	126	145	0.869
CCT3	ENSG00000163468	1	156336314	156337514	3.48022e-101	8.64003e-100	0.7382	92	758	0.1214	3	238	0.0126	494	658	0.7508	2	92	0.0217	3	130	0.0231	6	104	0.0577	6	103	0.0583	96	116	0.8276
RHBG	ENSG00000132677	1	156367673	156368873	5.30896e-97	1.14124e-95	0.6738	319	550	0.58	25	127	0.1969	276	317	0.8707	15	76	0.1974	10	59	0.1695	13	77	0.1688	14	65	0.2154	82	85	0.9647
PYHIN1	ENSG00000163564	1	156368211	156369411	5.82756e-33	1.16119e-32	0.6458	301	1982	0.1519	13	447	0.0291	247	366	0.6749	12	217	0.0553	1	140	0.0071	9	118	0.0763	5	189	0.0265	73	120	0.6083
DUSP23	ENSG00000158716	1	156816662	156817862	1.64761e-73	1.63083e-72	0.6831	131	567	0.231	21	130	0.1615	163	193	0.8446	15	53	0.283	16	77	0.2078	19	73	0.2603	26	68	0.3824	55	63	0.873
ATP1A4	ENSG00000132681	1	158929796	158930996	7.8152e-21	1.03508e-20	0.6733	74	240	0.3083	9	85	0.1059	360	462	0.7792	2	57	0.0351	3	70	0.0429	3	51	0.0588	3	52	0.0577	46	52	0.8846
AL139011.2	ENSG00000258465	1	159779932	159781132	1.34996e-76	1.48058e-75	0.6676	65	2259	0.0288	11	328	0.0335	183	261	0.7011	8	124	0.0645	6	216	0.0278	9	172	0.0523	10	207	0.0483	31	64	0.4844
NECTIN4	ENSG00000143217	1	160150570	160151770	4.33448e-59	2.43093e-58	0.5086	374	542	0.69	40	99	0.404	188	206	0.9126	35	79	0.443	44	89	0.4944	39	73	0.5342	39	74	0.527	76	79	0.962
UFC1	ENSG00000143222	1	160284930	160286130	4.09782e-101	1.00729e-99	0.527	186	1739	0.107	47	416	0.113	544	850	0.64	10	242	0.0413	12	211	0.0569	12	261	0.046	41	299	0.1371	73	175	0.4171
ATF6	ENSG00000118217	1	161089358	161090558	8.14874e-70	7.06327e-69	0.7392	221	990	0.2232	39	210	0.1857	197	213	0.9249	13	66	0.197	17	106	0.1604	9	74	0.1216	16	100	0.16	96	109	0.8807
C1orf226	ENSG00000239887	1	161151776	161152976	2.80093e-36	6.3199e-36	0.5876	317	1375	0.2305	128	344	0.3721	715	745	0.9597	23	280	0.0821	16	170	0.0941	4	204	0.0196	8	196	0.0408	123	125	0.984
MPZL1	ENSG00000197965	1	161765320	161766520	5.14163e-101	1.25935e-99	0.527	5	995	0.005	0	238	0	752	1427	0.527	1	177	0.0056	1	106	0.0094	1	158	0.0063	0	174	0	48	195	0.2462
F5	ENSG00000198734	1	162377841	162379041	4.58816e-29	7.83649e-29	0.5873	275	614	0.4479	42	151	0.2781	270	312	0.8654	27	107	0.2523	26	79	0.3291	41	84	0.4881	31	114	0.2719	89	99	0.899
FMO1	ENSG00000010932	1	167720192	167721392	1.7313e-56	8.73394e-56	0.7978	109	833	0.1309	3	205	0.0146	459	565	0.8124	0	107	0	4	142	0.0282	1	132	0.0076	2	159	0.0126	134	152	0.8816
SOAT1	ENSG00000057252	1	169586388	169587588	9.41702e-119	4.15623e-117	0.5271	325	752	0.4322	41	175	0.2343	217	285	0.7614	10	112	0.0893	18	114	0.1579	17	120	0.1417	10	125	0.08	44	82	0.5366
AXDND1	ENSG00000162779	1	171247471	171248671	1.03965e-92	1.94637e-91	0.8644	57	215	0.2651	6	80	0.075	341	363	0.9394	7	53	0.1321	7	53	0.1321	9	65	0.1385	13	68	0.1912	71	77	0.9221
TDRD5	ENSG00000162782	1	179292714	179293914	1.36672e-121	6.53737e-120	0.6039	165	2168	0.0761	2	476	0.0042	346	569	0.6081	2	269	0.0074	1	250	0.004	3	283	0.0106	4	323	0.0124	115	307	0.3746
TOR1AIP1	ENSG00000143337	1	179364720	179365920	8.96944e-38	2.1362e-37	0.5702	64	1767	0.0362	5	366	0.0137	414	709	0.5839	1	225	0.0044	1	216	0.0046	1	276	0.0036	0	355	0	141	312	0.4519
ACBD6	ENSG00000230124	1	179590613	179591813	1.40985e-79	1.72659e-78	0.8573	258	1362	0.1894	24	252	0.0952	381	400	0.9525	31	130	0.2385	14	90	0.1556	36	124	0.2903	38	160	0.2375	99	101	0.9802
RNF2	ENSG00000121481	1	179881042	179882242	1.84169e-111	6.62428e-110	0.5464	106	532	0.1992	1	128	0.0078	353	637	0.5542	3	106	0.0283	4	124	0.0323	3	130	0.0231	8	165	0.0485	52	125	0.416
CFHR5	ENSG00000134389	1	180502754	180503954	4.95769e-77	5.54387e-76	0.5786	47	1347	0.0349	11	310	0.0355	452	736	0.6141	14	306	0.0458	11	250	0.044	15	233	0.0644	22	221	0.0995	48	152	0.3158
KIF14	ENSG00000118193	1	185044526	185045726	1.13846e-72	1.09369e-71	0.662	139	2480	0.056	50	572	0.0874	332	443	0.7494	23	200	0.115	23	149	0.1544	48	261	0.1839	53	194	0.2732	58	102	0.5686
IGFN1	ENSG00000163395	1	196976556	196977756	6.77308e-30	1.19342e-29	0.8372	177	487	0.3634	12	125	0.096	433	464	0.9332	6	119	0.0504	3	94	0.0319	10	95	0.1053	8	83	0.0964	69	71	0.9718
PKP1	ENSG00000081277	1	200620551	200621751	1.05185e-45	3.4667e-45	0.523	63	1932	0.0326	15	347	0.0432	432	763	0.5662	2	183	0.0109	2	218	0.0092	0	173	0	2	159	0.0126	24	89	0.2697
TNNT2	ENSG00000118194	1	201189825	201191025	9.47149e-20	1.21772e-19	0.6112	164	673	0.2437	25	153	0.1634	134	173	0.7746	15	83	0.1807	18	82	0.2195	14	100	0.14	11	78	0.141	48	77	0.6234
TNNI1	ENSG00000159173	1	201282452	201283652	5.87102e-56	2.89777e-55	0.5342	817	2019	0.4047	60	308	0.1948	269	369	0.729	29	159	0.1824	30	146	0.2055	32	162	0.1975	108	273	0.3956	67	104	0.6442
UBE2T	ENSG00000077152	1	201377564	201378764	6.46171e-54	2.95171e-53	0.5326	408	565	0.7221	36	104	0.3462	145	165	0.8788	58	88	0.6591	30	51	0.5882	39	57	0.6842	51	78	0.6538	65	75	0.8667
KLHL12	ENSG00000117153	1	201429666	201430866	5.80496e-60	3.36511e-59	0.7036	325	973	0.334	31	160	0.1938	306	341	0.8974	21	100	0.21	29	73	0.3973	30	85	0.3529	22	74	0.2973	100	108	0.9259
MYOG	ENSG00000122180	1	202341780	202342980	3.26833e-55	1.5666e-54	0.513	76	1383	0.055	36	290	0.1241	474	744	0.6371	9	177	0.0508	7	226	0.031	7	212	0.033	20	197	0.1015	72	237	0.3038
MYBPH	ENSG00000133055	1	202928436	202929636	7.67595e-52	3.21981e-51	0.583	233	838	0.278	71	223	0.3184	521	578	0.9014	23	127	0.1811	22	197	0.1117	17	140	0.1214	48	162	0.2963	113	114	0.9912
FMOD	ENSG00000122176	1	203085812	203087012	8.74207e-41	2.33599e-40	0.6714	441	946	0.4662	41	199	0.206	279	318	0.8774	9	87	0.1034	13	75	0.1733	20	97	0.2062	28	120	0.2333	69	73	0.9452
PPP1R15B	ENSG00000158615	1	203175626	203176826	1.32062e-80	1.68508e-79	0.7397	449	726	0.6185	34	183	0.1858	174	188	0.9255	11	69	0.1594	8	67	0.1194	11	61	0.1803	14	76	0.1842	70	72	0.9722
CNTN2	ENSG00000184144	1	203351558	203352758	7.10852e-46	2.36244e-45	0.6951	216	516	0.4186	23	108	0.213	257	283	0.9081	5	110	0.0455	21	97	0.2165	10	93	0.1075	23	126	0.1825	55	59	0.9322
KLHDC8A	ENSG00000162873	1	204411617	204412817	2.25588e-31	4.20864e-31	0.5037	184	2188	0.0841	15	469	0.032	308	575	0.5357	7	276	0.0254	20	348	0.0575	5	194	0.0258	11	294	0.0374	88	266	0.3308
RHEX	ENSG00000263961	1	205041937	205043137	4.48509e-57	2.32158e-56	0.6257	166	947	0.1753	7	183	0.0383	168	253	0.664	3	124	0.0242	2	80	0.025	16	125	0.128	37	142	0.2606	60	77	0.7792
EIF2D	ENSG00000143486	1	205356890	205358090	1.78245e-78	2.09044e-77	0.5083	207	587	0.3526	58	165	0.3515	319	371	0.8598	17	68	0.25	21	110	0.1909	29	89	0.3258	14	63	0.2222	87	101	0.8614
FCMR	ENSG00000162894	1	206052173	206053373	1.38501e-32	2.71942e-32	0.5572	823	1415	0.5816	96	314	0.3057	384	445	0.8629	45	170	0.2647	67	192	0.349	34	125	0.272	60	134	0.4478	132	144	0.9167
PIGR	ENSG00000162896	1	206612265	206613465	6.14894e-60	3.55549e-59	0.5696	124	1773	0.0699	40	469	0.0853	298	455	0.6549	30	240	0.125	11	171	0.0643	28	167	0.1677	3	94	0.0319	61	145	0.4207
CR1L	ENSG00000197721	1	206923047	206924247	5.09094e-109	1.66706e-107	0.6782	237	579	0.4093	23	100	0.23	178	196	0.9082	12	62	0.1935	12	63	0.1905	22	70	0.3143	24	70	0.3429	50	53	0.9434
CD34	ENSG00000174059	1	206946266	206947466	4.11633e-44	1.26708e-43	0.7907	234	753	0.3108	19	153	0.1242	215	235	0.9149	10	68	0.1471	10	77	0.1299	16	75	0.2133	17	92	0.1848	98	100	0.98
UTP25	ENSG00000117597	1	207644113	207645313	3.2402e-73	3.16604e-72	0.8145	94	1624	0.0579	20	272	0.0735	349	393	0.888	17	199	0.0854	8	125	0.064	5	167	0.0299	15	276	0.0543	89	93	0.957
RPS6KC1	ENSG00000136643	1	207911202	207912402	1.39482e-61	8.60952e-61	0.671	106	458	0.2314	4	132	0.0303	216	308	0.7013	0	69	0	5	60	0.0833	4	121	0.0331	6	84	0.0714	26	55	0.4727
PTPN14	ENSG00000152104	1	209826972	209828172	5.19124e-95	1.05628e-93	0.5098	216	1999	0.1081	12	363	0.0331	386	711	0.5429	7	218	0.0321	9	277	0.0325	10	238	0.042	6	287	0.0209	119	291	0.4089
KCNK2	ENSG00000082482	1	213050233	213051433	7.93646e-42	2.21329e-41	0.5571	91	1745	0.0521	26	357	0.0728	240	381	0.6299	3	179	0.0168	9	200	0.045	4	197	0.0203	6	112	0.0536	68	109	0.6239
LYPLAL1	ENSG00000143353	1	214552249	214553449	1.44593e-77	1.64508e-76	0.6445	73	993	0.0735	3	300	0.01	411	628	0.6545	1	178	0.0056	3	206	0.0146	3	151	0.0199	7	189	0.037	36	94	0.383
SLC30A10	ENSG00000196660	1	215004775	215005975	5.63525e-43	1.64906e-42	0.7723	61	213	0.2864	10	64	0.1563	533	574	0.9286	11	81	0.1358	4	55	0.0727	50	98	0.5102	31	82	0.378	52	60	0.8667
IARS2	ENSG00000067704	1	219172869	219174069	2.85529e-41	7.80083e-41	0.546	64	1397	0.0458	13	384	0.0339	312	538	0.5799	13	163	0.0798	19	180	0.1056	13	298	0.0436	17	166	0.1024	54	109	0.4954
CAPN2	ENSG00000162909	1	219958447	219959647	3.27595e-44	1.0142e-43	0.5727	301	598	0.5033	52	141	0.3688	386	410	0.9415	28	98	0.2857	31	92	0.337	47	85	0.5529	75	129	0.5814	86	92	0.9348
FBXO28	ENSG00000143756	1	220093132	220094332	2.35937e-69	1.9977e-68	0.541	31	1315	0.0236	4	194	0.0206	155	276	0.5616	5	141	0.0355	3	57	0.0526	6	129	0.0465	4	72	0.0556	19	60	0.3167
CNIH4	ENSG00000143771	1	223700593	223701793	1.10867e-51	4.61241e-51	0.6535	284	461	0.6161	1	129	0.0078	207	313	0.6613	1	76	0.0132	0	69	0	2	71	0.0282	4	117	0.0342	73	94	0.7766
CCSAP	ENSG00000154429	1	224113111	224114311	2.30813e-85	3.4456e-84	0.6488	53	924	0.0574	10	234	0.0427	334	483	0.6915	19	134	0.1418	22	91	0.2418	24	163	0.1472	39	263	0.1483	31	58	0.5345
GALNT2	ENSG00000143641	1	224355858	224357058	1.59205e-50	6.34045e-50	0.5524	251	1234	0.2034	44	279	0.1577	338	476	0.7101	33	165	0.2	32	156	0.2051	47	206	0.2282	63	210	0.3	62	111	0.5586
CAPN9	ENSG00000135773	1	229343094	229344294	1.4012e-64	9.63231e-64	0.507	63	1715	0.0367	7	396	0.0177	446	850	0.5247	1	253	0.004	0	286	0	6	214	0.028	4	229	0.0175	54	179	0.3017
SLC35F3	ENSG00000183780	1	230056990	230058190	7.86164e-120	3.5912e-118	0.7031	101	628	0.1608	29	141	0.2057	279	307	0.9088	18	101	0.1782	8	61	0.1311	17	86	0.1977	14	90	0.1556	82	97	0.8454
EDARADD	ENSG00000186197	1	230746384	230747584	3.83979e-84	5.46422e-83	0.744	508	750	0.6773	29	171	0.1696	296	324	0.9136	17	96	0.1771	14	80	0.175	18	87	0.2069	18	116	0.1552	87	99	0.8788
LGALS8	ENSG00000116977	1	233903676	233904876	1.30191e-49	5.01656e-49	0.6134	62	2310	0.0268	12	509	0.0236	386	606	0.637	9	282	0.0319	16	414	0.0386	6	254	0.0236	7	175	0.04	44	75	0.5867
MT1HL1	ENSG00000244020	1	236347257	236348457	6.8687e-98	1.51576e-96	0.55	826	2452	0.3369	197	481	0.4096	451	470	0.9596	78	217	0.3594	89	186	0.4785	116	223	0.5202	65	132	0.4924	92	95	0.9684
RYR2	ENSG00000198626	1	236517000	236518200	1.25543e-94	2.48798e-93	0.6838	59	450	0.1311	17	130	0.1308	457	561	0.8146	9	88	0.1023	6	92	0.0652	2	72	0.0278	13	103	0.1262	58	72	0.8056
MTRNR2L11	ENSG00000270188	1	237004218	237005418	6.89804e-110	2.34277e-108	0.8125	385	863	0.4461	25	160	0.1563	527	544	0.9688	5	118	0.0424	7	81	0.0864	14	94	0.1489	19	108	0.1759	96	99	0.9697
ZNF670	ENSG00000277462	1	237041184	237042384	3.1558e-106	9.54681e-105	0.5375	90	2388	0.0377	31	545	0.0569	381	641	0.5944	14	313	0.0447	26	297	0.0875	28	324	0.0864	37	389	0.0951	104	158	0.6582
ZNF670-ZNF695	ENSG00000135747	1	237945075	237946275	3.1558e-106	9.54681e-105	0.8762	255	514	0.4961	14	140	0.1	615	630	0.9762	2	118	0.0169	9	130	0.0692	8	90	0.0889	13	108	0.1204	117	121	0.9669
NLRP3	ENSG00000162711	1	247078611	247079811	3.79445e-35	8.18755e-35	0.6807	18	1331	0.0135	5	306	0.0163	483	693	0.697	1	181	0.0055	1	170	0.0059	3	219	0.0137	0	185	0	53	304	0.1743
TRIM58	ENSG00000162722	1	247078611	247079811	3.21583e-102	8.39423e-101	0.6807	18	1331	0.0135	5	306	0.0163	483	693	0.697	1	181	0.0055	1	170	0.0059	3	219	0.0137	0	185	0	53	304	0.1743
ACP1	ENSG00000143727	1	247415156	247416356	3.91467e-65	2.76173e-64	0.5529	287	803	0.3574	56	213	0.2629	217	266	0.8158	5	86	0.0581	13	105	0.1238	3	154	0.0195	4	106	0.0377	131	148	0.8851
TPO	ENSG00000115705	1	247856187	247857387	5.50036e-86	8.33355e-85	0.6338	393	2339	0.168	30	419	0.0716	443	628	0.7054	52	357	0.1457	35	255	0.1373	20	366	0.0546	20	271	0.0738	114	155	0.7355
MYT1L	ENSG00000186487	2	1373066	1374266	1.84753e-19	2.35939e-19	0.8587	282	680	0.4147	12	169	0.071	291	313	0.9297	2	98	0.0204	1	84	0.0119	11	88	0.125	22	140	0.1571	84	88	0.9545
RPS7	ENSG00000171863	2	2331464	2332664	2.05087e-94	4.05558e-93	0.5074	90	372	0.2419	2	81	0.0247	141	265	0.5321	1	92	0.0109	0	79	0	1	80	0.0125	8	100	0.08	36	77	0.4675
DCDC2C	ENSG00000214866	2	3574260	3575460	7.18358e-88	1.1657e-86	0.5232	210	2231	0.0941	16	504	0.0317	374	674	0.5549	12	385	0.0312	2	232	0.0086	2	271	0.0074	2	297	0.0067	79	201	0.393
RNF144A	ENSG00000151692	2	3702592	3703792	4.2571e-87	6.72888e-86	0.5129	1907	3906	0.4882	307	677	0.4535	460	476	0.9664	94	291	0.323	57	204	0.2794	55	126	0.4365	81	246	0.3293	110	111	0.991
KIDINS220	ENSG00000134313	2	6916412	6917612	6.78206e-75	7.08935e-74	0.559	202	3372	0.0599	58	642	0.0903	287	442	0.6493	29	265	0.1094	28	254	0.1102	31	127	0.2441	32	255	0.1255	27	101	0.2673
E2F6	ENSG00000169016	2	8837430	8838630	7.42148e-81	9.54966e-80	0.5975	321	1628	0.1972	66	383	0.1723	398	517	0.7698	47	194	0.2423	38	164	0.2317	48	119	0.4034	49	239	0.205	52	130	0.4
LPIN1	ENSG00000134324	2	11465977	11467177	4.68138e-50	1.83165e-49	0.5006	163	2187	0.0745	28	511	0.0548	346	623	0.5554	18	221	0.0814	24	209	0.1148	14	180	0.0778	17	386	0.044	96	220	0.4364
LDAH	ENSG00000118961	2	11676595	11677795	1.32285e-92	2.47148e-91	0.5408	378	1272	0.2972	9	276	0.0326	164	286	0.5734	4	88	0.0455	9	145	0.0621	9	178	0.0506	21	151	0.1391	96	133	0.7218
TDRD15	ENSG00000218819	2	20822930	20824130	4.42087e-48	1.60084e-47	0.6304	198	1311	0.151	29	353	0.0822	496	696	0.7126	1	216	0.0046	3	156	0.0192	21	192	0.1094	0	156	0	79	188	0.4202
FKBP1B	ENSG00000119782	2	21122917	21124117	2.89723e-67	2.24695e-66	0.7194	380	701	0.5421	34	147	0.2313	193	203	0.9507	15	74	0.2027	17	100	0.17	18	97	0.1856	20	131	0.1527	55	58	0.9483
C2orf70	ENSG00000173557	2	24048701	24049901	9.67782e-125	5.26289e-123	0.5067	220	2055	0.1071	54	442	0.1222	405	644	0.6289	14	189	0.0741	24	237	0.1013	37	129	0.2868	18	187	0.0963	80	214	0.3738
CIB4	ENSG00000157884	2	26561585	26562785	9.30418e-29	1.57122e-28	0.74	544	3314	0.1642	121	582	0.2079	346	365	0.9479	70	278	0.2518	116	274	0.4234	98	216	0.4537	123	365	0.337	113	158	0.7152
CGREF1	ENSG00000138028	2	26641166	26642366	1.41034e-93	2.72985e-92	0.6047	238	382	0.623	30	95	0.3158	220	239	0.9205	26	73	0.3562	52	84	0.619	33	67	0.4925	39	77	0.5065	49	57	0.8596
NRBP1	ENSG00000115216	2	27118928	27120128	1.01941e-77	1.16855e-76	0.6038	573	2733	0.2097	73	582	0.1254	342	469	0.7292	42	361	0.1163	50	311	0.1608	120	385	0.3117	88	386	0.228	199	257	0.7743
FNDC4	ENSG00000115226	2	27426790	27427990	4.55544e-69	3.82875e-68	0.6435	292	770	0.3792	40	262	0.1527	586	736	0.7962	11	129	0.0853	15	102	0.1471	11	139	0.0791	21	106	0.1981	74	102	0.7255
GCKR	ENSG00000084734	2	27495000	27496200	2.34737e-49	8.93192e-49	0.506	36	2660	0.0135	10	403	0.0248	233	439	0.5308	4	138	0.029	5	156	0.0321	9	284	0.0317	13	214	0.0607	25	69	0.3623
C2orf16	ENSG00000221843	2	27495839	27497039	5.66699e-35	1.21534e-34	0.794	151	460	0.3283	11	105	0.1048	231	257	0.8988	17	71	0.2394	10	52	0.1923	20	64	0.3125	18	74	0.2432	83	99	0.8384
CAPN13	ENSG00000162949	2	27536386	27537586	2.05627e-67	1.60565e-66	0.6851	166	467	0.3555	20	99	0.202	220	248	0.8871	6	58	0.1034	22	74	0.2973	12	59	0.2034	15	74	0.2027	68	80	0.85
CDC42EP3	ENSG00000163171	2	30820342	30821542	8.35094e-33	1.6521e-32	0.8357	205	443	0.4628	4	129	0.031	273	315	0.8667	2	64	0.0313	2	66	0.0303	2	95	0.0211	6	83	0.0723	76	91	0.8352
TMEM178A	ENSG00000152154	2	37738268	37739468	1.59366e-28	2.67052e-28	0.6417	74	355	0.2085	23	106	0.217	243	283	0.8587	11	68	0.1618	25	79	0.3165	15	68	0.2206	23	84	0.2738	52	54	0.963
C1GALT1C1L	ENSG00000223658	2	39663982	39665182	7.10551e-91	1.25806e-89	0.5546	89	449	0.1982	6	118	0.0508	181	299	0.6054	6	69	0.087	3	82	0.0366	7	73	0.0959	3	81	0.037	32	63	0.5079
ABCG5	ENSG00000138075	2	43676229	43677429	1.1333e-120	5.28255e-119	0.7453	118	913	0.1292	41	221	0.1855	457	491	0.9308	33	96	0.3438	30	118	0.2542	28	138	0.2029	43	219	0.1963	69	72	0.9583
PPM1B	ENSG00000138032	2	43830942	43832142	9.1693e-49	3.39153e-48	0.7274	253	1889	0.1339	73	343	0.2128	535	569	0.9402	22	166	0.1325	19	207	0.0918	17	149	0.1141	14	111	0.1261	68	161	0.4224
FANCL	ENSG00000115392	2	44166969	44168169	1.38468e-56	7.02413e-56	0.5501	111	1166	0.0952	12	196	0.0612	445	728	0.6113	25	147	0.1701	18	212	0.0849	13	161	0.0807	52	212	0.2453	46	169	0.2722
PELI1	ENSG00000197329	2	58241172	58242372	2.22013e-69	1.88329e-68	0.5518	85	1356	0.0627	23	289	0.0796	298	472	0.6314	31	142	0.2183	29	147	0.1973	36	193	0.1865	21	210	0.1	32	151	0.2119
C1D	ENSG00000197223	2	64144220	64145420	8.52795e-42	2.37534e-41	0.5879	100	1285	0.0778	28	318	0.0881	363	537	0.676	13	191	0.0681	22	193	0.114	14	139	0.1007	37	259	0.1429	39	99	0.3939
PLEK	ENSG00000115956	2	68110748	68111948	2.7735e-27	4.46025e-27	0.7579	217	425	0.5106	15	96	0.1563	213	233	0.9142	7	73	0.0959	4	50	0.08	8	54	0.1481	12	76	0.1579	62	64	0.9688
NAGK	ENSG00000124357	2	68364282	68365482	4.22975e-57	2.19313e-56	0.5068	273	485	0.5629	62	147	0.4218	208	224	0.9286	26	71	0.3662	25	66	0.3788	20	54	0.3704	31	89	0.3483	69	73	0.9452
EXOC6B	ENSG00000144036	2	71063344	71064544	5.9274e-87	9.3206e-86	0.8522	28	371	0.0755	5	100	0.05	249	276	0.9022	4	99	0.0404	2	67	0.0299	4	85	0.0471	1	124	0.0081	75	82	0.9146
RAB11FIP5	ENSG00000135631	2	72825841	72827041	9.64722e-69	7.9762e-68	0.5935	303	1781	0.1701	12	347	0.0346	402	640	0.6281	1	104	0.0096	1	189	0.0053	3	211	0.0142	8	268	0.0299	84	190	0.4421
NAT8	ENSG00000144035	2	73156521	73157721	1.93179e-57	1.01781e-56	0.5046	710	2302	0.3084	104	468	0.2222	548	754	0.7268	25	225	0.1111	31	115	0.2696	27	248	0.1089	53	276	0.192	146	266	0.5489
TET3	ENSG00000187605	2	73642193	73643393	2.65577e-52	1.13273e-51	0.7673	367	718	0.5111	19	171	0.1111	195	222	0.8784	5	103	0.0485	4	68	0.0588	3	74	0.0405	7	97	0.0722	81	96	0.8438
RTKN	ENSG00000114993	2	73985404	73986604	7.28191e-69	6.0645e-68	0.5068	420	2475	0.1697	32	423	0.0757	180	309	0.5825	6	208	0.0288	3	179	0.0168	10	77	0.1299	26	167	0.1557	55	72	0.7639
LBX2	ENSG00000179528	2	74442222	74443422	9.2198e-132	6.10378e-130	0.6247	376	1169	0.3216	15	276	0.0543	294	433	0.679	15	163	0.092	14	208	0.0673	20	251	0.0797	15	217	0.0691	89	191	0.466
M1AP	ENSG00000159374	2	74503116	74504316	6.93332e-83	9.52523e-82	0.6388	1586	4018	0.3947	158	756	0.209	518	611	0.8478	6	323	0.0186	26	219	0.1187	29	358	0.081	32	461	0.0694	47	126	0.373
DNAH6	ENSG00000115423	2	74648138	74649338	3.63829e-162	5.11375e-160	0.7872	170	1335	0.1273	46	275	0.1673	231	242	0.9545	15	201	0.0746	18	65	0.2769	16	169	0.0947	17	248	0.0685	48	58	0.8276
ELMOD3	ENSG00000115459	2	84515455	84516655	1.46484e-79	1.79154e-78	0.7894	205	1122	0.1827	59	359	0.1643	679	712	0.9537	34	201	0.1692	35	216	0.162	27	194	0.1392	40	254	0.1575	124	168	0.7381
GNLY	ENSG00000115523	2	85353394	85354594	1.67988e-47	5.94399e-47	0.5786	88	1612	0.0546	1	310	0.0032	281	483	0.5818	0	219	0	1	187	0.0053	1	262	0.0038	0	324	0	78	277	0.2816
ATOH8	ENSG00000168874	2	85684175	85685375	2.34627e-40	6.17026e-40	0.8575	184	342	0.538	4	69	0.058	314	343	0.9155	1	52	0.0192	7	69	0.1014	9	67	0.1343	15	81	0.1852	66	75	0.88
IMMT	ENSG00000132305	2	85750344	85751544	9.41601e-73	9.09352e-72	0.6208	173	747	0.2316	15	186	0.0806	155	221	0.7014	5	69	0.0725	5	65	0.0769	4	84	0.0476	12	115	0.1043	62	81	0.7654
CD8A	ENSG00000153563	2	86195570	86196770	1.09197e-109	3.66772e-108	0.5109	139	1390	0.1	24	381	0.063	466	812	0.5739	4	293	0.0137	3	180	0.0167	8	289	0.0277	3	254	0.0118	99	177	0.5593
FABP1	ENSG00000163586	2	86808196	86809396	1.59659e-72	1.52738e-71	0.6379	97	1675	0.0579	23	433	0.0531	445	644	0.691	12	198	0.0606	0	225	0	1	236	0.0042	0	160	0	48	178	0.2697
THNSL2	ENSG00000144115	2	88127916	88129116	5.18519e-161	7.07044e-159	0.8405	201	464	0.4332	12	152	0.0789	251	273	0.9194	10	111	0.0901	5	57	0.0877	10	70	0.1429	15	71	0.2113	59	66	0.8939
PROM2	ENSG00000155066	2	88169295	88170495	1.56303e-47	5.54126e-47	0.7653	324	2272	0.1426	82	406	0.202	621	642	0.9673	35	166	0.2108	16	188	0.0851	24	235	0.1021	88	243	0.3621	68	82	0.8293
SEMA4C	ENSG00000168758	2	95273449	95274649	3.03008e-52	1.28877e-51	0.6214	269	757	0.3554	52	179	0.2905	290	318	0.9119	30	103	0.2913	49	100	0.49	51	123	0.4146	35	83	0.4217	74	80	0.925
RFX8	ENSG00000196460	2	96870557	96871757	5.29251e-55	2.51967e-54	0.6583	389	756	0.5146	13	182	0.0714	251	344	0.7297	12	127	0.0945	12	104	0.1154	9	104	0.0865	23	146	0.1575	54	114	0.4737
LIMS3	ENSG00000256977	2	101474912	101476112	7.31952e-32	1.39431e-31	0.5397	496	925	0.5362	82	215	0.3814	560	608	0.9211	55	182	0.3022	44	133	0.3308	24	82	0.2927	57	126	0.4524	134	142	0.9437
AC013271.1	ENSG00000284337	2	109897428	109898628	7.31952e-32	1.39431e-31	0.6122	203	341	0.5953	18	120	0.15	234	307	0.7622	7	61	0.1148	12	96	0.125	23	86	0.2674	33	90	0.3667	42	51	0.8235
ANAPC1	ENSG00000153107	2	109897432	109898632	1.11898e-44	3.52761e-44	0.6122	203	341	0.5953	18	120	0.15	234	307	0.7622	7	61	0.1148	12	96	0.125	23	86	0.2674	33	90	0.3667	42	51	0.8235
RALB	ENSG00000144118	2	111884490	111885690	8.13294e-43	2.36557e-42	0.5091	381	1000	0.381	26	239	0.1088	380	615	0.6179	3	146	0.0205	19	122	0.1557	17	185	0.0919	26	118	0.2203	71	124	0.5726
TFCP2L1	ENSG00000115112	2	120239064	120240264	3.48577e-107	1.09814e-105	0.5541	701	1294	0.5417	46	278	0.1655	213	296	0.7196	7	109	0.0642	22	168	0.131	24	174	0.1379	14	154	0.0909	131	197	0.665
PROC	ENSG00000115718	2	121285002	121286202	7.17579e-31	1.31142e-30	0.5435	380	3568	0.1065	43	746	0.0576	327	544	0.6011	23	329	0.0699	9	386	0.0233	21	269	0.0781	18	371	0.0485	61	85	0.7176
MYO7B	ENSG00000169994	2	127417427	127418627	1.18713e-46	4.06508e-46	0.5701	386	791	0.488	44	157	0.2803	199	234	0.8504	31	105	0.2952	31	99	0.3131	27	64	0.4219	35	88	0.3977	68	72	0.9444
POLR2D	ENSG00000144231	2	127534802	127536002	3.43169e-154	4.18026e-152	0.5742	446	961	0.4641	80	245	0.3265	272	302	0.9007	23	108	0.213	20	87	0.2299	30	94	0.3191	44	165	0.2667	98	104	0.9423
POTEF	ENSG00000196604	2	127681586	127682786	2.05698e-83	2.8823e-82	0.567	247	541	0.4566	48	140	0.3429	293	322	0.9099	20	70	0.2857	24	53	0.4528	25	60	0.4167	36	90	0.4	51	66	0.7727
POTEI	ENSG00000196834	2	127857955	127859155	5.5858e-121	2.64414e-119	0.5874	125	2802	0.0446	8	663	0.0121	491	819	0.5995	3	348	0.0086	4	295	0.0136	0	225	0	0	352	0	97	155	0.6258
CFC1	ENSG00000136698	2	130129022	130130222	1.54504e-61	9.51821e-61	0.6269	435	1363	0.3191	40	269	0.1487	909	1172	0.7756	0	51	0	0	84	0	10	118	0.0847	12	190	0.0632	132	143	0.9231
POTEJ	ENSG00000222038	2	130509507	130510707	1.06854e-273	1.62704e-270	0.7985	266	1152	0.2309	67	406	0.165	317	329	0.9635	1	99	0.0101	4	95	0.0421	47	117	0.4017	52	136	0.3824	57	64	0.8906
AMER3	ENSG00000178171	2	130599375	130600575	9.54851e-48	3.40896e-47	0.7594	171	506	0.3379	14	138	0.1014	365	424	0.8608	1	89	0.0112	4	73	0.0548	13	73	0.1781	13	75	0.1733	56	62	0.9032
CCDC74A	ENSG00000163040	2	130610481	130611681	1.61953e-46	5.51062e-46	0.779	561	2225	0.2521	125	657	0.1903	1042	1075	0.9693	22	441	0.0499	39	423	0.0922	274	533	0.5141	304	687	0.4425	116	121	0.9587
ANKRD30BL	ENSG00000163046	2	130754435	130755635	3.16073e-93	6.02847e-92	0.5502	194	1176	0.165	9	209	0.0431	264	445	0.5933	0	108	0	1	112	0.0089	7	78	0.0897	4	102	0.0392	34	97	0.3505
RBM43	ENSG00000184898	2	131526675	131527875	3.50873e-88	5.75507e-87	0.5294	345	1402	0.2461	73	269	0.2714	382	477	0.8008	48	204	0.2353	59	174	0.3391	39	123	0.3171	39	145	0.269	68	79	0.8608
NMI	ENSG00000123609	2	132257769	132258969	1.27476e-40	3.38258e-40	0.5292	1613	3001	0.5375	204	485	0.4206	624	657	0.9498	113	259	0.4363	111	269	0.4126	107	285	0.3754	77	249	0.3092	110	122	0.9016
NEB	ENSG00000183091	2	151261663	151262863	4.53205e-36	1.01308e-35	0.6985	195	1202	0.1622	29	267	0.1086	477	591	0.8071	19	147	0.1293	33	182	0.1813	35	274	0.1277	17	80	0.2125	56	158	0.3544
ERMN	ENSG00000136541	2	151289857	151291057	2.06182e-40	5.43002e-40	0.8302	15	163	0.092	4	59	0.0678	405	451	0.898	4	66	0.0606	2	55	0.0364	2	57	0.0351	5	61	0.082	19	72	0.2639
CD302	ENSG00000241399	2	151734287	151735487	3.15644e-74	3.21845e-73	0.7995	68	196	0.3469	6	62	0.0968	268	299	0.8963	13	72	0.1806	6	50	0.12	12	83	0.1446	8	58	0.1379	53	65	0.8154
LY75-CD302	ENSG00000248672	2	157327513	157328713	2.04802e-149	2.2543e-147	0.7704	109	315	0.346	3	82	0.0366	255	316	0.807	11	68	0.1618	7	61	0.1148	7	78	0.0897	8	66	0.1212	61	76	0.8026
LY75	ENSG00000054219	2	159798055	159799255	7.03052e-145	6.83307e-143	0.567	149	1808	0.0824	47	378	0.1243	439	635	0.6913	13	91	0.1429	14	122	0.1148	19	244	0.0779	32	265	0.1208	57	86	0.6628
SCN7A	ENSG00000136546	2	159904510	159905710	1.16969e-45	3.84674e-45	0.8062	425	2952	0.144	91	600	0.1517	341	356	0.9579	14	95	0.1474	41	172	0.2384	30	210	0.1429	39	189	0.2063	57	69	0.8261
NOSTRIN	ENSG00000163072	2	159904556	159905756	1.92757e-46	6.53685e-46	0.8013	424	2867	0.1479	91	583	0.1561	337	352	0.9574	14	93	0.1505	41	170	0.2412	30	202	0.1485	39	183	0.2131	57	67	0.8507
SPC25	ENSG00000152253	2	166611282	166612482	2.20519e-41	6.05731e-41	0.72	158	292	0.5411	25	102	0.2451	249	258	0.9651	4	51	0.0784	14	75	0.1867	15	78	0.1923	21	72	0.2917	75	75	1
METTL5	ENSG00000138382	2	168785539	168786739	2.74949e-131	1.79424e-129	0.6219	221	475	0.4653	41	133	0.3083	400	430	0.9302	11	75	0.1467	35	150	0.2333	27	108	0.25	35	91	0.3846	98	107	0.9159
UBR3	ENSG00000144357	2	168913171	168914371	5.80056e-70	5.08579e-69	0.6236	115	359	0.3203	17	63	0.2698	243	272	0.8934	5	89	0.0562	8	59	0.1356	15	93	0.1613	18	69	0.2609	42	70	0.6
ITGA6	ENSG00000091409	2	169824731	169825931	3.30125e-75	3.47869e-74	0.572	151	2388	0.0632	25	629	0.0397	512	837	0.6117	6	339	0.0177	0	291	0	1	250	0.004	1	250	0.004	81	179	0.4525
MTX2	ENSG00000128654	2	169826458	169827658	4.70024e-67	3.60852e-66	0.5619	291	1950	0.1492	43	376	0.1144	376	556	0.6763	34	132	0.2576	34	180	0.1889	25	163	0.1534	48	290	0.1655	97	186	0.5215
PLEKHA3	ENSG00000116095	2	172426354	172427554	4.07862e-83	5.66295e-82	0.568	241	2163	0.1114	37	453	0.0817	280	431	0.6497	10	103	0.0971	15	123	0.122	9	139	0.0647	28	215	0.1302	76	123	0.6179
NCKAP1	ENSG00000061676	2	176268395	176269595	1.10353e-38	2.71822e-38	0.5523	58	1557	0.0373	23	408	0.0564	224	368	0.6087	22	223	0.0987	4	138	0.029	15	159	0.0943	9	180	0.05	24	72	0.3333
DUSP19	ENSG00000162999	2	178479457	178480657	4.45212e-60	2.5957e-59	0.5093	141	2833	0.0498	30	472	0.0636	444	775	0.5729	36	406	0.0887	33	299	0.1104	24	192	0.125	24	312	0.0769	97	192	0.5052
HECW2	ENSG00000138411	2	183038658	183039858	6.25306e-45	1.99052e-44	0.54	46	772	0.0596	18	184	0.0978	287	450	0.6378	23	117	0.1966	7	110	0.0636	13	126	0.1032	15	164	0.0915	30	89	0.3371
CCDC150	ENSG00000144395	2	183077559	183078759	3.01119e-72	2.85376e-71	0.7167	10	461	0.0217	4	141	0.0284	415	557	0.7451	6	128	0.0469	2	90	0.0222	3	77	0.039	3	80	0.0375	37	123	0.3008
PGAP1	ENSG00000197121	2	196593484	196594684	8.18464e-52	3.43004e-51	0.5058	123	1669	0.0737	32	304	0.1053	231	378	0.6111	3	173	0.0173	19	120	0.1583	23	193	0.1192	19	161	0.118	29	108	0.2685
ANKRD44	ENSG00000065413	2	196638554	196639754	5.4372e-45	1.73808e-44	0.5079	233	2380	0.0979	61	491	0.1242	414	655	0.6321	36	258	0.1395	25	338	0.074	30	359	0.0836	66	392	0.1684	147	265	0.5547
MOB4	ENSG00000115540	2	196927596	196928796	3.63201e-29	6.21969e-29	0.5697	111	732	0.1516	6	190	0.0316	380	632	0.6013	2	94	0.0213	3	117	0.0256	2	172	0.0116	4	141	0.0284	102	127	0.8031
BOLL	ENSG00000152430	2	197310973	197312173	1.50986e-114	5.94572e-113	0.5294	35	1011	0.0346	3	257	0.0117	112	207	0.5411	0	79	0	2	110	0.0182	2	151	0.0132	5	156	0.0321	27	75	0.36
CFLAR	ENSG00000003402	2	197516537	197517737	3.35211e-125	1.85605e-123	0.5653	28	409	0.0685	5	100	0.05	371	603	0.6153	4	88	0.0455	14	88	0.1591	2	86	0.0233	7	103	0.068	45	97	0.4639
CASP10	ENSG00000003400	2	197786562	197787762	8.82179e-38	2.10159e-37	0.6323	508	2184	0.2326	177	585	0.3026	488	522	0.9349	75	379	0.1979	55	339	0.1622	35	195	0.1795	11	282	0.039	100	102	0.9804
CASP8	ENSG00000064012	2	201115154	201116354	1.39707e-23	2.00497e-23	0.7475	180	1732	0.1039	38	331	0.1148	601	697	0.8623	28	309	0.0906	22	191	0.1152	29	191	0.1518	19	238	0.0798	111	137	0.8102
C2CD6	ENSG00000155754	2	201181881	201183081	1.60851e-72	1.53717e-71	0.6486	217	429	0.5058	22	98	0.2245	461	528	0.8731	5	59	0.0847	13	80	0.1625	11	50	0.22	34	55	0.6182	40	59	0.678
CRYGC	ENSG00000163254	2	201232443	201233643	3.00152e-85	4.46611e-84	0.5899	61	339	0.1799	9	81	0.1111	272	388	0.701	6	97	0.0619	1	65	0.0154	3	60	0.05	4	69	0.058	29	60	0.4833
C2orf80	ENSG00000188674	2	201618978	201620178	9.75907e-28	1.59013e-27	0.6263	428	1159	0.3693	70	283	0.2473	456	522	0.8736	26	77	0.3377	49	120	0.4083	43	135	0.3185	50	110	0.4545	131	143	0.9161
ATIC	ENSG00000138363	2	208129628	208130828	1.60641e-61	9.88961e-61	0.7613	345	609	0.5665	24	167	0.1437	657	726	0.905	24	149	0.1611	26	86	0.3023	23	92	0.25	36	123	0.2927	167	178	0.9382
XRCC5	ENSG00000079246	2	208189830	208191030	1.74549e-48	6.37362e-48	0.5235	222	348	0.6379	41	111	0.3694	350	392	0.8929	23	63	0.3651	38	100	0.38	40	79	0.5063	51	95	0.5368	68	81	0.8395
CATIP	ENSG00000158428	2	215310956	215312156	2.15165e-25	3.25941e-25	0.5042	110	1630	0.0675	25	395	0.0633	265	467	0.5675	15	229	0.0655	6	121	0.0496	16	306	0.0523	14	257	0.0545	50	130	0.3846
ZNF142	ENSG00000115568	2	216106464	216107664	3.88614e-67	2.99863e-66	0.6534	249	384	0.6484	33	114	0.2895	446	473	0.9429	40	113	0.354	34	68	0.5	36	69	0.5217	39	79	0.4937	108	111	0.973
NHEJ1	ENSG00000187736	2	218355857	218357057	7.34007e-70	6.38656e-69	0.5565	121	445	0.2719	33	135	0.2444	173	216	0.8009	12	83	0.1446	17	73	0.2329	19	72	0.2639	20	110	0.1818	58	85	0.6824
STK16	ENSG00000115661	2	218657764	218658964	1.4299e-61	8.81481e-61	0.6126	339	1009	0.336	25	264	0.0947	406	574	0.7073	7	124	0.0565	21	219	0.0959	16	153	0.1046	34	193	0.1762	100	139	0.7194
PTPRN	ENSG00000054356	2	219160665	219161865	1.29857e-46	4.43836e-46	0.5633	116	1377	0.0842	13	359	0.0362	238	397	0.5995	12	161	0.0745	15	96	0.1563	21	190	0.1105	15	159	0.0943	29	158	0.1835
AC053503.7	ENSG00000286143	2	219244455	219245655	6.02811e-42	1.68832e-41	0.5003	105	1745	0.0602	23	407	0.0565	245	440	0.5568	13	204	0.0637	24	216	0.1111	18	183	0.0984	31	289	0.1073	43	224	0.192
AGFG1	ENSG00000173744	2	219309448	219310648	6.46639e-94	1.25429e-92	0.5385	340	1115	0.3049	29	251	0.1155	293	448	0.654	4	106	0.0377	9	129	0.0698	16	147	0.1088	17	106	0.1604	66	102	0.6471
C2orf83	ENSG00000042304	2	219490867	219492067	4.043e-106	1.19537e-104	0.7367	199	732	0.2719	22	132	0.1667	159	176	0.9034	12	60	0.2	9	50	0.18	32	68	0.4706	17	70	0.2429	47	52	0.9038
DAW1	ENSG00000123977	2	227471152	227472352	6.42788e-63	4.20065e-62	0.5563	391	2265	0.1726	97	538	0.1803	593	805	0.7366	55	212	0.2594	73	233	0.3133	36	211	0.1706	59	257	0.2296	86	129	0.6667
SLC16A14	ENSG00000163053	2	227648406	227649606	2.98559e-32	5.7838e-32	0.8939	64	480	0.1333	10	175	0.0571	369	388	0.951	2	103	0.0194	0	97	0	1	87	0.0115	0	81	0	82	90	0.9111
SP110	ENSG00000135899	2	227870054	227871254	3.69402e-45	1.18959e-44	0.8053	357	593	0.602	10	130	0.0769	292	331	0.8822	8	121	0.0661	2	110	0.0182	5	71	0.0704	7	94	0.0745	57	84	0.6786
CAB39	ENSG00000135932	2	230068793	230069993	1.82355e-121	8.67708e-120	0.5057	216	699	0.309	23	191	0.1204	221	353	0.6261	12	110	0.1091	16	128	0.125	19	92	0.2065	11	113	0.0973	51	85	0.6
TEX44	ENSG00000177673	2	230225529	230226729	3.91016e-30	6.9379e-30	0.6803	230	499	0.4609	26	107	0.243	289	313	0.9233	35	93	0.3763	15	55	0.2727	27	69	0.3913	26	96	0.2708	40	51	0.7843
ALPP	ENSG00000163283	2	230711842	230713042	5.02039e-24	7.31637e-24	0.5507	341	3394	0.1005	31	785	0.0395	337	571	0.5902	10	433	0.0231	6	214	0.028	4	319	0.0125	11	418	0.0263	85	162	0.5247
ALPI	ENSG00000163295	2	231591901	231593101	1.33041e-55	6.48591e-55	0.5565	285	526	0.5418	53	141	0.3759	193	207	0.9324	45	92	0.4891	44	72	0.6111	65	87	0.7471	69	101	0.6832	86	87	0.9885
INPP5D	ENSG00000168918	2	232377724	232378924	1.19231e-37	2.82492e-37	0.6848	435	752	0.5785	15	101	0.1485	85	102	0.8333	9	62	0.1452	19	72	0.2639	10	53	0.1887	11	50	0.22	62	66	0.9394
UGT1A7	ENSG00000244122	2	232455125	232456325	8.12132e-30	1.42713e-29	0.7054	303	748	0.4051	34	175	0.1943	260	289	0.8997	6	74	0.0811	8	102	0.0784	22	115	0.1913	12	132	0.0909	91	96	0.9479
UGT1A3	ENSG00000243135	2	233058967	233060167	5.94587e-44	1.81556e-43	0.5641	839	1450	0.5786	111	325	0.3415	163	180	0.9056	32	109	0.2936	50	131	0.3817	75	180	0.4167	43	117	0.3675	129	141	0.9149
UGT1A1	ENSG00000241635	2	233680938	233682138	8.05859e-55	3.80679e-54	0.5491	247	546	0.4524	43	134	0.3209	261	300	0.87	37	113	0.3274	33	101	0.3267	13	93	0.1398	23	110	0.2091	65	70	0.9286
MROH2A	ENSG00000185038	2	233728108	233729308	2.11251e-44	6.58473e-44	0.754	195	486	0.4012	8	117	0.0684	176	214	0.8224	7	60	0.1167	14	63	0.2222	4	55	0.0727	13	79	0.1646	98	106	0.9245
ASB18	ENSG00000182177	2	233759248	233760448	2.85876e-58	1.55231e-57	0.7651	259	516	0.5019	22	129	0.1705	247	264	0.9356	3	88	0.0341	15	80	0.1875	2	50	0.04	22	114	0.193	84	87	0.9655
IQCA1	ENSG00000132321	2	233774679	233775879	7.09652e-101	1.7289e-99	0.71	350	674	0.5193	21	109	0.1927	297	329	0.9027	7	60	0.1167	17	81	0.2099	15	90	0.1667	21	65	0.3231	46	54	0.8519
COL6A3	ENSG00000163359	2	236264209	236265409	1.53464e-38	3.75682e-38	0.7553	78	557	0.14	14	127	0.1102	386	446	0.8655	8	65	0.1231	7	80	0.0875	8	66	0.1212	3	68	0.0441	82	95	0.8632
ILKAP	ENSG00000132323	2	236507335	236508535	1.14347e-68	9.43699e-68	0.5453	393	2147	0.183	170	410	0.4146	742	773	0.9599	102	268	0.3806	61	176	0.3466	78	167	0.4671	84	202	0.4158	108	110	0.9818
OR6B3	ENSG00000178586	2	237414175	237415375	6.87146e-42	1.91981e-41	0.6609	151	328	0.4604	21	95	0.2211	456	517	0.882	15	63	0.2381	5	52	0.0962	12	81	0.1481	24	93	0.2581	74	79	0.9367
COPS9	ENSG00000172428	2	238203508	238204708	7.85075e-57	4.02268e-56	0.5171	459	3163	0.1451	69	660	0.1045	230	370	0.6216	26	362	0.0718	20	203	0.0985	36	197	0.1827	31	416	0.0745	71	98	0.7245
OTOS	ENSG00000178602	2	240046827	240048027	6.53524e-74	6.56109e-73	0.7519	143	265	0.5396	11	78	0.141	425	476	0.8929	14	64	0.2188	3	94	0.0319	8	66	0.1212	24	82	0.2927	85	97	0.8763
ANKMY1	ENSG00000144504	2	240136607	240137807	1.00391e-40	2.67405e-40	0.5066	550	1590	0.3459	112	384	0.2917	463	580	0.7983	20	93	0.2151	30	119	0.2521	42	201	0.209	79	192	0.4115	63	96	0.6563
GPR35	ENSG00000178623	2	240144362	240145562	6.80295e-33	1.35142e-32	0.5992	669	1653	0.4047	123	421	0.2922	361	405	0.8914	48	192	0.25	18	116	0.1552	58	177	0.3277	42	164	0.2561	156	176	0.8864
AQP12B	ENSG00000185176	2	240564804	240566004	4.82553e-79	5.82379e-78	0.5586	731	1155	0.6329	61	241	0.2531	250	308	0.8117	35	125	0.28	46	99	0.4646	38	156	0.2436	71	184	0.3859	136	156	0.8718
AQP12A	ENSG00000184945	2	240604430	240605630	1.80158e-62	1.15261e-61	0.5485	300	926	0.324	54	237	0.2278	170	219	0.7763	13	88	0.1477	14	85	0.1647	30	141	0.2128	36	119	0.3025	63	84	0.75
AGXT	ENSG00000172482	2	240682706	240683906	2.34847e-84	3.38417e-83	0.8104	603	1376	0.4382	17	280	0.0607	169	194	0.8711	5	119	0.042	7	84	0.0833	21	103	0.2039	49	188	0.2606	81	88	0.9205
CROCC2	ENSG00000226321	2	240690845	240692045	2.73004e-59	1.54056e-58	0.7849	414	1025	0.4039	29	283	0.1025	134	151	0.8874	2	118	0.0169	2	148	0.0135	22	98	0.2245	45	171	0.2632	54	58	0.931
D2HGDH	ENSG00000180902	2	240867824	240869024	7.87625e-59	4.37697e-58	0.8138	276	923	0.299	10	203	0.0493	271	314	0.8631	10	124	0.0806	5	126	0.0397	17	136	0.125	9	91	0.0989	98	109	0.8991
GAL3ST2	ENSG00000154252	2	240905330	240906530	7.94281e-44	2.40443e-43	0.7297	286	1170	0.2444	33	265	0.1245	164	192	0.8542	2	94	0.0213	4	115	0.0348	13	131	0.0992	14	141	0.0993	117	139	0.8417
PDCD1	ENSG00000188389	2	241733602	241734802	1.04788e-45	3.45488e-45	0.5065	502	3706	0.1355	102	710	0.1437	210	323	0.6502	39	214	0.1822	41	225	0.1822	21	254	0.0827	34	200	0.17	99	107	0.9252
RTP5	ENSG00000188011	2	241775825	241777025	1.87252e-102	4.93008e-101	0.5641	697	1699	0.4102	64	250	0.256	269	328	0.8201	15	92	0.163	33	148	0.223	27	105	0.2571	33	150	0.22	91	103	0.8835
SUMF1	ENSG00000144455	2	241858694	241859894	4.12072e-70	3.63387e-69	0.6359	251	1264	0.1986	28	215	0.1302	190	248	0.7661	5	55	0.0909	5	68	0.0735	16	61	0.2623	22	99	0.2222	47	53	0.8868
IL17RE	ENSG00000163701	2	241868600	241869800	2.47767e-23	3.52805e-23	0.7768	306	1465	0.2089	20	288	0.0694	341	403	0.8462	1	168	0.006	3	151	0.0199	24	214	0.1121	26	172	0.1512	89	97	0.9175
VGLL4	ENSG00000144560	3	4302304	4303504	5.16327e-110	1.77337e-108	0.5866	150	1354	0.1108	23	376	0.0612	241	372	0.6478	13	87	0.1494	7	192	0.0365	28	208	0.1346	19	197	0.0964	47	137	0.3431
PPARG	ENSG00000132170	3	9901612	9902812	3.71537e-47	1.29903e-46	0.5117	281	579	0.4853	56	148	0.3784	162	182	0.8901	18	51	0.3529	48	89	0.5393	30	64	0.4688	43	96	0.4479	77	81	0.9506
ZNF385D	ENSG00000151789	3	11771150	11772350	1.46885e-49	5.64316e-49	0.8656	258	746	0.3458	17	219	0.0776	349	370	0.9432	1	80	0.0125	7	68	0.1029	2	133	0.015	11	117	0.094	80	86	0.9302
RARB	ENSG00000077092	3	12286368	12287568	9.09441e-23	1.27375e-22	0.6253	258	864	0.2986	27	161	0.1677	410	517	0.793	6	158	0.038	7	145	0.0483	17	204	0.0833	11	156	0.0705	95	155	0.6129
NGLY1	ENSG00000151092	3	22373121	22374321	3.49294e-98	7.80233e-97	0.6636	145	330	0.4394	30	132	0.2273	441	495	0.8909	10	85	0.1176	8	65	0.1231	16	81	0.1975	14	76	0.1842	46	52	0.8846
OSBPL10	ENSG00000144645	3	25173332	25174532	1.35468e-41	3.74928e-41	0.6048	171	381	0.4488	7	80	0.0875	171	247	0.6923	0	87	0	2	55	0.0364	5	74	0.0676	8	53	0.1509	42	54	0.7778
DLEC1	ENSG00000008226	3	25789839	25791039	1.06519e-40	2.8339e-40	0.5739	26	2017	0.0129	5	369	0.0136	490	834	0.5875	3	246	0.0122	4	191	0.0209	0	208	0	3	229	0.0131	4	207	0.0193
MOBP	ENSG00000168314	3	32077380	32078580	2.92509e-43	8.63724e-43	0.6637	23	345	0.0667	27	129	0.2093	275	315	0.873	2	66	0.0303	15	67	0.2239	4	68	0.0588	22	72	0.3056	50	60	0.8333
ZNF619	ENSG00000177873	3	38038205	38039405	9.45072e-89	1.58135e-87	0.5215	78	916	0.0852	13	208	0.0625	233	399	0.584	10	157	0.0637	9	98	0.0918	13	184	0.0707	7	107	0.0654	40	123	0.3252
ZNF620	ENSG00000177842	3	39466198	39467398	2.62994e-91	4.7112e-90	0.8079	116	228	0.5088	8	67	0.1194	357	385	0.9273	6	66	0.0909	5	66	0.0758	8	62	0.129	4	72	0.0556	66	75	0.88
CCK	ENSG00000187094	3	40476113	40477313	9.13447e-83	1.24742e-81	0.6269	297	1451	0.2047	66	426	0.1549	412	527	0.7818	24	246	0.0976	42	169	0.2485	22	199	0.1106	25	216	0.1157	88	207	0.4251
VIPR1	ENSG00000114812	3	40476131	40477331	2.9785e-34	6.21552e-34	0.6323	270	1478	0.1827	62	434	0.1429	407	525	0.7752	23	254	0.0906	40	175	0.2286	22	199	0.1106	23	217	0.106	85	212	0.4009
AC092042.3	ENSG00000273291	3	42266007	42267207	8.2003e-62	5.09993e-61	0.8366	212	814	0.2604	14	154	0.0909	358	386	0.9275	9	136	0.0662	0	74	0	8	113	0.0708	14	78	0.1795	47	54	0.8704
KRBOX1	ENSG00000240747	3	42488299	42489499	8.2003e-62	5.09993e-61	0.592	205	386	0.5311	37	112	0.3304	297	322	0.9224	36	65	0.5538	41	72	0.5694	43	66	0.6515	38	81	0.4691	62	65	0.9538
ZNF660	ENSG00000144792	3	42808446	42809646	1.28601e-80	1.64552e-79	0.8275	93	450	0.2067	12	106	0.1132	317	337	0.9407	6	55	0.1091	14	89	0.1573	11	89	0.1236	15	90	0.1667	71	72	0.9861
FYCO1	ENSG00000163820	3	42808483	42809683	8.27057e-38	1.9713e-37	0.8275	93	450	0.2067	12	106	0.1132	317	337	0.9407	6	55	0.1091	14	89	0.1573	11	89	0.1236	15	90	0.1667	71	72	0.9861
FAM240A	ENSG00000283473	3	44577223	44578423	2.77792e-55	1.33574e-54	0.666	589	873	0.6747	77	274	0.281	393	415	0.947	22	127	0.1732	25	150	0.1667	31	162	0.1914	29	136	0.2132	114	122	0.9344
PRSS45P	ENSG00000188086	3	45939933	45941133	1.02629e-66	7.75532e-66	0.8422	41	398	0.103	3	70	0.0429	154	174	0.8851	1	56	0.0179	1	66	0.0152	0	66	0	0	69	0	63	65	0.9692
PRSS50	ENSG00000206549	3	46611435	46612635	4.0219e-74	4.08267e-73	0.7804	167	370	0.4514	16	111	0.1441	306	331	0.9245	26	95	0.2737	15	94	0.1596	8	61	0.1311	14	74	0.1892	92	100	0.92
NBEAL2	ENSG00000160796	3	46717669	46718869	8.97804e-14	1.00212e-13	0.725	510	2241	0.2276	50	246	0.2033	233	251	0.9283	15	150	0.1	30	100	0.3	21	89	0.236	88	192	0.4583	57	60	0.95
CAMP	ENSG00000164047	3	46750545	46751745	4.64775e-34	9.62417e-34	0.6392	1224	2365	0.5175	101	353	0.2861	322	348	0.9253	31	173	0.1792	41	159	0.2579	39	124	0.3145	96	211	0.455	57	66	0.8636
NDUFAF3	ENSG00000178057	3	48222347	48223547	3.15772e-112	1.15859e-110	0.6027	298	587	0.5077	41	136	0.3015	217	240	0.9042	29	57	0.5088	25	57	0.4386	31	53	0.5849	56	101	0.5545	59	61	0.9672
DAG1	ENSG00000173402	3	49019459	49020659	2.94545e-78	3.42797e-77	0.7238	561	1578	0.3555	14	324	0.0432	451	588	0.767	4	218	0.0183	7	222	0.0315	6	149	0.0403	16	191	0.0838	83	164	0.5061
UBA7	ENSG00000182179	3	49467703	49468903	3.52718e-58	1.90789e-57	0.7231	363	858	0.4231	40	208	0.1923	411	449	0.9154	9	81	0.1111	28	131	0.2137	34	176	0.1932	66	359	0.1838	188	218	0.8624
GNAT1	ENSG00000114349	3	49813753	49814953	3.82235e-39	9.53085e-39	0.7029	234	429	0.5455	36	139	0.259	328	341	0.9619	38	127	0.2992	27	94	0.2872	27	74	0.3649	27	76	0.3553	80	86	0.9302
CACNA2D2	ENSG00000007402	3	50190612	50191812	1.78514e-50	7.08782e-50	0.7199	287	796	0.3606	32	168	0.1905	122	134	0.9104	5	74	0.0676	11	106	0.1038	18	101	0.1782	18	114	0.1579	53	56	0.9464
IQCF6	ENSG00000214686	3	50504044	50505244	3.83161e-73	3.73592e-72	0.6816	236	692	0.341	2	222	0.009	96	139	0.6906	1	61	0.0164	1	58	0.0172	2	61	0.0328	8	87	0.092	33	56	0.5893
SPCS1	ENSG00000114902	3	51779058	51780258	1.403e-47	4.9836e-47	0.7222	464	788	0.5888	34	165	0.2061	492	530	0.9283	23	98	0.2347	28	114	0.2456	21	114	0.1842	38	149	0.255	72	75	0.96
ITIH1	ENSG00000055957	3	52703955	52705155	3.86214e-43	1.13674e-42	0.5244	443	1216	0.3643	11	250	0.044	212	373	0.5684	2	114	0.0175	2	132	0.0152	11	150	0.0733	5	130	0.0385	106	171	0.6199
ITIH3	ENSG00000162267	3	52776595	52777795	1.25258e-29	2.18723e-29	0.5635	333	660	0.5045	70	180	0.3889	280	294	0.9524	33	102	0.3235	25	74	0.3378	48	109	0.4404	58	115	0.5043	121	127	0.9528
ITIH4	ENSG00000055955	3	52793768	52794968	3.58239e-34	7.44512e-34	0.6525	306	732	0.418	28	145	0.1931	115	136	0.8456	12	56	0.2143	10	50	0.2	23	77	0.2987	30	100	0.3	56	65	0.8615
TASOR	ENSG00000163946	3	52830539	52831739	6.41997e-109	2.09474e-107	0.5265	496	944	0.5254	73	224	0.3259	231	271	0.8524	19	85	0.2235	20	90	0.2222	50	117	0.4274	43	158	0.2722	107	120	0.8917
DENND6A	ENSG00000174839	3	56683037	56684237	6.01131e-145	5.9053e-143	0.5585	296	2945	0.1005	52	629	0.0827	461	719	0.6412	43	387	0.1111	20	177	0.113	50	228	0.2193	55	228	0.2412	43	63	0.6825
SLMAP	ENSG00000163681	3	57692877	57694077	5.52608e-73	5.37088e-72	0.6028	146	2643	0.0552	2	550	0.0036	476	785	0.6064	1	406	0.0025	2	402	0.005	2	453	0.0044	0	470	0	169	229	0.738
FRG2C	ENSG00000172969	3	57754450	57755650	8.32153e-35	1.77216e-34	0.7508	228	635	0.3591	26	136	0.1912	552	586	0.942	8	134	0.0597	22	110	0.2	10	127	0.0787	20	141	0.1418	90	102	0.8824
ZNF717	ENSG00000227124	3	75663330	75664530	4.62754e-83	6.39595e-82	0.621	175	458	0.3821	24	110	0.2182	360	429	0.8392	10	75	0.1333	14	73	0.1918	37	69	0.5362	21	87	0.2414	60	67	0.8955
MTRNR2L12	ENSG00000269028	3	75785383	75786583	1.71865e-62	1.10186e-61	0.6415	420	1398	0.3004	67	323	0.2074	483	569	0.8489	46	178	0.2584	42	181	0.232	30	74	0.4054	81	175	0.4629	84	89	0.9438
RIOX2	ENSG00000170854	3	96618036	96619236	5.06931e-79	6.10187e-78	0.6876	221	484	0.4566	35	129	0.2713	513	535	0.9589	43	151	0.2848	51	247	0.2065	34	113	0.3009	31	139	0.223	122	311	0.3923
CBLB	ENSG00000114423	3	97972257	97973457	1.21776e-21	1.64675e-21	0.5207	288	2178	0.1322	32	519	0.0617	297	510	0.5824	6	287	0.0209	14	206	0.068	3	161	0.0186	3	277	0.0108	78	91	0.8571
MORC1	ENSG00000114487	3	105869352	105870552	1.81043e-146	1.8176e-144	0.5137	27	510	0.0529	5	95	0.0526	188	332	0.5663	6	82	0.0732	8	97	0.0825	11	69	0.1594	10	95	0.1053	15	71	0.2113
DPPA2	ENSG00000163530	3	109117942	109119142	1.31974e-108	4.2908e-107	0.7967	527	1835	0.2872	66	451	0.1463	629	667	0.943	18	98	0.1837	22	152	0.1447	62	167	0.3713	53	244	0.2172	54	55	0.9818
TMPRSS7	ENSG00000176040	3	109316317	109317517	1.41381e-44	4.43565e-44	0.7572	205	1171	0.1751	40	283	0.1413	487	542	0.8985	12	170	0.0706	13	172	0.0756	19	143	0.1329	26	169	0.1538	172	201	0.8557
ZNF80	ENSG00000174255	3	112033843	112035043	1.4329e-54	6.70646e-54	0.7005	141	271	0.5203	25	97	0.2577	298	311	0.9582	17	55	0.3091	15	50	0.3	23	75	0.3067	10	77	0.1299	60	64	0.9375
UPK1B	ENSG00000114638	3	114237378	114238578	8.83906e-36	1.96004e-35	0.551	1064	1498	0.7103	119	300	0.3967	308	325	0.9477	37	134	0.2761	42	147	0.2857	35	131	0.2672	30	125	0.24	57	63	0.9048
GPR156	ENSG00000175697	3	119172517	119173717	1.87806e-92	3.45231e-91	0.6445	107	569	0.188	17	125	0.136	224	287	0.7805	17	80	0.2125	18	57	0.3158	17	66	0.2576	23	86	0.2674	21	60	0.35
SLC15A2	ENSG00000163406	3	120284894	120286094	1.05892e-24	1.57178e-24	0.5355	124	2813	0.0441	41	632	0.0649	314	523	0.6004	10	175	0.0571	21	260	0.0808	20	228	0.0877	33	349	0.0946	38	61	0.623
ILDR1	ENSG00000145103	3	121893401	121894601	1.14742e-68	9.46103e-68	0.5596	216	383	0.564	24	116	0.2069	197	257	0.7665	13	82	0.1585	12	94	0.1277	6	86	0.0698	22	103	0.2136	56	68	0.8235
PARP15	ENSG00000173200	3	122022047	122023247	4.14448e-50	1.62297e-49	0.6342	141	1766	0.0798	28	257	0.1089	405	545	0.7431	20	158	0.1266	21	199	0.1055	17	168	0.1012	6	162	0.037	55	123	0.4472
CFAP100	ENSG00000163885	3	122576628	122577828	6.41111e-61	3.87637e-60	0.6232	216	1077	0.2006	48	218	0.2202	280	332	0.8434	32	179	0.1788	18	88	0.2045	33	105	0.3143	49	201	0.2438	46	74	0.6216
UROC1	ENSG00000159650	3	126393909	126395109	4.3247e-45	1.38828e-44	0.5061	1155	2699	0.4279	178	547	0.3254	375	451	0.8315	60	151	0.3974	34	132	0.2576	71	226	0.3142	41	161	0.2547	66	107	0.6168
TXNRD3	ENSG00000197763	3	126517573	126518773	5.44721e-74	5.49897e-73	0.7141	347	1040	0.3337	37	230	0.1609	126	144	0.875	4	66	0.0606	11	95	0.1158	12	86	0.1395	11	106	0.1038	88	108	0.8148
C3orf56	ENSG00000214324	3	126654924	126656124	7.62828e-90	1.31743e-88	0.5049	132	2513	0.0525	31	581	0.0534	225	403	0.5583	8	237	0.0338	11	185	0.0595	12	275	0.0436	40	402	0.0995	78	103	0.7573
PRR20G	ENSG00000239620	3	127192131	127193331	1.44436e-81	1.90689e-80	0.6387	753	1680	0.4482	106	357	0.2969	450	481	0.9356	24	128	0.1875	25	133	0.188	48	172	0.2791	30	147	0.2041	101	104	0.9712
EEFSEC	ENSG00000132394	3	127287846	127289046	3.90378e-89	6.5924e-88	0.6318	768	1616	0.4752	75	334	0.2246	471	550	0.8564	19	130	0.1462	14	86	0.1628	22	135	0.163	26	155	0.1677	130	155	0.8387
GP9	ENSG00000169704	3	128153714	128154914	1.87324e-55	9.079e-55	0.5094	279	2285	0.1221	6	421	0.0143	408	779	0.5237	8	298	0.0268	0	139	0	2	170	0.0118	9	273	0.033	90	183	0.4918
ALG1L2	ENSG00000251287	3	129059767	129060967	9.77641e-38	2.32597e-37	0.6692	510	863	0.591	44	178	0.2472	307	335	0.9164	29	103	0.2816	19	80	0.2375	42	105	0.4	42	134	0.3134	73	75	0.9733
CPNE4	ENSG00000196353	3	130080831	130082031	2.07832e-41	5.71914e-41	0.5826	324	581	0.5577	44	160	0.275	289	337	0.8576	17	71	0.2394	32	68	0.4706	11	56	0.1964	23	62	0.371	69	74	0.9324
TF	ENSG00000091513	3	132285210	132286410	5.60186e-70	4.91629e-69	0.6639	172	701	0.2454	9	139	0.0647	196	269	0.7286	1	127	0.0079	1	66	0.0152	2	73	0.0274	12	93	0.129	69	83	0.8313
RYK	ENSG00000163785	3	133745040	133746240	2.80073e-163	3.99804e-161	0.6718	421	913	0.4611	63	269	0.2342	318	351	0.906	48	162	0.2963	24	138	0.1739	34	188	0.1809	30	117	0.2564	104	116	0.8966
CLDN18	ENSG00000066405	3	134250544	134251744	1.79233e-45	5.85231e-45	0.5971	320	3645	0.0878	25	699	0.0358	650	1027	0.6329	6	245	0.0245	28	362	0.0773	14	276	0.0507	8	562	0.0142	58	131	0.4427
ESYT3	ENSG00000158220	3	137997735	137998935	7.67132e-70	6.65577e-69	0.6004	345	534	0.6461	54	178	0.3034	310	343	0.9038	45	127	0.3543	28	87	0.3218	49	117	0.4188	54	124	0.4355	86	91	0.9451
GK5	ENSG00000175066	3	138433586	138434786	1.65241e-104	4.71764e-103	0.5212	625	2884	0.2167	136	605	0.2248	373	500	0.746	51	258	0.1977	75	272	0.2757	51	366	0.1393	40	346	0.1156	129	173	0.7457
PCOLCE2	ENSG00000163710	3	142225392	142226592	4.13818e-110	1.43751e-108	0.5735	104	2783	0.0374	19	540	0.0352	336	552	0.6087	8	388	0.0206	4	388	0.0103	6	476	0.0126	5	413	0.0121	86	148	0.5811
AGTR1	ENSG00000144891	3	142889006	142890206	2.93536e-45	9.503e-45	0.6089	82	2082	0.0394	19	440	0.0432	493	756	0.6521	5	168	0.0298	8	219	0.0365	4	238	0.0168	13	268	0.0485	66	127	0.5197
PFN2	ENSG00000070087	3	148696784	148697984	3.70664e-101	9.17719e-100	0.5125	88	1203	0.0732	4	203	0.0197	248	466	0.5322	3	106	0.0283	2	80	0.025	4	119	0.0336	6	108	0.0556	39	138	0.2826
GPR149	ENSG00000174948	3	150050588	150051788	8.06684e-22	1.09736e-21	0.735	136	862	0.1578	37	224	0.1652	740	822	0.9002	20	96	0.2083	14	92	0.1522	17	159	0.1069	89	197	0.4518	52	60	0.8667
PQLC2L	ENSG00000174899	3	154429990	154431190	3.95764e-153	4.63551e-151	0.6557	33	240	0.1375	5	56	0.0893	301	404	0.745	9	78	0.1154	10	90	0.1111	6	54	0.1111	8	59	0.1356	48	62	0.7742
MFSD1	ENSG00000118855	3	157542246	157543446	1.1415e-95	2.38099e-94	0.8601	213	2142	0.0994	47	460	0.1022	332	345	0.9623	31	203	0.1527	23	257	0.0895	16	326	0.0491	22	333	0.0661	106	228	0.4649
NMD3	ENSG00000169251	3	158731198	158732398	1.22165e-157	1.57197e-155	0.5692	392	3105	0.1262	55	693	0.0794	288	444	0.6486	21	379	0.0554	22	408	0.0539	51	359	0.1421	52	547	0.0951	89	114	0.7807
B3GALNT1	ENSG00000169255	3	161103696	161104896	1.62067e-130	1.04271e-128	0.7082	343	1737	0.1975	93	386	0.2409	597	629	0.9491	43	223	0.1928	27	229	0.1179	60	233	0.2575	40	265	0.1509	130	218	0.5963
GPR160	ENSG00000173890	3	161105211	161106411	8.57254e-69	7.11342e-68	0.8863	78	1465	0.0532	36	411	0.0876	336	345	0.9739	12	201	0.0597	24	166	0.1446	13	156	0.0833	16	234	0.0684	41	86	0.4767
CLDN11	ENSG00000013297	3	170036995	170038195	1.64607e-101	4.13147e-100	0.5434	242	2080	0.1163	42	408	0.1029	338	523	0.6463	22	170	0.1294	35	149	0.2349	27	140	0.1929	68	232	0.2931	136	203	0.67
AC026316.4	ENSG00000285218	3	170417865	170419065	1.64607e-101	4.13147e-100	0.6407	276	3183	0.0867	82	538	0.1524	391	493	0.7931	16	172	0.093	30	214	0.1402	49	301	0.1628	56	236	0.2373	104	268	0.3881
PLD1	ENSG00000075651	3	170417868	170419068	3.00974e-38	7.29171e-38	0.6407	276	3183	0.0867	82	538	0.1524	391	493	0.7931	16	172	0.093	30	214	0.1402	49	301	0.1628	56	236	0.2373	104	268	0.3881
SPATA16	ENSG00000144962	3	171810750	171811950	6.07804e-87	9.53155e-86	0.5746	49	418	0.1172	0	127	0	208	362	0.5746	0	72	0	1	81	0.0123	0	66	0	0	71	0	36	73	0.4932
MFN1	ENSG00000171109	3	173141035	173142235	3.71293e-76	4.01912e-75	0.7237	84	554	0.1516	43	186	0.2312	550	576	0.9549	28	104	0.2692	16	152	0.1053	27	138	0.1957	23	56	0.4107	61	63	0.9683
MCCC1	ENSG00000078070	3	179346709	179347909	2.74558e-103	7.48766e-102	0.5071	71	1845	0.0385	10	419	0.0239	283	533	0.531	0	148	0	0	133	0	1	214	0.0047	0	176	0	133	227	0.5859
MCF2L2	ENSG00000053524	3	183115875	183117075	2.87889e-58	1.56185e-57	0.7707	77	1182	0.0651	9	360	0.025	222	279	0.7957	6	142	0.0423	2	85	0.0235	35	150	0.2333	95	217	0.4378	63	176	0.358
YEATS2	ENSG00000163872	3	183252253	183253453	2.90928e-65	2.07164e-64	0.6195	85	908	0.0936	22	216	0.1019	391	542	0.7214	19	161	0.118	15	119	0.1261	14	125	0.112	13	94	0.1383	48	101	0.4752
HTR3C	ENSG00000178084	3	183696797	183697997	1.11842e-35	2.46748e-35	0.6163	260	2492	0.1043	52	389	0.1337	237	316	0.75	42	203	0.2069	32	179	0.1788	41	220	0.1864	48	114	0.4211	45	58	0.7759
DVL3	ENSG00000161202	3	184052047	184053247	4.25306e-73	4.14242e-72	0.579	264	554	0.4765	39	127	0.3071	358	404	0.8861	41	104	0.3942	19	57	0.3333	24	97	0.2474	28	71	0.3944	106	115	0.9217
ECE2	ENSG00000145194	3	184154377	184155577	6.11445e-74	6.14539e-73	0.5563	236	3599	0.0656	26	656	0.0396	146	245	0.5959	4	195	0.0205	7	250	0.028	11	368	0.0299	2	304	0.0066	144	197	0.731
EHHADH	ENSG00000113790	3	184275011	184276211	4.91519e-39	1.21992e-38	0.6951	678	1704	0.3979	48	270	0.1778	316	362	0.8729	7	83	0.0843	22	121	0.1818	69	176	0.392	67	186	0.3602	134	161	0.8323
LIPH	ENSG00000163898	3	185281790	185282990	9.90039e-46	3.2677e-45	0.537	156	1082	0.1442	24	189	0.127	336	506	0.664	35	177	0.1977	13	132	0.0985	36	229	0.1572	8	188	0.0426	81	167	0.485
RFC4	ENSG00000163918	3	185552388	185553588	4.94354e-34	1.0232e-33	0.63	221	421	0.5249	30	152	0.1974	393	475	0.8274	21	105	0.2	20	97	0.2062	11	119	0.0924	3	80	0.0375	80	110	0.7273
RTP1	ENSG00000175077	3	186806858	186808058	3.48197e-68	2.82265e-67	0.5453	186	528	0.3523	12	150	0.08	262	419	0.6253	13	84	0.1548	9	81	0.1111	21	142	0.1479	20	112	0.1786	46	69	0.6667
RTP4	ENSG00000136514	3	187196486	187197686	8.84371e-51	3.55304e-50	0.8435	246	596	0.4128	10	132	0.0758	262	285	0.9193	13	99	0.1313	9	87	0.1034	12	82	0.1463	22	88	0.25	95	97	0.9794
RTP2	ENSG00000198471	3	187367385	187368585	7.97642e-42	2.22376e-41	0.5485	960	1330	0.7218	128	346	0.3699	270	294	0.9184	29	95	0.3053	26	108	0.2407	70	176	0.3977	52	105	0.4952	52	57	0.9123
GP5	ENSG00000178732	3	187702357	187703557	9.55605e-100	2.28545e-98	0.7407	135	361	0.374	12	104	0.1154	226	264	0.8561	11	79	0.1392	20	97	0.2062	8	50	0.16	10	64	0.1563	69	81	0.8519
BDH1	ENSG00000161267	3	194398154	194399354	1.61013e-19	2.0588e-19	0.6608	258	1157	0.223	80	272	0.2941	635	665	0.9549	41	144	0.2847	67	236	0.2839	62	164	0.378	49	184	0.2663	69	72	0.9583
ZNF718	ENSG00000250312	3	197573123	197574323	1.05469e-89	1.81121e-88	0.5335	134	253	0.5296	21	85	0.2471	249	319	0.7806	18	54	0.3333	24	53	0.4528	21	55	0.3818	30	66	0.4545	49	58	0.8448
ZNF732	ENSG00000186777	4	123501	124701	1.00395e-90	1.76387e-89	0.7013	110	1095	0.1005	18	279	0.0645	399	521	0.7658	10	182	0.0549	26	225	0.1156	20	142	0.1408	18	184	0.0978	63	160	0.3938
PDE6B	ENSG00000133256	4	305121	306321	2.25097e-37	5.28389e-37	0.6296	62	1613	0.0384	85	461	0.1844	407	500	0.814	7	106	0.066	23	177	0.1299	17	225	0.0756	16	200	0.08	76	96	0.7917
IDUA	ENSG00000127415	4	624584	625784	1.46317e-57	7.73581e-57	0.5613	633	1598	0.3961	63	325	0.1938	148	196	0.7551	30	237	0.1266	26	83	0.3133	24	109	0.2202	49	159	0.3082	89	100	0.89
RNF212	ENSG00000178222	4	993240	994440	1.19631e-69	1.02624e-68	0.5006	1475	2014	0.7324	182	485	0.3753	374	427	0.8759	54	184	0.2935	92	215	0.4279	53	205	0.2585	69	195	0.3538	146	155	0.9419
TNIP2	ENSG00000168884	4	1113364	1114564	5.38237e-70	4.72821e-69	0.5482	951	3258	0.2919	208	767	0.2712	295	360	0.8194	42	282	0.1489	64	247	0.2591	92	322	0.2857	53	202	0.2624	101	129	0.7829
HGFAC	ENSG00000109758	4	2756176	2757376	3.49294e-41	9.48337e-41	0.5164	428	2794	0.1532	50	502	0.0996	308	500	0.616	19	290	0.0655	41	214	0.1916	19	243	0.0782	50	459	0.1089	72	115	0.6261
CYTL1	ENSG00000170891	4	3440887	3442087	4.01251e-48	1.45469e-47	0.6456	495	1277	0.3876	48	242	0.1983	146	173	0.8439	24	84	0.2857	26	123	0.2114	21	86	0.2442	23	96	0.2396	81	86	0.9419
AC092442.1	ENSG00000284684	4	5019258	5020458	2.00556e-98	4.51301e-97	0.5086	545	1836	0.2968	36	371	0.097	195	322	0.6056	1	136	0.0074	7	139	0.0504	7	137	0.0511	15	157	0.0955	129	170	0.7588
AC093323.1	ENSG00000170846	4	6069962	6071162	7.25596e-53	3.17331e-52	0.7816	711	1224	0.5809	43	248	0.1734	361	378	0.955	8	62	0.129	26	153	0.1699	14	125	0.112	38	186	0.2043	96	103	0.932
S100P	ENSG00000163993	4	6662396	6663596	1.53832e-99	3.65993e-98	0.6817	500	671	0.7452	41	150	0.2733	276	289	0.955	24	91	0.2637	26	99	0.2626	48	126	0.381	35	95	0.3684	72	76	0.9474
PSAPL1	ENSG00000178597	4	6692878	6694078	1.14192e-42	3.30564e-42	0.8371	152	1035	0.1469	11	247	0.0445	268	304	0.8816	2	103	0.0194	4	118	0.0339	0	82	0	1	115	0.0087	98	107	0.9159
SH3TC1	ENSG00000125089	4	7434730	7435930	6.89826e-44	2.09586e-43	0.6041	185	802	0.2307	25	220	0.1136	178	248	0.7177	5	91	0.0549	11	100	0.11	9	101	0.0891	7	122	0.0574	72	95	0.7579
HTRA3	ENSG00000170801	4	8181072	8182272	2.51365e-64	1.71378e-63	0.7964	149	611	0.2439	16	128	0.125	129	140	0.9214	11	69	0.1594	15	55	0.2727	12	81	0.1481	16	86	0.186	65	74	0.8784
USP17L10	ENSG00000231396	4	8268754	8269954	8.89596e-20	1.14502e-19	0.5239	884	3843	0.23	136	661	0.2057	286	392	0.7296	33	320	0.1031	38	203	0.1872	33	198	0.1667	84	405	0.2074	69	101	0.6832
USP17L11	ENSG00000233136	4	9209657	9210857	1.66484e-71	1.52864e-70	0.5579	91	317	0.2871	0	65	0	130	233	0.5579	1	105	0.0095	0	90	0	4	157	0.0255	16	244	0.0656	93	130	0.7154
USP17L12	ENSG00000227551	4	9214405	9215605	3.45667e-59	1.9422e-58	0.5946	310	992	0.3125	31	262	0.1183	735	1031	0.7129	23	371	0.062	43	420	0.1024	135	633	0.2133	162	740	0.2189	462	590	0.7831
USP17L13	ENSG00000232399	4	9219152	9220352	1.04593e-42	3.03159e-42	0.672	215	576	0.3733	17	165	0.103	520	671	0.775	27	399	0.0677	21	192	0.1094	94	397	0.2368	133	470	0.283	363	424	0.8561
USP17L15	ENSG00000223569	4	9223896	9225096	5.31446e-49	1.98824e-48	0.6323	212	484	0.438	25	150	0.1667	314	393	0.799	38	279	0.1362	48	186	0.2581	115	483	0.2381	147	535	0.2748	386	446	0.8655
USP17L17	ENSG00000249104	4	9233385	9234585	7.40592e-142	6.15096e-140	0.6571	228	703	0.3243	18	127	0.1417	790	989	0.7988	21	354	0.0593	15	196	0.0765	96	498	0.1928	88	512	0.1719	350	422	0.8294
USP17L18	ENSG00000250844	4	9242879	9244079	3.89016e-101	9.60554e-100	0.677	495	1353	0.3659	36	391	0.0921	1269	1650	0.7691	31	854	0.0363	39	357	0.1092	116	1018	0.1139	194	1126	0.1723	776	957	0.8109
USP17L19	ENSG00000248920	4	9247630	9248830	3.58726e-33	7.19499e-33	0.6081	323	981	0.3293	18	333	0.0541	939	1418	0.6622	17	517	0.0329	29	469	0.0618	60	686	0.0875	68	753	0.0903	386	510	0.7569
USP17L20	ENSG00000250745	4	9252378	9253578	5.87364e-32	1.1238e-31	0.6543	96	271	0.3542	9	92	0.0978	355	472	0.7521	2	139	0.0144	7	67	0.1045	21	160	0.1313	26	171	0.152	113	139	0.8129
USP17L22	ENSG00000248933	4	9257124	9258324	1.09946e-47	3.9191e-47	0.6239	179	509	0.3517	5	97	0.0515	283	419	0.6754	3	148	0.0203	1	59	0.0169	23	262	0.0878	50	347	0.1441	192	247	0.7773
USP17L23	ENSG00000250913	4	9266619	9267819	9.06894e-50	3.51374e-49	0.6068	160	494	0.3239	19	151	0.1258	770	1051	0.7326	10	264	0.0379	9	172	0.0523	45	365	0.1233	65	445	0.1461	340	421	0.8076
USP17L24	ENSG00000232264	4	9271364	9272564	1.5475e-21	2.08555e-21	0.6102	270	905	0.2983	10	147	0.068	940	1386	0.6782	11	478	0.023	14	346	0.0405	87	775	0.1123	132	883	0.1495	592	784	0.7551
USP17L27	ENSG00000235780	4	9324165	9325365	4.00904e-51	1.6293e-50	0.5488	60	223	0.2691	14	84	0.1667	342	478	0.7155	12	265	0.0453	7	113	0.0619	54	338	0.1598	78	362	0.2155	212	272	0.7794
USP17L28	ENSG00000231051	4	9343148	9344348	2.56018e-32	4.97339e-32	0.6177	227	681	0.3333	11	160	0.0688	541	788	0.6865	10	330	0.0303	12	304	0.0395	52	583	0.0892	61	643	0.0949	468	613	0.7635
USP17L30	ENSG00000228856	4	9347893	9349093	3.81916e-77	4.29174e-76	0.5662	148	488	0.3033	17	115	0.1478	664	930	0.714	46	376	0.1223	52	209	0.2488	128	505	0.2535	153	508	0.3012	299	391	0.7647
DRD5	ENSG00000169676	4	9362129	9363329	2.89179e-17	3.48816e-17	0.6704	369	1083	0.3407	13	206	0.0631	754	1028	0.7335	54	471	0.1146	33	267	0.1236	114	763	0.1494	159	833	0.1909	459	574	0.7997
BST1	ENSG00000109743	4	15702065	15703265	7.03556e-181	1.39732e-178	0.7745	219	1852	0.1183	74	433	0.1709	762	806	0.9454	26	237	0.1097	36	173	0.2081	42	194	0.2165	43	246	0.1748	118	122	0.9672
LAP3	ENSG00000002549	4	17576192	17577392	1.83848e-98	4.14725e-97	0.5291	153	2906	0.0526	19	562	0.0338	340	604	0.5629	12	230	0.0522	11	262	0.042	17	202	0.0842	7	247	0.0283	87	190	0.4579
DHX15	ENSG00000109606	4	24584354	24585554	9.59438e-116	3.93069e-114	0.612	163	2438	0.0669	51	567	0.0899	471	671	0.7019	17	238	0.0714	15	353	0.0425	7	251	0.0279	10	373	0.0268	144	248	0.5806
CCKAR	ENSG00000163394	4	26490262	26491462	3.93867e-50	1.5437e-49	0.6432	225	689	0.3266	51	220	0.2318	238	272	0.875	20	87	0.2299	21	98	0.2143	14	76	0.1842	28	95	0.2947	92	102	0.902
PTTG2	ENSG00000250254	4	37959398	37960598	2.26365e-36	5.12407e-36	0.585	224	367	0.6104	35	117	0.2991	450	509	0.8841	43	128	0.3359	42	84	0.5	36	96	0.375	34	85	0.4	67	76	0.8816
FAM114A1	ENSG00000197712	4	38866677	38867877	3.1383e-45	1.01456e-44	0.5534	136	1559	0.0872	25	218	0.1147	318	476	0.6681	30	91	0.3297	51	104	0.4904	46	143	0.3217	23	108	0.213	11	68	0.1618
UGDH	ENSG00000109814	4	39528111	39529311	1.0363e-52	4.49342e-52	0.5372	357	1084	0.3293	17	245	0.0694	370	610	0.6066	12	158	0.0759	17	196	0.0867	42	181	0.232	38	235	0.1617	99	148	0.6689
TMEM33	ENSG00000109133	4	41934129	41935329	1.72124e-60	1.02245e-59	0.5396	124	1455	0.0852	36	292	0.1233	523	789	0.6629	20	105	0.1905	24	127	0.189	30	150	0.2	45	242	0.186	63	199	0.3166
GRXCR1	ENSG00000215203	4	42892267	42893467	7.77625e-44	2.35478e-43	0.7177	122	351	0.3476	1	102	0.0098	251	345	0.7275	2	118	0.0169	6	78	0.0769	1	59	0.0169	5	73	0.0685	42	80	0.525
GABRB1	ENSG00000163288	4	46992723	46993923	1.18912e-67	9.41407e-67	0.5463	258	2660	0.097	73	480	0.1521	352	504	0.6984	42	237	0.1772	69	313	0.2204	54	172	0.314	68	313	0.2173	109	128	0.8516
GABRA4	ENSG00000109158	4	46993381	46994581	3.88917e-71	3.52495e-70	0.5733	196	2296	0.0854	46	426	0.108	263	386	0.6813	15	192	0.0781	45	242	0.186	36	111	0.3243	36	229	0.1572	110	127	0.8661
SLC10A4	ENSG00000145248	4	48482343	48483543	1.54752e-90	2.70328e-89	0.5059	138	2651	0.0521	37	554	0.0668	441	770	0.5727	21	261	0.0805	15	288	0.0521	19	279	0.0681	35	264	0.1326	75	116	0.6466
OCIAD1	ENSG00000109180	4	48804212	48805412	9.91481e-43	2.87744e-42	0.7273	115	266	0.4323	18	94	0.1915	294	320	0.9188	10	56	0.1786	15	66	0.2273	12	73	0.1644	14	53	0.2642	47	50	0.94
SGCB	ENSG00000163069	4	52038282	52039482	1.5027e-53	6.74959e-53	0.5312	122	1565	0.078	33	339	0.0973	247	393	0.6285	11	126	0.0873	27	207	0.1304	12	161	0.0745	17	143	0.1189	47	128	0.3672
SPATA18	ENSG00000163071	4	52050304	52051504	4.6044e-140	3.59536e-138	0.9235	58	1414	0.041	8	268	0.0299	327	343	0.9534	11	200	0.055	15	178	0.0843	19	262	0.0725	9	126	0.0714	61	61	1
ERVMER34-1	ENSG00000226887	4	52751386	52752586	2.00983e-86	3.08084e-85	0.5708	478	2270	0.2106	108	460	0.2348	572	710	0.8056	38	164	0.2317	51	251	0.2032	48	254	0.189	48	189	0.254	187	243	0.7695
PDCL2	ENSG00000163440	4	55592045	55593245	1.87656e-51	7.75056e-51	0.5284	428	1108	0.3863	125	281	0.4448	290	298	0.9732	39	111	0.3514	26	75	0.3467	25	91	0.2747	61	116	0.5259	50	55	0.9091
TMPRSS11B	ENSG00000185873	4	68245520	68246720	1.19615e-49	4.61681e-49	0.8531	27	173	0.1561	3	67	0.0448	519	578	0.8979	4	88	0.0455	2	58	0.0345	9	69	0.1304	4	77	0.0519	71	81	0.8765
GRSF1	ENSG00000132463	4	70839697	70840897	2.70387e-67	2.10055e-66	0.5261	564	2669	0.2113	87	567	0.1534	299	440	0.6795	34	185	0.1838	60	312	0.1923	65	312	0.2083	59	356	0.1657	156	245	0.6367
RASSF6	ENSG00000169435	4	73620431	73621631	1.08624e-44	3.42557e-44	0.5191	20	642	0.0312	2	182	0.011	273	515	0.5301	2	146	0.0137	1	147	0.0068	0	116	0	2	95	0.0211	36	91	0.3956
PF4	ENSG00000163737	4	73981924	73983124	2.37408e-76	2.58199e-75	0.7925	226	721	0.3135	25	159	0.1572	340	358	0.9497	15	88	0.1705	5	75	0.0667	6	60	0.1	13	83	0.1566	27	55	0.4909
CXCL5	ENSG00000163735	4	73998477	73999677	4.61641e-94	9.01186e-93	0.8479	192	1252	0.1534	24	220	0.1091	267	279	0.957	21	96	0.2188	12	120	0.1	5	125	0.04	32	153	0.2092	27	71	0.3803
PARM1	ENSG00000169116	4	74932095	74933295	1.13329e-78	1.34116e-77	0.5443	95	1970	0.0482	10	412	0.0243	257	452	0.5686	1	155	0.0065	9	255	0.0353	8	336	0.0238	3	200	0.015	91	114	0.7982
ODAPH	ENSG00000174792	4	75555048	75556248	1.57868e-24	2.33078e-24	0.5929	97	333	0.2913	10	96	0.1042	168	241	0.6971	25	90	0.2778	17	67	0.2537	16	65	0.2462	16	70	0.2286	47	63	0.746
PPEF2	ENSG00000156194	4	75902371	75903571	4.47217e-36	1.00019e-35	0.6648	114	253	0.4506	22	83	0.2651	345	371	0.9299	26	72	0.3611	19	60	0.3167	22	73	0.3014	33	95	0.3474	57	59	0.9661
SDAD1	ENSG00000198301	4	75990762	75991962	7.69443e-96	1.6123e-94	0.6054	116	1365	0.085	22	339	0.0649	744	1110	0.6703	6	258	0.0233	5	248	0.0202	13	220	0.0591	45	251	0.1793	141	321	0.4393
NAA11	ENSG00000156269	4	79325850	79327050	1.31832e-64	9.07626e-64	0.7102	185	656	0.282	37	143	0.2587	374	386	0.9689	15	85	0.1765	3	125	0.024	29	69	0.4203	17	52	0.3269	87	95	0.9158
TMEM150C	ENSG00000249242	4	82562157	82563357	7.95279e-72	7.39132e-71	0.5982	524	1606	0.3263	39	308	0.1266	461	636	0.7248	5	156	0.0321	21	196	0.1071	9	149	0.0604	13	193	0.0674	57	92	0.6196
HERC6	ENSG00000138642	4	88377739	88378939	1.26071e-56	6.39879e-56	0.5611	336	1209	0.2779	50	262	0.1908	506	673	0.7519	23	168	0.1369	32	137	0.2336	43	166	0.259	51	167	0.3054	117	169	0.6923
PIGY	ENSG00000255072	4	88521589	88522789	4.60401e-16	5.39536e-16	0.5299	72	153	0.4706	13	60	0.2167	498	667	0.7466	12	57	0.2105	12	65	0.1846	16	104	0.1538	27	96	0.2813	60	82	0.7317
PDHA2	ENSG00000163114	4	95839019	95840219	1.9173e-78	2.24569e-77	0.6901	563	909	0.6194	60	234	0.2564	389	411	0.9465	16	104	0.1538	20	109	0.1835	31	99	0.3131	71	226	0.3142	53	55	0.9636
C4orf54	ENSG00000248713	4	99654448	99655648	3.54219e-66	2.61824e-65	0.6706	404	723	0.5588	52	177	0.2938	379	393	0.9644	34	95	0.3579	23	70	0.3286	23	79	0.2911	13	50	0.26	78	81	0.963
DAPP1	ENSG00000070190	4	99815827	99817027	2.25193e-25	3.40849e-25	0.5838	117	357	0.3277	32	94	0.3404	183	198	0.9242	21	78	0.2692	11	54	0.2037	7	54	0.1296	8	80	0.1	55	58	0.9483
BANK1	ENSG00000153064	4	101410286	101411486	1.34399e-64	9.24601e-64	0.7552	198	879	0.2253	17	151	0.1126	361	416	0.8678	8	129	0.062	3	86	0.0349	3	95	0.0316	13	160	0.0813	100	125	0.8
SLC9B1	ENSG00000164037	4	103019539	103020739	8.60561e-130	5.42213e-128	0.7286	244	1639	0.1489	53	374	0.1417	624	717	0.8703	29	227	0.1278	60	334	0.1796	46	229	0.2009	93	185	0.5027	84	178	0.4719
TACR3	ENSG00000169836	4	103719785	103720985	1.43906e-101	3.65202e-100	0.7025	218	1098	0.1985	70	290	0.2414	505	535	0.9439	18	160	0.1125	59	157	0.3758	91	178	0.5112	63	206	0.3058	159	168	0.9464
AIMP1	ENSG00000164022	4	106314544	106315744	2.09637e-45	6.82553e-45	0.53	80	681	0.1175	1	170	0.0059	306	571	0.5359	1	123	0.0081	0	122	0	0	141	0	0	116	0	40	90	0.4444
ETNPPL	ENSG00000164089	4	108762854	108764054	4.23348e-89	7.13599e-88	0.5578	172	1795	0.0958	9	367	0.0245	460	790	0.5823	2	212	0.0094	7	243	0.0288	22	190	0.1158	9	120	0.075	68	213	0.3192
NDST4	ENSG00000138653	4	115113676	115114876	7.27427e-75	7.57785e-74	0.8806	52	298	0.1745	4	103	0.0388	468	509	0.9194	1	75	0.0133	0	71	0	9	76	0.1184	2	91	0.022	64	67	0.9552
MTRNR2L13	ENSG00000270394	4	116297876	116299076	9.55057e-87	1.47638e-85	0.8061	295	460	0.6413	17	144	0.1181	634	686	0.9242	10	161	0.0621	23	146	0.1575	29	131	0.2214	20	125	0.16	120	129	0.9302
TRAM1L1	ENSG00000174599	4	117085376	117086576	5.92538e-70	5.18527e-69	0.6755	38	1194	0.0318	10	237	0.0422	272	379	0.7177	5	124	0.0403	6	261	0.023	9	200	0.045	13	228	0.057	16	108	0.1481
QRFPR	ENSG00000186867	4	121380859	121382059	6.58304e-93	1.24777e-91	0.7659	75	1071	0.07	20	249	0.0803	363	429	0.8462	5	177	0.0282	11	184	0.0598	13	144	0.0903	16	225	0.0711	55	81	0.679
INTU	ENSG00000164066	4	127622271	127623471	3.096e-179	5.77246e-177	0.8389	124	2739	0.0453	16	533	0.03	371	427	0.8689	11	223	0.0493	10	375	0.0267	10	184	0.0543	11	280	0.0393	39	102	0.3824
HSPA4L	ENSG00000164070	4	127780821	127782021	2.02767e-75	2.15154e-74	0.6256	200	1622	0.1233	73	385	0.1896	344	422	0.8152	41	182	0.2253	39	183	0.2131	38	231	0.1645	41	138	0.2971	76	103	0.7379
MFSD8	ENSG00000164073	4	127965834	127967034	1.5114e-54	7.06661e-54	0.5979	316	1060	0.2981	8	202	0.0396	306	480	0.6375	0	112	0	1	174	0.0057	5	170	0.0294	2	215	0.0093	62	125	0.496
PABPC4L	ENSG00000254535	4	134201589	134202789	7.43768e-98	1.63737e-96	0.8046	97	1106	0.0877	24	202	0.1188	446	483	0.9234	11	158	0.0696	19	153	0.1242	22	103	0.2136	16	77	0.2078	57	113	0.5044
MGAT4D	ENSG00000205301	4	140498177	140499377	9.90218e-49	3.65078e-48	0.5872	369	1235	0.2988	72	261	0.2759	271	314	0.8631	19	157	0.121	23	118	0.1949	29	157	0.1847	23	110	0.2091	74	112	0.6607
EDNRA	ENSG00000151617	4	147479917	147481117	4.48974e-44	1.37923e-43	0.5079	390	1268	0.3076	20	238	0.084	306	517	0.5919	11	182	0.0604	12	176	0.0682	20	140	0.1429	30	181	0.1657	56	127	0.4409
RBM46	ENSG00000151962	4	154780213	154781413	1.26381e-106	3.87455e-105	0.7676	511	1167	0.4379	39	211	0.1848	600	630	0.9524	21	155	0.1355	26	161	0.1615	38	140	0.2714	38	75	0.5067	86	88	0.9773
CTSO	ENSG00000256043	4	155953666	155954866	7.70725e-49	2.85885e-48	0.5207	227	2139	0.1061	56	351	0.1595	268	394	0.6802	23	191	0.1204	52	339	0.1534	28	204	0.1373	55	168	0.3274	118	206	0.5728
TKTL2	ENSG00000151005	4	163473546	163474746	7.96385e-69	6.61434e-68	0.6191	496	1419	0.3495	98	304	0.3224	338	359	0.9415	37	88	0.4205	49	179	0.2737	59	169	0.3491	48	145	0.331	56	56	1
TMA16	ENSG00000198498	4	163493442	163494642	9.20035e-69	7.61363e-68	0.5384	68	1609	0.0423	15	362	0.0414	276	476	0.5798	4	188	0.0213	4	168	0.0238	4	209	0.0191	4	196	0.0204	47	130	0.3615
TRIM61	ENSG00000183439	4	164955948	164957148	1.23301e-89	2.11347e-88	0.6699	403	1621	0.2486	81	292	0.2774	449	474	0.9473	46	184	0.25	46	187	0.246	67	207	0.3237	35	225	0.1556	144	149	0.9664
TMEM192	ENSG00000170088	4	165208349	165209549	8.18362e-34	1.6805e-33	0.5156	151	536	0.2817	4	136	0.0294	339	622	0.545	5	121	0.0413	2	101	0.0198	3	102	0.0294	13	136	0.0956	30	78	0.3846
CPE	ENSG00000109472	4	165360194	165361394	5.31169e-69	4.45616e-68	0.906	70	291	0.2405	3	89	0.0337	374	398	0.9397	3	85	0.0353	7	71	0.0986	9	54	0.1667	6	61	0.0984	48	52	0.9231
CLDN24	ENSG00000185758	4	183322226	183323426	4.43881e-39	1.10348e-38	0.5527	141	538	0.2621	57	142	0.4014	312	327	0.9541	22	75	0.2933	34	99	0.3434	15	68	0.2206	32	88	0.3636	105	109	0.9633
ANKRD37	ENSG00000186352	4	185395021	185396221	1.719e-112	6.33258e-111	0.6395	27	1571	0.0172	15	419	0.0358	445	659	0.6753	19	163	0.1166	18	148	0.1216	15	212	0.0708	32	193	0.1658	37	56	0.6607
SORBS2	ENSG00000154556	4	185956452	185957652	5.06981e-29	8.64784e-29	0.5285	167	364	0.4588	41	104	0.3942	358	388	0.9227	38	93	0.4086	39	68	0.5735	28	56	0.5	27	59	0.4576	83	88	0.9432
TLR3	ENSG00000164342	4	186068152	186069352	7.8971e-32	1.50214e-31	0.5873	25	299	0.0836	24	112	0.2143	400	499	0.8016	10	92	0.1087	8	85	0.0941	10	99	0.101	15	77	0.1948	43	68	0.6324
MTNR1A	ENSG00000168412	4	186555367	186556567	2.42643e-91	4.35519e-90	0.5479	297	2915	0.1019	65	554	0.1173	457	687	0.6652	39	204	0.1912	54	211	0.2559	28	241	0.1162	62	260	0.2385	65	130	0.5
ZFP42	ENSG00000179059	4	187994771	187995971	1.83002e-199	4.64419e-197	0.822	447	2790	0.1602	76	496	0.1532	590	605	0.9752	7	302	0.0232	31	193	0.1606	5	322	0.0155	16	288	0.0556	70	70	1
LRRC14B	ENSG00000185028	5	190495	191695	1.81803e-114	7.09807e-113	0.6991	439	2109	0.2082	41	501	0.0818	335	429	0.7809	13	275	0.0473	8	228	0.0351	17	214	0.0794	15	204	0.0735	74	79	0.9367
AC026740.3	ENSG00000286094	5	766719	767919	2.31247e-74	2.37113e-73	0.7324	824	1529	0.5389	62	378	0.164	199	222	0.8964	25	172	0.1453	45	285	0.1579	36	174	0.2069	48	191	0.2513	102	117	0.8718
ZDHHC11	ENSG00000188818	5	850786	851986	5.7051e-148	6.05243e-146	0.7545	627	2234	0.2807	59	482	0.1224	506	577	0.8769	5	121	0.0413	14	237	0.0591	7	178	0.0393	9	223	0.0404	157	187	0.8396
NKD2	ENSG00000145506	5	1007829	1009029	3.11139e-49	1.17607e-48	0.5047	265	2894	0.0916	56	506	0.1107	168	273	0.6154	29	90	0.3222	19	216	0.088	28	118	0.2373	25	250	0.1	27	58	0.4655
SLC6A19	ENSG00000174358	5	1200595	1201795	1.49573e-117	6.41548e-116	0.7917	658	2743	0.2399	31	563	0.0551	210	248	0.8468	11	181	0.0608	3	119	0.0252	11	217	0.0507	3	151	0.0199	117	124	0.9435
SLC6A18	ENSG00000164363	5	1224381	1225581	3.77894e-100	9.08536e-99	0.808	461	1168	0.3947	16	250	0.064	327	375	0.872	2	178	0.0112	6	202	0.0297	13	193	0.0674	19	191	0.0995	77	90	0.8556
2020-03-11	ENSG00000183654	5	16180562	16181762	1.1023e-64	7.61193e-64	0.693	109	537	0.203	7	162	0.0432	522	709	0.7362	7	139	0.0504	3	92	0.0326	4	120	0.0333	11	136	0.0809	78	137	0.5693
TAF11L2	ENSG00000284373	5	17497231	17498431	4.03014e-24	5.88733e-24	0.5253	173	371	0.4663	38	99	0.3838	250	275	0.9091	33	111	0.2973	27	67	0.403	30	94	0.3191	29	68	0.4265	83	90	0.9222
TAF11L3	ENSG00000284439	5	17517367	17518567	2.23133e-90	3.86821e-89	0.5411	899	1307	0.6878	118	302	0.3907	1188	1275	0.9318	172	585	0.294	180	425	0.4235	177	507	0.3491	291	630	0.4619	510	535	0.9533
TAF11L4	ENSG00000284283	5	17520801	17522001	1.75157e-168	2.75902e-166	0.6227	1172	1758	0.6667	143	458	0.3122	1667	1783	0.9349	234	978	0.2393	207	637	0.325	288	959	0.3003	489	1155	0.4234	795	827	0.9613
TAF11L5	ENSG00000284234	5	17524235	17525435	4.61345e-33	9.22083e-33	0.5954	179	291	0.6151	27	72	0.375	393	405	0.9704	34	187	0.1818	36	73	0.4932	73	203	0.3596	112	231	0.4848	113	120	0.9417
TAF11L6	ENSG00000284042	5	17527669	17528869	2.20021e-43	6.53907e-43	0.6138	301	445	0.6764	35	112	0.3125	528	570	0.9263	63	321	0.1963	28	90	0.3111	52	173	0.3006	99	226	0.4381	170	175	0.9714
TAF11L9	ENSG00000283988	5	17594194	17595394	1.84246e-89	3.14042e-88	0.545	663	1051	0.6308	98	253	0.3874	1863	1998	0.9324	67	336	0.1994	50	136	0.3676	205	605	0.3388	270	572	0.472	481	499	0.9639
TAF11L10	ENSG00000284356	5	17597628	17598828	7.28515e-61	4.39611e-60	0.5366	388	570	0.6807	85	218	0.3899	731	789	0.9265	55	206	0.267	55	153	0.3595	107	300	0.3567	158	324	0.4877	244	256	0.9531
TAF11L11	ENSG00000283740	5	17603177	17604377	7.79646e-40	2.00813e-39	0.6589	151	332	0.4548	29	106	0.2736	290	311	0.9325	21	70	0.3	16	67	0.2388	23	95	0.2421	18	68	0.2647	63	69	0.913
TAF11L12	ENSG00000249156	5	17609496	17610696	1.33684e-36	3.04801e-36	0.5845	164	319	0.5141	48	130	0.3692	247	259	0.9537	18	63	0.2857	34	99	0.3434	14	65	0.2154	30	69	0.4348	66	71	0.9296
TAF11L14	ENSG00000250782	5	17633460	17634660	9.53831e-67	7.22571e-66	0.7135	275	494	0.5567	31	137	0.2263	546	581	0.9398	25	72	0.3472	30	101	0.297	24	114	0.2105	31	96	0.3229	100	102	0.9804
SLC45A2	ENSG00000164175	5	33984493	33985693	8.22799e-74	8.22439e-73	0.758	237	704	0.3366	29	164	0.1768	387	414	0.9348	21	103	0.2039	17	96	0.1771	18	74	0.2432	22	99	0.2222	65	72	0.9028
C1QTNF3	ENSG00000082196	5	34043632	34044832	1.8676e-45	6.09371e-45	0.7869	170	330	0.5152	6	88	0.0682	295	345	0.8551	11	64	0.1719	6	61	0.0984	10	62	0.1613	6	73	0.0822	49	57	0.8596
TTC23L	ENSG00000205838	5	34837833	34839033	7.67398e-31	1.39967e-30	0.5064	252	765	0.3294	42	166	0.253	363	478	0.7594	20	72	0.2778	55	153	0.3595	44	131	0.3359	47	143	0.3287	66	122	0.541
PRLR	ENSG00000113494	5	35230287	35231487	1.91181e-32	3.72893e-32	0.5026	17	628	0.0271	11	168	0.0655	217	382	0.5681	7	82	0.0854	25	100	0.25	19	111	0.1712	21	147	0.1429	38	95	0.4
OSMR	ENSG00000145623	5	38844858	38846058	1.82448e-92	3.36058e-91	0.5344	487	2880	0.1691	12	478	0.0251	334	597	0.5595	0	204	0	0	153	0	0	354	0	0	304	0	66	220	0.3
OXCT1	ENSG00000083720	5	41870225	41871425	6.95269e-106	2.03589e-104	0.6581	186	2447	0.076	42	484	0.0868	362	486	0.7449	21	233	0.0901	11	165	0.0667	17	263	0.0646	38	307	0.1238	53	186	0.2849
FBXO4	ENSG00000151876	5	41924254	41925454	1.10492e-230	5.60808e-228	0.9183	78	1937	0.0403	17	401	0.0424	635	661	0.9607	9	307	0.0293	23	167	0.1377	30	235	0.1277	34	303	0.1122	62	93	0.6667
PAIP1	ENSG00000172239	5	43557558	43558758	9.88847e-40	2.53198e-39	0.539	225	464	0.4849	47	147	0.3197	711	828	0.8587	23	94	0.2447	22	126	0.1746	30	122	0.2459	25	129	0.1938	83	110	0.7545
ANKRD55	ENSG00000164512	5	56233130	56234330	5.49088e-34	1.13495e-33	0.5899	106	361	0.2936	31	106	0.2925	435	493	0.8824	30	98	0.3061	18	73	0.2466	36	86	0.4186	45	115	0.3913	63	82	0.7683
HTR1A	ENSG00000178394	5	63962307	63963507	1.43158e-45	4.69113e-45	0.5669	85	676	0.1257	2	152	0.0132	384	662	0.5801	1	57	0.0175	1	108	0.0093	2	111	0.018	1	77	0.013	14	103	0.1359
TRIM23	ENSG00000113595	5	65625775	65626975	7.3789e-84	1.04355e-82	0.6876	431	750	0.5747	39	219	0.1781	709	819	0.8657	2	180	0.0111	19	142	0.1338	3	199	0.0151	0	193	0	144	147	0.9796
SLC30A5	ENSG00000145740	5	69092949	69094149	6.20619e-71	5.60828e-70	0.5381	188	2009	0.0936	33	434	0.076	296	482	0.6141	30	308	0.0974	29	199	0.1457	22	299	0.0736	35	226	0.1549	49	133	0.3684
CCDC125	ENSG00000183323	5	69332609	69333809	2.67354e-149	2.90779e-147	0.6734	821	2506	0.3276	159	546	0.2912	627	650	0.9646	73	286	0.2552	60	251	0.239	106	242	0.438	122	468	0.2607	132	135	0.9778
BDP1	ENSG00000145734	5	71454651	71455851	2.53336e-61	1.5523e-60	0.5139	223	1550	0.1439	34	333	0.1021	462	750	0.616	59	294	0.2007	26	252	0.1032	16	167	0.0958	41	183	0.224	75	188	0.3989
MCCC2	ENSG00000131844	5	71586288	71587488	4.36372e-72	4.10999e-71	0.5171	264	2070	0.1275	45	465	0.0968	361	588	0.6139	24	243	0.0988	23	317	0.0726	35	296	0.1182	105	281	0.3737	99	160	0.6188
S100Z	ENSG00000171643	5	76849001	76850201	4.55572e-72	4.28641e-71	0.6888	390	665	0.5865	40	204	0.1961	469	530	0.8849	28	156	0.1795	27	102	0.2647	46	111	0.4144	50	141	0.3546	65	70	0.9286
BHMT2	ENSG00000132840	5	79068767	79069967	1.69727e-92	3.13892e-91	0.6383	423	2785	0.1519	130	480	0.2708	390	429	0.9091	22	167	0.1317	21	157	0.1338	32	296	0.1081	33	375	0.088	96	101	0.9505
BHMT	ENSG00000145692	5	79110809	79112009	2.29238e-143	2.07359e-141	0.8441	220	1663	0.1323	21	349	0.0602	397	439	0.9043	7	221	0.0317	13	149	0.0872	16	185	0.0865	20	237	0.0844	122	166	0.7349
TENT2	ENSG00000164329	5	79611120	79612320	7.36156e-53	3.21795e-52	0.5617	101	976	0.1035	14	231	0.0606	318	511	0.6223	9	180	0.05	8	79	0.1013	13	124	0.1048	29	167	0.1737	61	163	0.3742
FAM172A	ENSG00000113391	5	95645754	95646954	1.02066e-18	1.27632e-18	0.718	424	2422	0.1751	85	386	0.2202	683	728	0.9382	33	319	0.1034	38	240	0.1583	54	258	0.2093	60	374	0.1604	104	172	0.6047
RFESD	ENSG00000175449	5	111222653	111223853	1.05237e-139	8.01203e-138	0.7227	70	435	0.1609	7	123	0.0569	191	245	0.7796	2	74	0.027	4	63	0.0635	9	57	0.1579	6	69	0.087	31	63	0.4921
CAMK4	ENSG00000152495	5	112706498	112707698	6.98163e-44	2.11767e-43	0.6426	89	1108	0.0803	18	252	0.0714	322	451	0.714	13	153	0.085	14	143	0.0979	29	223	0.13	25	198	0.1263	36	150	0.24
APC	ENSG00000134982	5	116031324	116032524	1.27136e-67	1.00131e-66	0.7155	66	179	0.3687	6	63	0.0952	347	428	0.8107	27	81	0.3333	16	85	0.1882	15	53	0.283	21	86	0.2442	57	72	0.7917
MCC	ENSG00000171444	5	122310354	122311554	1.70192e-31	3.19145e-31	0.6427	213	763	0.2792	21	183	0.1148	381	503	0.7575	6	115	0.0522	10	89	0.1124	35	138	0.2536	38	155	0.2452	69	100	0.69
ARL14EPL	ENSG00000268223	5	126359132	126360332	2.85241e-29	4.9132e-29	0.7123	141	274	0.5146	20	86	0.2326	377	399	0.9449	11	53	0.2075	18	76	0.2368	25	113	0.2212	22	85	0.2588	84	86	0.9767
SNCAIP	ENSG00000064692	5	127073292	127074492	2.36671e-54	1.09925e-53	0.7048	568	2032	0.2795	97	397	0.2443	709	747	0.9491	26	211	0.1232	24	183	0.1311	41	207	0.1981	50	288	0.1736	91	122	0.7459
GRAMD2B	ENSG00000155324	5	127516609	127517809	5.78506e-44	1.76763e-43	0.5866	98	2213	0.0443	5	302	0.0166	225	373	0.6032	12	158	0.0759	6	213	0.0282	14	149	0.094	25	213	0.1174	57	125	0.456
C5orf63	ENSG00000164241	5	127648044	127649244	4.18963e-142	3.54411e-140	0.6061	160	413	0.3874	22	133	0.1654	260	337	0.7715	13	102	0.1275	15	100	0.15	17	85	0.2	11	65	0.1692	51	62	0.8226
PRRC1	ENSG00000164244	5	129747079	129748279	1.65819e-69	1.41318e-68	0.7839	184	347	0.5303	14	84	0.1667	250	263	0.9506	11	69	0.1594	5	51	0.098	12	62	0.1935	12	98	0.1224	92	98	0.9388
CTXN3	ENSG00000205279	5	132059529	132060729	2.3519e-34	4.93022e-34	0.6939	487	938	0.5192	58	232	0.25	202	214	0.9439	21	116	0.181	20	99	0.202	19	107	0.1776	26	122	0.2131	115	129	0.8915
MINAR2	ENSG00000186367	5	132655263	132656463	2.70769e-45	8.78461e-45	0.7875	482	3205	0.1504	102	584	0.1747	534	555	0.9622	46	432	0.1065	36	326	0.1104	22	286	0.0769	77	448	0.1719	76	89	0.8539
IL3	ENSG00000164399	5	132737438	132738638	3.0358e-56	1.51392e-55	0.5568	87	1827	0.0476	8	390	0.0205	254	440	0.5773	3	171	0.0175	5	323	0.0155	5	222	0.0225	4	367	0.0109	25	128	0.1953
IL13	ENSG00000169194	5	137598179	137599379	1.98889e-184	4.12965e-182	0.8236	187	723	0.2586	2	152	0.0132	323	386	0.8368	2	86	0.0233	4	101	0.0396	4	105	0.0381	3	118	0.0254	108	142	0.7606
KIF3A	ENSG00000131437	5	138051761	138052961	4.36987e-79	5.29485e-78	0.5256	293	460	0.637	54	136	0.3971	382	414	0.9227	31	59	0.5254	34	65	0.5231	48	85	0.5647	60	96	0.625	91	92	0.9891
SPOCK1	ENSG00000152377	5	139384353	139385553	9.82215e-79	1.16539e-77	0.5798	368	869	0.4235	61	184	0.3315	226	248	0.9113	14	90	0.1556	16	52	0.3077	18	93	0.1935	19	82	0.2317	97	104	0.9327
FAM13B	ENSG00000031003	5	139444291	139445491	6.58009e-35	1.40753e-34	0.5676	271	394	0.6878	37	106	0.3491	220	240	0.9167	32	102	0.3137	35	83	0.4217	38	77	0.4935	44	107	0.4112	59	63	0.9365
SLC23A1	ENSG00000170482	5	140793852	140795052	3.39316e-38	8.1967e-38	0.5385	162	367	0.4414	27	97	0.2784	531	650	0.8169	6	88	0.0682	11	88	0.125	1	73	0.0137	10	110	0.0909	87	103	0.8447
DNAJC18	ENSG00000170464	5	140820604	140821804	1.62502e-27	2.63183e-27	0.7389	49	179	0.2737	5	54	0.0926	617	742	0.8315	4	96	0.0417	9	66	0.1364	2	61	0.0328	4	79	0.0506	47	51	0.9216
PCDHA2	ENSG00000204969	5	140840187	140841387	7.3813e-26	1.13394e-25	0.5571	92	321	0.2866	18	87	0.2069	476	623	0.764	7	79	0.0886	8	54	0.1481	12	133	0.0902	7	87	0.0805	55	71	0.7746
PCDHA5	ENSG00000204965	5	140846463	140847663	1.42394e-29	2.48218e-29	0.8698	107	333	0.3213	3	98	0.0306	606	673	0.9004	2	91	0.022	4	73	0.0548	7	93	0.0753	3	68	0.0441	66	70	0.9429
PCDHA8	ENSG00000204962	5	140874302	140875502	5.78288e-24	8.4021e-24	0.7841	87	279	0.3118	11	85	0.1294	634	694	0.9135	7	94	0.0745	7	96	0.0729	5	51	0.098	10	96	0.1042	21	132	0.1591
PCDHA9	ENSG00000204961	5	141099473	141100673	8.50616e-73	8.23223e-72	0.7197	161	542	0.297	23	150	0.1533	536	614	0.873	6	141	0.0426	5	92	0.0543	10	117	0.0855	14	122	0.1148	68	108	0.6296
PCDHA12	ENSG00000251664	5	141120799	141121999	7.38124e-54	3.35664e-53	0.8375	86	323	0.2663	4	123	0.0325	696	800	0.87	5	101	0.0495	4	95	0.0421	5	131	0.0382	7	87	0.0805	90	126	0.7143
PCDHB3	ENSG00000113205	5	141149022	141150222	3.95563e-65	2.78633e-64	0.6128	102	521	0.1958	7	145	0.0483	552	835	0.6611	3	148	0.0203	8	121	0.0661	7	184	0.038	7	159	0.044	106	120	0.8833
PCDHB4	ENSG00000081818	5	141176790	141177990	5.00912e-81	6.50047e-80	0.6964	95	319	0.2978	12	106	0.1132	829	1024	0.8096	3	86	0.0349	20	138	0.1449	12	123	0.0976	27	167	0.1617	123	142	0.8662
PCDHB6	ENSG00000113211	5	141342829	141344029	7.16871e-48	2.57442e-47	0.6487	86	391	0.2199	19	142	0.1338	385	492	0.7825	6	67	0.0896	4	86	0.0465	2	114	0.0175	13	102	0.1275	40	53	0.7547
PCDHB8	ENSG00000120322	5	141354021	141355221	8.04814e-48	2.88458e-47	0.722	85	409	0.2078	5	87	0.0575	205	263	0.7795	10	90	0.1111	4	89	0.0449	17	119	0.1429	3	66	0.0455	56	64	0.875
PCDHGA3	ENSG00000254245	5	141363232	141364432	8.96477e-46	2.96532e-45	0.7706	178	630	0.2825	29	199	0.1457	558	609	0.9163	6	82	0.0732	4	86	0.0465	7	122	0.0574	8	78	0.1026	86	88	0.9773
PCDHGA4	ENSG00000262576	5	141369242	141370442	4.67049e-35	1.00541e-34	0.7428	95	434	0.2189	12	134	0.0896	432	519	0.8324	1	71	0.0141	9	80	0.1125	1	68	0.0147	5	79	0.0633	72	87	0.8276
PCDHGA5	ENSG00000253485	5	141381739	141382939	1.99358e-95	4.13939e-94	0.6293	291	975	0.2985	64	266	0.2406	622	715	0.8699	19	132	0.1439	23	163	0.1411	20	147	0.1361	18	86	0.2093	166	173	0.9595
PCDHGB3	ENSG00000262209	5	141386698	141387898	7.84095e-60	4.51101e-59	0.5928	101	675	0.1496	7	165	0.0424	289	455	0.6352	5	141	0.0355	6	126	0.0476	3	165	0.0182	3	99	0.0303	42	147	0.2857
PCDHGA7	ENSG00000253537	5	141396987	141398187	1.71287e-78	2.014e-77	0.6369	51	623	0.0819	14	176	0.0795	240	335	0.7164	6	127	0.0472	2	111	0.018	2	87	0.023	3	196	0.0153	119	130	0.9154
PCDHGB4	ENSG00000253953	5	141420047	141421247	1.74114e-45	5.68718e-45	0.6356	124	683	0.1816	47	244	0.1926	887	1071	0.8282	44	143	0.3077	33	174	0.1897	18	168	0.1071	28	146	0.1918	111	161	0.6894
PCDHGB5	ENSG00000276547	5	141474947	141476147	2.37376e-47	8.36031e-47	0.6104	58	1322	0.0439	38	313	0.1214	412	563	0.7318	9	171	0.0526	5	162	0.0309	3	236	0.0127	8	244	0.0328	96	203	0.4729
PCDHGA11	ENSG00000253873	5	142012841	142014041	3.16579e-80	3.99484e-79	0.555	195	2203	0.0885	59	497	0.1187	192	285	0.6737	44	180	0.2444	16	144	0.1111	31	130	0.2385	38	154	0.2468	44	118	0.3729
PCDHGC3	ENSG00000240184	5	145835169	145836369	8.75047e-73	8.45971e-72	0.519	330	3046	0.1083	85	634	0.1341	450	689	0.6531	47	306	0.1536	51	327	0.156	36	370	0.0973	47	323	0.1455	51	147	0.3469
GNPDA1	ENSG00000113552	5	147509868	147511068	4.66033e-58	2.51042e-57	0.5701	195	2046	0.0953	35	419	0.0835	317	485	0.6536	19	290	0.0655	13	237	0.0549	38	278	0.1367	18	216	0.0833	83	159	0.522
PRELID2	ENSG00000186314	5	148320203	148321403	7.25084e-88	1.17453e-86	0.5062	134	980	0.1367	40	197	0.203	339	478	0.7092	24	149	0.1611	15	146	0.1027	15	160	0.0938	13	100	0.13	24	157	0.1529
DPYSL3	ENSG00000113657	5	150113172	150114372	9.06318e-76	9.68435e-75	0.5996	665	905	0.7348	49	229	0.214	240	295	0.8136	24	88	0.2727	20	92	0.2174	32	70	0.4571	28	80	0.35	95	108	0.8796
SPINK9	ENSG00000204909	5	150290091	150291291	2.52155e-34	5.27643e-34	0.8001	130	441	0.2948	6	96	0.0625	182	211	0.8626	8	90	0.0889	15	62	0.2419	15	94	0.1596	12	75	0.16	70	74	0.9459
CSF1R	ENSG00000182578	5	154938011	154939211	7.48471e-45	2.37349e-44	0.565	253	2643	0.0957	62	501	0.1238	498	723	0.6888	18	291	0.0619	56	358	0.1564	44	293	0.1502	57	295	0.1932	135	275	0.4909
CAMK2A	ENSG00000070808	5	155012755	155013955	7.31633e-44	2.21698e-43	0.5426	217	646	0.3359	61	152	0.4013	421	446	0.9439	22	59	0.3729	16	55	0.2909	36	102	0.3529	17	65	0.2615	59	59	1
CCDC69	ENSG00000198624	5	156849538	156850738	9.47339e-45	2.99374e-44	0.7782	968	2071	0.4674	93	495	0.1879	542	561	0.9661	29	216	0.1343	37	187	0.1979	20	197	0.1015	23	232	0.0991	55	58	0.9483
GEMIN5	ENSG00000082516	5	159864080	159865280	3.70048e-92	6.70785e-91	0.887	101	341	0.2962	6	105	0.0571	304	322	0.9441	1	77	0.013	6	90	0.0667	1	68	0.0147	4	79	0.0506	72	75	0.96
KIF4B	ENSG00000226650	5	167283799	167284999	4.64509e-43	1.36236e-42	0.8245	153	326	0.4693	8	85	0.0941	316	344	0.9186	14	96	0.1458	19	105	0.181	8	67	0.1194	13	66	0.197	102	108	0.9444
PPP1R2B	ENSG00000231989	5	169636268	169637468	5.46681e-170	8.9187e-168	0.7833	165	2053	0.0804	28	337	0.0831	454	524	0.8664	8	182	0.044	4	71	0.0563	8	116	0.069	7	158	0.0443	46	86	0.5349
ADRA1B	ENSG00000170214	5	170231447	170232647	6.37106e-70	5.56463e-69	0.7932	199	354	0.5621	18	127	0.1417	388	415	0.9349	3	99	0.0303	1	65	0.0154	14	101	0.1386	6	85	0.0706	59	61	0.9672
TENM2	ENSG00000145934	5	170352487	170353687	2.52186e-51	1.03272e-50	0.611	248	793	0.3127	9	195	0.0462	186	283	0.6572	3	65	0.0462	5	142	0.0352	5	100	0.05	5	64	0.0781	63	105	0.6
DOCK2	ENSG00000134516	5	170389434	170390634	1.07336e-126	6.28601e-125	0.7756	83	352	0.2358	5	101	0.0495	184	223	0.8251	2	71	0.0282	2	52	0.0385	0	77	0	2	54	0.037	59	73	0.8082
C5orf58	ENSG00000234511	5	170762350	170763550	3.90497e-68	3.15994e-67	0.6602	257	420	0.6119	10	69	0.1449	471	585	0.8051	17	61	0.2787	6	56	0.1071	18	54	0.3333	22	56	0.3929	75	90	0.8333
KCNIP1	ENSG00000182132	5	171781432	171782632	7.2895e-47	2.52165e-46	0.6884	583	737	0.791	35	187	0.1872	514	587	0.8756	14	153	0.0915	14	141	0.0993	10	114	0.0877	23	146	0.1575	134	151	0.8874
KCNMB1	ENSG00000145936	5	172193172	172194372	2.63615e-43	7.81182e-43	0.6931	189	698	0.2708	26	127	0.2047	580	646	0.8978	23	152	0.1513	37	164	0.2256	18	92	0.1957	28	114	0.2456	165	204	0.8088
GABRP	ENSG00000094755	5	175795310	175796510	6.79486e-28	1.1153e-27	0.6937	333	792	0.4205	14	125	0.112	311	386	0.8057	7	104	0.0673	6	65	0.0923	10	74	0.1351	21	128	0.1641	100	126	0.7937
SMIM23	ENSG00000185662	5	176034480	176035680	2.24364e-69	1.90148e-68	0.6802	629	846	0.7435	27	163	0.1656	170	201	0.8458	13	101	0.1287	15	69	0.2174	24	95	0.2526	29	101	0.2871	109	126	0.8651
EFCAB9	ENSG00000214360	5	176237367	176238567	2.66033e-56	1.33177e-55	0.5628	164	1822	0.09	22	362	0.0608	280	449	0.6236	24	264	0.0909	21	222	0.0946	32	211	0.1517	30	210	0.1429	34	79	0.4304
CPLX2	ENSG00000145920	5	176416369	176417569	1.90538e-45	6.21255e-45	0.5569	428	3198	0.1338	94	458	0.2052	330	433	0.7621	49	220	0.2227	23	136	0.1691	47	358	0.1313	28	253	0.1107	110	126	0.873
THOC3	ENSG00000051596	5	176899146	176900346	3.89742e-41	1.05564e-40	0.5035	172	380	0.4526	40	103	0.3883	173	194	0.8918	45	87	0.5172	32	52	0.6154	36	68	0.5294	35	79	0.443	68	74	0.9189
SIMC1	ENSG00000170085	5	177356924	177358124	6.47533e-69	5.41745e-68	0.7342	491	1419	0.346	78	413	0.1889	324	351	0.9231	23	89	0.2584	25	157	0.1592	48	168	0.2857	56	164	0.3415	127	134	0.9478
CLTB	ENSG00000175416	5	177554363	177555563	2.91271e-65	2.07247e-64	0.5829	49	1834	0.0267	18	476	0.0378	414	667	0.6207	7	207	0.0338	10	183	0.0546	25	158	0.1582	19	290	0.0655	71	137	0.5182
HK3	ENSG00000160883	5	177783198	177784398	2.09761e-19	2.67612e-19	0.8625	155	864	0.1794	33	362	0.0912	453	475	0.9537	4	75	0.0533	1	123	0.0081	76	186	0.4086	54	213	0.2535	59	65	0.9077
RGS14	ENSG00000169220	5	178005348	178006548	1.05922e-102	2.80493e-101	0.8529	108	761	0.1419	10	112	0.0893	391	415	0.9422	3	116	0.0259	10	141	0.0709	41	143	0.2867	8	98	0.0816	60	62	0.9677
FAM193B	ENSG00000146067	5	178697495	178698695	3.59439e-105	1.03591e-103	0.5123	363	515	0.7049	28	119	0.2353	234	313	0.7476	6	61	0.0984	12	80	0.15	27	102	0.2647	18	75	0.24	47	65	0.7231
FAM153A	ENSG00000170074	5	178729135	178730335	6.45924e-162	8.94115e-160	0.5656	409	3527	0.116	50	610	0.082	408	630	0.6476	11	462	0.0238	15	446	0.0336	2	409	0.0049	2	571	0.0035	58	156	0.3718
FAM153CP	ENSG00000204677	5	178996006	178997206	1.01158e-72	9.73848e-72	0.6366	847	1344	0.6302	24	238	0.1008	219	297	0.7374	6	149	0.0403	7	110	0.0636	12	138	0.087	10	104	0.0962	88	113	0.7788
AC113348.1	ENSG00000285891	5	179022752	179023952	3.02398e-22	4.16258e-22	0.5761	78	2214	0.0352	27	439	0.0615	586	919	0.6376	15	343	0.0437	13	250	0.052	12	320	0.0375	14	500	0.028	121	288	0.4201
AC113348.2	ENSG00000285978	5	179059415	179060615	1.05021e-103	2.95223e-102	0.5633	95	2078	0.0457	14	460	0.0304	282	475	0.5937	12	175	0.0686	14	384	0.0365	14	277	0.0505	22	225	0.0978	27	113	0.2389
GRM6	ENSG00000113262	5	180209011	180210211	1.48971e-53	6.69453e-53	0.6273	561	2836	0.1978	76	448	0.1696	204	256	0.7969	26	69	0.3768	33	80	0.4125	10	86	0.1163	20	79	0.2532	70	84	0.8333
ZNF879	ENSG00000234284	5	180591299	180592499	3.23635e-102	8.42372e-101	0.6736	1647	4486	0.3671	88	643	0.1369	325	401	0.8105	20	301	0.0664	34	397	0.0856	32	168	0.1905	44	302	0.1457	88	95	0.9263
ZNF354C	ENSG00000177932	5	180739899	180741099	1.97707e-88	3.2722e-87	0.786	130	345	0.3768	4	111	0.036	291	354	0.822	1	56	0.0179	4	55	0.0727	2	64	0.0313	8	72	0.1111	54	61	0.8852
CANX	ENSG00000127022	5	180898077	180899277	2.16697e-33	4.38287e-33	0.6497	276	477	0.5786	31	123	0.252	367	407	0.9017	11	88	0.125	28	138	0.2029	26	107	0.243	17	91	0.1868	106	112	0.9464
RASGEF1C	ENSG00000146090	5	181039225	181040425	2.57413e-62	1.63655e-61	0.766	143	582	0.2457	6	125	0.048	267	328	0.814	7	115	0.0609	3	80	0.0375	2	71	0.0282	4	60	0.0667	57	71	0.8028
SCGB3A1	ENSG00000161055	5	181130969	181132169	6.16496e-110	2.10161e-108	0.6066	321	873	0.3677	38	188	0.2021	279	345	0.8087	7	98	0.0714	5	112	0.0446	11	94	0.117	15	99	0.1515	100	127	0.7874
OR2Y1	ENSG00000174339	5	181247896	181249096	2.20706e-54	1.02667e-53	0.7879	176	813	0.2165	1	195	0.0051	272	343	0.793	0	78	0	2	155	0.0129	0	111	0	5	127	0.0394	78	113	0.6903
BTNL8	ENSG00000113303	6	2750766	2751966	7.99171e-44	2.41843e-43	0.6736	58	206	0.2816	12	70	0.1714	338	400	0.845	7	70	0.1	5	57	0.0877	14	60	0.2333	12	55	0.2182	62	76	0.8158
BTNL9	ENSG00000165810	6	4087144	4088344	1.19529e-54	5.60583e-54	0.5148	591	860	0.6872	89	208	0.4279	543	576	0.9427	60	161	0.3727	48	78	0.6154	59	125	0.472	53	101	0.5248	141	147	0.9592
OR2V1	ENSG00000185372	6	8435411	8436611	1.39639e-43	4.18139e-43	0.5523	131	2096	0.0625	16	403	0.0397	460	777	0.592	10	269	0.0372	16	462	0.0346	12	206	0.0583	19	178	0.1067	60	228	0.2632
RACK1	ENSG00000204628	6	11111525	11112725	3.27204e-84	4.67083e-83	0.8473	37	542	0.0683	9	132	0.0682	260	284	0.9155	1	119	0.0084	4	59	0.0678	1	65	0.0154	0	64	0	68	73	0.9315
MYLK4	ENSG00000145949	6	12715805	12717005	1.31948e-28	2.21718e-28	0.7892	146	373	0.3914	8	92	0.087	276	315	0.8762	2	53	0.0377	2	74	0.027	2	53	0.0377	6	53	0.1132	54	58	0.931
FAM217A	ENSG00000145975	6	18122487	18123687	1.51631e-52	6.54062e-52	0.8467	95	2353	0.0404	32	465	0.0688	325	355	0.9155	8	223	0.0359	7	148	0.0473	23	242	0.095	30	322	0.0932	74	128	0.5781
SLC35B3	ENSG00000124786	6	24125186	24126386	1.01626e-89	1.7485e-88	0.5596	464	1205	0.3851	46	326	0.1411	316	451	0.7007	3	113	0.0265	3	103	0.0291	7	184	0.038	6	113	0.0531	45	69	0.6522
ERVFRD-1	ENSG00000244476	6	24493852	24495052	1.2721e-68	1.04607e-67	0.5258	277	2613	0.106	49	573	0.0855	302	494	0.6113	50	260	0.1923	41	294	0.1395	51	221	0.2308	68	381	0.1785	52	217	0.2396
PHACTR1	ENSG00000112137	6	25882086	25883286	1.24516e-46	4.26218e-46	0.9175	62	1135	0.0546	6	243	0.0247	163	173	0.9422	1	90	0.0111	0	95	0	22	129	0.1705	5	127	0.0394	50	53	0.9434
NHLRC1	ENSG00000187566	6	26043457	26044657	4.93718e-150	5.56865e-148	0.6	24	1523	0.0158	1	412	0.0024	403	669	0.6024	1	286	0.0035	3	416	0.0072	0	217	0	0	275	0	262	266	0.985
NRSN1	ENSG00000152954	6	26044411	26045611	2.08881e-57	1.09737e-56	0.6475	13	1589	0.0082	2	329	0.0061	485	742	0.6536	0	229	0	4	323	0.0124	0	203	0	2	333	0.006	226	231	0.9784
ALDH5A1	ENSG00000112294	6	26239426	26240626	4.90062e-79	5.90661e-78	0.5243	442	1737	0.2545	87	427	0.2037	554	761	0.728	49	289	0.1696	47	256	0.1836	70	242	0.2893	95	334	0.2844	132	304	0.4342
SLC17A3	ENSG00000124564	6	26500221	26501421	3.17577e-94	6.22614e-93	0.5781	301	615	0.4894	40	144	0.2778	386	451	0.8559	17	101	0.1683	23	98	0.2347	23	51	0.451	30	76	0.3947	92	103	0.8932
HIST1H2BB	ENSG00000276410	6	28524925	28526125	5.16041e-113	1.94014e-111	0.5394	103	299	0.3445	28	83	0.3373	327	373	0.8767	18	78	0.2308	21	64	0.3281	15	69	0.2174	13	52	0.25	71	81	0.8765
HIST1H3C	ENSG00000287080	6	28616012	28617212	3.39245e-108	1.08749e-106	0.8647	142	2051	0.0692	37	484	0.0764	495	526	0.9411	15	201	0.0746	21	373	0.0563	21	204	0.1029	70	208	0.3365	97	154	0.6299
HIST1H4F	ENSG00000274618	6	29431767	29432967	1.88957e-70	1.68585e-69	0.8566	72	219	0.3288	4	69	0.058	364	398	0.9146	2	72	0.0278	1	71	0.0141	1	68	0.0147	7	76	0.0921	62	68	0.9118
BTN1A1	ENSG00000124557	6	29456181	29457381	3.91007e-38	9.42046e-38	0.6614	209	413	0.5061	28	104	0.2692	295	317	0.9306	7	114	0.0614	9	58	0.1552	22	98	0.2245	20	84	0.2381	75	75	1
GPX5	ENSG00000224586	6	30161011	30162211	9.27303e-23	1.29757e-22	0.6751	177	449	0.3942	34	132	0.2576	471	505	0.9327	22	59	0.3729	26	82	0.3171	29	78	0.3718	32	85	0.3765	48	50	0.96
ZBED9	ENSG00000232040	6	30162206	30163406	6.64016e-197	1.59643e-194	0.5937	220	594	0.3704	31	99	0.3131	399	440	0.9068	23	116	0.1983	24	85	0.2824	33	80	0.4125	26	64	0.4063	89	93	0.957
OR5V1	ENSG00000243729	6	30618412	30619612	6.44826e-49	2.40258e-48	0.5147	257	507	0.5069	44	154	0.2857	389	486	0.8004	26	82	0.3171	28	85	0.3294	46	120	0.3833	62	115	0.5391	126	154	0.8182
OR2H1	ENSG00000204688	6	30691220	30692420	1.09931e-39	2.80853e-39	0.5963	239	1017	0.235	32	242	0.1322	424	582	0.7285	16	200	0.08	15	100	0.15	5	147	0.034	4	93	0.043	67	96	0.6979
TRIM10	ENSG00000204613	6	31138866	31140066	6.50797e-56	3.20177e-55	0.5623	101	720	0.1403	29	146	0.1986	175	230	0.7609	6	54	0.1111	9	52	0.1731	12	76	0.1579	14	88	0.1591	60	90	0.6667
TRIM15	ENSG00000204610	6	31548227	31549427	1.64558e-33	3.34387e-33	0.6581	467	751	0.6218	50	176	0.2841	277	294	0.9422	35	100	0.35	24	60	0.4	32	79	0.4051	41	86	0.4767	99	101	0.9802
PPP1R10	ENSG00000204569	6	31574565	31575765	4.99841e-31	9.18453e-31	0.6109	309	921	0.3355	51	159	0.3208	232	249	0.9317	17	73	0.2329	25	80	0.3125	32	78	0.4103	24	55	0.4364	85	89	0.9551
NRM	ENSG00000137404	6	31970091	31971291	9.20676e-59	5.09775e-58	0.542	768	1255	0.612	91	258	0.3527	204	228	0.8947	30	133	0.2256	62	137	0.4526	39	102	0.3824	55	106	0.5189	87	90	0.9667
PSORS1C2	ENSG00000204538	6	32406928	32408128	1.49687e-27	2.42687e-27	0.7207	55	321	0.1713	2	103	0.0194	168	227	0.7401	0	77	0	3	73	0.0411	1	69	0.0145	3	90	0.0333	52	82	0.6341
ATP6V1G2	ENSG00000213760	6	32940828	32942028	4.33818e-53	1.91374e-52	0.6966	113	470	0.2404	16	120	0.1333	244	294	0.8299	7	92	0.0761	9	70	0.1286	12	64	0.1875	19	95	0.2	49	94	0.5213
TNF	ENSG00000232810	6	33803803	33805003	2.00322e-40	5.28026e-40	0.5982	552	1281	0.4309	77	277	0.278	453	517	0.8762	17	187	0.0909	22	146	0.1507	35	169	0.2071	58	149	0.3893	100	123	0.813
STK19	ENSG00000204344	6	35341558	35342758	5.90684e-37	1.36551e-36	0.5631	27	2545	0.0106	3	476	0.0063	316	555	0.5694	0	176	0	0	136	0	1	290	0.0034	0	308	0	75	122	0.6148
BTNL2	ENSG00000204290	6	35796206	35797406	1.63707e-39	4.14186e-39	0.568	390	847	0.4604	52	160	0.325	267	299	0.893	39	128	0.3047	35	97	0.3608	38	95	0.4	27	68	0.3971	112	126	0.8889
HLA-DMB	ENSG00000242574	6	36336688	36337888	1.75612e-41	4.84563e-41	0.5934	187	347	0.5389	23	81	0.284	279	318	0.8774	28	88	0.3182	20	54	0.3704	27	67	0.403	27	60	0.45	69	73	0.9452
HLA-DPA1	ENSG00000231389	6	38714341	38715541	4.87506e-47	1.69735e-46	0.6033	538	1527	0.3523	71	228	0.3114	236	258	0.9147	52	107	0.486	36	206	0.1748	67	109	0.6147	94	138	0.6812	89	96	0.9271
MLN	ENSG00000096395	6	42142420	42143620	7.58642e-66	5.52267e-65	0.5261	300	2692	0.1114	12	516	0.0233	356	648	0.5494	0	276	0	2	198	0.0101	4	271	0.0148	2	356	0.0056	98	132	0.7424
PPARD	ENSG00000112033	6	44125914	44127114	1.47298e-105	4.28571e-104	0.5575	64	1044	0.0613	2	224	0.0089	226	399	0.5664	0	91	0	0	115	0	2	86	0.0233	1	113	0.0088	41	107	0.3832
CLPS	ENSG00000137392	6	44272194	44273394	3.25686e-36	7.33053e-36	0.7926	253	1086	0.233	14	184	0.0761	258	297	0.8687	3	89	0.0337	3	107	0.028	17	131	0.1298	15	127	0.1181	87	99	0.8788
C6orf222	ENSG00000189325	6	44341660	44342860	2.8603e-25	4.31715e-25	0.6199	400	1495	0.2676	57	300	0.19	311	384	0.8099	44	96	0.4583	29	150	0.1933	21	92	0.2283	99	188	0.5266	75	169	0.4438
DNAH8	ENSG00000124721	6	46735493	46736693	2.41754e-46	8.1591e-46	0.5266	110	883	0.1246	12	279	0.043	266	467	0.5696	3	133	0.0226	11	156	0.0705	6	116	0.0517	12	145	0.0828	36	105	0.3429
C6orf132	ENSG00000188112	6	52360421	52361621	1.8085e-98	4.1041e-97	0.5646	254	573	0.4433	16	142	0.1127	296	437	0.6773	12	130	0.0923	9	75	0.12	10	103	0.0971	10	113	0.0885	88	109	0.8073
TMEM63B	ENSG00000137216	6	57171326	57172526	2.52505e-55	1.21735e-54	0.5162	264	2032	0.1299	47	406	0.1158	522	826	0.632	59	284	0.2077	33	182	0.1813	47	236	0.1992	45	213	0.2113	47	166	0.2831
AL353588.1	ENSG00000272442	6	73310165	73311365	9.62901e-73	9.2894e-72	0.9226	30	1215	0.0247	4	250	0.016	367	391	0.9386	2	123	0.0163	2	111	0.018	7	164	0.0427	4	172	0.0233	70	169	0.4142
SPATS1	ENSG00000249481	6	73354076	73355276	3.56172e-62	2.25034e-61	0.5027	419	2187	0.1916	229	512	0.4473	532	560	0.95	130	244	0.5328	65	272	0.239	30	262	0.1145	63	273	0.2308	143	147	0.9728
PLA2G7	ENSG00000146070	6	73393828	73395028	2.33105e-55	1.12501e-54	0.9097	246	1849	0.133	12	350	0.0343	674	714	0.944	5	214	0.0234	7	177	0.0395	10	193	0.0518	10	190	0.0526	146	151	0.9669
PAQR8	ENSG00000170915	6	73394933	73396133	5.48978e-34	1.13495e-33	0.9733	172	1509	0.114	2	343	0.0058	422	431	0.9791	1	209	0.0048	3	193	0.0155	5	182	0.0275	5	276	0.0181	92	101	0.9109
BAG2	ENSG00000112208	6	73523597	73524797	8.58183e-72	7.95976e-71	0.895	263	1672	0.1573	31	402	0.0771	627	645	0.9721	13	243	0.0535	19	198	0.096	19	204	0.0931	39	425	0.0918	84	86	0.9767
KHDC1	ENSG00000135314	6	77649274	77650474	2.06216e-142	1.77735e-140	0.6007	30	709	0.0423	7	200	0.035	281	442	0.6357	0	109	0	2	79	0.0253	0	75	0	2	118	0.0169	16	83	0.1928
DPPA5	ENSG00000203909	6	78866551	78867751	8.87949e-81	1.14097e-79	0.745	96	1415	0.0678	13	345	0.0377	389	497	0.7827	14	239	0.0586	17	236	0.072	9	213	0.0423	19	294	0.0646	21	217	0.0968
DDX43	ENSG00000080007	6	79234538	79235738	9.21243e-208	2.80549e-205	0.5235	125	1379	0.0906	35	364	0.0962	396	639	0.6197	32	212	0.1509	33	172	0.1919	51	255	0.2	32	194	0.1649	33	81	0.4074
OOEP	ENSG00000203907	6	87329078	87330278	2.86037e-212	9.33297e-210	0.7789	82	777	0.1055	7	171	0.0409	332	405	0.8198	1	115	0.0087	5	97	0.0515	2	150	0.0133	3	106	0.0283	35	163	0.2147
EEF1A1	ENSG00000156508	6	88046841	88048041	3.59257e-218	1.21562e-215	0.6023	1297	3408	0.3806	262	732	0.3579	482	502	0.9602	44	164	0.2683	75	175	0.4286	32	327	0.0979	37	271	0.1365	71	72	0.9861
MEI4	ENSG00000269964	6	98947806	98949006	6.84551e-54	3.12235e-53	0.5296	193	1755	0.11	40	403	0.0993	305	485	0.6289	8	157	0.051	48	206	0.233	23	155	0.1484	25	93	0.2688	75	107	0.7009
IRAK1BP1	ENSG00000146243	6	104935616	104936816	1.6134e-117	6.88785e-116	0.6006	329	738	0.4458	70	199	0.3518	360	378	0.9524	33	130	0.2538	34	120	0.2833	4	151	0.0265	4	154	0.026	64	64	1
HMGN3	ENSG00000118418	6	106325591	106326791	7.38898e-65	5.15311e-64	0.6233	111	2073	0.0535	6	494	0.0121	474	746	0.6354	2	299	0.0067	31	257	0.1206	1	349	0.0029	4	364	0.011	94	221	0.4253
GJB7	ENSG00000164411	6	110415375	110416575	3.89573e-75	4.09096e-74	0.7491	158	406	0.3892	9	81	0.1111	160	186	0.8602	7	54	0.1296	20	61	0.3279	11	82	0.1341	6	69	0.087	75	81	0.9259
SPACA1	ENSG00000118434	6	110476441	110477641	1.30484e-117	5.62311e-116	0.6126	802	2333	0.3438	146	503	0.2903	372	412	0.9029	15	127	0.1181	52	220	0.2364	73	183	0.3989	94	200	0.47	146	152	0.9605
FBXL4	ENSG00000112234	6	112235806	112237006	1.07612e-63	7.22899e-63	0.8536	96	209	0.4593	5	65	0.0769	348	374	0.9305	3	57	0.0526	6	67	0.0896	2	60	0.0333	4	69	0.058	60	60	1
LIN28B	ENSG00000187772	6	116765519	116766719	2.81999e-56	1.40938e-55	0.9134	33	1558	0.0212	7	309	0.0227	469	501	0.9361	1	207	0.0048	0	96	0	5	257	0.0195	1	239	0.0042	22	64	0.3438
ATG5	ENSG00000057663	6	117425655	117426855	5.49124e-134	3.85907e-132	0.7618	170	453	0.3753	17	108	0.1574	330	359	0.9192	2	61	0.0328	4	69	0.058	2	70	0.0286	4	67	0.0597	62	69	0.8986
DDO	ENSG00000203797	6	128882141	128883341	1.26212e-32	2.48292e-32	0.527	36	844	0.0427	13	178	0.073	123	205	0.6	8	102	0.0784	8	119	0.0672	7	67	0.1045	4	83	0.0482	12	108	0.1111
SLC22A16	ENSG00000004809	6	132569322	132570522	7.89465e-85	1.15771e-83	0.541	102	356	0.2865	48	128	0.375	469	512	0.916	19	78	0.2436	11	66	0.1667	30	73	0.411	14	70	0.2	73	73	1
FAM162B	ENSG00000183807	6	132624075	132625275	2.39131e-173	4.20135e-171	0.5886	167	223	0.7489	20	63	0.3175	251	277	0.9061	40	73	0.5479	41	67	0.6119	27	53	0.5094	30	59	0.5085	55	58	0.9483
ROS1	ENSG00000047936	6	133239598	133240798	7.82074e-53	3.41052e-52	0.5042	108	566	0.1908	8	132	0.0606	257	455	0.5648	20	173	0.1156	10	104	0.0962	8	124	0.0645	15	182	0.0824	37	129	0.2868
LAMA2	ENSG00000196569	6	138402531	138403731	1.73271e-29	3.01181e-29	0.5195	642	1833	0.3502	63	423	0.1489	254	380	0.6684	44	214	0.2056	27	156	0.1731	14	147	0.0952	23	98	0.2347	59	174	0.3391
TAAR6	ENSG00000146383	6	149897902	149899102	9.26407e-37	2.12494e-36	0.7319	198	651	0.3041	7	185	0.0378	244	317	0.7697	4	104	0.0385	1	80	0.0125	6	103	0.0583	5	114	0.0439	100	125	0.8
TAAR2	ENSG00000146378	6	150025332	150026532	2.02238e-21	2.71513e-21	0.731	591	1882	0.314	66	404	0.1634	652	729	0.8944	17	172	0.0988	17	185	0.0919	22	184	0.1196	35	151	0.2318	133	141	0.9433
EYA4	ENSG00000112319	6	151493017	151494217	2.46013e-28	4.09843e-28	0.5415	202	3399	0.0594	36	665	0.0541	268	450	0.5956	11	354	0.0311	19	296	0.0642	2	350	0.0057	16	262	0.0611	54	98	0.551
HEBP2	ENSG00000051620	6	155455703	155456903	2.46609e-53	1.09743e-52	0.7996	136	342	0.3977	3	78	0.0385	378	451	0.8381	4	75	0.0533	1	70	0.0143	4	79	0.0506	7	82	0.0854	50	67	0.7463
RAET1E	ENSG00000164520	6	159044952	159046152	5.90499e-65	4.13078e-64	0.5779	89	517	0.1721	13	119	0.1092	314	457	0.6871	4	72	0.0556	19	113	0.1681	12	124	0.0968	20	129	0.155	74	82	0.9024
RAET1L	ENSG00000155918	6	159905690	159906890	4.65886e-140	3.60706e-138	0.7535	326	496	0.6573	21	108	0.1944	346	365	0.9479	14	71	0.1972	18	136	0.1324	24	99	0.2424	57	135	0.4222	90	94	0.9574
CCDC170	ENSG00000120262	6	160277438	160278638	9.42737e-93	1.77219e-91	0.8484	483	880	0.5489	19	192	0.099	486	513	0.9474	6	105	0.0571	3	77	0.039	16	54	0.2963	27	109	0.2477	78	88	0.8864
NOX3	ENSG00000074771	6	165309405	165310605	3.5246e-45	1.13623e-44	0.5529	43	381	0.1129	5	91	0.0549	248	408	0.6078	4	75	0.0533	4	91	0.044	14	92	0.1522	8	70	0.1143	29	57	0.5088
TAGAP	ENSG00000164691	6	166587394	166588594	1.79858e-31	3.37133e-31	0.7101	315	495	0.6364	15	138	0.1087	235	287	0.8188	6	93	0.0645	6	97	0.0619	12	67	0.1791	24	88	0.2727	101	121	0.8347
MAS1	ENSG00000130368	6	167145414	167146614	3.54546e-55	1.69855e-54	0.7606	318	931	0.3416	21	195	0.1077	468	539	0.8683	13	99	0.1313	5	91	0.0549	15	100	0.15	31	161	0.1925	99	110	0.9
SLC22A2	ENSG00000112499	6	167270169	167271369	4.03991e-111	1.42504e-109	0.6815	691	1228	0.5627	63	238	0.2647	352	372	0.9462	18	120	0.15	23	106	0.217	64	100	0.64	67	114	0.5877	80	84	0.9524
C6orf118	ENSG00000112539	6	167324071	167325271	2.69086e-24	3.94791e-24	0.7314	786	1248	0.6298	62	293	0.2116	364	386	0.943	2	111	0.018	39	182	0.2143	62	143	0.4336	103	152	0.6776	123	131	0.9389
RPS6KA2	ENSG00000071242	6	167384310	167385510	5.91992e-47	2.0541e-46	0.7935	102	448	0.2277	10	122	0.082	415	474	0.8755	4	85	0.0471	4	75	0.0533	11	91	0.1209	7	94	0.0745	77	87	0.8851
TCP10L2	ENSG00000166984	7	289170	290370	2.1143e-84	3.05636e-83	0.8292	1679	5505	0.305	123	902	0.1364	365	378	0.9656	34	333	0.1021	38	298	0.1275	88	267	0.3296	54	303	0.1782	89	108	0.8241
UNC93A	ENSG00000112494	7	955207	956407	5.84243e-74	5.88495e-73	0.7401	362	927	0.3905	51	266	0.1917	478	513	0.9318	20	154	0.1299	10	99	0.101	34	143	0.2378	20	129	0.155	165	177	0.9322
TTLL2	ENSG00000120440	7	982181	983381	6.30402e-94	1.22539e-92	0.6619	827	2099	0.394	89	413	0.2155	186	212	0.8774	24	130	0.1846	18	114	0.1579	9	65	0.1385	42	170	0.2471	51	54	0.9444
TCP10	ENSG00000203690	7	1529702	1530902	3.47119e-64	2.35958e-63	0.5299	373	2803	0.1331	46	518	0.0888	86	139	0.6187	22	165	0.1333	29	171	0.1696	26	130	0.2	12	151	0.0795	53	100	0.53
AC187653.1	ENSG00000248767	7	1570805	1572005	2.46783e-190	5.49905e-188	0.6284	401	1132	0.3542	102	345	0.2957	426	461	0.9241	25	152	0.1645	46	152	0.3026	33	164	0.2012	43	140	0.3071	67	75	0.8933
ADAP1	ENSG00000105963	7	2511529	2512729	6.05837e-102	1.55913e-100	0.6391	386	1387	0.2783	40	315	0.127	131	171	0.7661	8	85	0.0941	10	101	0.099	26	160	0.1625	31	201	0.1542	57	71	0.8028
CYP2W1	ENSG00000073067	7	2557972	2559172	4.75599e-60	2.7658e-59	0.5042	423	2647	0.1598	54	573	0.0942	380	635	0.5984	22	291	0.0756	35	311	0.1125	37	224	0.1652	40	337	0.1187	112	169	0.6627
MAFK	ENSG00000198517	7	5273369	5274569	3.07865e-37	7.1843e-37	0.5564	725	1527	0.4748	115	361	0.3186	462	528	0.875	39	145	0.269	50	171	0.2924	36	125	0.288	30	151	0.1987	142	155	0.9161
PSMG3	ENSG00000157778	7	5563584	5564784	2.09008e-82	2.83309e-81	0.6377	272	1731	0.1571	19	361	0.0526	341	494	0.6903	4	215	0.0186	0	309	0	1	287	0.0035	1	221	0.0045	75	185	0.4054
LFNG	ENSG00000106003	7	6058975	6060175	4.98437e-46	1.66315e-45	0.5348	229	2538	0.0902	64	529	0.121	545	831	0.6558	24	239	0.1004	34	304	0.1118	31	339	0.0914	37	259	0.1429	80	194	0.4124
IQCE	ENSG00000106012	7	6483990	6485190	1.25964e-80	1.61403e-79	0.5937	101	2571	0.0393	19	482	0.0394	428	676	0.6331	1	190	0.0053	3	293	0.0102	1	297	0.0034	2	376	0.0053	84	154	0.5455
SLC29A4	ENSG00000164638	7	6483990	6485190	3.33527e-67	2.58229e-66	0.5937	101	2571	0.0393	19	482	0.0394	428	676	0.6331	1	190	0.0053	3	293	0.0102	1	297	0.0034	2	376	0.0053	84	154	0.5455
ACTB	ENSG00000075624	7	6589021	6590221	3.28878e-89	5.58482e-88	0.5845	410	3175	0.1291	67	745	0.0899	174	258	0.6744	30	337	0.089	48	272	0.1765	32	156	0.2051	37	266	0.1391	48	114	0.4211
EIF2AK1	ENSG00000086232	7	7565875	7567075	9.98038e-91	1.75685e-89	0.6707	134	2354	0.0569	7	431	0.0162	384	559	0.6869	0	339	0	0	166	0	3	237	0.0127	0	246	0	90	120	0.75
DAGLB	ENSG00000164535	7	8262487	8263687	3.15302e-109	1.03993e-107	0.5461	63	779	0.0809	31	184	0.1685	353	494	0.7146	24	123	0.1951	30	84	0.3571	44	78	0.5641	50	101	0.495	42	66	0.6364
KDELR2	ENSG00000136240	7	12685856	12687056	3.15302e-109	1.03993e-107	0.5512	106	2904	0.0365	21	484	0.0434	311	523	0.5946	4	251	0.0159	5	213	0.0235	8	338	0.0237	3	282	0.0106	64	172	0.3721
C7orf26	ENSG00000146576	7	16525880	16527080	2.15137e-73	2.11571e-72	0.6262	622	1834	0.3391	115	358	0.3212	414	437	0.9474	59	180	0.3278	60	253	0.2372	39	91	0.4286	78	175	0.4457	120	123	0.9756
MIOS	ENSG00000164654	7	22724884	22726084	2.25377e-123	1.1503e-121	0.6788	128	360	0.3556	17	98	0.1735	375	440	0.8523	8	69	0.1159	15	109	0.1376	9	109	0.0826	8	77	0.1039	85	112	0.7589
ICA1	ENSG00000003147	7	23180841	23182041	1.26448e-38	3.1063e-38	0.5196	92	1783	0.0516	20	461	0.0434	617	1096	0.563	2	322	0.0062	8	242	0.0331	7	261	0.0268	5	467	0.0107	111	325	0.3415
ARL4A	ENSG00000122644	7	24283188	24284388	6.97021e-88	1.13309e-86	0.5746	1378	2930	0.4703	244	650	0.3754	703	740	0.95	51	303	0.1683	44	147	0.2993	6	206	0.0291	45	296	0.152	168	169	0.9941
LRRC72	ENSG00000205858	7	28298321	28299521	6.5522e-85	9.63944e-84	0.6028	46	219	0.21	6	76	0.0789	317	465	0.6817	8	60	0.1333	9	73	0.1233	4	57	0.0702	3	70	0.0429	25	59	0.4237
STEAP1B	ENSG00000105889	7	29990089	29991289	1.7304e-38	4.23037e-38	0.5719	425	933	0.4555	17	184	0.0924	285	429	0.6643	16	132	0.1212	8	135	0.0593	14	103	0.1359	16	201	0.0796	60	139	0.4317
NUPL2	ENSG00000136243	7	30910694	30911894	3.703e-97	7.97892e-96	0.5876	732	1100	0.6655	52	236	0.2203	122	151	0.8079	7	63	0.1111	12	84	0.1429	25	81	0.3086	13	69	0.1884	53	64	0.8281
NPY	ENSG00000122585	7	31340526	31341726	7.0757e-129	4.39752e-127	0.8524	68	236	0.2881	0	83	0	335	393	0.8524	0	65	0	0	80	0	1	71	0.0141	2	87	0.023	66	77	0.8571
CREB5	ENSG00000146592	7	31686215	31687415	2.18535e-24	3.21399e-24	0.577	312	494	0.6316	15	152	0.0987	175	259	0.6757	3	116	0.0259	9	93	0.0968	5	59	0.0847	9	69	0.1304	69	102	0.6765
SCRN1	ENSG00000136193	7	34657239	34658439	2.07514e-42	5.94442e-42	0.8384	131	399	0.3283	2	101	0.0198	242	282	0.8582	1	65	0.0154	2	70	0.0286	0	58	0	1	70	0.0143	50	61	0.8197
AQP1	ENSG00000240583	7	43581758	43582958	7.24335e-31	1.32324e-30	0.5432	98	951	0.103	12	225	0.0533	241	404	0.5965	8	114	0.0702	4	114	0.0351	1	148	0.0068	6	125	0.048	42	135	0.3111
NEUROD6	ENSG00000164600	7	43869693	43870893	9.27622e-55	4.3752e-54	0.5125	107	1077	0.0994	27	252	0.1071	430	694	0.6196	14	209	0.067	15	205	0.0732	4	141	0.0284	7	177	0.0395	55	102	0.5392
PPP1R17	ENSG00000106341	7	44065367	44066567	1.96428e-32	3.82882e-32	0.5324	217	976	0.2223	42	212	0.1981	122	167	0.7305	9	72	0.125	10	88	0.1136	27	87	0.3103	28	68	0.4118	37	66	0.5606
NPSR1	ENSG00000187258	7	44334377	44335577	8.94281e-56	4.37843e-55	0.7021	493	942	0.5234	25	159	0.1572	116	135	0.8593	7	58	0.1207	12	131	0.0916	13	59	0.2203	12	88	0.1364	59	68	0.8676
STK17A	ENSG00000164543	7	45872882	45874082	6.39792e-47	2.21743e-46	0.731	291	497	0.5855	17	120	0.1417	144	165	0.8727	6	63	0.0952	7	60	0.1167	10	58	0.1724	18	75	0.24	48	58	0.8276
MRPS24	ENSG00000062582	7	55950793	55951993	6.35481e-60	3.66988e-59	0.5381	92	1545	0.0595	10	297	0.0337	247	432	0.5718	4	128	0.0313	3	160	0.0188	5	232	0.0216	4	194	0.0206	80	182	0.4396
PGAM2	ENSG00000164708	7	57449177	57450377	6.0315e-26	9.29238e-26	0.5668	526	991	0.5308	52	223	0.2332	352	440	0.8	13	89	0.1461	30	101	0.297	14	108	0.1296	29	85	0.3412	58	73	0.7945
CAMK2B	ENSG00000058404	7	64206090	64207290	5.88519e-36	1.31043e-35	0.5265	716	1277	0.5607	59	288	0.2049	433	592	0.7314	22	165	0.1333	34	171	0.1988	14	155	0.0903	37	149	0.2483	81	104	0.7788
CCDC201	ENSG00000283247	7	64306459	64307659	1.66545e-37	3.92761e-37	0.7657	152	2318	0.0656	28	516	0.0543	378	461	0.82	6	168	0.0357	3	265	0.0113	36	246	0.1463	6	242	0.0248	56	146	0.3836
NIPSNAP2	ENSG00000146729	7	64665083	64666283	7.73203e-60	4.45677e-59	0.6308	183	873	0.2096	30	190	0.1579	362	459	0.7887	26	107	0.243	8	155	0.0516	12	134	0.0896	9	149	0.0604	72	114	0.6316
ZNF716	ENSG00000182111	7	64869172	64870372	4.29235e-46	1.43539e-45	0.5986	1297	1968	0.659	92	373	0.2466	355	420	0.8452	16	123	0.1301	36	183	0.1967	27	113	0.2389	51	148	0.3446	68	82	0.8293
ZNF735	ENSG00000223614	7	65872074	65873274	6.01596e-51	2.42764e-50	0.6313	219	1662	0.1318	28	343	0.0816	365	512	0.7129	33	214	0.1542	14	63	0.2222	28	107	0.2617	51	194	0.2629	42	57	0.7368
ZNF736	ENSG00000234444	7	66113604	66114804	6.50315e-148	6.75145e-146	0.5517	260	1260	0.2063	28	294	0.0952	273	422	0.6469	28	249	0.1124	14	194	0.0722	18	194	0.0928	25	269	0.0929	118	172	0.686
ZNF107	ENSG00000196247	7	72446951	72448151	4.7577e-52	2.00768e-51	0.6888	411	1073	0.383	16	177	0.0904	187	240	0.7792	1	92	0.0109	7	126	0.0556	17	144	0.1181	9	162	0.0556	88	111	0.7928
AC092161.1	ENSG00000198039	7	72969266	72970466	1.70913e-68	1.39916e-67	0.5886	691	2622	0.2635	193	533	0.3621	752	791	0.9507	38	192	0.1979	25	189	0.1323	75	171	0.4386	100	210	0.4762	102	107	0.9533
VKORC1L1	ENSG00000196715	7	73798542	73799742	2.28652e-82	3.09476e-81	0.6488	451	623	0.7239	27	157	0.172	513	625	0.8208	10	126	0.0794	20	160	0.125	25	92	0.2717	28	178	0.1573	118	136	0.8676
CRCP	ENSG00000241258	7	73842316	73843516	4.80538e-54	2.20613e-53	0.7059	40	1174	0.0341	2	205	0.0098	282	394	0.7157	2	112	0.0179	1	63	0.0159	1	112	0.0089	3	195	0.0154	39	119	0.3277
CALN1	ENSG00000183166	7	76396518	76397718	1.93186e-48	7.04852e-48	0.6809	176	1552	0.1134	59	397	0.1486	214	258	0.8295	10	118	0.0847	25	137	0.1825	30	136	0.2206	107	290	0.369	48	52	0.9231
TRIM74	ENSG00000155428	7	77416149	77417349	5.33644e-127	3.18652e-125	0.5476	234	2721	0.086	47	545	0.0862	251	396	0.6338	19	211	0.09	26	174	0.1494	55	210	0.2619	38	251	0.1514	58	141	0.4113
CLDN4	ENSG00000189143	7	87626548	87627748	7.61675e-53	3.32473e-52	0.5354	247	865	0.2855	41	182	0.2253	337	443	0.7607	42	194	0.2165	17	138	0.1232	50	189	0.2646	36	145	0.2483	66	133	0.4962
METTL27	ENSG00000165171	7	90153456	90154656	6.08135e-74	6.11886e-73	0.5491	204	2160	0.0944	45	520	0.0865	450	708	0.6356	6	300	0.02	10	301	0.0332	3	471	0.0064	4	299	0.0134	80	150	0.5333
ZP3	ENSG00000188372	7	92477786	92478986	5.74904e-71	5.20032e-70	0.8579	45	546	0.0824	10	149	0.0671	259	280	0.925	2	102	0.0196	7	71	0.0986	3	81	0.037	4	91	0.044	69	73	0.9452
GSAP	ENSG00000186088	7	93590573	93591773	2.16812e-74	2.22811e-73	0.626	498	912	0.5461	53	208	0.2548	495	562	0.8808	47	214	0.2196	32	153	0.2092	7	129	0.0543	51	232	0.2198	73	180	0.4056
RUNDC3B	ENSG00000105784	7	94004182	94005382	9.58159e-36	2.12109e-35	0.5548	22	1529	0.0144	11	348	0.0316	370	631	0.5864	11	210	0.0524	5	261	0.0192	5	323	0.0155	6	257	0.0233	17	227	0.0749
STEAP1	ENSG00000164647	7	94906202	94907402	5.24563e-93	9.96343e-92	0.6343	27	218	0.1239	16	67	0.2388	289	331	0.8731	5	51	0.098	5	56	0.0893	10	68	0.1471	1	60	0.0167	51	69	0.7391
ERVW-1	ENSG00000242950	7	95324507	95325707	5.33365e-76	5.72599e-75	0.6328	230	760	0.3026	15	136	0.1103	243	327	0.7431	11	76	0.1447	4	64	0.0625	6	91	0.0659	11	56	0.1964	40	106	0.3774
GNGT1	ENSG00000127928	7	95396175	95397375	4.21067e-62	2.65301e-61	0.8895	246	2701	0.0911	17	509	0.0334	503	545	0.9229	4	297	0.0135	3	325	0.0092	0	308	0	12	214	0.0561	73	82	0.8902
BET1	ENSG00000105829	7	95477444	95478644	1.39878e-78	1.64894e-77	0.7814	30	307	0.0977	9	104	0.0865	381	439	0.8679	3	62	0.0484	10	115	0.087	4	85	0.0471	15	88	0.1705	57	93	0.6129
PPP1R9A	ENSG00000158528	7	99373249	99374449	8.47686e-25	1.26275e-24	0.514	779	3117	0.2499	116	707	0.1641	394	581	0.6781	47	180	0.2611	43	273	0.1575	53	282	0.1879	60	350	0.1714	152	175	0.8686
PON1	ENSG00000005421	7	99919400	99920600	4.81188e-38	1.15596e-37	0.9378	149	1824	0.0817	10	375	0.0267	706	732	0.9645	8	159	0.0503	8	238	0.0336	43	166	0.259	16	368	0.0435	90	147	0.6122
PON3	ENSG00000105852	7	99975842	99977042	7.39675e-222	2.8157e-219	0.6264	166	569	0.2917	30	125	0.24	201	232	0.8664	24	117	0.2051	15	123	0.122	41	107	0.3832	30	101	0.297	74	86	0.8605
ASB4	ENSG00000005981	7	100601363	100602563	6.6324e-54	3.02665e-53	0.5008	529	978	0.5409	64	194	0.3299	211	254	0.8307	21	95	0.2211	24	62	0.3871	27	92	0.2935	20	97	0.2062	50	72	0.6944
ARPC1B	ENSG00000130429	7	100642579	100643779	1.21364e-81	1.6046e-80	0.6396	209	741	0.2821	19	113	0.1681	105	130	0.8077	8	53	0.1509	13	54	0.2407	32	87	0.3678	17	57	0.2982	61	81	0.7531
TRIM4	ENSG00000146833	7	101019072	101020272	1.55986e-244	1.09622e-241	0.7646	408	900	0.4533	35	204	0.1716	220	235	0.9362	16	104	0.1538	22	115	0.1913	32	96	0.3333	46	137	0.3358	151	164	0.9207
AZGP1	ENSG00000160862	7	102284091	102285291	1.13669e-32	2.23956e-32	0.5379	511	1303	0.3922	82	284	0.2887	329	398	0.8266	43	110	0.3909	56	138	0.4058	42	101	0.4158	42	113	0.3717	99	106	0.934
PCOLCE	ENSG00000106333	7	103149360	103150560	1.10816e-27	1.80274e-27	0.5576	170	1898	0.0896	19	216	0.088	408	632	0.6456	8	122	0.0656	47	214	0.2196	28	211	0.1327	39	249	0.1566	56	171	0.3275
TFR2	ENSG00000106327	7	103344630	103345830	1.09483e-24	1.62481e-24	0.5151	51	940	0.0543	9	177	0.0508	305	539	0.5659	14	214	0.0654	12	104	0.1154	28	158	0.1772	20	183	0.1093	52	163	0.319
MUC17	ENSG00000169876	7	107562484	107563684	4.03268e-66	2.97357e-65	0.6444	29	427	0.0679	2	155	0.0129	349	531	0.6573	0	96	0	1	80	0.0125	0	79	0	0	73	0	31	56	0.5536
SH2B2	ENSG00000160999	7	111562317	111563517	7.3527e-47	2.54255e-46	0.5583	183	1996	0.0917	34	422	0.0806	315	493	0.6389	24	206	0.1165	37	152	0.2434	33	131	0.2519	19	184	0.1033	87	112	0.7768
NAPEPLD	ENSG00000161048	7	112790392	112791592	1.75046e-50	6.95617e-50	0.5168	184	1417	0.1299	53	356	0.1489	229	344	0.6657	22	125	0.176	20	166	0.1205	21	149	0.1409	33	143	0.2308	71	169	0.4201
DNAJC2	ENSG00000105821	7	114075720	114076920	7.60078e-39	1.87779e-38	0.567	827	1257	0.6579	118	311	0.3794	318	336	0.9464	40	141	0.2837	31	113	0.2743	54	139	0.3885	69	170	0.4059	90	94	0.9574
COG5	ENSG00000164597	7	118213669	118214869	1.26643e-54	5.93339e-54	0.8541	97	1694	0.0573	45	491	0.0916	435	460	0.9457	14	167	0.0838	4	264	0.0152	27	161	0.1677	85	200	0.425	185	188	0.984
IMMP2L	ENSG00000184903	7	128936457	128937657	2.45206e-74	2.50863e-73	0.8382	278	1112	0.25	13	217	0.0599	529	589	0.8981	9	119	0.0756	6	148	0.0405	8	171	0.0468	9	190	0.0474	99	117	0.8462
TMEM168	ENSG00000146802	7	129125518	129126718	2.55212e-46	8.60057e-46	0.5862	547	2119	0.2581	142	425	0.3341	381	414	0.9203	48	152	0.3158	20	80	0.25	14	70	0.2	44	209	0.2105	62	65	0.9538
PPP1R3A	ENSG00000154415	7	135729058	135730258	8.18623e-59	4.54371e-58	0.6946	64	232	0.2759	12	68	0.1765	331	380	0.8711	12	65	0.1846	12	58	0.2069	23	83	0.2771	15	57	0.2632	55	61	0.9016
ANKRD7	ENSG00000106013	7	138799360	138800560	5.14701e-180	9.79647e-178	0.6682	166	290	0.5724	21	82	0.2561	281	304	0.9243	15	65	0.2308	23	59	0.3898	20	61	0.3279	26	79	0.3291	55	56	0.9821
IRF5	ENSG00000128604	7	139035842	139037042	3.22001e-117	1.36194e-115	0.8118	282	2921	0.0965	122	715	0.1706	670	682	0.9824	38	263	0.1445	38	315	0.1206	17	176	0.0966	22	378	0.0582	129	131	0.9847
AC011005.1	ENSG00000230626	7	140479336	140480536	2.07313e-75	2.19723e-74	0.51	188	2355	0.0798	22	448	0.0491	383	685	0.5591	7	263	0.0266	5	176	0.0284	3	283	0.0106	3	348	0.0086	63	184	0.3424
SLC13A4	ENSG00000164707	7	140673793	140674993	3.20855e-30	5.70964e-30	0.7075	203	1112	0.1826	23	257	0.0895	318	399	0.797	6	145	0.0414	11	155	0.071	11	135	0.0815	28	177	0.1582	99	134	0.7388
ATP6V0A4	ENSG00000105929	7	141015028	141016228	1.21748e-33	2.485e-33	0.5484	50	819	0.0611	10	213	0.0469	256	430	0.5953	20	183	0.1093	12	115	0.1043	9	127	0.0709	8	114	0.0702	45	200	0.225
ZC3HAV1L	ENSG00000146858	7	142885545	142886745	2.72419e-248	2.07402e-245	0.5226	139	675	0.2059	40	161	0.2484	202	262	0.771	8	52	0.1538	21	100	0.21	19	96	0.1979	20	106	0.1887	57	91	0.6264
MKRN1	ENSG00000133606	7	142933608	142934808	4.98594e-80	6.23993e-79	0.5682	243	578	0.4204	53	173	0.3064	272	311	0.8746	16	83	0.1928	19	52	0.3654	17	61	0.2787	36	96	0.375	61	66	0.9242
DENND2A	ENSG00000146966	7	142938343	142939543	1.07129e-77	1.22648e-76	0.5206	425	630	0.6746	76	177	0.4294	361	380	0.95	30	91	0.3297	38	85	0.4471	34	63	0.5397	54	119	0.4538	95	105	0.9048
MRPS33	ENSG00000090263	7	144195455	144196655	3.47086e-47	1.2154e-46	0.581	161	1673	0.0962	4	321	0.0125	73	123	0.5935	2	182	0.011	1	236	0.0042	2	144	0.0139	1	114	0.0088	39	67	0.5821
TRPV6	ENSG00000165125	7	144354288	144355488	1.66951e-26	2.61623e-26	0.5265	218	2610	0.0835	19	594	0.032	320	573	0.5585	2	295	0.0068	2	274	0.0073	1	203	0.0049	1	289	0.0035	36	88	0.4091
TRPV5	ENSG00000127412	7	144836195	144837395	2.67049e-37	6.24619e-37	0.709	607	1129	0.5376	34	293	0.116	429	520	0.825	11	140	0.0786	35	178	0.1966	28	151	0.1854	26	148	0.1757	87	107	0.8131
LLCFC1	ENSG00000165131	7	148589766	148590966	2.40527e-42	6.87563e-42	0.5151	325	526	0.6179	36	134	0.2687	330	421	0.7838	25	89	0.2809	21	71	0.2958	32	66	0.4848	26	89	0.2921	74	98	0.7551
ARHGEF35	ENSG00000213214	7	149238651	149239851	8.87293e-45	2.80786e-44	0.5304	224	1972	0.1136	43	399	0.1078	314	492	0.6382	3	164	0.0183	6	248	0.0242	6	305	0.0197	28	213	0.1315	104	139	0.7482
ARHGEF5	ENSG00000050327	7	149497617	149498817	1.08974e-99	2.59943e-98	0.73	120	2888	0.0416	15	488	0.0307	391	514	0.7607	18	198	0.0909	13	202	0.0644	13	120	0.1083	20	314	0.0637	80	124	0.6452
TPK1	ENSG00000196511	7	149775042	149776242	1.5427e-92	2.86465e-91	0.7649	130	698	0.1862	4	154	0.026	87	110	0.7909	1	53	0.0189	2	80	0.025	5	61	0.082	4	75	0.0533	51	73	0.6986
C7orf33	ENSG00000170279	7	150367189	150368389	7.6308e-27	1.20865e-26	0.5213	276	1237	0.2231	18	308	0.0584	371	640	0.5797	34	183	0.1858	16	158	0.1013	34	178	0.191	30	230	0.1304	36	65	0.5538
ZNF212	ENSG00000170260	7	150449630	150450830	3.7556e-63	2.47555e-62	0.7909	438	978	0.4479	25	207	0.1208	351	385	0.9117	8	129	0.062	20	145	0.1379	15	127	0.1181	22	151	0.1457	104	115	0.9043
ZNF746	ENSG00000181220	7	150513872	150515072	2.87388e-143	2.57409e-141	0.8512	447	766	0.5836	8	167	0.0479	401	446	0.8991	5	125	0.04	10	142	0.0704	11	117	0.094	16	112	0.1429	57	64	0.8906
SSPO	ENSG00000197558	7	150721253	150722453	1.81569e-42	5.21477e-42	0.6483	375	668	0.5614	27	201	0.1343	360	460	0.7826	8	106	0.0755	12	157	0.0764	19	135	0.1407	11	127	0.0866	66	84	0.7857
REPIN1	ENSG00000214022	7	150801160	150802360	2.09294e-61	1.28416e-60	0.7264	562	1631	0.3446	32	311	0.1029	277	334	0.8293	4	109	0.0367	10	107	0.0935	25	91	0.2747	23	151	0.1523	62	74	0.8378
GIMAP8	ENSG00000171115	7	150990017	150991217	4.05663e-87	6.42312e-86	0.641	254	694	0.366	28	143	0.1958	282	337	0.8368	8	66	0.1212	8	61	0.1311	10	66	0.1515	26	113	0.2301	68	74	0.9189
GIMAP7	ENSG00000179144	7	151174545	151175745	2.29907e-93	4.40341e-92	0.6947	830	2710	0.3063	127	522	0.2433	514	548	0.938	60	247	0.2429	39	193	0.2021	45	167	0.2695	66	188	0.3511	52	68	0.7647
GIMAP5	ENSG00000196329	7	151187632	151188832	2.69372e-57	1.4095e-56	0.6635	313	864	0.3623	28	192	0.1458	174	215	0.8093	13	99	0.1313	18	96	0.1875	11	68	0.1618	6	63	0.0952	81	89	0.9101
NOS3	ENSG00000164867	7	151205296	151206496	2.9415e-41	8.02435e-41	0.6917	301	897	0.3356	36	196	0.1837	295	337	0.8754	15	99	0.1515	15	94	0.1596	18	85	0.2118	15	102	0.1471	83	102	0.8137
GBX1	ENSG00000164900	7	152758749	152759949	2.61477e-133	1.82355e-131	0.6126	367	2520	0.1456	54	481	0.1123	282	389	0.7249	13	198	0.0657	58	237	0.2447	33	312	0.1058	28	312	0.0897	76	121	0.6281
ASB10	ENSG00000146926	7	155555250	155556450	8.01428e-44	2.42445e-43	0.6442	865	1403	0.6165	89	298	0.2987	330	350	0.9429	19	140	0.1357	39	121	0.3223	34	131	0.2595	83	197	0.4213	75	78	0.9615
IQCA1L	ENSG00000278685	7	158855558	158856758	1.50473e-59	8.56523e-59	0.5076	82	2331	0.0352	3	343	0.0087	301	583	0.5163	6	282	0.0213	8	320	0.025	3	240	0.0125	6	233	0.0258	31	114	0.2719
ACTR3B	ENSG00000133627	8	405428	406628	5.65363e-81	7.29542e-80	0.5013	149	1354	0.11	26	296	0.0878	443	752	0.5891	24	149	0.1611	13	190	0.0684	26	231	0.1126	28	277	0.1011	47	94	0.5
CNPY1	ENSG00000146910	8	2044046	2045246	3.82977e-72	3.61455e-71	0.6727	253	1207	0.2096	10	277	0.0361	348	491	0.7088	5	178	0.0281	1	132	0.0076	13	177	0.0734	32	198	0.1616	86	104	0.8269
WDR60	ENSG00000126870	8	6563209	6564409	5.87991e-73	5.70264e-72	0.5299	95	321	0.296	22	89	0.2472	401	516	0.7771	15	86	0.1744	6	50	0.12	17	79	0.2152	28	73	0.3836	98	105	0.9333
FBXO25	ENSG00000147364	8	6835444	6836644	3.85103e-55	1.84397e-54	0.5477	81	1658	0.0489	12	402	0.0299	283	490	0.5776	7	160	0.0438	12	119	0.1008	7	160	0.0438	13	197	0.066	61	187	0.3262
MYOM2	ENSG00000036448	8	6877736	6878936	1.48026e-84	2.14661e-83	0.5091	179	564	0.3174	34	127	0.2677	181	233	0.7768	11	86	0.1279	5	95	0.0526	3	104	0.0288	2	115	0.0174	55	68	0.8088
ANGPT2	ENSG00000091879	8	7331387	7332587	8.36635e-22	1.13709e-21	0.824	384	686	0.5598	23	177	0.1299	517	542	0.9539	9	122	0.0738	22	103	0.2136	17	101	0.1683	13	99	0.1313	79	91	0.8681
XKR5	ENSG00000275591	8	7559512	7560712	6.77033e-79	8.11729e-78	0.7854	405	871	0.465	31	210	0.1476	961	1030	0.933	19	331	0.0574	5	79	0.0633	31	389	0.0797	94	424	0.2217	348	385	0.9039
DEFB1	ENSG00000164825	8	7582453	7583653	4.20926e-21	5.60498e-21	0.7894	402	866	0.4642	23	199	0.1156	648	716	0.905	9	342	0.0263	14	132	0.1061	34	333	0.1021	57	387	0.1473	252	288	0.875
USP17L1	ENSG00000230549	8	7714443	7715643	6.15445e-103	1.64407e-101	0.8432	360	857	0.4201	15	186	0.0806	497	538	0.9238	7	125	0.056	9	112	0.0804	17	144	0.1181	28	162	0.1728	190	205	0.9268
AC134684.11	ENSG00000285975	8	7745034	7746234	5.9782e-123	2.98453e-121	0.7718	235	437	0.5378	23	132	0.1742	1138	1203	0.946	5	77	0.0649	6	75	0.08	16	155	0.1032	18	148	0.1216	119	140	0.85
AC134684.9	ENSG00000285765	8	7760330	7761530	1.92481e-103	5.3288e-102	0.749	205	454	0.4515	32	187	0.1711	495	538	0.9201	13	175	0.0743	12	105	0.1143	23	184	0.125	41	252	0.1627	162	187	0.8663
AC084121.9	ENSG00000285814	8	7767977	7769177	6.337e-106	1.86157e-104	0.7604	692	1497	0.4623	53	352	0.1506	1811	1988	0.911	17	374	0.0455	20	188	0.1064	112	794	0.1411	119	792	0.1503	667	738	0.9038
AC084121.8	ENSG00000285720	8	10524532	10525732	1.3047e-89	2.23216e-88	0.851	377	881	0.4279	16	212	0.0755	126	136	0.9265	2	82	0.0244	5	115	0.0435	20	93	0.2151	11	65	0.1692	95	99	0.9596
AC084121.5	ENSG00000285607	8	11768639	11769839	6.67794e-84	9.45886e-83	0.5283	100	1787	0.056	12	414	0.029	253	454	0.5573	19	248	0.0766	9	152	0.0592	5	209	0.0239	20	186	0.1075	65	141	0.461
AC084121.13	ENSG00000285950	8	11869248	11870448	4.94865e-191	1.13027e-188	0.5835	730	1249	0.5845	88	260	0.3385	402	436	0.922	33	208	0.1587	34	130	0.2615	23	155	0.1484	33	133	0.2481	116	125	0.928
PRSS51	ENSG00000253649	8	11974399	11975599	2.84229e-63	1.87896e-62	0.6118	225	536	0.4198	37	149	0.2483	209	243	0.8601	15	74	0.2027	21	55	0.3818	20	55	0.3636	20	63	0.3175	49	58	0.8448
NEIL2	ENSG00000154328	8	16567290	16568490	2.25651e-74	2.31635e-73	0.6175	154	247	0.6235	23	78	0.2949	229	251	0.9124	30	96	0.3125	24	56	0.4286	17	62	0.2742	33	90	0.3667	50	55	0.9091
CTSB	ENSG00000164733	8	19084530	19085730	3.80199e-61	2.31567e-60	0.5303	549	806	0.6811	56	176	0.3182	196	231	0.8485	21	96	0.2188	23	73	0.3151	42	105	0.4	27	88	0.3068	74	96	0.7708
DEFB136	ENSG00000205884	8	20183006	20184206	6.2828e-35	1.3452e-34	0.5626	171	343	0.4985	40	110	0.3636	414	447	0.9262	30	101	0.297	21	78	0.2692	29	62	0.4677	47	92	0.5109	63	70	0.9
MSR1	ENSG00000038945	8	21812157	21813357	2.66573e-26	4.1475e-26	0.5233	62	529	0.1172	5	136	0.0368	163	291	0.5601	3	117	0.0256	1	60	0.0167	2	89	0.0225	4	63	0.0635	20	56	0.3571
PSD3	ENSG00000156011	8	26290508	26291708	1.52888e-28	2.56291e-28	0.6504	282	2674	0.1055	24	499	0.0481	322	461	0.6985	6	216	0.0278	4	297	0.0135	14	222	0.0631	12	291	0.0412	143	208	0.6875
SLC18A1	ENSG00000036565	8	28315986	28317186	5.91554e-35	1.26746e-34	0.5787	138	513	0.269	32	110	0.2909	120	138	0.8696	22	78	0.2821	25	80	0.3125	18	51	0.3529	14	54	0.2593	52	62	0.8387
GFRA2	ENSG00000168546	8	30912803	30914003	1.28536e-29	2.24404e-29	0.5041	777	1607	0.4835	141	350	0.4029	585	645	0.907	67	203	0.33	63	117	0.5385	128	226	0.5664	112	273	0.4103	86	118	0.7288
PPP2R2A	ENSG00000221914	8	33599823	33601023	1.03884e-109	3.50214e-108	0.6056	174	1035	0.1681	25	279	0.0896	260	374	0.6952	12	194	0.0619	16	131	0.1221	28	142	0.1972	28	97	0.2887	64	134	0.4776
PNOC	ENSG00000168081	8	36783324	36784524	3.60807e-21	4.81428e-21	0.8394	171	434	0.394	12	114	0.1053	581	615	0.9447	5	95	0.0526	3	94	0.0319	24	92	0.2609	20	122	0.1639	86	88	0.9773
TEX15	ENSG00000133863	8	42540155	42541355	8.32503e-65	5.79172e-64	0.5348	54	1750	0.0309	2	402	0.005	366	678	0.5398	3	244	0.0123	1	219	0.0046	1	235	0.0043	2	331	0.006	95	170	0.5588
DUSP26	ENSG00000133878	8	42696376	42697576	2.79888e-59	1.57843e-58	0.5053	226	350	0.6457	37	91	0.4066	290	318	0.9119	16	68	0.2353	24	51	0.4706	37	59	0.6271	48	95	0.5053	58	60	0.9667
KCNU1	ENSG00000215262	8	48735111	48736311	5.87263e-80	7.32956e-79	0.786	259	2592	0.0999	82	606	0.1353	468	508	0.9213	40	194	0.2062	23	363	0.0634	53	330	0.1606	154	409	0.3765	63	166	0.3795
SLC20A2	ENSG00000168575	8	52937431	52938631	2.05263e-93	3.94797e-92	0.5867	82	274	0.2993	6	80	0.075	264	399	0.6617	1	80	0.0125	3	69	0.0435	9	70	0.1286	13	59	0.2203	41	65	0.6308
CHRNB3	ENSG00000147432	8	57993509	57994709	1.02975e-22	1.43938e-22	0.6089	36	1852	0.0194	17	343	0.0496	295	448	0.6585	12	181	0.0663	9	299	0.0301	12	161	0.0745	28	71	0.3944	35	127	0.2756
EFCAB1	ENSG00000034239	8	66178264	66179464	1.26988e-171	2.10938e-169	0.5765	166	663	0.2504	18	175	0.1029	320	471	0.6794	9	97	0.0928	11	90	0.1222	17	149	0.1141	21	119	0.1765	45	105	0.4286
NPBWR1	ENSG00000183729	8	66614047	66615247	8.78137e-24	1.27021e-23	0.5386	104	454	0.2291	29	174	0.1667	359	509	0.7053	25	131	0.1908	21	92	0.2283	16	89	0.1798	27	79	0.3418	53	125	0.424
FAM110B	ENSG00000169122	8	66869749	66870949	1.28055e-77	1.45874e-76	0.7939	82	1126	0.0728	34	279	0.1219	446	487	0.9158	26	127	0.2047	32	166	0.1928	30	167	0.1796	36	152	0.2368	87	111	0.7838
CRH	ENSG00000147571	8	67746185	67747385	3.23999e-42	9.18985e-42	0.7592	180	758	0.2375	23	194	0.1186	359	409	0.8778	5	109	0.0459	11	114	0.0965	11	121	0.0909	9	141	0.0638	79	85	0.9294
MYBL1	ENSG00000185697	8	78805323	78806523	2.07037e-36	4.69469e-36	0.6143	78	789	0.0989	5	160	0.0313	317	491	0.6456	1	164	0.0061	4	160	0.025	2	165	0.0121	5	179	0.0279	47	158	0.2975
MCMDC2	ENSG00000178460	8	81686131	81687331	2.57314e-115	1.04019e-113	0.5388	435	1534	0.2836	59	347	0.17	477	673	0.7088	44	273	0.1612	61	195	0.3128	55	240	0.2292	87	259	0.3359	108	190	0.5684
CPA6	ENSG00000165078	8	81732703	81733903	5.91271e-77	6.58762e-76	0.6166	99	442	0.224	9	145	0.0621	300	442	0.6787	8	105	0.0762	12	67	0.1791	9	72	0.125	20	113	0.177	56	77	0.7273
IL7	ENSG00000104432	8	86513435	86514635	7.65231e-49	2.83962e-48	0.5466	124	813	0.1525	32	278	0.1151	176	266	0.6617	32	115	0.2783	37	128	0.2891	43	134	0.3209	39	86	0.4535	59	74	0.7973
IMPA1	ENSG00000133731	8	89900849	89902049	4.61439e-63	3.02853e-62	0.6374	76	1396	0.0544	6	383	0.0157	721	1104	0.6531	0	239	0	3	307	0.0098	2	307	0.0065	3	289	0.0104	39	133	0.2932
ZFAND1	ENSG00000104231	8	90790741	90791941	1.1796e-42	3.41363e-42	0.5391	239	2702	0.0885	56	467	0.1199	342	519	0.659	29	399	0.0727	21	316	0.0665	25	162	0.1543	22	159	0.1384	23	100	0.23
CPNE3	ENSG00000085719	8	93740817	93742017	9.75346e-42	2.70844e-41	0.5111	78	1641	0.0475	6	471	0.0127	363	693	0.5238	10	231	0.0433	5	257	0.0195	6	214	0.028	12	327	0.0367	135	395	0.3418
OSGIN2	ENSG00000164823	8	94217103	94218303	8.68802e-126	4.89962e-124	0.7718	244	666	0.3664	16	140	0.1143	280	316	0.8861	2	115	0.0174	6	109	0.055	8	129	0.062	20	148	0.1351	109	116	0.9397
TMEM64	ENSG00000180694	8	96644242	96645442	1.73487e-71	1.58975e-70	0.556	304	2258	0.1346	45	492	0.0915	327	505	0.6475	5	95	0.0526	16	262	0.0611	18	129	0.1395	17	222	0.0766	80	124	0.6452
RBM12B	ENSG00000183808	8	97277764	97278964	6.67101e-95	1.34837e-93	0.6916	456	2942	0.155	202	723	0.2794	602	620	0.971	64	276	0.2319	25	244	0.1025	65	478	0.136	58	458	0.1266	136	138	0.9855
CDH17	ENSG00000079112	8	100559584	100560784	1.72558e-59	9.79792e-59	0.5427	61	1378	0.0443	15	290	0.0517	233	392	0.5944	7	174	0.0402	4	230	0.0174	5	109	0.0459	5	120	0.0417	41	126	0.3254
CPQ	ENSG00000104324	8	102550589	102551789	6.0779e-80	7.56508e-79	0.6044	450	680	0.6618	52	177	0.2938	300	334	0.8982	32	111	0.2883	14	65	0.2154	21	80	0.2625	26	60	0.4333	70	78	0.8974
TSPYL5	ENSG00000180543	8	103297433	103298633	6.91221e-173	1.19151e-170	0.7031	54	517	0.1044	7	124	0.0565	496	653	0.7596	5	119	0.042	3	104	0.0288	10	93	0.1075	4	97	0.0412	34	50	0.68
ANKRD46	ENSG00000186106	8	103370538	103371738	4.83789e-55	2.30563e-54	0.8805	255	2964	0.086	21	435	0.0483	300	323	0.9288	11	277	0.0397	0	195	0	8	299	0.0268	6	187	0.0321	37	77	0.4805
ODF1	ENSG00000155087	8	106770044	106771244	6.12252e-45	1.94964e-44	0.6277	379	870	0.4356	57	194	0.2938	446	484	0.9215	20	109	0.1835	15	123	0.122	37	119	0.3109	55	112	0.4911	53	54	0.9815
FZD6	ENSG00000164930	8	119673253	119674453	2.34065e-52	1.00348e-51	0.5213	714	1091	0.6544	85	256	0.332	349	409	0.8533	19	136	0.1397	14	111	0.1261	14	120	0.1167	11	132	0.0833	70	140	0.5
CTHRC1	ENSG00000164932	8	120058780	120059980	4.58695e-153	5.30461e-151	0.5252	294	428	0.6869	37	92	0.4022	383	413	0.9274	29	82	0.3537	13	60	0.2167	25	62	0.4032	25	64	0.3906	76	80	0.95
ABRA	ENSG00000174429	8	123177960	123179160	6.19039e-61	3.74539e-60	0.5279	312	552	0.5652	62	154	0.4026	241	259	0.9305	43	86	0.5	61	113	0.5398	43	87	0.4943	58	100	0.58	115	125	0.92
ENPP2	ENSG00000136960	8	123652750	123653950	1.8587e-43	5.53672e-43	0.7056	233	569	0.4095	28	136	0.2059	206	226	0.9115	4	50	0.08	17	80	0.2125	11	54	0.2037	20	69	0.2899	50	53	0.9434
COL14A1	ENSG00000187955	8	123850987	123852187	2.44773e-27	3.94121e-27	0.5308	141	428	0.3294	32	110	0.2909	235	286	0.8217	9	69	0.1304	11	67	0.1642	15	92	0.163	12	68	0.1765	55	63	0.873
FAM83A	ENSG00000147689	8	133102712	133103912	4.84851e-32	9.30979e-32	0.6192	105	520	0.2019	36	171	0.2105	190	229	0.8297	6	79	0.0759	4	57	0.0702	9	76	0.1184	4	70	0.0571	68	85	0.8
KLHL38	ENSG00000175946	8	141513638	141514838	3.2594e-44	1.00942e-43	0.9312	179	853	0.2098	4	167	0.024	128	134	0.9552	1	83	0.012	1	63	0.0159	4	58	0.069	6	101	0.0594	56	58	0.9655
FER1L6	ENSG00000214814	8	142681768	142682968	5.12492e-23	7.22774e-23	0.633	1090	1661	0.6562	98	393	0.2494	150	170	0.8824	32	104	0.3077	20	100	0.2	37	117	0.3162	46	197	0.2335	71	87	0.8161
SLA	ENSG00000155926	8	142742206	142743406	1.00118e-36	2.29242e-36	0.7048	289	761	0.3798	30	158	0.1899	153	171	0.8947	23	118	0.1949	16	72	0.2222	27	69	0.3913	22	76	0.2895	64	67	0.9552
AC138647.1	ENSG00000226490	8	142917643	142918843	1.16396e-71	1.07631e-70	0.7952	228	689	0.3309	7	113	0.0619	246	287	0.8571	0	57	0	5	55	0.0909	15	94	0.1596	15	119	0.1261	66	71	0.9296
JRK	ENSG00000234616	8	143016982	143018182	1.11447e-46	3.81913e-46	0.5365	455	1436	0.3169	34	317	0.1073	94	146	0.6438	3	103	0.0291	12	139	0.0863	10	83	0.1205	13	147	0.0884	71	90	0.7889
SLURP1	ENSG00000126233	8	143212218	143213418	3.24516e-41	8.829e-41	0.5545	474	1604	0.2955	97	327	0.2966	200	235	0.8511	24	214	0.1121	11	82	0.1341	34	105	0.3238	37	141	0.2624	77	82	0.939
CYP11B2	ENSG00000179142	8	143617848	143619048	4.80051e-53	2.11361e-52	0.5913	263	3173	0.0829	16	691	0.0232	467	760	0.6145	3	200	0.015	7	239	0.0293	2	461	0.0043	17	382	0.0445	82	263	0.3118
LY6E	ENSG00000160932	8	143707909	143709109	5.70973e-32	1.09313e-31	0.5712	1487	3882	0.383	373	957	0.3898	640	666	0.961	89	320	0.2781	88	377	0.2334	192	400	0.48	96	288	0.3333	121	128	0.9453
GPIHBP1	ENSG00000277494	8	143829659	143830859	4.34829e-41	1.17637e-40	0.551	488	1616	0.302	54	294	0.1837	324	441	0.7347	29	84	0.3452	34	149	0.2282	33	108	0.3056	53	199	0.2663	91	170	0.5353
TSTA3	ENSG00000104522	9	5230419	5231619	3.49177e-149	3.75304e-147	0.8736	16	387	0.0413	5	105	0.0476	374	406	0.9212	0	89	0	3	85	0.0353	1	100	0.01	1	122	0.0082	83	94	0.883
CCDC166	ENSG00000255181	9	5449503	5450703	1.28384e-142	1.11706e-140	0.5787	38	1075	0.0353	20	340	0.0588	466	731	0.6375	1	226	0.0044	6	181	0.0331	5	187	0.0267	5	202	0.0248	76	140	0.5429
PUF60	ENSG00000179950	9	6327375	6328575	5.96468e-51	2.40801e-50	0.5894	476	821	0.5798	74	213	0.3474	326	348	0.9368	23	91	0.2527	28	98	0.2857	33	105	0.3143	50	121	0.4132	124	130	0.9538
INSL4	ENSG00000120211	9	19102704	19103904	1.27696e-70	1.14263e-69	0.5454	188	2225	0.0845	31	502	0.0618	269	443	0.6072	1	292	0.0034	3	127	0.0236	4	258	0.0155	4	279	0.0143	92	280	0.3286
CD274	ENSG00000120217	9	21439454	21440654	4.32346e-81	5.63469e-80	0.5171	173	239	0.7238	17	58	0.2931	380	469	0.8102	18	83	0.2169	11	57	0.193	22	51	0.4314	38	80	0.475	49	55	0.8909
TPD52L3	ENSG00000170777	9	22445824	22447024	2.95394e-52	1.25873e-51	0.5046	55	1058	0.052	16	195	0.0821	291	496	0.5867	10	80	0.125	9	116	0.0776	8	61	0.1311	12	96	0.125	35	122	0.2869
HAUS6	ENSG00000147874	9	25678240	25679440	1.53712e-78	1.80969e-77	0.925	26	1933	0.0135	7	447	0.0157	428	455	0.9407	3	212	0.0142	6	228	0.0263	6	154	0.039	8	223	0.0359	34	64	0.5313
IFNA1	ENSG00000197919	9	27296950	27298150	3.23278e-15	3.72066e-15	0.5778	179	462	0.3874	33	114	0.2895	438	505	0.8673	22	93	0.2366	38	105	0.3619	32	75	0.4267	33	89	0.3708	77	99	0.7778
DMRTA1	ENSG00000176399	9	32635469	32636669	1.55494e-37	3.66794e-37	0.5114	567	1218	0.4655	83	271	0.3063	435	532	0.8177	10	111	0.0901	21	118	0.178	21	134	0.1567	21	122	0.1721	123	136	0.9044
TUSC1	ENSG00000198680	9	33402482	33403682	3.43682e-212	1.08272e-209	0.5877	411	1108	0.3709	56	241	0.2324	155	189	0.8201	13	146	0.089	28	100	0.28	52	157	0.3312	31	151	0.2053	120	132	0.9091
EQTN	ENSG00000120160	9	34645645	34646845	7.22582e-34	1.48716e-33	0.5841	163	1556	0.1048	36	409	0.088	164	244	0.6721	18	141	0.1277	7	84	0.0833	8	144	0.0556	17	108	0.1574	21	62	0.3387
TAF1L	ENSG00000122728	9	34665912	34667112	2.7736e-46	9.32631e-46	0.5858	461	1494	0.3086	22	298	0.0738	250	379	0.6596	7	145	0.0483	13	147	0.0884	10	135	0.0741	47	183	0.2568	77	203	0.3793
AQP7	ENSG00000165269	9	34956608	34957808	1.52997e-35	3.36004e-35	0.5962	185	597	0.3099	11	150	0.0733	316	472	0.6695	9	142	0.0634	13	99	0.1313	11	120	0.0917	22	125	0.176	31	81	0.3827
AL162231.3	ENSG00000258728	9	35870401	35871601	2.04281e-56	1.02714e-55	0.6944	202	371	0.5445	30	119	0.2521	230	243	0.9465	24	94	0.2553	21	65	0.3231	20	51	0.3922	37	79	0.4684	53	62	0.8548
AL162231.1	ENSG00000187186	9	35905202	35906402	5.38896e-60	3.12793e-59	0.5918	224	910	0.2462	50	196	0.2551	177	209	0.8469	20	85	0.2353	24	131	0.1832	17	103	0.165	36	121	0.2975	99	111	0.8919
PHF24	ENSG00000122733	9	36168394	36169594	3.35299e-41	9.11422e-41	0.643	291	424	0.6863	30	122	0.2459	192	216	0.8889	6	59	0.1017	14	61	0.2295	12	51	0.2353	17	66	0.2576	62	67	0.9254
OR13J1	ENSG00000168828	9	36276856	36278056	1.09524e-43	3.29583e-43	0.6012	74	268	0.2761	22	87	0.2529	357	418	0.8541	23	68	0.3382	13	55	0.2364	17	68	0.25	16	81	0.1975	59	73	0.8082
HRCT1	ENSG00000196196	9	66179274	66180474	5.93033e-35	1.27033e-34	0.6818	298	821	0.363	26	198	0.1313	470	578	0.8131	9	113	0.0796	2	84	0.0238	11	66	0.1667	12	113	0.1062	70	88	0.7955
CCIN	ENSG00000185972	9	67831765	67832965	1.21852e-33	2.48657e-33	0.6177	221	715	0.3091	30	154	0.1948	403	496	0.8125	3	73	0.0411	9	99	0.0909	11	91	0.1209	14	104	0.1346	115	134	0.8582
GNE	ENSG00000159921	9	69013913	69015113	5.54581e-28	9.13075e-28	0.7855	348	1625	0.2142	51	340	0.15	319	341	0.9355	36	180	0.2	21	135	0.1556	37	107	0.3458	92	171	0.538	99	102	0.9706
ANKRD20A3	ENSG00000276203	9	72072521	72073721	1.14994e-67	9.11174e-67	0.7052	146	419	0.3484	19	105	0.181	148	167	0.8862	21	70	0.3	15	58	0.2586	10	51	0.1961	22	61	0.3607	64	77	0.8312
ANKRD20A1	ENSG00000260691	9	72520608	72521808	1.67132e-44	5.23096e-44	0.9209	78	827	0.0943	2	166	0.012	264	283	0.9329	1	81	0.0123	1	81	0.0123	0	105	0	3	112	0.0268	102	106	0.9623
PRKACG	ENSG00000165059	9	73080242	73081442	1.69168e-107	5.34782e-106	0.6838	104	485	0.2144	30	124	0.2419	324	350	0.9257	10	99	0.101	1	52	0.0192	3	63	0.0476	31	144	0.2153	53	60	0.8833
C9orf57	ENSG00000204669	9	77648122	77649322	6.04243e-33	1.20322e-32	0.7361	799	2541	0.3144	118	554	0.213	578	609	0.9491	10	218	0.0459	24	221	0.1086	25	184	0.1359	77	287	0.2683	55	99	0.5556
TMC1	ENSG00000165091	9	81987772	81988972	9.39291e-98	2.05296e-96	0.5779	108	230	0.4696	31	85	0.3647	345	366	0.9426	15	64	0.2344	17	67	0.2537	17	63	0.2698	17	68	0.25	77	81	0.9506
ALDH1A1	ENSG00000165092	9	87974553	87975753	5.77058e-48	2.07968e-47	0.5271	165	2113	0.0781	21	479	0.0438	286	501	0.5709	11	306	0.0359	18	277	0.065	22	317	0.0694	13	308	0.0422	67	250	0.268
GNA14	ENSG00000156049	9	88533033	88534233	5.40494e-164	7.96444e-162	0.5153	300	1110	0.2703	2	223	0.009	388	740	0.5243	0	138	0	0	133	0	0	107	0	1	89	0.0112	54	114	0.4737
SPATA31D1	ENSG00000214929	9	94258311	94259511	1.66549e-30	2.99585e-30	0.5401	128	1658	0.0772	21	344	0.061	315	524	0.6011	2	233	0.0086	1	165	0.0061	7	233	0.03	5	231	0.0216	85	242	0.3512
CDK20	ENSG00000156345	9	96383511	96384711	4.32422e-80	5.41921e-79	0.6673	139	2688	0.0517	11	428	0.0257	404	583	0.693	3	291	0.0103	8	263	0.0304	1	266	0.0038	10	243	0.0412	126	169	0.7456
NXNL2	ENSG00000130045	9	98806670	98807870	3.8636e-56	1.91524e-55	0.5995	228	2562	0.089	43	535	0.0804	325	478	0.6799	24	295	0.0814	45	159	0.283	33	254	0.1299	47	260	0.1808	67	114	0.5877
ZNF169	ENSG00000175787	9	101449464	101450664	9.23086e-66	6.69842e-65	0.597	23	468	0.0491	3	119	0.0252	196	315	0.6222	0	70	0	3	58	0.0517	6	140	0.0429	6	85	0.0706	25	85	0.2941
SLC35D2	ENSG00000130958	9	101594821	101596021	3.26963e-120	1.51631e-118	0.8449	416	1048	0.3969	10	224	0.0446	523	588	0.8895	4	137	0.0292	5	71	0.0704	7	102	0.0686	13	118	0.1102	80	92	0.8696
GALNT12	ENSG00000119514	9	104568168	104569368	8.07883e-95	1.62216e-93	0.6188	294	594	0.4949	33	141	0.234	255	299	0.8528	32	115	0.2783	14	122	0.1148	10	60	0.1667	31	121	0.2562	48	52	0.9231
ALDOB	ENSG00000136872	9	104763129	104764329	2.67657e-34	5.59312e-34	0.5261	140	2028	0.069	34	404	0.0842	379	621	0.6103	15	170	0.0882	28	307	0.0912	26	290	0.0897	24	242	0.0992	93	277	0.3357
PPP3R2	ENSG00000188386	9	105661457	105662657	9.87358e-122	4.74763e-120	0.5308	253	435	0.5816	57	150	0.38	480	527	0.9108	32	83	0.3855	30	80	0.375	28	87	0.3218	20	89	0.2247	82	86	0.9535
OR13C8	ENSG00000186943	9	111484545	111485745	3.34152e-37	7.79176e-37	0.604	198	689	0.2874	18	164	0.1098	429	601	0.7138	3	105	0.0286	10	199	0.0503	4	136	0.0294	6	128	0.0469	41	77	0.5325
NIPSNAP3B	ENSG00000165028	9	111599693	111600893	8.45921e-71	7.60662e-70	0.7295	239	1419	0.1684	34	300	0.1133	268	318	0.8428	12	109	0.1101	30	212	0.1415	27	203	0.133	28	206	0.1359	59	220	0.2682
TAL2	ENSG00000186051	9	112890676	112891876	1.88026e-39	4.74271e-39	0.5384	1307	2475	0.5281	206	512	0.4023	317	337	0.9407	48	163	0.2945	64	204	0.3137	65	249	0.261	75	164	0.4573	24	95	0.2526
ECPAS	ENSG00000136813	9	113409054	113410254	3.01197e-46	1.01092e-45	0.515	482	1970	0.2447	9	406	0.0222	361	672	0.5372	14	195	0.0718	17	222	0.0766	19	216	0.088	23	249	0.0924	121	290	0.4172
PTGR1	ENSG00000106853	9	114078128	114079328	2.24425e-81	2.95014e-80	0.6681	468	962	0.4865	46	211	0.218	249	281	0.8861	26	149	0.1745	23	108	0.213	48	126	0.381	48	136	0.3529	74	87	0.8506
SLC46A2	ENSG00000119457	9	114322056	114323256	4.1649e-64	2.82274e-63	0.8358	286	719	0.3978	11	162	0.0679	366	405	0.9037	8	141	0.0567	7	103	0.068	10	98	0.102	9	122	0.0738	125	144	0.8681
C9orf43	ENSG00000157653	9	114328869	114330069	2.39325e-82	3.23442e-81	0.78	274	539	0.5083	26	183	0.1421	296	321	0.9221	6	159	0.0377	18	151	0.1192	9	69	0.1304	19	100	0.19	80	97	0.8247
AMBP	ENSG00000106927	9	114610206	114611406	4.71986e-54	2.16905e-53	0.5595	563	2089	0.2695	137	451	0.3038	764	885	0.8633	86	215	0.4	44	179	0.2458	68	214	0.3178	126	252	0.5	172	228	0.7544
ORM1	ENSG00000229314	9	120894696	120895896	3.3774e-85	5.01723e-84	0.717	396	1569	0.2524	71	413	0.1719	304	342	0.8889	23	210	0.1095	16	88	0.1818	31	154	0.2013	57	188	0.3032	83	121	0.686
ORM2	ENSG00000228278	9	121370104	121371304	5.4872e-74	5.53323e-73	0.8685	666	3236	0.2058	50	553	0.0904	746	778	0.9589	4	266	0.015	1	331	0.003	3	239	0.0126	3	230	0.013	172	229	0.7511
TMEM268	ENSG00000157693	9	122477726	122478926	2.42116e-94	4.75694e-93	0.64	181	391	0.4629	3	86	0.0349	218	323	0.6749	1	67	0.0149	2	50	0.04	1	58	0.0172	3	86	0.0349	42	53	0.7925
PHF19	ENSG00000119403	9	122787933	122789133	9.3056e-95	1.86031e-93	0.6887	406	740	0.5486	36	163	0.2209	302	332	0.9096	16	118	0.1356	21	74	0.2838	24	118	0.2034	23	104	0.2212	85	90	0.9444
STOM	ENSG00000148175	9	122799123	122800323	4.36728e-260	3.98995e-257	0.7564	232	477	0.4864	14	142	0.0986	454	531	0.855	6	69	0.087	4	65	0.0615	10	62	0.1613	13	65	0.2	77	95	0.8105
OR1J1	ENSG00000136834	9	124256606	124257806	1.04021e-29	1.82161e-29	0.6883	466	1395	0.3341	11	247	0.0445	255	348	0.7328	10	197	0.0508	5	155	0.0323	6	198	0.0303	6	200	0.03	121	153	0.7908
OR5C1	ENSG00000148215	9	127724673	127725873	1.00815e-54	4.74764e-54	0.6202	275	1723	0.1596	51	429	0.1189	323	437	0.7391	5	150	0.0333	7	164	0.0427	13	143	0.0909	32	205	0.1561	62	93	0.6667
OR1K1	ENSG00000165204	9	127854556	127855756	7.4487e-66	5.42674e-65	0.5275	561	1227	0.4572	108	296	0.3649	398	446	0.8924	40	97	0.4124	65	133	0.4887	48	118	0.4068	66	141	0.4681	121	137	0.8832
NEK6	ENSG00000119408	9	127938284	127939484	7.59084e-72	7.06931e-71	0.72	270	1405	0.1922	39	262	0.1489	371	427	0.8689	15	140	0.1071	19	131	0.145	43	192	0.224	52	241	0.2158	104	142	0.7324
ENG	ENSG00000106991	9	128701503	128702703	1.71273e-52	7.37743e-52	0.555	359	2244	0.16	67	473	0.1416	248	356	0.6966	29	227	0.1278	26	259	0.1004	29	111	0.2613	35	214	0.1636	140	198	0.7071
DPM2	ENSG00000136908	9	128786253	128787453	1.19334e-83	1.68186e-82	0.6281	266	2802	0.0949	11	446	0.0247	423	648	0.6528	5	198	0.0253	22	275	0.08	10	340	0.0294	18	304	0.0592	122	184	0.663
PKN3	ENSG00000160447	9	129752842	129754042	4.13295e-62	2.60584e-61	0.5834	305	1179	0.2587	39	290	0.1345	229	319	0.7179	12	119	0.1008	17	124	0.1371	33	116	0.2845	43	149	0.2886	52	146	0.3562
TBC1D13	ENSG00000107021	9	129802157	129803357	2.08648e-116	8.70416e-115	0.5487	299	2709	0.1104	70	584	0.1199	472	706	0.6686	57	393	0.145	41	252	0.1627	22	300	0.0733	77	324	0.2377	158	223	0.7085
PTGES	ENSG00000148344	9	129824044	129825244	9.51617e-51	3.81482e-50	0.5589	227	1771	0.1282	36	426	0.0845	314	488	0.6434	13	289	0.045	14	187	0.0749	15	181	0.0829	20	257	0.0778	83	139	0.5971
TOR1B	ENSG00000136816	9	131544514	131545714	4.05797e-95	8.33115e-94	0.5066	279	2092	0.1334	207	478	0.4331	374	398	0.9397	17	125	0.136	38	231	0.1645	27	222	0.1216	19	275	0.0691	70	77	0.9091
TOR1A	ENSG00000136827	9	133209050	133210250	4.27014e-74	4.32985e-73	0.7569	608	1707	0.3562	33	314	0.1051	306	355	0.862	7	206	0.034	20	185	0.1081	21	128	0.1641	34	180	0.1889	193	212	0.9104
PRRT1B	ENSG00000283526	9	133275824	133277024	3.99342e-63	2.63042e-62	0.5155	471	1813	0.2598	76	472	0.161	299	442	0.6765	16	187	0.0856	16	134	0.1194	28	194	0.1443	55	247	0.2227	91	159	0.5723
OBP2B	ENSG00000171102	9	133528412	133529612	3.43195e-95	7.07771e-94	0.6772	725	1471	0.4929	30	331	0.0906	162	211	0.7678	10	135	0.0741	13	137	0.0949	18	110	0.1636	17	121	0.1405	103	133	0.7744
ABO	ENSG00000175164	9	133531164	133532364	4.67916e-59	2.61941e-58	0.7874	697	1208	0.577	34	257	0.1323	355	386	0.9197	8	125	0.064	10	93	0.1075	14	117	0.1197	12	77	0.1558	108	119	0.9076
MYMK	ENSG00000187616	9	133585997	133587197	3.21232e-61	1.96306e-60	0.7229	500	1438	0.3477	17	287	0.0592	219	280	0.7821	5	73	0.0685	7	72	0.0972	12	94	0.1277	10	88	0.1136	70	75	0.9333
ADAMTSL2	ENSG00000197859	9	133634348	133635548	2.20765e-98	4.95556e-97	0.6993	258	1085	0.2378	13	264	0.0492	122	163	0.7485	2	86	0.0233	1	70	0.0143	3	97	0.0309	2	82	0.0244	67	74	0.9054
FAM163B	ENSG00000196990	9	133739755	133740955	6.92712e-77	7.68969e-76	0.7477	511	1114	0.4587	40	238	0.1681	272	297	0.9158	19	108	0.1759	21	109	0.1927	45	156	0.2885	35	122	0.2869	111	118	0.9407
DBH	ENSG00000123454	9	134068335	134069535	1.05416e-54	4.95413e-54	0.603	33	2772	0.0119	3	505	0.0059	330	542	0.6089	4	231	0.0173	3	315	0.0095	3	162	0.0185	4	243	0.0165	62	91	0.6813
SARDH	ENSG00000123453	9	134316098	134317298	3.45194e-75	3.63329e-74	0.6861	441	931	0.4737	43	201	0.2139	189	210	0.9	8	68	0.1176	21	80	0.2625	22	74	0.2973	30	97	0.3093	71	71	1
BRD3	ENSG00000169925	9	134879810	134881010	4.9136e-120	2.25581e-118	0.7987	219	949	0.2308	4	205	0.0195	162	198	0.8182	3	94	0.0319	1	61	0.0164	5	104	0.0481	11	152	0.0724	50	55	0.9091
RXRA	ENSG00000186350	9	134917712	134918912	1.07959e-48	3.97547e-48	0.8509	219	669	0.3274	9	177	0.0508	211	234	0.9017	2	74	0.027	0	65	0	0	61	0	15	122	0.123	67	71	0.9437
FCN2	ENSG00000160339	9	135478079	135479279	2.01283e-70	1.79407e-69	0.5139	369	1814	0.2034	27	349	0.0774	217	367	0.5913	5	184	0.0272	11	123	0.0894	12	154	0.0779	17	172	0.0988	79	171	0.462
FCN1	ENSG00000085265	9	135520438	135521638	2.01541e-76	2.19985e-75	0.9338	224	914	0.2451	3	161	0.0186	260	273	0.9524	2	131	0.0153	1	73	0.0137	0	99	0	1	82	0.0122	54	56	0.9643
PPP1R26	ENSG00000196422	9	135545139	135546339	6.14435e-52	2.58686e-51	0.8316	512	1575	0.3251	21	287	0.0732	285	315	0.9048	3	86	0.0349	5	94	0.0532	34	147	0.2313	29	143	0.2028	87	94	0.9255
LCN1	ENSG00000160349	9	135560756	135561956	4.08933e-98	9.09006e-97	0.8955	350	1139	0.3073	5	213	0.0235	227	247	0.919	4	119	0.0336	3	97	0.0309	7	87	0.0805	12	85	0.1412	71	81	0.8765
OBP2A	ENSG00000122136	9	135639340	135640540	6.74706e-107	2.08247e-105	0.8749	293	644	0.455	6	145	0.0414	405	442	0.9163	1	79	0.0127	9	135	0.0667	8	127	0.063	14	139	0.1007	91	104	0.875
PAEP	ENSG00000122133	9	135662322	135663522	4.4928e-99	1.05517e-97	0.5911	516	1259	0.4098	36	282	0.1277	317	441	0.7188	2	128	0.0156	11	177	0.0621	12	127	0.0945	38	239	0.159	126	155	0.8129
GLT6D1	ENSG00000204007	9	135699328	135700528	7.74645e-91	1.36889e-89	0.7416	855	2877	0.2972	64	493	0.1298	271	311	0.8714	14	95	0.1474	12	149	0.0805	36	140	0.2571	52	209	0.2488	57	64	0.8906
LCN9	ENSG00000148386	9	136245641	136246841	2.04063e-58	1.11369e-57	0.6595	165	2612	0.0632	24	512	0.0469	255	361	0.7064	21	223	0.0942	26	187	0.139	34	292	0.1164	36	240	0.15	38	57	0.6667
SOHLH1	ENSG00000165643	9	136657856	136659056	2.75456e-104	7.83978e-103	0.7877	254	2018	0.1259	9	341	0.0264	311	382	0.8141	2	208	0.0096	0	170	0	4	161	0.0248	5	270	0.0185	65	78	0.8333
QSOX2	ENSG00000165661	9	136743156	136744356	3.62998e-102	9.39477e-101	0.7755	560	1455	0.3849	41	255	0.1608	147	157	0.9363	11	94	0.117	14	123	0.1138	37	140	0.2643	24	104	0.2308	108	114	0.9474
EGFL7	ENSG00000172889	9	136748253	136749453	3.59649e-119	1.61066e-117	0.7407	556	1028	0.5409	41	244	0.168	199	219	0.9087	22	82	0.2683	11	106	0.1038	34	132	0.2576	15	108	0.1389	78	88	0.8864
LCN10	ENSG00000187922	9	136748325	136749525	1.17698e-63	7.89495e-63	0.7343	640	1142	0.5604	49	273	0.1795	212	232	0.9138	24	94	0.2553	11	108	0.1019	35	142	0.2465	17	121	0.1405	86	97	0.8866
AL355987.1	ENSG00000204003	9	136766055	136767255	1.41374e-59	8.05734e-59	0.5086	445	744	0.5981	56	246	0.2276	240	326	0.7362	35	187	0.1872	31	99	0.3131	27	124	0.2177	40	134	0.2985	63	90	0.7
LCN6	ENSG00000267206	9	136795350	136796550	6.68495e-68	5.34328e-67	0.7154	286	715	0.4	28	167	0.1677	219	248	0.8831	24	98	0.2449	16	91	0.1758	22	67	0.3284	26	84	0.3095	58	73	0.7945
LCN15	ENSG00000177984	9	136866108	136867308	1.12027e-34	2.37687e-34	0.5234	528	4780	0.1105	44	881	0.0499	489	853	0.5733	12	441	0.0272	16	348	0.046	25	230	0.1087	43	497	0.0865	72	148	0.4865
CCDC183	ENSG00000213213	9	136996603	136997803	2.27597e-51	9.3495e-51	0.5359	369	1608	0.2295	29	314	0.0924	120	191	0.6283	5	108	0.0463	6	128	0.0469	7	222	0.0315	13	191	0.0681	46	111	0.4144
EDF1	ENSG00000107223	9	137032810	137034010	1.359e-137	1.00942e-135	0.7645	432	926	0.4665	29	211	0.1374	193	214	0.9019	26	128	0.2031	25	66	0.3788	77	163	0.4724	28	93	0.3011	85	98	0.8673
CLIC3	ENSG00000169583	9	137203993	137205193	6.43282e-38	1.53768e-37	0.5734	113	1480	0.0764	12	333	0.036	181	297	0.6094	4	165	0.0242	5	235	0.0213	9	90	0.1	11	258	0.0426	73	142	0.5141
FUT7	ENSG00000180549	9	137226271	137227471	1.17841e-62	7.59235e-62	0.8058	478	1710	0.2795	33	325	0.1015	225	248	0.9073	6	178	0.0337	12	197	0.0609	8	145	0.0552	11	205	0.0537	83	90	0.9222
TPRN	ENSG00000176058	10	3065333	3066533	3.18779e-61	1.94938e-60	0.6029	369	1162	0.3176	48	289	0.1661	546	710	0.769	44	198	0.2222	59	235	0.2511	58	160	0.3625	36	176	0.2045	64	107	0.5981
RNF224	ENSG00000233198	10	5363966	5365166	4.71594e-93	8.97601e-92	0.8298	316	1065	0.2967	11	201	0.0547	582	658	0.8845	4	121	0.0331	18	187	0.0963	18	151	0.1192	34	161	0.2112	116	125	0.928
PFKP	ENSG00000067057	10	6062170	6063370	1.77416e-71	1.6225e-70	0.566	311	710	0.438	56	164	0.3415	314	346	0.9075	20	65	0.3077	10	73	0.137	53	120	0.4417	50	94	0.5319	114	123	0.9268
UCN3	ENSG00000178473	10	11741366	11742566	1.73638e-111	6.2702e-110	0.6025	975	3162	0.3083	220	637	0.3454	491	518	0.9479	90	248	0.3629	122	317	0.3849	110	310	0.3548	79	311	0.254	96	128	0.75
IL2RA	ENSG00000134460	10	11822339	11823539	9.7382e-40	2.4951e-39	0.5369	81	2795	0.029	8	442	0.0181	237	427	0.555	2	349	0.0057	4	221	0.0181	4	263	0.0152	1	250	0.004	40	78	0.5128
ECHDC3	ENSG00000134463	10	12128637	12129837	1.90114e-111	6.81128e-110	0.5743	105	4215	0.0249	11	770	0.0143	425	722	0.5886	12	353	0.034	4	262	0.0153	4	630	0.0063	15	478	0.0314	91	136	0.6691
PROSER2	ENSG00000148426	10	14958388	14959588	5.04571e-81	6.53867e-80	0.5334	314	2095	0.1499	66	556	0.1187	433	664	0.6521	35	277	0.1264	33	244	0.1352	26	207	0.1256	30	363	0.0826	107	238	0.4496
SEC61A2	ENSG00000065665	10	22927024	22928224	1.52332e-155	1.93292e-153	0.5004	822	1782	0.4613	168	380	0.4421	623	661	0.9425	133	236	0.5636	72	169	0.426	21	239	0.0879	22	164	0.1341	60	151	0.3974
MEIG1	ENSG00000197889	10	23094579	23095779	7.44563e-86	1.12065e-84	0.5431	49	1606	0.0305	15	211	0.0711	347	565	0.6142	9	79	0.1139	15	115	0.1304	17	103	0.165	23	151	0.1523	70	124	0.5645
ARMC3	ENSG00000165309	10	25062079	25063279	1.62874e-74	1.68138e-73	0.6331	152	611	0.2488	26	147	0.1769	226	279	0.81	8	114	0.0702	8	67	0.1194	5	101	0.0495	16	106	0.1509	79	107	0.7383
MSRB2	ENSG00000148450	10	26437341	26438541	3.51889e-47	1.23174e-46	0.9232	25	1168	0.0214	7	241	0.029	478	502	0.9522	2	89	0.0225	3	124	0.0242	2	99	0.0202	3	161	0.0186	41	53	0.7736
ENKUR	ENSG00000151023	10	28334286	28335486	5.66058e-38	1.35664e-37	0.7378	131	545	0.2404	16	135	0.1185	292	341	0.8563	11	108	0.1019	8	109	0.0734	1	121	0.0083	2	118	0.0169	69	75	0.92
APBB1IP	ENSG00000077420	10	31317495	31318695	7.34722e-154	8.71743e-152	0.5141	25	1258	0.0199	5	204	0.0245	272	505	0.5386	7	153	0.0458	25	142	0.1761	33	180	0.1833	11	236	0.0466	26	119	0.2185
MPP7	ENSG00000150054	10	35604410	35605610	2.09651e-53	9.37529e-53	0.8124	132	610	0.2164	11	160	0.0688	304	345	0.8812	5	113	0.0442	1	124	0.0081	3	99	0.0303	8	109	0.0734	97	114	0.8509
ZEB1	ENSG00000148516	10	43408966	43410166	1.13862e-45	3.74727e-45	0.5513	52	3583	0.0145	2	712	0.0028	389	702	0.5541	1	395	0.0025	0	359	0	0	300	0	4	398	0.0101	46	136	0.3382
GJD4	ENSG00000177291	10	44910316	44911516	1.41854e-74	1.4677e-73	0.5641	336	616	0.5455	23	191	0.1204	141	206	0.6845	22	95	0.2316	7	99	0.0707	9	55	0.1636	19	92	0.2065	35	61	0.5738
HNRNPF	ENSG00000169813	10	45594706	45595906	9.01929e-148	9.25845e-146	0.55	186	2478	0.0751	20	460	0.0435	438	738	0.5935	13	384	0.0339	8	165	0.0485	12	323	0.0372	15	305	0.0492	120	169	0.7101
TMEM72	ENSG00000187783	10	46374627	46375827	3.80604e-32	7.34361e-32	0.8165	178	627	0.2839	16	175	0.0914	138	152	0.9079	10	89	0.1124	6	98	0.0612	5	59	0.0847	13	100	0.13	58	62	0.9355
2020-03-08	ENSG00000165406	10	46577217	46578417	2.33366e-95	4.83453e-94	0.5559	531	1934	0.2746	140	399	0.3509	214	236	0.9068	73	217	0.3364	55	219	0.2511	49	231	0.2121	75	209	0.3589	89	93	0.957
ANXA8L1	ENSG00000264230	10	46910396	46911596	5.83067e-56	2.88096e-55	0.7744	515	1614	0.3191	64	315	0.2032	306	313	0.9776	30	127	0.2362	21	159	0.1321	40	93	0.4301	40	94	0.4255	80	84	0.9524
SYT15	ENSG00000204176	10	47321490	47322690	8.4976e-47	2.9318e-46	0.5475	594	1305	0.4552	112	311	0.3601	226	249	0.9076	34	158	0.2152	27	92	0.2935	58	163	0.3558	49	143	0.3427	75	79	0.9494
PTPN20	ENSG00000204179	10	47763392	47764592	2.3041e-102	6.04893e-101	0.5469	487	1697	0.287	126	345	0.3652	332	364	0.9121	67	249	0.2691	45	126	0.3571	45	141	0.3191	96	280	0.3429	77	141	0.5461
GDF2	ENSG00000263761	10	48274496	48275696	2.62785e-43	7.78977e-43	0.6834	399	757	0.5271	21	148	0.1419	307	372	0.8253	21	123	0.1707	16	127	0.126	31	163	0.1902	35	145	0.2414	54	87	0.6207
FO681492.1	ENSG00000277758	10	48305639	48306839	3.48759e-56	1.73449e-55	0.5076	124	3697	0.0335	22	586	0.0375	272	499	0.5451	15	207	0.0725	27	241	0.112	18	203	0.0887	38	279	0.1362	47	162	0.2901
FRMPD2	ENSG00000170324	10	48683876	48685076	3.48265e-49	1.3126e-48	0.6655	566	900	0.6289	51	198	0.2576	240	260	0.9231	16	120	0.1333	17	82	0.2073	16	80	0.2	15	66	0.2273	70	73	0.9589
MAPK8	ENSG00000107643	10	55598303	55599503	7.38091e-87	1.1468e-85	0.7973	93	252	0.369	5	80	0.0625	368	428	0.8598	1	61	0.0164	3	82	0.0366	6	92	0.0652	3	53	0.0566	51	59	0.8644
WDFY4	ENSG00000128815	10	61001240	61002440	3.5855e-52	1.52005e-51	0.5114	234	2846	0.0822	33	516	0.064	225	391	0.5754	23	101	0.2277	21	158	0.1329	14	248	0.0565	29	194	0.1495	40	119	0.3361
MTRNR2L5	ENSG00000249860	10	63520401	63521601	1.34162e-45	4.40111e-45	0.5154	62	1823	0.034	2	394	0.0051	152	292	0.5205	1	114	0.0088	2	114	0.0175	0	163	0	1	137	0.0073	25	76	0.3289
RHOBTB1	ENSG00000072422	10	68527323	68528523	1.37859e-67	1.08389e-66	0.5566	160	3032	0.0528	6	611	0.0098	337	595	0.5664	1	203	0.0049	4	334	0.012	2	268	0.0075	2	475	0.0042	126	221	0.5701
REEP3	ENSG00000165476	10	69219332	69220532	1.36929e-66	1.03217e-65	0.5432	187	501	0.3733	49	131	0.374	288	314	0.9172	49	112	0.4375	20	52	0.3846	33	81	0.4074	33	91	0.3626	118	119	0.9916
LRRTM3	ENSG00000198739	10	69268984	69270184	5.40075e-34	1.11708e-33	0.6072	122	352	0.3466	33	94	0.3511	230	240	0.9583	14	66	0.2121	33	95	0.3474	17	68	0.25	29	80	0.3625	54	57	0.9474
SLC25A16	ENSG00000122912	10	70447751	70448951	1.3226e-122	6.56698e-121	0.5013	227	410	0.5537	51	123	0.4146	316	345	0.9159	28	62	0.4516	42	79	0.5316	29	65	0.4462	45	104	0.4327	62	70	0.8857
HKDC1	ENSG00000156510	10	70785201	70786401	3.97583e-32	7.65342e-32	0.8149	192	515	0.3728	15	127	0.1181	167	179	0.933	11	63	0.1746	7	84	0.0833	7	55	0.1273	8	73	0.1096	80	83	0.9639
HK1	ENSG00000156515	10	72216934	72218134	6.1922e-32	1.18327e-31	0.7434	499	1289	0.3871	44	289	0.1522	575	642	0.8956	14	149	0.094	11	213	0.0516	31	293	0.1058	21	203	0.1034	129	146	0.8836
NODAL	ENSG00000156574	10	72892584	72893784	4.00388e-28	6.62072e-28	0.5943	176	375	0.4693	42	129	0.3256	356	387	0.9199	17	62	0.2742	77	142	0.5423	33	67	0.4925	35	73	0.4795	63	70	0.9
TBATA	ENSG00000166220	10	73641557	73642757	7.60714e-52	3.19241e-51	0.6597	176	553	0.3183	32	141	0.227	266	300	0.8867	20	99	0.202	19	97	0.1959	19	84	0.2262	28	106	0.2642	69	69	1
ANAPC16	ENSG00000166295	10	79511601	79512801	1.13811e-112	4.22675e-111	0.5344	540	1274	0.4239	126	348	0.3621	511	570	0.8965	24	160	0.15	34	160	0.2125	36	133	0.2707	83	167	0.497	75	93	0.8065
OIT3	ENSG00000138315	10	84327586	84328786	7.92068e-40	2.03955e-39	0.5229	236	2729	0.0865	5	524	0.0095	238	447	0.5324	0	292	0	1	237	0.0042	0	191	0	2	232	0.0086	46	87	0.5287
MYOZ1	ENSG00000177791	10	86653547	86654747	2.22224e-43	6.60239e-43	0.656	245	520	0.4712	35	117	0.2991	234	245	0.9551	22	85	0.2588	17	56	0.3036	25	77	0.3247	17	95	0.1789	66	69	0.9565
EIF5AL1	ENSG00000253626	10	86969281	86970481	4.98797e-66	3.66614e-65	0.6531	76	876	0.0868	4	199	0.0201	103	153	0.6732	2	61	0.0328	3	103	0.0291	4	77	0.0519	0	77	0	49	100	0.49
CCSER2	ENSG00000107771	10	91632871	91634071	3.27689e-92	5.96368e-91	0.7941	268	2654	0.101	94	601	0.1564	806	848	0.9505	47	264	0.178	33	264	0.125	35	293	0.1195	48	293	0.1638	100	186	0.5376
OPN4	ENSG00000122375	10	92833713	92834913	1.72173e-40	4.54747e-40	0.6396	126	182	0.6923	12	64	0.1875	287	347	0.8271	25	66	0.3788	22	53	0.4151	25	76	0.3289	30	65	0.4615	60	66	0.9091
MMRN2	ENSG00000173269	10	93059798	93060998	4.68603e-39	1.16462e-38	0.5706	1289	3538	0.3643	273	698	0.3911	778	809	0.9617	67	234	0.2863	54	169	0.3195	58	147	0.3946	84	155	0.5419	130	159	0.8176
PPP1R3C	ENSG00000119938	10	93601544	93602744	2.30748e-233	1.31757e-230	0.5664	253	797	0.3174	39	237	0.1646	443	606	0.731	10	124	0.0806	15	118	0.1271	22	157	0.1401	49	201	0.2438	86	168	0.5119
EXOC6	ENSG00000138190	10	93611588	93612788	3.06873e-23	4.35881e-23	0.8233	141	339	0.4159	9	93	0.0968	311	338	0.9201	15	60	0.25	10	62	0.1613	8	60	0.1333	9	75	0.12	69	73	0.9452
CYP26C1	ENSG00000187553	10	94401504	94402704	6.31972e-143	5.55163e-141	0.5863	119	2040	0.0583	9	517	0.0174	454	752	0.6037	3	262	0.0115	5	252	0.0198	14	289	0.0484	7	312	0.0224	105	188	0.5585
RBP4	ENSG00000138207	10	94682729	94683929	2.44919e-52	1.04805e-51	0.6933	97	316	0.307	13	89	0.1461	209	249	0.8394	1	68	0.0147	1	71	0.0141	4	77	0.0519	1	98	0.0102	69	75	0.92
PDE6C	ENSG00000095464	10	96128715	96129915	2.20889e-54	1.027e-53	0.6075	174	656	0.2652	34	218	0.156	452	592	0.7635	43	117	0.3675	26	103	0.2524	24	127	0.189	38	112	0.3393	56	94	0.5957
TBC1D12	ENSG00000108239	10	97571499	97572699	7.00626e-124	3.67869e-122	0.7471	425	728	0.5838	8	177	0.0452	164	207	0.7923	10	111	0.0901	3	102	0.0294	6	88	0.0682	6	90	0.0667	93	109	0.8532
CYP2C18	ENSG00000108242	10	98133624	98134824	3.92477e-32	7.56151e-32	0.502	298	1941	0.1535	55	349	0.1576	219	332	0.6596	33	150	0.22	64	149	0.4295	47	220	0.2136	30	149	0.2013	70	166	0.4217
ZNF518A	ENSG00000177853	10	98446747	98447947	8.47821e-57	4.33932e-56	0.5997	170	1951	0.0871	38	427	0.089	177	257	0.6887	15	212	0.0708	27	194	0.1392	14	137	0.1022	21	181	0.116	40	66	0.6061
ANKRD2	ENSG00000165887	10	100229396	100230596	8.92604e-56	4.37256e-55	0.5412	176	2396	0.0735	23	446	0.0516	546	921	0.5928	13	256	0.0508	4	294	0.0136	11	425	0.0259	18	223	0.0807	134	208	0.6442
R3HCC1L	ENSG00000166024	10	100528072	100529272	1.81758e-42	5.21853e-42	0.6141	103	424	0.2429	10	118	0.0847	290	415	0.6988	8	77	0.1039	14	81	0.1728	10	81	0.1235	19	107	0.1776	52	99	0.5253
HPS1	ENSG00000107521	10	101695095	101696295	1.05664e-61	6.5536e-61	0.5702	212	1800	0.1178	31	360	0.0861	275	419	0.6563	26	136	0.1912	40	181	0.221	26	208	0.125	31	194	0.1598	82	125	0.656
CHUK	ENSG00000213341	10	102451343	102452543	4.35719e-95	8.92539e-94	0.6386	378	1044	0.3621	34	276	0.1232	291	382	0.7618	20	172	0.1163	21	146	0.1438	24	140	0.1714	39	202	0.1931	93	160	0.5813
NDUFB8	ENSG00000166136	10	103452202	103453402	6.75604e-35	1.44416e-34	0.8671	111	1930	0.0575	37	407	0.0909	274	286	0.958	13	217	0.0599	25	228	0.1096	6	139	0.0432	3	221	0.0136	99	189	0.5238
FBXW4	ENSG00000107829	10	103479040	103480240	4.32272e-65	3.04256e-64	0.5734	470	1090	0.4312	54	223	0.2422	261	320	0.8156	30	121	0.2479	32	102	0.3137	28	87	0.3218	35	105	0.3333	109	134	0.8134
C10orf95	ENSG00000120055	10	104232162	104233362	1.19948e-63	8.03993e-63	0.6593	79	2146	0.0368	18	511	0.0352	382	550	0.6945	9	348	0.0259	12	363	0.0331	18	360	0.05	11	348	0.0316	40	233	0.1717
CALHM2	ENSG00000138172	10	109923353	109924553	7.32058e-133	5.02863e-131	0.502	215	2173	0.0989	53	518	0.1023	307	508	0.6043	12	109	0.1101	32	183	0.1749	2	136	0.0147	14	84	0.1667	56	123	0.4553
CALHM3	ENSG00000183128	10	112215177	112216377	5.39024e-42	1.51431e-41	0.5728	387	542	0.714	40	114	0.3509	230	249	0.9237	27	62	0.4355	31	70	0.4429	26	52	0.5	31	64	0.4844	45	50	0.9
CFAP43	ENSG00000197748	10	113678162	113679362	5.01414e-126	2.84529e-124	0.5202	117	999	0.1171	27	240	0.1125	217	343	0.6327	16	87	0.1839	19	97	0.1959	24	133	0.1805	12	138	0.087	53	159	0.3333
XPNPEP1	ENSG00000108039	10	117196489	117197689	3.98224e-68	3.21962e-67	0.8547	212	720	0.2944	6	194	0.0309	209	236	0.8856	1	57	0.0175	1	99	0.0101	8	122	0.0656	3	103	0.0291	110	118	0.9322
GPAM	ENSG00000119927	10	119103086	119104286	5.5071e-30	9.72793e-30	0.5078	92	1670	0.0551	13	345	0.0377	150	275	0.5455	5	61	0.082	11	127	0.0866	8	116	0.069	13	192	0.0677	23	68	0.3382
CASP7	ENSG00000165806	10	121928601	121929801	6.79966e-39	1.6826e-38	0.8571	337	1263	0.2668	12	273	0.044	419	465	0.9011	3	215	0.014	5	202	0.0248	2	127	0.0157	5	223	0.0224	53	68	0.7794
KCNK18	ENSG00000186795	10	121975017	121976217	2.95541e-82	3.97653e-81	0.5047	340	2529	0.1344	43	488	0.0881	214	361	0.5928	15	151	0.0993	23	227	0.1013	14	267	0.0524	19	285	0.0667	53	134	0.3955
FAM45A	ENSG00000119979	10	121988163	121989363	2.60625e-50	1.02721e-49	0.8615	89	476	0.187	1	130	0.0077	226	260	0.8692	0	59	0	0	105	0	0	100	0	0	80	0	96	104	0.9231
ATE1	ENSG00000107669	10	122453653	122454853	2.10548e-132	1.42487e-130	0.6003	153	465	0.329	27	96	0.2813	268	304	0.8816	34	106	0.3208	24	75	0.32	14	51	0.2745	41	75	0.5467	55	59	0.9322
NSMCE4A	ENSG00000107672	10	122457551	122458751	1.3873e-58	7.62137e-58	0.5806	336	461	0.7289	32	104	0.3077	183	206	0.8883	10	64	0.1563	27	70	0.3857	24	76	0.3158	24	68	0.3529	69	79	0.8734
TACC2	ENSG00000138162	10	122879383	122880583	1.12317e-69	9.66225e-69	0.9425	197	4183	0.0471	8	811	0.0099	640	672	0.9524	13	307	0.0423	8	394	0.0203	20	363	0.0551	12	374	0.0321	99	161	0.6149
ARMS2	ENSG00000254636	10	122879441	122880641	9.26776e-29	1.56594e-28	0.9483	177	3940	0.0449	8	768	0.0104	580	605	0.9587	13	280	0.0464	7	381	0.0184	18	345	0.0522	12	357	0.0336	94	156	0.6026
HTRA1	ENSG00000166033	10	124460823	124462023	2.67483e-25	4.04122e-25	0.586	299	2891	0.1034	95	679	0.1399	498	686	0.7259	61	276	0.221	45	186	0.2419	30	225	0.1333	58	261	0.2222	126	196	0.6429
AC073585.2	ENSG00000286088	10	125682944	125684144	0	0	0.899	82	444	0.1847	0	103	0	178	198	0.899	0	59	0	1	58	0.0172	2	89	0.0225	1	61	0.0164	70	85	0.8235
FAM24B	ENSG00000213185	10	125775621	125776821	0	0	0.636	685	1111	0.6166	70	247	0.2834	331	360	0.9194	29	128	0.2266	41	160	0.2563	40	125	0.32	28	125	0.224	101	108	0.9352
LHPP	ENSG00000107902	10	133069929	133071129	2.72487e-113	1.03296e-111	0.7394	522	1971	0.2648	16	363	0.0441	322	411	0.7835	4	182	0.022	8	227	0.0352	8	126	0.0635	22	212	0.1038	83	111	0.7477
TEX36	ENSG00000175018	10	133379017	133380217	1.07388e-60	6.42079e-60	0.6241	1006	3749	0.2683	157	714	0.2199	92	109	0.844	33	141	0.234	55	157	0.3503	52	234	0.2222	34	319	0.1066	44	82	0.5366
MMP21	ENSG00000154485	10	133452928	133454128	1.8569e-62	1.18717e-61	0.5935	314	692	0.4538	8	155	0.0516	249	386	0.6451	1	96	0.0104	6	106	0.0566	12	98	0.1224	12	132	0.0909	78	97	0.8041
ADGRA1	ENSG00000197177	10	133519406	133520606	5.41334e-110	1.8523e-108	0.5253	448	1610	0.2783	18	281	0.0641	346	587	0.5894	13	172	0.0756	36	144	0.25	22	234	0.094	22	125	0.176	46	83	0.5542
AL360181.3	ENSG00000254536	10	133626595	133627795	7.08283e-37	1.632e-36	0.5808	158	464	0.3405	10	143	0.0699	218	335	0.6507	5	56	0.0893	4	64	0.0625	9	74	0.1216	13	76	0.1711	41	64	0.6406
SCART1	ENSG00000214279	11	277365	278565	2.73996e-41	7.4947e-41	0.5595	450	828	0.5435	69	199	0.3467	338	373	0.9062	28	84	0.3333	28	81	0.3457	98	156	0.6282	49	101	0.4851	72	77	0.9351
CYP2E1	ENSG00000130649	11	391614	392814	3.855e-56	1.91201e-55	0.6215	2098	2666	0.7869	166	500	0.332	246	258	0.9535	62	173	0.3584	55	114	0.4825	21	115	0.1826	59	209	0.2823	76	79	0.962
FRG2B	ENSG00000225899	11	417255	418455	3.74944e-35	8.09426e-35	0.521	284	2907	0.0977	11	542	0.0203	131	242	0.5413	9	239	0.0377	4	164	0.0244	3	98	0.0306	15	227	0.0661	79	110	0.7182
NLRP6	ENSG00000174885	11	693438	694638	1.12172e-44	3.53504e-44	0.7239	281	1137	0.2471	11	183	0.0601	167	213	0.784	1	81	0.0123	5	92	0.0543	4	83	0.0482	1	122	0.0082	88	120	0.7333
PKP3	ENSG00000184363	11	1073875	1075075	3.42791e-69	2.88906e-68	0.6868	479	1561	0.3069	39	281	0.1388	142	172	0.8256	7	146	0.0479	14	88	0.1591	31	114	0.2719	25	158	0.1582	67	73	0.9178
SIGIRR	ENSG00000185187	11	1156953	1158153	9.72358e-67	7.35995e-66	0.6646	468	1114	0.4201	65	285	0.2281	158	177	0.8927	20	67	0.2985	21	108	0.1944	45	112	0.4018	22	68	0.3235	50	52	0.9615
EPS8L2	ENSG00000177106	11	1222066	1223266	2.44935e-53	1.09104e-52	0.7625	770	2130	0.3615	43	355	0.1211	167	189	0.8836	15	107	0.1402	9	122	0.0738	16	111	0.1441	32	150	0.2133	118	126	0.9365
MUC2	ENSG00000198788	11	1608263	1609463	3.83553e-50	1.50392e-49	0.7577	130	351	0.3704	11	91	0.1209	304	346	0.8786	9	82	0.1098	11	82	0.1341	6	78	0.0769	11	106	0.1038	49	51	0.9608
MUC5AC	ENSG00000215182	11	1628775	1629975	8.37578e-48	2.99848e-47	0.5064	409	2138	0.1913	56	533	0.1051	233	381	0.6115	8	227	0.0352	7	186	0.0376	29	268	0.1082	29	223	0.13	82	149	0.5503
MUC5B	ENSG00000117983	11	1750395	1751595	1.25953e-72	1.20619e-71	0.5487	277	1030	0.2689	50	199	0.2513	192	240	0.8	20	59	0.339	19	83	0.2289	18	89	0.2022	32	95	0.3368	45	58	0.7759
KRTAP5-3	ENSG00000196224	11	2302849	2304049	1.08373e-43	3.26227e-43	0.5688	573	1158	0.4948	93	263	0.3536	202	219	0.9224	34	112	0.3036	24	70	0.3429	25	82	0.3049	35	128	0.2734	59	65	0.9077
KRTAP5-5	ENSG00000185940	11	2375177	2376377	5.84095e-61	3.53631e-60	0.5407	353	871	0.4053	72	195	0.3692	293	322	0.9099	21	66	0.3182	46	106	0.434	30	64	0.4688	63	108	0.5833	91	99	0.9192
IFITM10	ENSG00000244242	11	2422845	2424045	1.05889e-31	2.00124e-31	0.7837	671	1660	0.4042	36	311	0.1158	170	189	0.8995	9	154	0.0584	15	154	0.0974	28	175	0.16	16	116	0.1379	52	53	0.9811
C11orf21	ENSG00000110665	11	2898721	2899921	3.5548e-51	1.44598e-50	0.5424	380	887	0.4284	66	214	0.3084	211	248	0.8508	19	106	0.1792	30	115	0.2609	33	125	0.264	51	161	0.3168	110	124	0.8871
CD81	ENSG00000110651	11	2903540	2904740	2.19162e-39	5.51651e-39	0.5134	528	1055	0.5005	83	228	0.364	229	261	0.8774	18	111	0.1622	24	71	0.338	25	76	0.3289	25	75	0.3333	52	60	0.8667
TRPM5	ENSG00000070985	11	3057413	3058613	2.12737e-73	2.09436e-72	0.59	320	2329	0.1374	53	552	0.096	308	449	0.686	19	277	0.0686	28	211	0.1327	16	227	0.0705	28	215	0.1302	52	199	0.2613
SLC22A18	ENSG00000110628	11	3166539	3167739	2.36612e-33	4.77933e-33	0.5457	351	977	0.3593	60	215	0.2791	226	274	0.8248	11	88	0.125	13	131	0.0992	20	106	0.1887	28	146	0.1918	78	97	0.8041
SLC22A18AS	ENSG00000254827	11	3218613	3219813	9.17321e-34	1.88033e-33	0.7397	370	1645	0.2249	14	367	0.0381	161	207	0.7778	3	119	0.0252	6	146	0.0411	14	162	0.0864	13	105	0.1238	66	71	0.9296
CARS	ENSG00000110619	11	3232186	3233386	1.03996e-88	1.73377e-87	0.747	773	2617	0.2954	89	612	0.1454	423	474	0.8924	22	292	0.0753	9	228	0.0395	29	198	0.1465	55	307	0.1792	160	171	0.9357
OSBPL5	ENSG00000021762	11	3644128	3645328	2.94966e-35	6.39793e-35	0.6809	453	638	0.71	50	174	0.2874	367	379	0.9683	21	106	0.1981	30	94	0.3191	21	69	0.3043	20	82	0.2439	52	53	0.9811
MRGPRG	ENSG00000182170	11	4608031	4609231	2.82084e-81	3.70275e-80	0.687	147	1283	0.1146	36	329	0.1094	262	329	0.7964	26	213	0.1221	16	126	0.127	25	133	0.188	11	78	0.141	53	184	0.288
MRGPRE	ENSG00000184350	11	5243457	5244657	2.68391e-147	2.72447e-145	0.7614	170	423	0.4019	14	98	0.1429	312	345	0.9043	5	90	0.0556	5	80	0.0625	9	52	0.1731	4	86	0.0465	57	59	0.9661
ART1	ENSG00000129744	11	5254583	5255783	5.96298e-67	4.56646e-66	0.8879	59	232	0.2543	5	80	0.0625	364	383	0.9504	4	74	0.0541	2	59	0.0339	3	58	0.0517	5	71	0.0704	60	62	0.9677
TRIM68	ENSG00000167333	11	5595109	5596309	1.4138e-76	1.54874e-75	0.6896	188	817	0.2301	31	181	0.1713	359	417	0.8609	33	151	0.2185	11	55	0.2	40	151	0.2649	23	82	0.2805	67	83	0.8072
HBD	ENSG00000223609	11	5595725	5596925	8.72372e-48	3.11815e-47	0.5623	114	1229	0.0928	18	303	0.0594	189	304	0.6217	10	192	0.0521	1	81	0.0123	16	156	0.1026	2	85	0.0235	52	90	0.5778
AC104389.5	ENSG00000284931	11	5937751	5938951	1.14957e-61	7.11547e-61	0.9025	262	2332	0.1123	16	549	0.0291	640	687	0.9316	2	200	0.01	39	263	0.1483	73	302	0.2417	76	331	0.2296	100	107	0.9346
TRIM6	ENSG00000121236	11	5938419	5939619	2.3119e-60	1.36268e-59	0.9423	117	1318	0.0888	5	331	0.0151	427	446	0.9574	0	130	0	13	129	0.1008	45	191	0.2356	28	179	0.1564	89	104	0.8558
TRIM6-TRIM34	ENSG00000258588	11	8932806	8934006	2.16757e-53	9.68833e-53	0.6215	309	645	0.4791	23	179	0.1285	165	220	0.75	9	65	0.1385	15	68	0.2206	12	66	0.1818	26	71	0.3662	51	69	0.7391
OR56A3	ENSG00000184478	11	9383652	9384852	7.463e-15	8.52381e-15	0.5742	193	2401	0.0804	26	563	0.0462	603	972	0.6204	9	417	0.0216	5	384	0.013	7	304	0.023	9	505	0.0178	92	204	0.451
TRIM5	ENSG00000132256	11	11353157	11354357	1.69157e-266	1.93177e-263	0.7477	187	282	0.6631	11	89	0.1236	176	202	0.8713	4	60	0.0667	14	50	0.28	4	51	0.0784	3	53	0.0566	50	62	0.8065
C11orf16	ENSG00000176029	11	11840423	11841623	8.16597e-38	1.94688e-37	0.5876	98	596	0.1644	8	93	0.086	390	579	0.6736	34	70	0.4857	24	71	0.338	23	76	0.3026	31	82	0.378	27	109	0.2477
IPO7	ENSG00000205339	11	14364306	14365506	8.4986e-127	5.00924e-125	0.5527	146	286	0.5105	30	83	0.3614	234	256	0.9141	29	68	0.4265	34	78	0.4359	29	75	0.3867	24	71	0.338	65	70	0.9286
CSNK2A3	ENSG00000254598	11	14642804	14644004	1.25842e-35	2.77101e-35	0.6381	407	3654	0.1114	75	686	0.1093	290	388	0.7474	17	271	0.0627	39	364	0.1071	33	344	0.0959	30	196	0.1531	65	103	0.6311
USP47	ENSG00000170242	11	14903997	14905197	4.07195e-28	6.7284e-28	0.7486	243	1388	0.1751	65	347	0.1873	394	421	0.9359	22	108	0.2037	11	104	0.1058	24	148	0.1622	29	213	0.1362	92	97	0.9485
RRAS2	ENSG00000133818	11	17544216	17545416	3.71478e-23	5.25686e-23	0.5339	861	2490	0.3458	108	439	0.246	443	568	0.7799	59	264	0.2235	54	172	0.314	52	226	0.2301	50	155	0.3226	121	159	0.761
PDE3B	ENSG00000152270	11	18105887	18107087	1.14758e-102	3.03014e-101	0.5485	161	1621	0.0993	57	383	0.1488	394	565	0.6973	41	235	0.1745	48	256	0.1875	65	278	0.2338	56	277	0.2022	65	158	0.4114
CALCB	ENSG00000175868	11	18411318	18412518	4.47446e-110	1.54259e-108	0.6158	428	1548	0.2765	79	278	0.2842	639	710	0.9	44	245	0.1796	43	182	0.2363	102	222	0.4595	66	263	0.251	101	108	0.9352
USH1C	ENSG00000006611	11	18454824	18456024	2.11463e-66	1.58484e-65	0.5169	712	1919	0.371	194	443	0.4379	528	553	0.9548	116	246	0.4715	130	211	0.6161	127	220	0.5773	140	255	0.549	109	119	0.916
SAAL1	ENSG00000166788	11	26572063	26573263	3.91479e-66	2.88897e-65	0.7066	10	395	0.0253	22	125	0.176	376	426	0.8826	12	122	0.0984	5	94	0.0532	4	118	0.0339	6	85	0.0706	76	94	0.8085
LDHC	ENSG00000166796	11	33014876	33016076	4.28306e-81	5.59001e-80	0.5345	375	2594	0.1446	51	524	0.0973	441	698	0.6318	59	384	0.1536	29	303	0.0957	49	249	0.1968	45	257	0.1751	63	165	0.3818
LDHAL6A	ENSG00000166800	11	33891876	33893076	5.12003e-80	6.39899e-79	0.6618	307	475	0.6463	28	116	0.2414	196	217	0.9032	12	52	0.2308	16	62	0.2581	23	68	0.3382	15	54	0.2778	47	53	0.8868
MUC15	ENSG00000169550	11	34437934	34439134	9.67213e-51	3.87394e-50	0.9428	36	1922	0.0187	6	360	0.0167	332	346	0.9595	2	226	0.0088	2	212	0.0094	2	292	0.0068	2	188	0.0106	86	90	0.9556
DEPDC7	ENSG00000121690	11	34513605	34514805	2.83871e-87	4.52608e-86	0.7864	110	880	0.125	18	213	0.0845	398	457	0.8709	5	103	0.0485	7	98	0.0714	15	129	0.1163	8	114	0.0702	117	135	0.8667
LMO2	ENSG00000135363	11	41459573	41460773	4.06678e-35	8.76897e-35	0.8616	136	595	0.2286	5	140	0.0357	437	487	0.8973	0	71	0	0	76	0	1	75	0.0133	5	95	0.0526	64	75	0.8533
CAT	ENSG00000121691	11	43924342	43925542	1.6956e-174	3.03745e-172	0.6223	424	1420	0.2986	89	315	0.2825	171	189	0.9048	35	154	0.2273	22	65	0.3385	34	153	0.2222	34	121	0.281	49	51	0.9608
ELF5	ENSG00000135374	11	44563427	44564627	1.91013e-91	3.43523e-90	0.5033	159	501	0.3174	51	133	0.3835	235	265	0.8868	33	114	0.2895	11	90	0.1222	24	60	0.4	22	87	0.2529	96	104	0.9231
C11orf74	ENSG00000166352	11	45907072	45908272	9.01916e-31	1.64141e-30	0.7006	353	1123	0.3143	45	228	0.1974	176	196	0.898	22	147	0.1497	13	79	0.1646	23	107	0.215	18	98	0.1837	58	65	0.8923
LRRC4C	ENSG00000148948	11	46276661	46277861	4.54459e-87	7.17088e-86	0.5514	219	1059	0.2068	17	198	0.0859	297	466	0.6373	16	91	0.1758	14	97	0.1443	24	119	0.2017	52	213	0.2441	46	136	0.3382
C11orf96	ENSG00000187479	11	46386408	46387608	9.47485e-46	3.12838e-45	0.719	329	873	0.3769	32	191	0.1675	289	326	0.8865	10	95	0.1053	24	115	0.2087	31	88	0.3523	30	118	0.2542	82	87	0.9425
CD82	ENSG00000085117	11	47213465	47214665	3.19564e-25	4.81693e-25	0.8357	208	1130	0.1841	28	296	0.0946	534	574	0.9303	10	180	0.0556	4	120	0.0333	4	183	0.0219	15	97	0.1546	35	131	0.2672
C11orf94	ENSG00000234776	11	47247300	47248500	9.99643e-52	4.1721e-51	0.651	124	510	0.2431	8	91	0.0879	150	203	0.7389	5	88	0.0568	1	55	0.0182	3	61	0.0492	9	64	0.1406	72	104	0.6923
CREB3L1	ENSG00000157613	11	47352502	47353702	2.63906e-43	7.8179e-43	0.5865	298	577	0.5165	58	186	0.3118	265	295	0.8983	38	112	0.3393	40	104	0.3846	43	98	0.4388	45	103	0.4369	79	85	0.9294
CHRM4	ENSG00000180720	11	49208438	49209638	5.67862e-63	3.71366e-62	0.5866	209	717	0.2915	34	217	0.1567	501	674	0.7433	12	142	0.0845	16	144	0.1111	12	105	0.1143	19	100	0.19	50	60	0.8333
DDB2	ENSG00000134574	11	56292054	56293254	9.45666e-144	8.81593e-142	0.6201	166	437	0.3799	44	137	0.3212	465	494	0.9413	10	84	0.119	10	100	0.1	27	83	0.3253	30	94	0.3191	51	54	0.9444
NR1H3	ENSG00000025434	11	56577587	56578787	3.71489e-27	5.94278e-27	0.7009	185	561	0.3298	25	127	0.1969	281	313	0.8978	5	109	0.0459	4	122	0.0328	10	116	0.0862	16	88	0.1818	55	58	0.9483
MYBPC3	ENSG00000134571	11	57423859	57425059	1.74839e-41	4.82578e-41	0.6201	254	598	0.4247	32	136	0.2353	213	249	0.8554	13	85	0.1529	8	63	0.127	15	90	0.1667	9	78	0.1154	58	72	0.8056
FOLH1	ENSG00000086205	11	57427380	57428580	1.95239e-54	9.10054e-54	0.6585	271	484	0.5599	36	146	0.2466	353	390	0.9051	16	56	0.2857	11	81	0.1358	11	90	0.1222	7	60	0.1167	57	58	0.9828
OR8H1	ENSG00000181693	11	58228718	58229918	7.33239e-51	2.94975e-50	0.7057	226	488	0.4631	32	128	0.25	388	406	0.9557	9	109	0.0826	11	99	0.1111	15	102	0.1471	13	94	0.1383	55	57	0.9649
OR5M10	ENSG00000254834	11	60055587	60056787	9.33034e-47	3.2082e-46	0.6494	121	395	0.3063	36	148	0.2432	374	419	0.8926	13	88	0.1477	23	119	0.1933	11	125	0.088	7	87	0.0805	96	98	0.9796
AP000781.2	ENSG00000254979	11	60514413	60515613	2.96552e-34	6.18986e-34	0.5536	756	1238	0.6107	112	283	0.3958	394	415	0.9494	54	187	0.2888	45	182	0.2473	19	107	0.1776	59	213	0.277	91	96	0.9479
SLC43A3	ENSG00000134802	11	60784333	60785533	8.81827e-50	3.41806e-49	0.6331	396	582	0.6804	36	136	0.2647	369	411	0.8978	15	87	0.1724	24	82	0.2927	33	107	0.3084	28	91	0.3077	45	50	0.9
OR10Q1	ENSG00000180475	11	60855750	60856950	1.89629e-58	1.03678e-57	0.6781	267	646	0.4133	28	159	0.1761	246	288	0.8542	25	79	0.3165	37	102	0.3627	26	75	0.3467	35	84	0.4167	66	68	0.9706
MS4A3	ENSG00000149516	11	60866562	60867762	3.62019e-49	1.36219e-48	0.5704	249	591	0.4213	47	143	0.3287	196	218	0.8991	31	80	0.3875	22	58	0.3793	26	62	0.4194	17	58	0.2931	73	83	0.8795
MS4A13	ENSG00000204979	11	61428220	61429420	2.52676e-61	1.54929e-60	0.5965	124	612	0.2026	14	170	0.0824	334	492	0.6789	16	106	0.1509	9	71	0.1268	17	83	0.2048	34	78	0.4359	40	70	0.5714
MS4A10	ENSG00000172689	11	61920069	61921269	1.28155e-44	4.03316e-44	0.5656	344	920	0.3739	78	239	0.3264	256	287	0.892	34	124	0.2742	54	94	0.5745	43	102	0.4216	70	124	0.5645	80	83	0.9639
PTGDR2	ENSG00000183134	11	62207673	62208873	5.06484e-47	1.76276e-46	0.6049	142	419	0.3389	13	123	0.1057	194	273	0.7106	6	100	0.06	14	105	0.1333	14	56	0.25	6	59	0.1017	43	54	0.7963
ZP1	ENSG00000149506	11	62269158	62270358	2.51086e-30	4.48294e-30	0.6922	177	536	0.3302	14	170	0.0824	220	284	0.7746	4	73	0.0548	6	88	0.0682	9	84	0.1071	19	94	0.2021	45	61	0.7377
AP003108.2	ENSG00000256591	11	62672055	62673255	2.7471e-45	8.90613e-45	0.5124	188	2040	0.0922	16	529	0.0302	210	387	0.5426	9	246	0.0366	8	196	0.0408	12	258	0.0465	21	360	0.0583	91	347	0.2622
RAB3IL1	ENSG00000167994	11	62921607	62922807	2.87333e-43	8.4899e-43	0.5643	147	791	0.1858	16	166	0.0964	111	168	0.6607	14	101	0.1386	13	87	0.1494	8	81	0.0988	13	103	0.1262	42	65	0.6462
SCGB2A1	ENSG00000124939	11	63368789	63369989	4.11557e-31	7.59132e-31	0.8746	65	280	0.2321	1	52	0.0192	446	499	0.8938	4	92	0.0435	3	58	0.0517	3	60	0.05	5	64	0.0781	51	57	0.8947
SCGB2A2	ENSG00000110484	11	63490994	63492194	3.20849e-51	1.30802e-50	0.9588	69	2170	0.0318	4	372	0.0108	798	823	0.9696	0	177	0	1	200	0.005	1	122	0.0082	1	153	0.0065	40	94	0.4255
CHRM1	ENSG00000168539	11	64102188	64103388	3.24186e-28	5.3772e-28	0.641	387	893	0.4334	52	181	0.2873	233	251	0.9283	32	104	0.3077	37	97	0.3814	53	157	0.3376	38	119	0.3193	79	84	0.9405
SLC22A9	ENSG00000149742	11	64554626	64555826	1.9436e-41	5.35325e-41	0.6683	588	1209	0.4864	49	251	0.1952	253	293	0.8635	26	128	0.2031	21	109	0.1927	22	157	0.1401	30	133	0.2256	71	79	0.8987
PLAAT5	ENSG00000168004	11	64971908	64973108	2.13203e-271	2.7826e-268	0.6967	520	2592	0.2006	184	738	0.2493	683	722	0.946	44	277	0.1588	36	295	0.122	36	348	0.1034	129	441	0.2925	129	134	0.9627
MACROD1	ENSG00000133315	11	65169154	65170354	2.06678e-46	7.00374e-46	0.6596	491	1269	0.3869	64	324	0.1975	252	294	0.8571	19	120	0.1583	21	114	0.1842	30	163	0.184	29	188	0.1543	113	131	0.8626
SLC22A11	ENSG00000168065	11	66011008	66012208	2.59314e-59	1.46421e-58	0.8655	617	3402	0.1814	32	751	0.0426	435	479	0.9081	7	346	0.0202	4	184	0.0217	3	187	0.016	3	250	0.012	111	121	0.9174
MAJIN	ENSG00000168070	11	66568641	66569841	5.15769e-184	1.04713e-181	0.6795	598	1340	0.4463	66	270	0.2444	425	460	0.9239	44	189	0.2328	45	162	0.2778	34	157	0.2166	36	196	0.1837	117	118	0.9915
SPDYC	ENSG00000204710	11	67005778	67006978	3.04762e-65	2.16678e-64	0.5035	161	702	0.2293	77	187	0.4118	389	425	0.9153	32	108	0.2963	51	123	0.4146	59	146	0.4041	52	121	0.4298	90	93	0.9677
CST6	ENSG00000175315	11	67524317	67525517	8.33002e-235	5.07353e-232	0.6474	446	1121	0.3979	34	171	0.1988	231	273	0.8462	19	98	0.1939	25	79	0.3165	29	86	0.3372	25	73	0.3425	50	57	0.8772
CTSF	ENSG00000174080	11	67582595	67583795	4.1449e-83	5.74626e-82	0.6501	242	2014	0.1202	14	471	0.0297	344	506	0.6798	6	278	0.0216	3	227	0.0132	8	230	0.0348	9	215	0.0419	105	142	0.7394
SYT12	ENSG00000173227	11	67639360	67640560	4.02836e-39	1.00363e-38	0.5072	745	2206	0.3377	97	392	0.2474	123	163	0.7546	48	224	0.2143	37	152	0.2434	49	171	0.2865	32	126	0.254	56	78	0.7179
CABP2	ENSG00000167791	11	67650530	67651730	1.81509e-43	5.41424e-43	0.5547	400	1246	0.321	91	295	0.3085	429	497	0.8632	12	136	0.0882	16	114	0.1404	34	198	0.1717	60	139	0.4317	138	169	0.8166
GSTP1	ENSG00000084207	11	69675216	69676416	3.73392e-115	1.48318e-113	0.6029	84	2273	0.037	3	523	0.0057	493	810	0.6086	0	282	0	2	245	0.0082	2	301	0.0066	8	386	0.0207	38	117	0.3248
TBX10	ENSG00000167800	11	71526267	71527467	9.29448e-29	1.56987e-28	0.7186	117	411	0.2847	12	117	0.1026	147	179	0.8212	9	64	0.1406	11	87	0.1264	11	53	0.2075	13	81	0.1605	41	51	0.8039
ACY3	ENSG00000132744	11	71537025	71538225	1.0857e-57	5.76684e-57	0.6625	229	451	0.5078	39	152	0.2566	511	556	0.9191	23	110	0.2091	17	63	0.2698	27	88	0.3068	32	101	0.3168	75	81	0.9259
LTO1	ENSG00000149716	11	71547418	71548618	8.52041e-140	6.54138e-138	0.7636	329	687	0.4789	30	168	0.1786	212	225	0.9422	17	81	0.2099	18	86	0.2093	19	61	0.3115	22	74	0.2973	113	115	0.9826
KRTAP5-7	ENSG00000244411	11	71564563	71565763	7.7839e-37	1.79218e-36	0.825	136	474	0.2869	6	97	0.0619	149	168	0.8869	7	60	0.1167	20	79	0.2532	21	79	0.2658	26	72	0.3611	57	66	0.8636
KRTAP5-8	ENSG00000241233	11	71603153	71604353	2.16854e-59	1.22978e-58	0.6093	369	1079	0.342	46	187	0.246	130	152	0.8553	27	100	0.27	50	158	0.3165	48	157	0.3057	45	120	0.375	101	115	0.8783
KRTAP5-9	ENSG00000254997	11	73983046	73984246	2.96067e-59	1.66453e-58	0.6369	266	2417	0.1101	41	551	0.0744	569	800	0.7113	10	163	0.0613	23	262	0.0878	45	188	0.2394	67	260	0.2577	49	148	0.3311
KRTAP5-10	ENSG00000204572	11	77474435	77475635	8.57403e-44	2.59036e-43	0.5462	47	741	0.0634	34	207	0.1643	503	708	0.7105	45	174	0.2586	28	118	0.2373	24	163	0.1472	30	139	0.2158	81	158	0.5127
KRTAP5-11	ENSG00000204571	11	77588391	77589591	8.21042e-31	1.49512e-30	0.5398	330	2095	0.1575	45	455	0.0989	403	631	0.6387	5	278	0.018	7	290	0.0241	3	318	0.0094	3	279	0.0108	173	272	0.636
UCP2	ENSG00000175567	11	85682708	85683908	3.30614e-133	2.28825e-131	0.5281	138	864	0.1597	95	225	0.4222	440	463	0.9503	15	64	0.2344	20	74	0.2703	43	68	0.6324	21	87	0.2414	108	109	0.9908
PAK1	ENSG00000149269	11	89497987	89499187	8.2862e-46	2.74883e-45	0.7476	76	179	0.4246	5	69	0.0725	456	556	0.8201	8	87	0.092	8	51	0.1569	26	68	0.3824	24	84	0.2857	43	53	0.8113
CLNS1A	ENSG00000074201	11	89875817	89877017	3.15263e-78	3.66443e-77	0.7652	331	725	0.4566	36	201	0.1791	695	736	0.9443	23	194	0.1186	16	168	0.0952	35	172	0.2035	27	158	0.1709	101	110	0.9182
CREBZF	ENSG00000137504	11	92968720	92969920	1.12192e-53	5.07669e-53	0.5331	1115	2240	0.4978	201	479	0.4196	322	338	0.9527	24	119	0.2017	48	192	0.25	48	172	0.2791	42	151	0.2781	84	93	0.9032
NOX4	ENSG00000086991	11	93328971	93330171	4.91392e-36	1.09711e-35	0.6552	97	399	0.2431	8	97	0.0825	405	549	0.7377	2	58	0.0345	8	66	0.1212	13	74	0.1757	8	57	0.1404	55	97	0.567
TRIM64B	ENSG00000189253	11	93660682	93661882	3.87206e-106	1.15228e-104	0.5459	334	2283	0.1463	60	486	0.1235	411	614	0.6694	25	286	0.0874	21	216	0.0972	61	245	0.249	24	186	0.129	64	156	0.4103
MTNR1B	ENSG00000134640	11	102046437	102047637	7.86581e-64	5.30347e-63	0.6754	196	1289	0.1521	76	315	0.2413	550	600	0.9167	26	131	0.1985	25	256	0.0977	22	208	0.1058	62	288	0.2153	40	108	0.3704
DEUP1	ENSG00000165325	11	102874834	102876034	1.04696e-35	2.31375e-35	0.8288	121	243	0.4979	7	80	0.0875	394	430	0.9163	1	67	0.0149	2	63	0.0317	4	64	0.0625	8	69	0.1159	54	60	0.9
CEP295	ENSG00000166004	11	102955532	102956732	1.10454e-79	1.36551e-78	0.6197	182	302	0.6026	36	110	0.3273	268	283	0.947	24	94	0.2553	17	64	0.2656	14	58	0.2414	17	59	0.2881	53	57	0.9298
CFAP300	ENSG00000137691	11	104164179	104165379	3.43412e-99	8.08612e-98	0.5507	140	1201	0.1166	15	258	0.0581	249	409	0.6088	9	157	0.0573	5	138	0.0362	3	156	0.0192	5	135	0.037	66	159	0.4151
MMP12	ENSG00000262406	11	107719493	107720693	3.39651e-52	1.44127e-51	0.8208	19	230	0.0826	3	80	0.0375	212	247	0.8583	2	58	0.0345	1	61	0.0164	3	70	0.0429	5	78	0.0641	48	53	0.9057
MMP13	ENSG00000137745	11	108498184	108499384	4.26957e-37	9.92035e-37	0.5036	251	3513	0.0714	62	649	0.0955	278	464	0.5991	17	318	0.0535	3	273	0.011	14	267	0.0524	15	404	0.0371	93	167	0.5569
PDGFD	ENSG00000170962	11	111455430	111456630	9.18465e-40	2.35705e-39	0.5391	568	1292	0.4396	84	266	0.3158	218	255	0.8549	35	162	0.216	45	131	0.3435	23	73	0.3151	44	154	0.2857	88	111	0.7928
SLN	ENSG00000170290	11	112163896	112165096	4.08853e-43	1.20221e-42	0.5418	65	248	0.2621	20	80	0.25	308	389	0.7918	8	72	0.1111	18	71	0.2535	21	75	0.28	25	78	0.3205	31	52	0.5962
POGLUT3	ENSG00000178202	11	113778747	113779947	1.48118e-74	1.53078e-73	0.5081	194	398	0.4874	43	106	0.4057	371	406	0.9138	21	72	0.2917	21	58	0.3621	36	81	0.4444	40	86	0.4651	71	76	0.9342
POU2AF1	ENSG00000110777	11	114256787	114257987	1.40841e-37	3.3283e-37	0.5226	326	1012	0.3221	41	240	0.1708	190	274	0.6934	5	75	0.0667	9	72	0.125	4	86	0.0465	5	69	0.0725	49	72	0.6806
IL18	ENSG00000150782	11	114438386	114439586	3.76992e-20	4.89859e-20	0.618	99	1327	0.0746	13	313	0.0415	366	555	0.6595	7	207	0.0338	11	168	0.0655	10	158	0.0633	7	210	0.0333	31	176	0.1761
CLDN25	ENSG00000228607	11	116828706	116829906	2.62447e-27	4.22282e-27	0.578	273	688	0.3968	29	135	0.2148	88	111	0.7928	18	85	0.2118	14	51	0.2745	15	57	0.2632	14	60	0.2333	47	64	0.7344
NNMT	ENSG00000166741	11	117929259	117930459	3.21656e-34	6.69853e-34	0.8163	36	508	0.0709	2	126	0.0159	238	286	0.8322	3	67	0.0448	0	75	0	1	83	0.012	0	81	0	74	88	0.8409
REXO2	ENSG00000076043	11	117985348	117986548	1.51498e-81	1.99436e-80	0.5256	167	2765	0.0604	47	592	0.0794	193	319	0.605	20	346	0.0578	21	339	0.0619	22	312	0.0705	20	363	0.0551	61	91	0.6703
APOC3	ENSG00000110245	11	118076012	118077212	2.759e-20	3.59935e-20	0.5354	314	588	0.534	59	158	0.3734	269	296	0.9088	39	85	0.4588	8	60	0.1333	23	86	0.2674	22	75	0.2933	80	88	0.9091
TMPRSS13	ENSG00000137747	11	118224894	118226094	5.20671e-62	3.27156e-61	0.6372	137	284	0.4824	16	74	0.2162	227	266	0.8534	26	61	0.4262	4	71	0.0563	5	64	0.0781	10	74	0.1351	49	61	0.8033
IL10RA	ENSG00000110324	11	119184457	119185657	1.22864e-65	8.89453e-65	0.691	202	605	0.3339	26	142	0.1831	257	294	0.8741	31	78	0.3974	31	90	0.3444	48	114	0.4211	36	79	0.4557	86	97	0.8866
TMPRSS4	ENSG00000137648	11	123938543	123939743	4.04952e-59	2.27251e-58	0.7272	313	504	0.621	33	149	0.2215	425	448	0.9487	9	98	0.0918	12	63	0.1905	12	62	0.1935	38	109	0.3486	58	62	0.9355
JAML	ENSG00000160593	11	125590712	125591912	7.45704e-25	1.11192e-24	0.511	558	1166	0.4786	84	275	0.3055	734	899	0.8165	28	231	0.1212	56	260	0.2154	32	160	0.2	35	168	0.2083	193	235	0.8213
PDZD3	ENSG00000172367	11	126063135	126064335	1.46689e-46	5.00617e-46	0.5405	143	1179	0.1213	14	212	0.066	299	493	0.6065	16	114	0.1404	27	137	0.1971	36	107	0.3364	34	144	0.2361	79	123	0.6423
OR4D5	ENSG00000171014	11	129814819	129816019	1.40506e-68	1.15437e-67	0.5026	805	2068	0.3893	150	391	0.3836	288	325	0.8862	110	201	0.5473	72	106	0.6792	64	140	0.4571	49	138	0.3551	38	72	0.5278
STT3A	ENSG00000134910	11	133845338	133846538	4.7486e-55	2.26426e-54	0.859	87	332	0.262	6	84	0.0714	428	460	0.9304	1	70	0.0143	0	70	0	3	76	0.0395	7	90	0.0778	71	76	0.9342
CDON	ENSG00000064309	12	262673	263873	6.36168e-46	2.11577e-45	0.6535	163	562	0.29	29	158	0.1835	421	503	0.837	18	97	0.1856	11	55	0.2	18	88	0.2045	9	88	0.1023	75	93	0.8065
TMEM45B	ENSG00000151715	12	663579	664779	2.80583e-46	9.42776e-46	0.5016	351	619	0.567	57	163	0.3497	332	390	0.8513	54	125	0.432	38	125	0.304	64	150	0.4267	61	107	0.5701	155	164	0.9451
SPATA19	ENSG00000166118	12	1819267	1820467	2.23483e-60	1.31896e-59	0.5946	440	1497	0.2939	7	236	0.0297	108	173	0.6243	4	122	0.0328	6	112	0.0536	3	135	0.0222	25	221	0.1131	80	152	0.5263
SLC6A13	ENSG00000010379	12	1918466	1919666	1.4231e-51	5.90973e-51	0.5093	393	715	0.5497	64	150	0.4267	190	203	0.936	19	90	0.2111	16	68	0.2353	27	108	0.25	11	60	0.1833	59	67	0.8806
NINJ2	ENSG00000171840	12	3380349	3381549	1.3906e-30	2.50978e-30	0.7051	224	403	0.5558	21	105	0.2	229	253	0.9051	4	89	0.0449	14	104	0.1346	1	63	0.0159	11	65	0.1692	89	99	0.899
LRTM2	ENSG00000166159	12	3764619	3765819	5.01802e-27	7.99244e-27	0.5949	286	707	0.4045	46	178	0.2584	314	368	0.8533	33	113	0.292	24	107	0.2243	17	97	0.1753	26	156	0.1667	69	73	0.9452
CACNA2D4	ENSG00000151062	12	4379528	4380728	1.75161e-43	5.22963e-43	0.6934	111	597	0.1859	22	149	0.1477	217	258	0.8411	7	116	0.0603	8	73	0.1096	7	92	0.0761	16	99	0.1616	62	76	0.8158
PRMT8	ENSG00000111218	12	6568491	6569691	2.25135e-39	5.66153e-39	0.5194	677	1987	0.3407	107	438	0.2443	404	529	0.7637	40	270	0.1481	44	187	0.2353	48	195	0.2462	71	240	0.2958	85	142	0.5986
CRACR2A	ENSG00000130038	12	6635760	6636960	6.05706e-43	1.76853e-42	0.5803	347	972	0.357	39	200	0.195	245	316	0.7753	21	66	0.3182	29	97	0.299	28	73	0.3836	26	92	0.2826	62	86	0.7209
FGF23	ENSG00000118972	12	6785858	6787058	5.05254e-45	1.61681e-44	0.6279	293	588	0.4983	35	166	0.2108	416	496	0.8387	13	81	0.1605	5	79	0.0633	23	145	0.1586	12	81	0.1481	74	82	0.9024
NOP2	ENSG00000111641	12	6838954	6840154	8.53253e-61	5.12513e-60	0.8466	336	1031	0.3259	10	221	0.0452	173	194	0.8918	5	93	0.0538	5	53	0.0943	6	73	0.0822	18	139	0.1295	63	73	0.863
LPAR5	ENSG00000184574	12	6987259	6988459	8.30987e-40	2.13796e-39	0.6415	140	431	0.3248	36	126	0.2857	471	508	0.9272	24	98	0.2449	41	85	0.4824	45	75	0.6	36	104	0.3462	65	76	0.8553
CD4	ENSG00000010610	12	7665708	7666908	2.61898e-49	9.92821e-49	0.6502	293	490	0.598	31	131	0.2366	376	424	0.8868	12	68	0.1765	17	57	0.2982	36	73	0.4932	25	63	0.3968	97	105	0.9238
GNB3	ENSG00000111664	12	7764216	7765416	2.44722e-78	2.8554e-77	0.7382	177	636	0.2783	43	210	0.2048	496	526	0.943	30	98	0.3061	40	111	0.3604	31	164	0.189	23	165	0.1394	99	105	0.9429
C1S	ENSG00000182326	12	8680600	8681800	3.47775e-49	1.3113e-48	0.5111	162	605	0.2678	34	170	0.2	315	443	0.7111	9	97	0.0928	24	150	0.16	8	91	0.0879	34	111	0.3063	60	85	0.7059
APOBEC1	ENSG00000111701	12	10211458	10212658	3.28795e-45	1.06181e-44	0.5553	434	1736	0.25	31	416	0.0745	381	605	0.6298	7	274	0.0255	0	89	0	1	201	0.005	1	188	0.0053	102	181	0.5635
NANOGNB	ENSG00000205857	12	10225058	10226258	5.08039e-91	9.03005e-90	0.6483	858	1655	0.5184	89	340	0.2618	324	356	0.9101	31	206	0.1505	56	147	0.381	108	218	0.4954	118	189	0.6243	94	96	0.9792
RIMKLB	ENSG00000166532	12	10674118	10675318	5.43037e-31	9.96422e-31	0.5172	65	1300	0.05	14	344	0.0407	313	561	0.5579	15	200	0.075	6	169	0.0355	9	199	0.0452	7	178	0.0393	19	94	0.2021
GABARAPL1	ENSG00000139112	12	11170222	11171422	1.3944e-79	1.70997e-78	0.5066	288	1955	0.1473	12	387	0.031	372	692	0.5376	13	268	0.0485	0	279	0	5	211	0.0237	4	277	0.0144	74	155	0.4774
KLRD1	ENSG00000134539	12	14567683	14568883	4.61619e-74	4.67038e-73	0.5319	94	2454	0.0383	9	506	0.0178	332	604	0.5497	2	301	0.0066	0	130	0	1	339	0.0029	1	274	0.0036	58	231	0.2511
STYK1	ENSG00000060140	12	14773383	14774583	5.80492e-66	4.2495e-65	0.6781	67	2282	0.0294	1	517	0.0019	561	825	0.68	2	419	0.0048	1	273	0.0037	0	331	0	1	292	0.0034	5	382	0.0131
SMIM10L1	ENSG00000256537	12	14961528	14962728	1.12665e-75	1.20247e-74	0.8017	84	331	0.2538	7	96	0.0729	488	558	0.8746	12	103	0.1165	14	106	0.1321	21	127	0.1654	18	106	0.1698	80	85	0.9412
PLBD1	ENSG00000121316	12	15348475	15349675	1.32134e-98	3.02551e-97	0.8413	84	771	0.1089	12	169	0.071	260	285	0.9123	8	135	0.0593	7	97	0.0722	7	145	0.0483	6	107	0.0561	48	51	0.9412
H2AFJ	ENSG00000246705	12	19403045	19404245	1.6413e-169	2.63068e-167	0.8813	346	1588	0.2179	21	386	0.0544	291	311	0.9357	7	182	0.0385	6	157	0.0382	12	216	0.0556	18	196	0.0918	203	209	0.9713
ARHGDIB	ENSG00000111348	12	21775400	21776600	1.61289e-56	8.1456e-56	0.5716	55	267	0.206	6	87	0.069	221	345	0.6406	0	91	0	6	86	0.0698	11	80	0.1375	3	53	0.0566	28	59	0.4746
RERG	ENSG00000134533	12	21942329	21943529	1.75398e-78	2.05968e-77	0.6785	69	590	0.1169	13	173	0.0751	263	349	0.7536	5	104	0.0481	6	140	0.0429	7	135	0.0519	8	119	0.0672	29	66	0.4394
AEBP2	ENSG00000139154	12	22045218	22046418	8.55002e-142	7.0372e-140	0.5142	169	1651	0.1024	33	247	0.1336	298	460	0.6478	19	114	0.1667	36	77	0.4675	31	187	0.1658	45	165	0.2727	18	53	0.3396
KCNJ8	ENSG00000121361	12	27465810	27467010	7.108e-24	1.03077e-23	0.5273	256	365	0.7014	42	103	0.4078	288	308	0.9351	37	91	0.4066	32	74	0.4324	24	61	0.3934	37	84	0.4405	66	66	1
ABCC9	ENSG00000069431	12	29497486	29498686	1.51455e-53	6.79946e-53	0.6337	502	1039	0.4832	47	167	0.2814	194	212	0.9151	11	52	0.2115	10	68	0.1471	39	158	0.2468	19	74	0.2568	68	69	0.9855
CMAS	ENSG00000111726	12	29784559	29785759	6.16186e-42	1.72472e-41	0.5927	57	322	0.177	8	97	0.0825	316	468	0.6752	6	78	0.0769	2	92	0.0217	3	74	0.0405	9	117	0.0769	44	58	0.7586
SMCO2	ENSG00000165935	12	32678200	32679400	9.73899e-28	1.58715e-27	0.7157	511	1720	0.2971	37	468	0.0791	616	775	0.7948	13	283	0.0459	19	251	0.0757	12	246	0.0488	24	297	0.0808	87	160	0.5438
OVCH1	ENSG00000187950	12	40105889	40107089	1.55038e-39	3.93125e-39	0.5254	99	1865	0.0531	22	449	0.049	166	289	0.5744	9	81	0.1111	11	129	0.0853	18	108	0.1667	14	118	0.1186	43	98	0.4388
TMTC1	ENSG00000133687	12	43757944	43759144	8.95971e-29	1.51473e-28	0.6029	22	2023	0.0109	4	410	0.0098	250	408	0.6127	2	133	0.015	1	255	0.0039	0	294	0	0	267	0	165	172	0.9593
DNM1L	ENSG00000087470	12	43758617	43759817	5.76359e-148	6.05243e-146	0.5766	97	2665	0.0364	5	552	0.0091	304	519	0.5857	1	220	0.0045	1	347	0.0029	0	345	0	0	368	0	135	141	0.9574
SLC2A13	ENSG00000151229	12	47942848	47944048	9.02706e-60	5.1771e-59	0.5528	481	1394	0.3451	108	310	0.3484	292	324	0.9012	35	103	0.3398	44	132	0.3333	39	77	0.5065	62	135	0.4593	70	81	0.8642
IRAK4	ENSG00000198001	12	48351214	48352414	2.80979e-115	1.13085e-113	0.5126	185	1016	0.1821	20	206	0.0971	439	720	0.6097	16	145	0.1103	12	134	0.0896	22	115	0.1913	17	135	0.1259	41	106	0.3868
PUS7L	ENSG00000129317	12	48903110	48904310	2.55051e-93	4.87478e-92	0.5689	93	1183	0.0786	20	366	0.0546	520	834	0.6235	3	217	0.0138	5	146	0.0342	2	236	0.0085	23	192	0.1198	95	246	0.3862
VDR	ENSG00000111424	12	50841920	50843120	1.8125e-50	7.19332e-50	0.8197	37	1077	0.0344	4	202	0.0198	251	299	0.8395	1	180	0.0056	3	149	0.0201	0	195	0	1	233	0.0043	55	92	0.5978
ZNF641	ENSG00000167528	12	51028366	51029566	1.29574e-42	3.7438e-42	0.7268	6	382	0.0157	0	109	0	290	399	0.7268	0	51	0	0	66	0	0	99	0	0	67	0	30	68	0.4412
CCDC65	ENSG00000139537	12	51172934	51174134	1.22788e-86	1.89492e-85	0.6674	306	2494	0.1227	23	436	0.0528	525	729	0.7202	3	335	0.009	11	160	0.0688	5	299	0.0167	23	173	0.1329	57	167	0.3413
TMPRSS12	ENSG00000186452	12	51324468	51325668	3.3018e-86	5.02755e-85	0.8876	118	1395	0.0846	24	403	0.0596	538	568	0.9472	9	252	0.0357	7	148	0.0473	12	253	0.0474	7	147	0.0476	149	153	0.9739
SLC11A2	ENSG00000110911	12	51589266	51590466	1.02653e-49	3.97051e-49	0.8126	109	433	0.2517	8	141	0.0567	632	727	0.8693	9	132	0.0682	3	113	0.0265	23	155	0.1484	17	165	0.103	95	130	0.7308
TFCP2	ENSG00000135457	12	52191814	52193014	1.47963e-124	7.99875e-123	0.6205	131	837	0.1565	36	187	0.1925	100	123	0.813	14	66	0.2121	15	133	0.1128	4	111	0.036	6	134	0.0448	57	59	0.9661
BIN2	ENSG00000110934	12	52231520	52232720	6.98437e-198	1.72457e-195	0.5673	104	1055	0.0986	16	214	0.0748	183	285	0.6421	6	103	0.0583	2	116	0.0172	3	125	0.024	2	109	0.0183	114	142	0.8028
SCN8A	ENSG00000196876	12	52291334	52292534	9.68812e-83	1.31909e-81	0.6953	261	1124	0.2322	38	237	0.1603	160	187	0.8556	24	127	0.189	13	50	0.26	31	62	0.5	24	75	0.32	50	51	0.9804
KRT80	ENSG00000167767	12	52367281	52368481	3.42752e-28	5.67691e-28	0.5727	382	922	0.4143	60	173	0.3468	217	236	0.9195	38	94	0.4043	33	108	0.3056	38	93	0.4086	76	148	0.5135	94	102	0.9216
KRT7	ENSG00000135480	12	52520330	52521530	7.59898e-42	2.12112e-41	0.5795	211	724	0.2914	37	159	0.2327	173	213	0.8122	11	56	0.1964	38	108	0.3519	28	110	0.2545	38	133	0.2857	48	58	0.8276
KRT81	ENSG00000205426	12	52848892	52850092	7.09527e-50	2.75957e-49	0.6071	239	825	0.2897	63	211	0.2986	240	265	0.9057	15	93	0.1613	34	68	0.5	41	101	0.4059	41	127	0.3228	84	86	0.9767
KRT85	ENSG00000135443	12	53102486	53103686	4.67591e-36	1.04499e-35	0.507	381	835	0.4563	43	142	0.3028	166	205	0.8098	42	104	0.4038	19	75	0.2533	38	65	0.5846	25	75	0.3333	76	91	0.8352
KRT5	ENSG00000186081	12	53298695	53299895	5.2507e-30	9.284e-30	0.7059	168	1505	0.1116	21	361	0.0582	366	479	0.7641	19	148	0.1284	6	141	0.0426	7	192	0.0365	19	173	0.1098	55	151	0.3642
KRT78	ENSG00000170423	12	55827346	55828546	3.77478e-45	1.21431e-44	0.876	282	1098	0.2568	5	239	0.0209	322	359	0.8969	0	126	0	6	162	0.037	2	126	0.0159	5	133	0.0376	133	139	0.9568
SOAT2	ENSG00000167780	12	55842766	55843966	1.36079e-21	1.83745e-21	0.5676	69	536	0.1287	16	150	0.1067	176	261	0.6743	1	66	0.0152	2	55	0.0364	1	80	0.0125	4	68	0.0588	67	85	0.7882
C12orf10	ENSG00000139637	12	57028683	57029883	8.66925e-105	2.49064e-103	0.6265	571	971	0.5881	67	217	0.3088	159	170	0.9353	22	54	0.4074	19	55	0.3455	58	121	0.4793	41	106	0.3868	102	105	0.9714
AC023055.1	ENSG00000257390	12	57741957	57743157	9.33338e-118	4.04122e-116	0.5537	86	505	0.1703	18	120	0.15	190	270	0.7037	13	81	0.1605	10	63	0.1587	18	79	0.2278	7	54	0.1296	44	57	0.7719
MMP19	ENSG00000123342	12	64779516	64780716	3.37688e-31	6.24897e-31	0.526	205	1387	0.1478	55	331	0.1662	380	549	0.6922	30	154	0.1948	41	155	0.2645	55	177	0.3107	54	213	0.2535	86	160	0.5375
TAC3	ENSG00000166863	12	65168583	65169783	1.33076e-39	3.38563e-39	0.5482	38	1791	0.0212	3	426	0.007	201	362	0.5552	4	178	0.0225	1	229	0.0044	10	291	0.0344	3	238	0.0126	32	193	0.1658
AGAP2	ENSG00000135439	12	66169785	66170985	4.28091e-25	6.43475e-25	0.8526	132	1912	0.069	25	303	0.0825	461	493	0.9351	14	292	0.0479	8	197	0.0406	12	187	0.0642	5	224	0.0223	93	216	0.4306
TBC1D30	ENSG00000111490	12	66169872	66171072	1.07419e-54	5.04565e-54	0.8509	132	1656	0.0797	25	295	0.0847	421	450	0.9356	14	277	0.0505	8	179	0.0447	12	172	0.0698	5	207	0.0242	93	210	0.4429
LEMD3	ENSG00000174106	12	66187879	66189079	3.32339e-81	4.35617e-80	0.7171	278	1051	0.2645	50	232	0.2155	733	786	0.9326	28	238	0.1176	25	177	0.1412	35	166	0.2108	46	177	0.2599	90	119	0.7563
AC078927.1	ENSG00000228144	12	68253404	68254604	1.40848e-143	1.28679e-141	0.6785	87	234	0.3718	21	92	0.2283	253	279	0.9068	4	61	0.0656	22	59	0.3729	21	56	0.375	21	59	0.3559	48	50	0.96
TMBIM4	ENSG00000155957	12	68745176	68746376	1.98507e-135	1.43933e-133	0.5184	52	2026	0.0257	20	478	0.0418	307	548	0.5602	5	275	0.0182	19	174	0.1092	21	230	0.0913	15	204	0.0735	54	229	0.2358
IRAK3	ENSG00000090376	12	69469349	69470549	1.06716e-103	2.99066e-102	0.5665	130	1313	0.099	10	314	0.0318	347	580	0.5983	1	163	0.0061	2	223	0.009	2	213	0.0094	2	195	0.0103	66	152	0.4342
IL22	ENSG00000127318	12	71838707	71839907	4.76187e-35	1.02436e-34	0.53	83	1791	0.0463	5	440	0.0114	379	700	0.5414	2	300	0.0067	0	278	0	18	242	0.0744	38	285	0.1333	90	206	0.4369
SLC35E3	ENSG00000175782	12	75390089	75391289	5.50374e-81	7.12212e-80	0.8872	30	707	0.0424	11	201	0.0547	503	534	0.9419	5	80	0.0625	6	81	0.0741	2	118	0.0169	12	91	0.1319	24	91	0.2637
FRS2	ENSG00000166225	12	75390728	75391928	9.8e-74	9.78501e-73	0.937	35	1255	0.0279	7	313	0.0224	827	862	0.9594	2	173	0.0116	7	202	0.0347	6	193	0.0311	9	146	0.0616	34	157	0.2166
TBC1D15	ENSG00000121749	12	84913415	84914615	4.2589e-96	8.98598e-95	0.5187	81	181	0.4475	27	101	0.2673	573	729	0.786	14	68	0.2059	28	85	0.3294	25	76	0.3289	37	82	0.4512	88	114	0.7719
GLIPR1L1	ENSG00000173401	12	94650357	94651557	2.40165e-230	1.15481e-227	0.5945	159	1926	0.0826	45	480	0.0938	276	401	0.6883	15	116	0.1293	25	101	0.2475	5	148	0.0338	7	136	0.0515	50	75	0.6667
CAPS2	ENSG00000180881	12	96043320	96044520	1.53496e-126	8.87555e-125	0.6033	164	476	0.3445	33	111	0.2973	317	352	0.9006	25	60	0.4167	25	61	0.4098	16	61	0.2623	16	51	0.3137	51	59	0.8644
SLC6A15	ENSG00000072041	12	100356079	100357279	1.44524e-24	2.13653e-24	0.5366	136	610	0.223	12	147	0.0816	170	275	0.6182	4	75	0.0533	3	76	0.0395	6	56	0.1071	13	75	0.1733	32	89	0.3596
TMCC3	ENSG00000057704	12	101210207	101211407	1.14953e-79	1.4192e-78	0.8404	25	461	0.0542	2	97	0.0206	452	525	0.861	1	101	0.0099	1	135	0.0074	3	96	0.0313	2	83	0.0241	35	105	0.3333
LTA4H	ENSG00000111144	12	101567353	101568553	1.78745e-34	3.76097e-34	0.7539	174	308	0.5649	15	91	0.1648	384	418	0.9187	21	77	0.2727	8	58	0.1379	14	61	0.2295	19	89	0.2135	74	77	0.961
SLC17A8	ENSG00000179520	12	101695947	101697147	2.54778e-29	4.39678e-29	0.5851	104	505	0.2059	20	162	0.1235	265	374	0.7086	13	90	0.1444	25	122	0.2049	10	118	0.0847	10	116	0.0862	36	63	0.5714
SLC5A8	ENSG00000256870	12	104958544	104959744	1.48091e-62	9.5011e-62	0.5003	167	1073	0.1556	23	216	0.1065	213	351	0.6068	11	134	0.0821	6	123	0.0488	11	156	0.0705	17	184	0.0924	50	115	0.4348
MYBPC1	ENSG00000196091	12	108598120	108599320	6.11786e-48	2.20224e-47	0.5309	441	952	0.4632	67	224	0.2991	249	300	0.83	35	161	0.2174	39	120	0.325	34	81	0.4198	46	140	0.3286	109	113	0.9646
CHPT1	ENSG00000111666	12	109021040	109022240	4.0996e-38	9.86929e-38	0.5434	78	651	0.1198	8	153	0.0523	252	423	0.5957	8	123	0.065	5	78	0.0641	10	64	0.1563	20	143	0.1399	40	80	0.5
SLC41A2	ENSG00000136052	12	109093431	109094631	8.25281e-35	1.75834e-34	0.5559	270	1674	0.1613	46	349	0.1318	381	554	0.6877	21	192	0.1094	35	229	0.1528	22	163	0.135	30	169	0.1775	63	203	0.3103
TMEM119	ENSG00000183160	12	109115595	109116795	9.23934e-36	2.04681e-35	0.6209	241	653	0.3691	47	167	0.2814	397	440	0.9023	13	95	0.1368	23	103	0.2233	19	86	0.2209	36	106	0.3396	75	90	0.8333
SVOP	ENSG00000166111	12	109346903	109348103	4.68144e-36	1.04597e-35	0.6736	212	358	0.5922	25	97	0.2577	312	335	0.9313	13	90	0.1444	7	52	0.1346	16	57	0.2807	14	66	0.2121	72	84	0.8571
ALKBH2	ENSG00000189046	12	110921243	110922443	2.08483e-64	1.42568e-63	0.5536	425	974	0.4363	70	194	0.3608	363	397	0.9144	30	118	0.2542	45	138	0.3261	62	138	0.4493	64	161	0.3975	127	148	0.8581
ACACB	ENSG00000076555	12	112569380	112570580	9.775e-51	3.91343e-50	0.8166	108	426	0.2535	6	124	0.0484	205	237	0.865	3	71	0.0423	2	57	0.0351	6	94	0.0638	9	84	0.1071	59	67	0.8806
MYO1H	ENSG00000174527	12	112937444	112938644	6.99775e-40	1.80495e-39	0.7605	101	1705	0.0592	17	355	0.0479	405	501	0.8084	12	255	0.0471	9	201	0.0448	20	131	0.1527	9	181	0.0497	77	120	0.6417
MYL2	ENSG00000111245	12	112977395	112978595	3.6104e-45	1.16348e-44	0.6963	240	622	0.3859	27	178	0.1517	212	250	0.848	7	79	0.0886	5	81	0.0617	4	52	0.0769	10	74	0.1351	61	76	0.8026
RPH3A	ENSG00000089169	12	113055709	113056909	1.66339e-56	8.39599e-56	0.5474	229	2100	0.109	14	397	0.0353	74	127	0.5827	4	123	0.0325	13	171	0.076	4	87	0.046	11	147	0.0748	40	76	0.5263
OAS3	ENSG00000111331	12	113357566	113358766	5.25406e-123	2.63742e-121	0.5559	236	2360	0.1	18	490	0.0367	384	648	0.5926	4	197	0.0203	19	184	0.1033	11	120	0.0917	24	329	0.0729	159	222	0.7162
OAS2	ENSG00000111335	12	116547105	116548305	6.99555e-50	2.72195e-49	0.6084	179	727	0.2462	53	191	0.2775	357	403	0.8859	14	127	0.1102	31	124	0.25	16	92	0.1739	24	139	0.1727	101	113	0.8938
DTX1	ENSG00000135144	12	119177642	119178842	1.03411e-40	2.7528e-40	0.7314	65	1166	0.0557	2	232	0.0086	296	400	0.74	1	195	0.0051	1	124	0.0081	0	128	0	0	86	0	57	87	0.6552
PLBD2	ENSG00000151176	12	120327579	120328779	2.65807e-29	4.58451e-29	0.6148	195	492	0.3963	30	126	0.2381	232	272	0.8529	24	81	0.2963	16	65	0.2462	25	84	0.2976	22	57	0.386	95	115	0.8261
MAP1LC3B2	ENSG00000258102	12	121298108	121299308	3.55874e-50	1.39779e-49	0.5224	804	1029	0.7813	95	269	0.3532	521	595	0.8756	23	117	0.1966	64	143	0.4476	52	156	0.3333	58	136	0.4265	108	116	0.931
HSPB8	ENSG00000152137	12	122166738	122167938	2.77732e-86	4.23599e-85	0.5159	382	838	0.4558	91	241	0.3776	369	413	0.8935	17	61	0.2787	39	103	0.3786	41	95	0.4316	66	169	0.3905	82	103	0.7961
PLA2G1B	ENSG00000170890	12	122173999	122175199	3.29219e-33	6.60752e-33	0.5574	593	1128	0.5257	84	231	0.3636	373	405	0.921	41	141	0.2908	49	120	0.4083	45	126	0.3571	86	222	0.3874	142	155	0.9161
CAMKK2	ENSG00000110931	12	122730643	122731843	8.3644e-54	3.79807e-53	0.6838	486	1324	0.3671	75	310	0.2419	635	686	0.9257	18	135	0.1333	9	160	0.0563	9	124	0.0726	27	156	0.1731	52	56	0.9286
LRRC43	ENSG00000158113	12	122973580	122974780	4.17995e-44	1.28579e-43	0.5064	415	1804	0.23	66	453	0.1457	388	595	0.6521	11	221	0.0498	20	246	0.0813	9	245	0.0367	4	251	0.0159	112	285	0.393
IL31	ENSG00000204671	12	122981449	122982649	1.93651e-51	7.98733e-51	0.6167	971	1493	0.6504	52	279	0.1864	204	254	0.8031	24	100	0.24	29	115	0.2522	23	136	0.1691	34	115	0.2957	84	90	0.9333
HCAR1	ENSG00000196917	12	130952907	130954107	1.15252e-107	3.6688e-106	0.6642	35	605	0.0579	8	183	0.0437	269	380	0.7079	1	83	0.012	1	87	0.0115	7	100	0.07	14	118	0.1186	74	85	0.8706
OGFOD2	ENSG00000111325	12	131893622	131894822	9.87115e-49	3.64081e-48	0.6506	37	2359	0.0157	9	442	0.0204	257	383	0.671	1	215	0.0047	10	163	0.0613	3	103	0.0291	3	215	0.014	68	115	0.5913
ABCB9	ENSG00000150967	12	132828878	132830078	1.99197e-64	1.36319e-63	0.6069	136	2410	0.0564	27	491	0.055	372	562	0.6619	17	267	0.0637	36	201	0.1791	15	227	0.0661	24	245	0.098	62	182	0.3407
ADGRD1	ENSG00000111452	12	132956104	132957304	9.46854e-57	4.84077e-56	0.6223	225	2619	0.0859	41	460	0.0891	456	641	0.7114	7	436	0.0161	5	288	0.0174	8	305	0.0262	10	176	0.0568	119	206	0.5777
ULK1	ENSG00000177169	12	132956106	132957306	3.12521e-102	8.18107e-101	0.6223	225	2619	0.0859	41	460	0.0891	456	641	0.7114	7	436	0.0161	5	288	0.0174	8	305	0.0262	10	176	0.0568	119	206	0.5777
GOLGA3	ENSG00000090615	12	133180409	133181609	2.60561e-103	7.12719e-102	0.5664	104	1223	0.085	20	308	0.0649	452	716	0.6313	21	198	0.1061	43	179	0.2402	22	164	0.1341	40	184	0.2174	42	147	0.2857
CHFR	ENSG00000072609	13	20232165	20233365	2.33299e-103	6.40065e-102	0.587	343	2930	0.1171	25	563	0.0444	197	312	0.6314	11	204	0.0539	5	136	0.0368	18	246	0.0732	42	182	0.2308	51	108	0.4722
ZNF605	ENSG00000196458	13	21603981	21605181	2.33299e-103	6.40065e-102	0.5293	77	1745	0.0441	28	420	0.0667	211	354	0.596	16	233	0.0687	11	269	0.0409	18	430	0.0419	7	254	0.0276	41	111	0.3694
ZNF268	ENSG00000090612	13	23569370	23570570	1.24207e-71	1.14738e-70	0.661	24	214	0.1121	3	76	0.0395	269	384	0.7005	14	55	0.2545	10	76	0.1316	13	80	0.1625	18	80	0.225	42	55	0.7636
GJB6	ENSG00000121742	13	25094868	25096068	3.06007e-83	4.26171e-82	0.5918	211	789	0.2674	84	236	0.3559	688	726	0.9477	69	191	0.3613	67	178	0.3764	87	146	0.5959	98	191	0.5131	72	75	0.96
MICU2	ENSG00000165487	13	25370974	25372174	4.89796e-61	2.9713e-60	0.563	249	2339	0.1065	38	524	0.0725	258	406	0.6355	21	202	0.104	5	330	0.0152	21	96	0.2188	16	289	0.0554	30	59	0.5085
TNFRSF19	ENSG00000127863	13	27988454	27989654	3.97815e-29	6.80351e-29	0.6684	191	807	0.2367	50	251	0.1992	413	476	0.8676	29	225	0.1289	39	179	0.2179	27	139	0.1942	50	174	0.2874	93	108	0.8611
PABPC3	ENSG00000151846	13	32314086	32315286	8.39423e-78	9.6465e-77	0.6634	164	1009	0.1625	21	241	0.0871	397	529	0.7505	10	196	0.051	16	157	0.1019	5	248	0.0202	14	253	0.0553	125	171	0.731
ATP8A2	ENSG00000132932	13	36214388	36215588	1.80645e-79	2.20343e-78	0.5292	584	1859	0.3141	198	471	0.4204	829	873	0.9496	72	244	0.2951	112	295	0.3797	91	232	0.3922	68	198	0.3434	129	134	0.9627
URAD	ENSG00000183463	13	41194366	41195566	2.59007e-73	2.5444e-72	0.5443	53	1237	0.0428	14	271	0.0517	537	901	0.596	16	122	0.1311	18	219	0.0822	24	192	0.125	12	99	0.1212	52	148	0.3514
BRCA2	ENSG00000139618	13	42992071	42993271	4.06367e-72	3.83134e-71	0.5318	153	1351	0.1132	59	317	0.1861	285	397	0.7179	28	154	0.1818	12	184	0.0652	9	136	0.0662	12	197	0.0609	77	92	0.837
SOHLH2	ENSG00000120669	13	43022203	43023403	1.0261e-105	2.99503e-104	0.8995	74	941	0.0786	10	227	0.0441	385	408	0.9436	3	227	0.0132	0	119	0	3	207	0.0145	4	122	0.0328	165	173	0.9538
KBTBD7	ENSG00000120696	13	45851553	45852753	2.47426e-65	1.77154e-64	0.6366	150	579	0.2591	19	142	0.1338	292	379	0.7704	1	53	0.0189	8	126	0.0635	25	133	0.188	41	140	0.2929	76	106	0.717
EPSTI1	ENSG00000133106	13	46210943	46212143	1.55918e-47	5.5319e-47	0.6589	21	1765	0.0119	4	314	0.0127	405	603	0.6716	1	355	0.0028	0	224	0	2	254	0.0079	0	172	0	28	90	0.3111
DNAJC15	ENSG00000120675	13	46211671	46212871	8.02018e-128	4.85247e-126	0.5623	42	1608	0.0261	12	298	0.0403	229	380	0.6026	4	298	0.0134	6	206	0.0291	7	199	0.0352	10	114	0.0877	22	60	0.3667
SIAH3	ENSG00000215475	13	46437990	46439190	3.41441e-41	9.27289e-41	0.5038	371	1176	0.3155	148	342	0.4327	531	567	0.9365	41	187	0.2193	73	182	0.4011	33	138	0.2391	11	150	0.0733	114	118	0.9661
LRRC63	ENSG00000173988	13	46896876	46898076	2.36905e-60	1.39546e-59	0.7274	325	737	0.441	13	155	0.0839	387	477	0.8113	1	69	0.0145	8	66	0.1212	8	118	0.0678	5	103	0.0485	99	119	0.8319
LCP1	ENSG00000136167	13	48231612	48232812	8.55707e-100	2.0519e-98	0.6508	181	479	0.3779	21	138	0.1522	595	741	0.803	9	85	0.1059	20	135	0.1481	12	99	0.1212	12	95	0.1263	41	78	0.5256
RUBCNL	ENSG00000102445	13	49219338	49220538	3.55439e-65	2.51533e-64	0.5325	289	4021	0.0719	46	674	0.0682	352	586	0.6007	16	334	0.0479	14	368	0.038	29	268	0.1082	34	555	0.0613	39	114	0.3421
HTR2A	ENSG00000102468	13	49494610	49495810	3.21645e-62	2.03642e-61	0.6168	56	1197	0.0468	4	225	0.0178	224	353	0.6346	1	222	0.0045	1	184	0.0054	0	188	0	1	199	0.005	28	159	0.1761
ITM2B	ENSG00000136156	13	51334773	51335973	2.6081e-49	9.89108e-49	0.9327	114	328	0.3476	0	77	0	471	505	0.9327	5	68	0.0735	6	75	0.08	4	87	0.046	4	68	0.0588	83	93	0.8925
MLNR	ENSG00000102539	13	51454064	51455264	6.59118e-99	1.53615e-97	0.5176	58	393	0.1476	7	138	0.0507	233	410	0.5683	11	111	0.0991	11	91	0.1209	11	112	0.0982	7	72	0.0972	24	79	0.3038
PHF11	ENSG00000136147	13	57139918	57141118	2.75884e-60	1.62088e-59	0.6005	1394	2445	0.5701	137	427	0.3208	585	635	0.9213	42	243	0.1728	92	332	0.2771	100	277	0.361	72	195	0.3692	80	84	0.9524
SERPINE3	ENSG00000253309	13	57139918	57141118	1.45517e-69	1.24389e-68	0.6005	1394	2445	0.5701	137	427	0.3208	585	635	0.9213	42	243	0.1728	92	332	0.2771	100	277	0.361	72	195	0.3692	80	84	0.9524
INTS6	ENSG00000102786	13	57146488	57147688	9.84661e-31	1.78987e-30	0.6372	798	1248	0.6394	167	545	0.3064	519	550	0.9436	105	443	0.237	122	297	0.4108	97	241	0.4025	124	293	0.4232	251	259	0.9691
PRR20A	ENSG00000204919	13	57166197	57167397	1.81486e-98	4.1041e-97	0.5453	1468	2236	0.6565	251	630	0.3984	1392	1475	0.9437	131	528	0.2481	112	447	0.2506	128	301	0.4252	128	283	0.4523	157	160	0.9813
PRR20C	ENSG00000229665	13	70108293	70109493	1.81486e-98	4.1041e-97	0.7732	218	479	0.4551	24	169	0.142	475	519	0.9152	0	104	0	11	128	0.0859	8	85	0.0941	8	171	0.0468	101	123	0.8211
PRR20B	ENSG00000204918	13	77975329	77976529	3.35061e-118	1.47169e-116	0.9019	52	524	0.0992	0	135	0	193	214	0.9019	2	83	0.0241	0	50	0	0	67	0	0	105	0	65	67	0.9701
PRR20E	ENSG00000234278	13	97952658	97953858	2.96767e-160	3.92936e-158	0.7399	160	467	0.3426	21	118	0.178	313	341	0.9179	8	67	0.1194	16	113	0.1416	12	76	0.1579	7	70	0.1	46	55	0.8364
KLHL1	ENSG00000150361	13	98577740	98578940	9.48527e-82	1.25773e-80	0.605	93	647	0.1437	7	144	0.0486	234	358	0.6536	2	82	0.0244	0	92	0	1	98	0.0102	2	91	0.022	31	69	0.4493
EDNRB	ENSG00000136160	13	112375355	112376555	8.93566e-75	9.27684e-74	0.7891	242	477	0.5073	9	97	0.0928	127	144	0.8819	0	50	0	2	67	0.0299	8	67	0.1194	3	65	0.0462	52	58	0.8966
IPO5	ENSG00000065150	13	113104788	113105988	3.78005e-52	1.60179e-51	0.7329	368	791	0.4652	26	175	0.1486	253	287	0.8815	6	82	0.0732	30	113	0.2655	9	96	0.0938	16	140	0.1143	60	70	0.8571
STK24	ENSG00000102572	13	113121814	113123014	8.73358e-40	2.24444e-39	0.7615	436	1437	0.3034	28	340	0.0824	173	205	0.8439	5	144	0.0347	11	149	0.0738	38	132	0.2879	44	149	0.2953	61	84	0.7262
SPACA7	ENSG00000153498	13	113666219	113667419	3.0283e-37	7.0686e-37	0.7376	512	1121	0.4567	32	251	0.1275	218	252	0.8651	6	53	0.1132	7	150	0.0467	25	140	0.1786	18	124	0.1452	60	62	0.9677
F7	ENSG00000057593	13	113973879	113975079	6.26715e-59	3.49339e-58	0.6339	1493	2565	0.5821	166	561	0.2959	318	342	0.9298	52	253	0.2055	49	178	0.2753	75	216	0.3472	104	283	0.3675	67	67	1
F10	ENSG00000126218	13	114153691	114154891	9.73325e-77	1.07395e-75	0.8584	200	640	0.3125	14	176	0.0795	483	515	0.9379	3	58	0.0517	7	116	0.0603	5	58	0.0862	6	91	0.0659	59	62	0.9516
GRK1	ENSG00000185974	14	19434141	19435341	5.55462e-68	4.4554e-67	0.6272	649	2301	0.2821	132	798	0.1654	688	868	0.7926	64	348	0.1839	108	211	0.5118	135	206	0.6553	77	137	0.562	47	56	0.8393
C13orf46	ENSG00000283199	14	20767427	20768627	1.37508e-86	2.1185e-85	0.7827	135	380	0.3553	12	96	0.125	236	260	0.9077	7	66	0.1061	3	66	0.0455	0	60	0	6	73	0.0822	77	86	0.8953
CFAP97D2	ENSG00000283361	14	21286939	21288139	3.26795e-106	9.85345e-105	0.5323	306	422	0.7251	39	96	0.4063	321	342	0.9386	21	53	0.3962	59	107	0.5514	46	86	0.5349	50	95	0.5263	73	75	0.9733
POTEG	ENSG00000187537	14	21511142	21512342	2.86633e-155	3.53876e-153	0.5102	136	1850	0.0735	9	442	0.0204	356	671	0.5306	1	230	0.0043	4	277	0.0144	6	318	0.0189	3	243	0.0123	112	290	0.3862
EDDM3B	ENSG00000181552	14	21673618	21674818	8.87641e-46	2.93716e-45	0.7162	237	434	0.5461	25	135	0.1852	521	578	0.9014	11	103	0.1068	15	100	0.15	14	123	0.1138	14	95	0.1474	72	79	0.9114
RPGRIP1	ENSG00000092200	14	23968874	23970074	3.32756e-28	5.51335e-28	0.561	790	2719	0.2905	111	589	0.1885	377	503	0.7495	60	362	0.1657	18	166	0.1084	46	245	0.1878	55	350	0.1571	71	109	0.6514
METTL3	ENSG00000165819	14	24339822	24341022	1.57604e-86	2.41995e-85	0.6031	157	588	0.267	41	152	0.2697	151	173	0.8728	23	67	0.3433	22	56	0.3929	27	73	0.3699	30	101	0.297	20	80	0.25
OR4E1	ENSG00000276240	14	36320437	36321637	3.40124e-61	2.07435e-60	0.5316	58	701	0.0827	13	197	0.066	346	579	0.5976	1	102	0.0098	3	109	0.0275	2	139	0.0144	5	79	0.0633	34	137	0.2482
DHRS4L2	ENSG00000187630	14	38256169	38257369	4.4046e-81	5.73225e-80	0.572	312	774	0.4031	35	157	0.2229	407	512	0.7949	23	102	0.2255	15	115	0.1304	1	52	0.0192	14	130	0.1077	54	151	0.3576
RIPK3	ENSG00000129465	14	39109446	39110646	1.09818e-29	1.92018e-29	0.8679	90	705	0.1277	9	202	0.0446	605	663	0.9125	7	144	0.0486	4	194	0.0206	8	126	0.0635	4	89	0.0449	87	93	0.9355
MBIP	ENSG00000151332	14	45253340	45254540	6.81116e-44	2.07009e-43	0.6955	180	1609	0.1119	7	335	0.0209	379	529	0.7164	1	253	0.004	1	357	0.0028	1	276	0.0036	2	195	0.0103	105	213	0.493
CLEC14A	ENSG00000176435	14	50560926	50562126	8.34348e-39	2.05905e-38	0.5772	101	863	0.117	17	160	0.1063	285	417	0.6835	13	65	0.2	13	152	0.0855	18	124	0.1452	21	188	0.1117	30	74	0.4054
SEC23A	ENSG00000100934	14	50871053	50872253	3.40509e-126	1.9443e-124	0.5191	419	1754	0.2389	116	282	0.4113	361	388	0.9304	80	114	0.7018	43	85	0.5059	76	183	0.4153	52	158	0.3291	72	110	0.6545
MIS18BP1	ENSG00000129534	14	57493667	57494867	1.41593e-107	4.49163e-106	0.8249	72	200	0.36	3	88	0.0341	402	468	0.859	4	61	0.0656	4	73	0.0548	9	73	0.1233	6	59	0.1017	52	55	0.9455
MAP4K5	ENSG00000012983	14	57981994	57983194	3.58861e-38	8.66426e-38	0.8262	226	698	0.3238	13	154	0.0844	387	425	0.9106	4	91	0.044	9	106	0.0849	15	127	0.1181	16	118	0.1356	111	118	0.9407
ABHD12B	ENSG00000131969	14	61186559	61187759	8.18238e-51	3.28879e-50	0.6368	308	429	0.7179	29	117	0.2479	307	347	0.8847	9	58	0.1552	24	68	0.3529	29	82	0.3537	16	79	0.2025	64	77	0.8312
CCDC198	ENSG00000100557	14	67411967	67413167	4.52853e-54	2.08321e-53	0.6432	378	2693	0.1404	173	571	0.303	528	558	0.9462	69	278	0.2482	6	203	0.0296	40	239	0.1674	111	247	0.4494	60	63	0.9524
SLC35F4	ENSG00000151812	14	67600086	67601286	6.02884e-82	8.02908e-81	0.5293	322	2871	0.1122	44	659	0.0668	363	609	0.5961	6	341	0.0176	11	251	0.0438	13	364	0.0357	7	348	0.0201	176	240	0.7333
PRKCH	ENSG00000027075	14	67695593	67696793	6.02715e-38	1.44184e-37	0.5417	184	897	0.2051	27	197	0.1371	243	358	0.6788	21	110	0.1909	17	137	0.1241	51	185	0.2757	42	102	0.4118	47	150	0.3133
PLEK2	ENSG00000100558	14	67818779	67819979	5.84781e-124	3.10614e-122	0.556	203	1542	0.1316	34	353	0.0963	653	1001	0.6523	2	233	0.0086	7	307	0.0228	1	181	0.0055	4	312	0.0128	192	271	0.7085
PIGH	ENSG00000100564	14	69190511	69191711	9.04919e-99	2.09831e-97	0.5418	79	1311	0.0603	6	247	0.0243	351	620	0.5661	7	134	0.0522	5	175	0.0286	8	132	0.0606	11	182	0.0604	26	195	0.1333
RDH11	ENSG00000072042	14	70906405	70907605	8.6863e-37	1.99492e-36	0.6071	95	2222	0.0428	19	470	0.0404	406	627	0.6475	24	174	0.1379	33	213	0.1549	18	226	0.0796	16	210	0.0762	42	99	0.4242
RAD51B	ENSG00000182185	14	74612178	74613378	7.58089e-80	9.41019e-79	0.6445	366	3899	0.0939	57	644	0.0885	431	588	0.733	16	199	0.0804	26	247	0.1053	35	302	0.1159	21	152	0.1382	79	91	0.8681
EXD2	ENSG00000081177	14	75521425	75522625	7.79512e-60	4.4903e-59	0.745	170	499	0.3407	19	165	0.1152	357	415	0.8602	2	60	0.0333	4	72	0.0556	2	90	0.0222	9	111	0.0811	88	99	0.8889
PCNX1	ENSG00000100731	14	76825372	76826572	2.27959e-108	7.38521e-107	0.7436	145	297	0.4882	15	99	0.1515	239	267	0.8951	16	85	0.1882	9	59	0.1525	13	50	0.26	15	61	0.2459	55	56	0.9821
LTBP2	ENSG00000119681	14	88561970	88563170	3.93446e-129	2.462e-127	0.5129	155	2462	0.063	11	532	0.0207	278	521	0.5336	5	151	0.0331	7	230	0.0304	4	199	0.0201	13	227	0.0573	51	163	0.3129
BATF	ENSG00000156127	14	91867336	91868536	2.26533e-66	1.69085e-65	0.7916	298	557	0.535	16	131	0.1221	127	139	0.9137	6	54	0.1111	8	64	0.125	13	65	0.2	5	77	0.0649	55	59	0.9322
LRRC74A	ENSG00000100565	14	92106421	92107621	1.20243e-13	1.33935e-13	0.5442	356	1799	0.1979	48	342	0.1404	330	482	0.6846	58	303	0.1914	51	174	0.2931	49	198	0.2475	69	229	0.3013	56	120	0.4667
ZC3H14	ENSG00000100722	14	92321581	92322781	1.12067e-90	1.96516e-89	0.5381	310	979	0.3166	12	260	0.0462	149	255	0.5843	6	78	0.0769	6	103	0.0583	11	127	0.0866	19	159	0.1195	93	163	0.5706
TC2N	ENSG00000165929	14	93986225	93987425	1.84475e-43	5.49874e-43	0.6288	208	607	0.3427	36	132	0.2727	183	203	0.9015	21	66	0.3182	26	66	0.3939	23	50	0.46	28	73	0.3836	62	83	0.747
ATXN3	ENSG00000066427	14	94611377	94612577	8.67641e-58	4.63012e-57	0.9137	109	364	0.2995	3	86	0.0349	295	311	0.9486	1	56	0.0179	0	73	0	0	55	0	1	61	0.0164	76	83	0.9157
SLC24A4	ENSG00000140090	14	95475636	95476836	4.01214e-44	1.23584e-43	0.809	120	958	0.1253	8	186	0.043	213	250	0.852	8	121	0.0661	11	132	0.0833	7	97	0.0722	8	107	0.0748	122	146	0.8356
CCDC197	ENSG00000175699	14	95532503	95533703	2.39937e-33	4.8422e-33	0.6436	27	401	0.0673	1	111	0.009	293	449	0.6526	3	71	0.0423	1	95	0.0105	3	99	0.0303	6	88	0.0682	65	132	0.4924
SERPINA3	ENSG00000196136	14	95685426	95686626	8.00789e-65	5.58048e-64	0.5246	398	1246	0.3194	76	288	0.2639	123	156	0.7885	15	64	0.2344	37	142	0.2606	26	99	0.2626	26	72	0.3611	73	78	0.9359
SYNE3	ENSG00000176438	14	96500433	96501633	1.11122e-72	1.06864e-71	0.6595	114	575	0.1983	5	170	0.0294	372	540	0.6889	3	79	0.038	1	96	0.0104	1	132	0.0076	0	117	0	42	60	0.7
GLRX5	ENSG00000182512	14	98710613	98711813	6.05694e-41	1.62993e-40	0.8287	162	491	0.3299	8	83	0.0964	346	374	0.9251	3	52	0.0577	8	59	0.1356	4	86	0.0465	6	82	0.0732	51	55	0.9273
TCL1B	ENSG00000213231	14	99736693	99737893	5.82512e-27	9.25536e-27	0.7716	295	1374	0.2147	21	286	0.0734	169	200	0.845	1	72	0.0139	8	110	0.0727	22	145	0.1517	14	139	0.1007	66	75	0.88
PAPOLA	ENSG00000090060	14	102304990	102306190	2.54117e-59	1.43753e-58	0.5143	354	1825	0.194	41	379	0.1082	465	747	0.6225	27	281	0.0961	29	174	0.1667	28	205	0.1366	42	290	0.1448	81	208	0.3894
C14orf177	ENSG00000176605	14	103942361	103943561	1.39295e-52	6.01418e-52	0.5618	78	208	0.375	22	74	0.2973	445	518	0.8591	17	124	0.1371	26	87	0.2989	29	74	0.3919	34	114	0.2982	61	67	0.9104
EML1	ENSG00000066629	14	104084686	104085886	1.25231e-72	1.20053e-71	0.7369	375	2548	0.1472	101	540	0.187	182	197	0.9239	6	167	0.0359	10	163	0.0613	18	173	0.104	21	265	0.0792	51	52	0.9808
MOK	ENSG00000080823	14	104578684	104579884	1.35144e-66	1.01955e-65	0.5005	441	1581	0.2789	127	295	0.4305	243	261	0.931	23	95	0.2421	34	129	0.2636	42	105	0.4	60	177	0.339	83	85	0.9765
RD3L	ENSG00000227729	14	104605447	104606647	4.37438e-23	6.17686e-23	0.7786	191	617	0.3096	13	114	0.114	399	447	0.8926	6	154	0.039	10	94	0.1064	27	134	0.2015	22	189	0.1164	95	102	0.9314
ASPG	ENSG00000166183	15	23564674	23565874	1.21411e-78	1.43494e-77	0.72	106	872	0.1216	27	248	0.1089	688	830	0.8289	10	103	0.0971	14	133	0.1053	1	158	0.0063	3	182	0.0165	111	123	0.9024
C14orf180	ENSG00000184601	15	24674868	24676068	1.0485e-58	5.79497e-58	0.5475	2084	3349	0.6223	224	623	0.3596	371	409	0.9071	54	172	0.314	45	121	0.3719	90	232	0.3879	164	232	0.7069	92	97	0.9485
TMEM179	ENSG00000258986	15	26939339	26940539	1.90671e-39	4.80808e-39	0.8954	117	515	0.2272	0	123	0	351	392	0.8954	0	88	0	6	75	0.08	3	59	0.0508	7	73	0.0959	65	73	0.8904
MKRN3	ENSG00000179455	15	29968665	29969865	1.00598e-98	2.32087e-97	0.5653	253	2911	0.0869	59	548	0.1077	426	633	0.673	21	329	0.0638	31	302	0.1026	41	225	0.1822	28	417	0.0671	71	92	0.7717
NPAP1	ENSG00000185823	15	34337860	34339060	1.89014e-75	2.00794e-74	0.5583	122	2287	0.0533	9	441	0.0204	342	591	0.5787	10	334	0.0299	4	114	0.0351	8	269	0.0297	10	284	0.0352	63	168	0.375
GABRB3	ENSG00000166206	15	38627005	38628205	2.18171e-83	3.05239e-82	0.7761	171	569	0.3005	23	166	0.1386	354	387	0.9147	15	109	0.1376	16	135	0.1185	24	106	0.2264	9	108	0.0833	109	115	0.9478
TJP1	ENSG00000104067	15	40307735	40308935	6.26476e-94	1.22036e-92	0.5153	552	1102	0.5009	29	253	0.1146	97	154	0.6299	5	139	0.036	7	153	0.0458	7	131	0.0534	14	170	0.0824	43	79	0.5443
SLC12A6	ENSG00000140199	15	40806086	40807286	5.13029e-95	1.04621e-93	0.5227	358	1938	0.1847	50	326	0.1534	286	423	0.6761	42	192	0.2188	63	254	0.248	45	274	0.1642	30	231	0.1299	129	205	0.6293
C15orf53	ENSG00000175779	15	40951962	40953162	1.02613e-73	1.02233e-72	0.5021	422	2163	0.1951	21	473	0.0444	276	505	0.5465	20	184	0.1087	18	270	0.0667	12	219	0.0548	8	224	0.0357	99	246	0.4024
PLCB2	ENSG00000137841	15	41402319	41403519	1.28895e-27	2.09386e-27	0.5956	213	2041	0.1044	26	385	0.0675	492	742	0.6631	22	222	0.0991	10	293	0.0341	16	287	0.0557	12	307	0.0391	72	236	0.3051
ZFYVE19	ENSG00000166140	15	42050990	42052190	5.7136e-49	2.13494e-48	0.5505	224	392	0.5714	42	127	0.3307	356	404	0.8812	45	91	0.4945	51	100	0.51	28	66	0.4242	45	104	0.4327	68	74	0.9189
CHAC1	ENSG00000128965	15	42358500	42359700	5.42973e-74	5.4874e-73	0.5667	252	389	0.6478	30	89	0.3371	263	291	0.9038	26	93	0.2796	38	77	0.4935	47	98	0.4796	42	85	0.4941	46	50	0.92
NDUFAF1	ENSG00000137806	15	43302055	43303255	6.96538e-92	1.26011e-90	0.7161	220	489	0.4499	23	129	0.1783	322	360	0.8944	18	98	0.1837	26	79	0.3291	22	69	0.3188	23	77	0.2987	45	50	0.9
PLA2G4E	ENSG00000188089	15	45128933	45130133	1.81706e-32	3.54716e-32	0.596	1134	3903	0.2905	118	837	0.141	255	346	0.737	23	152	0.1513	18	187	0.0963	39	311	0.1254	42	189	0.2222	17	103	0.165
CAPN3	ENSG00000092529	15	45129738	45130938	1.32764e-25	2.02426e-25	0.669	119	2279	0.0522	63	543	0.116	168	214	0.785	13	111	0.1171	5	82	0.061	22	220	0.1	33	121	0.2727	49	73	0.6712
TGM7	ENSG00000159495	15	48876886	48878086	2.88694e-51	1.17957e-50	0.6883	94	778	0.1208	18	198	0.0909	473	607	0.7792	17	159	0.1069	21	80	0.2625	29	215	0.1349	19	156	0.1218	39	126	0.3095
DUOX1	ENSG00000137857	15	50265765	50266965	6.84729e-71	6.1815e-70	0.576	138	377	0.366	24	94	0.2553	276	332	0.8313	16	84	0.1905	19	67	0.2836	21	64	0.3281	17	58	0.2931	67	79	0.8481
DUOXA1	ENSG00000140254	15	50423380	50424580	1.33012e-87	2.14321e-86	0.5338	375	2439	0.1538	58	569	0.1019	438	689	0.6357	21	286	0.0734	37	438	0.0845	23	311	0.074	52	414	0.1256	89	242	0.3678
EID1	ENSG00000255302	15	50546508	50547708	4.75379e-70	4.18407e-69	0.6124	255	906	0.2815	77	265	0.2906	856	948	0.903	30	98	0.3061	38	108	0.3519	61	133	0.4586	67	147	0.4558	102	106	0.9623
HDC	ENSG00000140287	15	51338410	51339610	2.6214e-25	3.96312e-25	0.6458	126	347	0.3631	25	97	0.2577	234	259	0.9035	5	54	0.0926	7	68	0.1029	9	53	0.1698	9	93	0.0968	64	71	0.9014
USP8	ENSG00000138592	15	52112575	52113775	1.60733e-90	2.79707e-89	0.7016	541	2333	0.2319	95	375	0.2533	254	266	0.9549	48	208	0.2308	60	259	0.2317	67	255	0.2627	60	228	0.2632	110	115	0.9565
USP50	ENSG00000170236	15	52790878	52792078	7.00371e-86	1.05587e-84	0.6485	608	2195	0.277	142	444	0.3198	489	505	0.9683	46	235	0.1957	26	225	0.1156	29	187	0.1551	71	142	0.5	14	219	0.0639
CYP19A1	ENSG00000137869	15	55317960	55319160	2.58713e-32	5.02359e-32	0.5299	110	2023	0.0544	1	516	0.0019	443	833	0.5318	2	274	0.0073	1	305	0.0033	1	378	0.0026	2	464	0.0043	21	145	0.1448
BCL2L10	ENSG00000137875	15	56464937	56466137	7.17524e-80	8.91878e-79	0.7091	158	1514	0.1044	53	537	0.0987	437	541	0.8078	26	316	0.0823	5	237	0.0211	19	195	0.0974	38	281	0.1352	70	170	0.4118
ONECUT1	ENSG00000169856	15	56733886	56735086	1.24449e-112	4.60309e-111	0.8743	96	484	0.1983	10	166	0.0602	613	656	0.9345	0	150	0	3	69	0.0435	3	135	0.0222	8	125	0.064	47	56	0.8393
PIGB	ENSG00000069943	15	65044387	65045587	4.80564e-119	2.14167e-117	0.6933	208	583	0.3568	26	144	0.1806	305	349	0.8739	13	69	0.1884	13	73	0.1781	14	84	0.1667	29	112	0.2589	82	97	0.8454
MNS1	ENSG00000138587	15	67520131	67521331	4.21239e-134	2.98329e-132	0.5439	90	2723	0.0331	19	568	0.0335	399	691	0.5774	16	193	0.0829	19	319	0.0596	21	235	0.0894	13	311	0.0418	134	196	0.6837
ZNF280D	ENSG00000137871	15	71791638	71792838	1.44369e-113	5.49564e-112	0.5741	256	456	0.5614	21	72	0.2917	258	298	0.8658	15	85	0.1765	15	52	0.2885	30	60	0.5	64	114	0.5614	57	62	0.9194
SLC51B	ENSG00000186198	15	73442164	73443364	3.63698e-50	1.42668e-49	0.7266	964	1842	0.5233	87	405	0.2148	530	563	0.9414	24	210	0.1143	34	192	0.1771	41	230	0.1783	97	249	0.3896	115	118	0.9746
C15orf61	ENSG00000189227	15	74747845	74749045	2.55363e-108	8.24381e-107	0.553	176	405	0.4346	46	127	0.3622	259	283	0.9152	46	77	0.5974	37	68	0.5441	42	75	0.56	36	63	0.5714	58	60	0.9667
NR2E3	ENSG00000278570	15	74937883	74939083	2.89509e-21	3.87028e-21	0.5864	71	3672	0.0193	24	748	0.0321	347	561	0.6185	14	547	0.0256	14	294	0.0476	32	321	0.0997	39	314	0.1242	90	173	0.5202
REC114	ENSG00000183324	15	75626269	75627469	7.38112e-131	4.78255e-129	0.7106	211	766	0.2755	12	211	0.0569	482	628	0.7675	11	178	0.0618	15	127	0.1181	9	99	0.0909	14	101	0.1386	81	105	0.7714
CYP1A2	ENSG00000140505	15	75723041	75724241	4.50096e-31	8.29048e-31	0.5278	240	663	0.362	38	123	0.3089	123	147	0.8367	9	56	0.1607	23	70	0.3286	9	64	0.1406	24	59	0.4068	43	69	0.6232
COX5A	ENSG00000178741	15	78077524	78078724	1.71596e-132	1.16992e-130	0.621	209	2012	0.1039	33	487	0.0678	456	662	0.6888	19	108	0.1759	28	205	0.1366	30	296	0.1014	26	199	0.1307	80	100	0.8
SNUPN	ENSG00000169371	15	78621095	78622295	2.07266e-80	2.62998e-79	0.604	303	1474	0.2056	28	272	0.1029	369	522	0.7069	4	134	0.0299	16	198	0.0808	18	196	0.0918	33	226	0.146	118	237	0.4979
ODF3L1	ENSG00000182950	15	79970996	79972196	3.74975e-19	4.74878e-19	0.613	326	593	0.5497	37	145	0.2552	336	387	0.8682	19	78	0.2436	13	77	0.1688	23	103	0.2233	19	110	0.1727	97	109	0.8899
TBC1D2B	ENSG00000167202	15	82985210	82986410	2.43144e-111	8.64343e-110	0.59	195	1788	0.1091	22	488	0.0451	282	444	0.6351	7	280	0.025	13	243	0.0535	8	140	0.0571	15	305	0.0492	38	185	0.2054
CHRNA3	ENSG00000080644	15	82985953	82987153	4.24827e-64	2.87711e-63	0.6571	170	2040	0.0833	15	545	0.0275	395	577	0.6846	5	268	0.0187	0	204	0	0	188	0	0	352	0	40	184	0.2174
BCL2A1	ENSG00000140379	15	85794725	85795925	2.8862e-41	7.8829e-41	0.6473	38	2232	0.017	1	430	0.0023	369	568	0.6496	0	114	0	0	185	0	2	281	0.0071	1	206	0.0049	84	189	0.4444
RAMAC	ENSG00000169612	15	86078973	86080173	2.21515e-135	1.59351e-133	0.6931	471	1018	0.4627	29	226	0.1283	161	196	0.8214	5	68	0.0735	17	127	0.1339	8	108	0.0741	17	106	0.1604	72	89	0.809
HOMER2	ENSG00000103942	15	88635153	88636353	1.3856e-91	2.49682e-90	0.6333	329	552	0.596	37	161	0.2298	309	358	0.8631	18	89	0.2022	41	128	0.3203	30	104	0.2885	29	104	0.2788	73	88	0.8295
KLHL25	ENSG00000183655	15	89894438	89895638	6.17827e-124	3.2627e-122	0.5468	90	681	0.1322	13	149	0.0872	246	388	0.634	17	100	0.17	7	75	0.0933	23	156	0.1474	14	156	0.0897	53	89	0.5955
AGBL1	ENSG00000273540	15	90387242	90388442	5.43956e-50	2.12466e-49	0.6079	148	2698	0.0549	29	461	0.0629	430	641	0.6708	1	270	0.0037	0	210	0	0	231	0	1	330	0.003	45	117	0.3846
ISG20	ENSG00000172183	15	90867588	90868788	2.54421e-45	8.26598e-45	0.5389	332	596	0.557	62	164	0.378	309	337	0.9169	24	112	0.2143	22	77	0.2857	30	98	0.3061	24	61	0.3934	131	142	0.9225
AP3S2	ENSG00000157823	15	90929180	90930380	4.53083e-33	9.05967e-33	0.8887	239	1774	0.1347	28	434	0.0645	875	918	0.9532	16	269	0.0595	11	221	0.0498	16	203	0.0788	61	279	0.2186	125	127	0.9843
IQGAP1	ENSG00000140575	15	99097217	99098417	2.80819e-103	7.63561e-102	0.6862	383	773	0.4955	46	185	0.2486	258	276	0.9348	12	104	0.1154	16	97	0.1649	11	114	0.0965	13	136	0.0956	91	96	0.9479
FURIN	ENSG00000140564	15	99733361	99734561	4.69386e-37	1.08979e-36	0.5347	484	2807	0.1724	84	577	0.1456	332	488	0.6803	40	236	0.1695	61	171	0.3567	33	181	0.1823	51	212	0.2406	54	120	0.45
UNC45A	ENSG00000140553	15	100544795	100545995	3.71102e-254	3.08217e-251	0.5169	741	1022	0.725	117	279	0.4194	338	361	0.9363	37	171	0.2164	61	135	0.4519	51	123	0.4146	28	109	0.2569	119	121	0.9835
SYNM	ENSG00000182253	15	100876714	100877914	5.97343e-56	2.94354e-55	0.6212	130	748	0.1738	52	177	0.2938	226	247	0.915	17	69	0.2464	27	84	0.3214	20	94	0.2128	26	81	0.321	57	71	0.8028
LYSMD4	ENSG00000183060	16	52010	53210	1.95168e-74	2.01021e-73	0.6268	292	1725	0.1693	22	347	0.0634	459	665	0.6902	1	125	0.008	4	219	0.0183	5	242	0.0207	5	184	0.0272	144	184	0.7826
CERS3	ENSG00000154227	16	229263	230463	3.53467e-49	1.33166e-48	0.6299	109	2720	0.0401	25	563	0.0444	826	1225	0.6743	16	367	0.0436	13	319	0.0408	29	311	0.0932	67	588	0.1139	134	252	0.5317
ALDH1A3	ENSG00000184254	16	282152	283352	2.34963e-42	6.7208e-42	0.7716	606	1653	0.3666	40	271	0.1476	182	198	0.9192	23	137	0.1679	35	171	0.2047	27	88	0.3068	20	127	0.1575	65	77	0.8442
POLR3K	ENSG00000161980	16	386913	388113	4.07383e-91	7.28347e-90	0.6814	344	833	0.413	52	207	0.2512	540	579	0.9326	33	204	0.1618	36	136	0.2647	47	152	0.3092	32	197	0.1624	131	149	0.8792
LUC7L	ENSG00000007392	16	759734	760934	8.31417e-159	1.08512e-156	0.7351	1099	2127	0.5167	62	431	0.1439	247	281	0.879	17	184	0.0924	28	179	0.1564	27	203	0.133	43	204	0.2108	73	76	0.9605
PDIA2	ENSG00000185615	16	783170	784370	1.02873e-68	8.49774e-68	0.5582	628	1930	0.3254	160	429	0.373	176	189	0.9312	31	102	0.3039	33	154	0.2143	37	84	0.4405	69	174	0.3966	55	56	0.9821
TMEM8A	ENSG00000129925	16	1096044	1097244	1.20679e-79	1.48587e-78	0.8167	822	3281	0.2505	19	582	0.0326	186	219	0.8493	1	147	0.0068	4	240	0.0167	15	249	0.0602	12	179	0.067	51	59	0.8644
MSLN	ENSG00000102854	16	1225057	1226257	4.21924e-91	7.5287e-90	0.7688	381	1628	0.234	14	315	0.0444	209	257	0.8132	3	98	0.0306	3	159	0.0189	13	110	0.1182	6	118	0.0508	136	152	0.8947
MSLNL	ENSG00000162006	16	1229984	1231184	6.90475e-43	2.01154e-42	0.7913	221	902	0.245	6	118	0.0508	96	114	0.8421	2	67	0.0299	6	71	0.0845	8	72	0.1111	15	116	0.1293	56	65	0.8615
C1QTNF8	ENSG00000184471	16	1239705	1240905	1.42093e-122	7.0171e-121	0.5722	316	1441	0.2193	29	196	0.148	157	218	0.7202	6	104	0.0577	9	87	0.1034	17	92	0.1848	24	123	0.1951	57	67	0.8507
TPSG1	ENSG00000116176	16	1255059	1256259	6.51647e-89	1.09238e-87	0.693	188	1224	0.1536	8	213	0.0376	141	193	0.7306	3	113	0.0265	2	72	0.0278	6	86	0.0698	18	148	0.1216	67	76	0.8816
TPSB2	ENSG00000197253	16	1414551	1415751	2.19887e-38	5.35275e-38	0.6788	251	2301	0.1091	7	482	0.0145	321	463	0.6933	12	213	0.0563	3	321	0.0093	3	337	0.0089	8	270	0.0296	115	142	0.8099
TPSAB1	ENSG00000172236	16	1430035	1431235	2.04463e-33	4.14094e-33	0.6622	616	1723	0.3575	75	340	0.2206	226	256	0.8828	25	156	0.1603	29	145	0.2	17	106	0.1604	22	218	0.1009	62	65	0.9538
TPSD1	ENSG00000095917	16	1488781	1489981	1.32957e-53	5.98964e-53	0.5226	988	1495	0.6609	159	374	0.4251	435	459	0.9477	94	190	0.4947	92	189	0.4868	52	109	0.4771	107	201	0.5323	183	192	0.9531
UNKL	ENSG00000059145	16	1527688	1528888	1.63852e-126	9.4148e-125	0.6624	988	1606	0.6152	92	431	0.2135	233	266	0.8759	32	211	0.1517	27	164	0.1646	40	172	0.2326	34	175	0.1943	93	99	0.9394
AL032819.3	ENSG00000284395	16	1943126	1944326	7.91354e-63	5.13117e-62	0.5427	185	2733	0.0677	21	445	0.0472	433	734	0.5899	14	254	0.0551	21	165	0.1273	9	172	0.0523	23	224	0.1027	73	123	0.5935
[truncated: 748 more rows]

## Sheet: Possible gatekeeper genes
Gene	Symbol	WIBR3 Primed hESCs Rep 1	WIBR3 Primed hESCs Rep 2	WIBR3 Primed hESCs Rep 3	WIBR3 Primed hESC Rep 4	UCLA1 Primed hESCs Rep 1	UCLA1 Primed hESCs Rep 2	UCLA1 Primed hESCs Rep 3		WIBR3 Naïve hESCs Replicate 1	WIBR3 Naïve hESCs Replicate 2		CT1 hTSC Rep1	CT1 hTSC Rep 2	CT1 hTSC Rep3	CT1 hTSC Rep4	CT1 hTSC Rep5	CT1 hTSC Rep6	CT1 hTSC Rep7	CT3 hTSC Rep1	CT3 hTSC Rep2	CT3 hTSC Rep3	CT3 hTSC Rep4	BT2 hTSC Rep1	BT2 hTSC Rep2	BT2 hTSC Rep3	BT2 hTSC Rep4		WIBR tdhTSC Line 1 Rep1	WIBR tdhTSC Line 1 Rep2		WIBR3 tdhTSC Line 2 Rep1	WIBR3 tdhTSC Line 2 Rep2	WIBR3 tdhTSC Line 3 Rep1	UCLA1 tdhTSC Line1 Rep1	UCLA1 tdhTSC Line1 Rep2		FT190	Hec116
[truncated: 172 more rows]
