# Supplementary material for: Naive Human Embryonic Stem Cells Can Give Rise to Cells with a Trophoblast-like Transcriptome and Methylome
Source: Stem Cell Reports. 2020 Jul 2;15(1):198–213. doi: 10.1016/j.stemcr.2020.06.003 (PMC7363941; doi:10.1016/j.stemcr.2020.06.003)
Supplement: Table S7. Genes Differentially Expressed between Control hTSCs and tdhTSCs, Related to Figure 6 — First two panels: Genes that show differential expression between hTSCs (CT1, CT3, BT2) and primed hESCs (WIBR3, UCLA1) are listed, along with fold-change and log2 read count per million. Positive fold-change value indicates higher expression in hESCs. Third and fourth panels: Genes that show differential expression between control hTSCs (CT1, CT3, BT2) and tdhTSCs (WIBR3-tdhTSC Line 1, WIBR3-tdhTSC Line 2, UCLA1 tdhTSC) are listed. Positive fold-change value indicates higher expression in tdhTSCs. [file mmc8.xlsx]

## Sheet: hTSC_vs_Primed Up in TSC
	Symbol	baseMean	log2FoldChange	lfcSE	stat	pvalue	padj
ENSG00000177494	ZBED2	36.1762	-8.50905	1.01404	-8.39128	4.80895e-17	4.44697e-16
ENSG00000167656	LY6D	31.8827	-8.33304	0.906014	-9.19747	3.66468e-20	4.19156e-19
ENSG00000046774	MAGEC2	407.461	-8.06195	1.12063	-7.19415	6.28533e-13	4.28911e-12
ENSG00000166049	PASD1	213.147	-7.98494	1.14006	-7.00394	2.48865e-12	1.61138e-11
ENSG00000185904	LINC00839	32.0021	-7.91595	1.05076	-7.53354	4.93824e-14	3.67777e-13
ENSG00000170516	COX7B2	41.2836	-7.87504	1.02866	-7.65561	1.9239e-14	1.47964e-13
ENSG00000187714	SLC18A3	382.731	-7.82929	0.698936	-11.2017	3.99847e-29	7.45523e-28
ENSG00000176566	DCAF4L2	120.443	-7.75105	1.73261	-4.47362	7.69055e-06	2.53023e-05
ENSG00000227932	RP13-16H11.2	36.8225	-7.71683	0.845041	-9.13191	6.73026e-20	7.57211e-19
ENSG00000248874	C5orf17	20.9979	-7.7061	0.856744	-8.99464	2.37003e-19	2.56668e-18
ENSG00000069122	GPR116	76.6256	-7.70057	0.715921	-10.7562	5.54222e-27	9.38932e-26
ENSG00000124260	MAGEA10	189.205	-7.68454	1.00077	-7.67861	1.60824e-14	1.24383e-13
ENSG00000233379	RP11-318G21.4	107.679	-7.6786	0.608558	-12.6177	1.68675e-36	4.54524e-35
ENSG00000205628	GS1-179L18.1	34.2569	-7.6073	0.804815	-9.45224	3.3165e-21	4.04791e-20
ENSG00000196407	THEM5	32.5891	-7.5342	1.17253	-6.42558	1.31368e-10	7.36326e-10
ENSG00000197172	MAGEA6	143.716	-7.51187	1.5516	-4.84137	1.28949e-06	4.6877e-06
ENSG00000242908	RP11-454C18.2	17.5665	-7.50407	0.816967	-9.18529	4.10439e-20	4.6818e-19
ENSG00000183668	PSG9	598.959	-7.45547	0.734105	-10.1559	3.12041e-24	4.52124e-23
ENSG00000254415	SIGLEC14	154.772	-7.3906	1.82399	-4.05188	5.08074e-05	0.00014927
ENSG00000082074	FYB	1622.24	-7.38997	0.241212	-30.6368	3.96526e-206	1.04393e-202
ENSG00000077984	CST7	21.9789	-7.38069	0.956098	-7.71959	1.16703e-14	9.10895e-14
ENSG00000198300	PEG3	5682.33	-7.37584	0.293354	-25.1432	1.67926e-139	9.40638e-137
ENSG00000198857	HSD3BP5	16.3432	-7.36917	0.854123	-8.62776	6.25658e-18	6.13471e-17
ENSG00000240241	RP11-314M24.1	16.0807	-7.33304	1.89105	-3.87777	0.000105419	0.000296102
ENSG00000136695	IL36RN	204.412	-7.32661	0.388022	-18.8819	1.60643e-79	2.07316e-77
ENSG00000255398	HCAR3	15.7415	-7.30661	1.03692	-7.04644	1.8355e-12	1.20447e-11
ENSG00000273221	RP5-1180E21.5	27.5725	-7.28671	0.852266	-8.54981	1.23292e-17	1.18767e-16
ENSG00000182782	HCAR2	27.1793	-7.27409	0.908826	-8.00383	1.20605e-15	1.00703e-14
ENSG00000187600	TMEM247	56.3267	-7.26493	0.699468	-10.3864	2.86041e-25	4.40386e-24
ENSG00000221867	MAGEA3	153.527	-7.25991	1.26635	-5.73296	9.86935e-09	4.59308e-08
ENSG00000070748	CHAT	47.8611	-7.256	0.952906	-7.61459	2.6452e-14	2.01156e-13
ENSG00000196664	TLR7	643.547	-7.25003	0.299792	-24.1835	3.31769e-129	1.48042e-126
ENSG00000139055	ERP27	224.69	-7.21053	0.385143	-18.7217	3.29394e-78	4.09055e-76
ENSG00000214049	UCA1	4874.72	-7.17515	0.284446	-25.2249	2.13349e-140	1.24819e-137
ENSG00000213401	MAGEA12	115.283	-7.13401	1.36563	-5.22397	1.75123e-07	7.09303e-07
ENSG00000187156	LINC00221	165.962	-7.10308	0.46172	-15.384	2.09688e-53	1.17207e-51
ENSG00000233215	AP000472.2	50.8508	-7.09523	0.732851	-9.68169	3.607e-22	4.66183e-21
ENSG00000248685	RP11-548L20.1	24.3316	-7.08689	0.800246	-8.85589	8.30221e-19	8.68384e-18
ENSG00000269641	CTB-167G5.6	23.8864	-7.08364	0.89159	-7.94495	1.94262e-15	1.60173e-14
ENSG00000188681	TEKT4P2	13.5721	-7.07707	0.883831	-8.00727	1.17287e-15	9.80568e-15
ENSG00000221878	PSG7	17.8764	-7.05217	0.882148	-7.99432	1.30294e-15	1.0845e-14
ENSG00000169164	RP11-167P23.2	22.968	-7.03692	0.911387	-7.7211	1.15327e-14	9.00683e-14
ENSG00000179455	MKRN3	39.6297	-7.0368	0.743063	-9.46999	2.79878e-21	3.44154e-20
ENSG00000264433	RP11-720L2.3	88.3769	-6.99387	0.572703	-12.212	2.68064e-34	6.52248e-33
ENSG00000167916	KRT24	22.4574	-6.99201	0.870011	-8.03669	9.22952e-16	7.77803e-15
ENSG00000156009	MAGEA8	392.532	-6.98168	0.256578	-27.2108	4.84309e-163	4.72237e-160
ENSG00000258897	EGLN3-AS1	22.0692	-6.98006	1.032	-6.76363	1.34578e-11	8.25495e-11
ENSG00000204941	PSG5	387.556	-6.97558	0.494276	-14.1127	3.17088e-45	1.25533e-43
ENSG00000197506	SLC28A3	122.009	-6.97519	0.488564	-14.2769	3.04745e-46	1.26546e-44
ENSG00000186442	KRT3	29.5905	-6.96961	0.965802	-7.2164	5.33837e-13	3.66667e-12
ENSG00000186807	ANXA8L2	21.9975	-6.96812	0.954727	-7.29855	2.90889e-13	2.04111e-12
ENSG00000232274	RP11-782C8.2	12.608	-6.96622	0.848899	-8.20619	2.28318e-16	2.01642e-15
ENSG00000225778	PROSER2-AS1	348.92	-6.95968	0.322841	-21.5576	4.49326e-103	1.01106e-100
ENSG00000183625	CCR3	12.2336	-6.95515	0.861602	-8.07235	6.8959e-16	5.86965e-15
ENSG00000242221	PSG2	390.395	-6.93758	0.480439	-14.4401	2.89406e-47	1.25937e-45
ENSG00000183822	CTA-833B7.2	21.3241	-6.92351	0.97665	-7.08904	1.3505e-12	8.96935e-12
ENSG00000229056	AC020571.3	21.4403	-6.91258	1.00955	-6.8472	7.53079e-12	4.70375e-11
ENSG00000163823	CCR1	189.585	-6.89442	0.427426	-16.1301	1.56794e-58	1.08344e-56
ENSG00000198054	DSCR8	52.1799	-6.88977	0.626335	-11.0001	3.81554e-28	6.83344e-27
ENSG00000158786	PLA2G2F	98.2537	-6.88763	0.505471	-13.6262	2.79927e-42	9.91876e-41
ENSG00000186369	LINC00643	255.005	-6.87884	0.455309	-15.1081	1.43239e-51	7.43797e-50
ENSG00000198930	CSAG1	57.0397	-6.87675	1.33501	-5.15109	2.58981e-07	1.02467e-06
ENSG00000173391	OLR1	745.389	-6.87551	0.431842	-15.9213	4.50567e-57	2.95077e-55
ENSG00000262117	BCAR4	70.0165	-6.87477	0.741578	-9.27046	1.85346e-20	2.15435e-19
ENSG00000200393	RNU6-698P	15.809	-6.87194	1.25081	-5.494	3.92938e-08	1.71075e-07
ENSG00000134757	DSG3	967.647	-6.87165	0.518915	-13.2423	4.997e-40	1.59849e-38
ENSG00000187268	FAM9C	143.364	-6.8649	0.798129	-8.60124	7.88605e-18	7.68664e-17
ENSG00000225210	AL589743.1	15.5909	-6.84687	0.866975	-7.89743	2.84723e-15	2.32359e-14
ENSG00000165685	TMEM52B	122.654	-6.84035	0.52908	-12.9288	3.09751e-38	9.10134e-37
ENSG00000185044	RP11-435B5.4	15.0222	-6.83956	0.82729	-8.26742	1.36886e-16	1.22704e-15
ENSG00000147168	IL2RG	27.0502	-6.83275	0.978099	-6.98574	2.83349e-12	1.82434e-11
ENSG00000144648	ACKR2	1139.88	-6.83151	0.29924	-22.8296	2.33207e-115	7.97355e-113
ENSG00000189223	PAX8-AS1	452.789	-6.82113	0.306996	-22.2189	2.25325e-109	6.31077e-107
ENSG00000137699	TRIM29	2068.85	-6.80593	0.203149	-33.5021	4.4901e-246	3.94036e-242
ENSG00000269699	ZIM2	19.594	-6.80475	0.844444	-8.05827	7.73822e-16	6.56539e-15
ENSG00000184139	RPL7AP28	19.7326	-6.79204	0.813555	-8.3486	6.90796e-17	6.31917e-16
ENSG00000170255	MRGPRX1	420.291	-6.78525	0.435152	-15.5929	8.14157e-55	4.75262e-53
ENSG00000233828	AC008394.1	117.524	-6.78421	0.674346	-10.0604	8.26351e-24	1.15781e-22
ENSG00000112303	VNN2	33.4417	-6.77763	0.753919	-8.98987	2.47533e-19	2.67521e-18
ENSG00000165799	RNASE7	10.8059	-6.77039	1.23482	-5.48292	4.18365e-08	1.81604e-07
ENSG00000156269	NAA11	335.541	-6.76845	0.345223	-19.606	1.37385e-85	2.00941e-83
ENSG00000204832	ST8SIA6-AS1	113.029	-6.76323	0.407365	-16.6024	6.69683e-62	5.2162e-60
ENSG00000203857	HSD3B1	1319.3	-6.75503	0.356062	-18.9715	2.93428e-80	3.84332e-78
ENSG00000118729	CASQ2	14.2618	-6.75024	0.896693	-7.52793	5.15512e-14	3.83278e-13
ENSG00000135374	ELF5	122.64	-6.74634	0.503083	-13.41	5.284e-41	1.75646e-39
ENSG00000238261	RP11-435B5.5	14.181	-6.74135	0.926341	-7.27739	3.40335e-13	2.37666e-12
ENSG00000070190	DAPP1	92.4838	-6.73183	0.526287	-12.7912	1.83662e-37	5.1992e-36
ENSG00000266602	RP11-476K15.1	24.4663	-6.7276	0.788071	-8.53679	1.38008e-17	1.32265e-16
ENSG00000255980	AP000439.1	18.7793	-6.72421	0.987382	-6.81014	9.75024e-12	6.04414e-11
ENSG00000228100	AC016912.3	18.6326	-6.71543	0.833234	-8.05947	7.66251e-16	6.50325e-15
ENSG00000144452	ABCA12	109.196	-6.71473	0.556952	-12.0562	1.79877e-33	4.18711e-32
ENSG00000254202	RP11-120I21.2	13.8112	-6.70919	0.998743	-6.71764	1.84697e-11	1.11859e-10
ENSG00000231826	AC016735.2	125.528	-6.70784	0.461047	-14.5492	5.91186e-48	2.656e-46
ENSG00000169495	HTRA4	426.806	-6.69905	0.695994	-9.62516	6.26123e-22	7.97481e-21
ENSG00000110934	BIN2	1190.21	-6.69627	0.242956	-27.5617	3.20841e-167	3.37871e-164
ENSG00000226088	RP11-180O5.2	124.836	-6.68973	0.449143	-14.8944	3.58211e-50	1.76603e-48
ENSG00000173578	XCR1	75.5666	-6.68333	0.82469	-8.10405	5.31589e-16	4.58406e-15
ENSG00000138792	ENPEP	3860.28	-6.68214	0.20031	-33.359	5.3939e-244	3.55013e-240
ENSG00000267943	CTD-2620I22.3	746.91	-6.67901	0.650335	-10.2701	9.60898e-25	1.44392e-23
ENSG00000224079	AC091729.7	10.1696	-6.66761	0.973147	-6.8516	7.3029e-12	4.56358e-11
ENSG00000166157	TPTE	75.6547	-6.66363	0.523556	-12.7276	4.15224e-37	1.1617e-35
ENSG00000102243	VGLL1	2759.86	-6.6634	0.28943	-23.0225	2.77517e-117	1.04374e-114
ENSG00000105492	SIGLEC6	1466.78	-6.66035	0.510012	-13.0592	5.63086e-39	1.70788e-37
ENSG00000179348	GATA2	9331.51	-6.64473	0.272395	-24.3937	1.99349e-131	9.5423e-129
ENSG00000205847	OR7E91P	13.2307	-6.64471	0.812412	-8.17899	2.86233e-16	2.50604e-15
ENSG00000105501	SIGLEC5	51.4061	-6.64224	1.54119	-4.30981	1.63392e-05	5.13442e-05
ENSG00000171402	XAGE3	862.43	-6.63368	0.590072	-11.2422	2.5312e-29	4.75991e-28
ENSG00000224930	LINC00162	12.9995	-6.62588	0.994639	-6.6616	2.70865e-11	1.61372e-10
ENSG00000261632	RP11-390D11.1	17.7066	-6.62544	0.821697	-8.06311	7.43777e-16	6.31658e-15
ENSG00000169583	CLIC3	1668.96	-6.62487	0.502277	-13.1897	1.00615e-39	3.16098e-38
ENSG00000108244	KRT23	1537.27	-6.61834	0.462666	-14.3048	2.04248e-46	8.58985e-45
ENSG00000174697	LEP	2697.56	-6.61764	0.632263	-10.4666	1.22973e-25	1.93979e-24
ENSG00000137948	BRDT	1048.23	-6.59501	0.2135	-30.89	1.62548e-209	4.75489e-206
ENSG00000273328	RP11-141M3.5	91.6393	-6.58884	0.44741	-14.7266	4.34973e-49	2.05963e-47
ENSG00000179776	CDH5	4436.06	-6.57685	0.400295	-16.43	1.1665e-60	8.67526e-59
ENSG00000242950	ERVW-1	3634.81	-6.56878	0.413781	-15.875	9.43794e-57	6.09002e-55
ENSG00000234948	RP4-723E3.1	16.5198	-6.55698	0.792148	-8.27746	1.25826e-16	1.13097e-15
ENSG00000168405	CMAHP	61.4106	-6.55524	0.630017	-10.4049	2.35598e-25	3.6443e-24
ENSG00000234896	OR7E62P	16.8198	-6.55473	0.818063	-8.0125	1.12401e-15	9.40915e-15
ENSG00000196209	SIRPB2	69.2856	-6.54842	0.670012	-9.77359	1.46175e-22	1.93384e-21
ENSG00000172215	CXCR6	156.466	-6.5455	0.415914	-15.7376	8.34913e-56	5.12372e-54
ENSG00000248370	RP11-366H4.1	9.60672	-6.54443	0.883499	-7.40739	1.28807e-13	9.27546e-13
ENSG00000182836	PLCXD3	742.136	-6.53893	0.259442	-25.2039	3.63158e-140	2.07845e-137
ENSG00000251381	LINC00958	290.771	-6.53803	0.353163	-18.5128	1.62847e-76	1.92254e-74
ENSG00000226043	AP000705.7	9.28837	-6.52557	0.90297	-7.22679	4.94553e-13	3.40751e-12
ENSG00000244675	AC108676.1	52.1279	-6.52061	0.885161	-7.36659	1.75054e-13	1.24828e-12
ENSG00000253898	RP11-51M18.1	21.3107	-6.49886	1.0549	-6.16062	7.24609e-10	3.78583e-09
ENSG00000070915	SLC12A3	203.84	-6.49616	0.542132	-11.9826	4.38281e-33	9.95568e-32
ENSG00000177453	NIM1K	53.3183	-6.49063	0.604798	-10.7319	7.21106e-27	1.21152e-25
ENSG00000121797	CCRL2	150.526	-6.47403	0.550977	-11.7501	7.05321e-32	1.50113e-30
ENSG00000163072	NOSTRIN	88.3466	-6.46348	0.571313	-11.3134	1.12659e-29	2.15864e-28
ENSG00000184029	DSCR4	58.2231	-6.46115	0.545904	-11.8357	2.55229e-32	5.57165e-31
ENSG00000168907	PLA2G4F	105.296	-6.45782	0.416429	-15.5076	3.08117e-54	1.76343e-52
ENSG00000267280	RP11-332H18.4	27.2856	-6.45518	0.807617	-7.99288	1.31826e-15	1.09655e-14
ENSG00000141579	ZNF750	410.283	-6.44732	0.509072	-12.6649	9.25883e-37	2.54179e-35
ENSG00000171124	FUT3	654.635	-6.4462	0.353044	-18.2589	1.75743e-74	1.96885e-72
ENSG00000185751	XAGE2	11.6693	-6.4426	0.825188	-7.80744	5.83621e-15	4.65888e-14
ENSG00000229807	XIST	749.525	-6.43763	0.532409	-12.0915	1.17123e-33	2.75559e-32
ENSG00000145063	AC062028.1	159.069	-6.43711	0.427692	-15.0508	3.41055e-51	1.73674e-49
ENSG00000184730	APOBR	800.382	-6.4308	0.435703	-14.7596	2.66827e-49	1.27955e-47
ENSG00000111700	SLCO1B3	8.85992	-6.42761	0.917541	-7.00526	2.46534e-12	1.59742e-11
ENSG00000142511	GPR32	155.882	-6.42494	0.639145	-10.0524	8.96532e-24	1.25281e-22
ENSG00000268621	AC006262.5	105.968	-6.42328	0.598849	-10.726	7.68237e-27	1.28742e-25
ENSG00000168065	SLC22A11	603.724	-6.42158	0.598758	-10.7248	7.7833e-27	1.30351e-25
ENSG00000137869	CYP19A1	5071.87	-6.41124	0.565423	-11.3388	8.42521e-30	1.62618e-28
ENSG00000139144	PIK3C2G	38.6264	-6.41077	0.697369	-9.1928	3.82728e-20	4.37141e-19
ENSG00000206195	AP000525.9	19.5598	-6.39192	0.79586	-8.03146	9.632e-16	8.10683e-15
ENSG00000124731	TREM1	54.1166	-6.38435	0.714236	-8.93871	3.9374e-19	4.20869e-18
ENSG00000268153	AC005176.2	24.7699	-6.38177	0.895417	-7.12715	1.02465e-12	6.88515e-12
ENSG00000139648	KRT71	8.21558	-6.37806	1.03552	-6.1593	7.30689e-10	3.81532e-09
ENSG00000243350	RP11-379F12.3	11.4546	-6.37461	0.867098	-7.35166	1.95758e-13	1.39027e-12
ENSG00000132170	PPARG	779.402	-6.37038	0.249825	-25.4993	2.00659e-143	1.22855e-140
ENSG00000073282	TP63	332.251	-6.3703	0.552708	-11.5256	9.80203e-31	1.98659e-29
ENSG00000214900	C14orf182	67.9237	-6.36748	0.478096	-13.3184	1.80884e-40	5.88644e-39
ENSG00000184571	PIWIL3	179.677	-6.36721	0.657247	-9.68769	3.40133e-22	4.40467e-21
ENSG00000104827	CGB	884.072	-6.36323	0.835197	-7.61883	2.55976e-14	1.95053e-13
ENSG00000187151	ANGPTL5	8.36485	-6.35949	0.857148	-7.41936	1.17687e-13	8.50957e-13
ENSG00000113249	HAVCR1	309.867	-6.35921	0.460454	-13.8107	2.19588e-43	8.14237e-42
ENSG00000261690	AC009133.12	8.37643	-6.35633	1.11501	-5.7007	1.19314e-08	5.50118e-08
ENSG00000119535	CSF3R	848.574	-6.35623	0.581977	-10.9218	9.06782e-28	1.60436e-26
ENSG00000137270	GCM1	744.566	-6.35503	0.355923	-17.8551	2.63908e-71	2.74621e-69
ENSG00000118849	RARRES1	222.996	-6.35438	0.521176	-12.1924	3.41329e-34	8.24419e-33
ENSG00000180438	TPRXL	201.803	-6.34883	0.397939	-15.9543	2.65939e-57	1.76357e-55
ENSG00000234978	RP11-423O2.5	24.6189	-6.34431	0.748435	-8.47677	2.31541e-17	2.18565e-16
ENSG00000130600	H19	199992	-6.33966	0.40181	-15.7777	4.42709e-56	2.75536e-54
ENSG00000118271	TTR	19.0391	-6.33847	1.37657	-4.60455	4.13351e-06	1.41182e-05
ENSG00000125089	SH3TC1	617.402	-6.33031	0.285171	-22.1983	3.56713e-109	9.78248e-107
ENSG00000065325	GLP2R	10.5777	-6.32987	1.07565	-5.88468	3.98831e-09	1.94517e-08
ENSG00000137860	SLC28A2	10.61	-6.3233	0.898971	-7.03393	2.00799e-12	1.31275e-11
ENSG00000260710	RP11-616M22.7	24.5525	-6.3203	0.743093	-8.50539	1.80979e-17	1.72133e-16
ENSG00000249861	LGALS16	357.611	-6.31846	0.681326	-9.27376	1.79691e-20	2.09139e-19
ENSG00000258168	RP11-588H23.3	47.8951	-6.31791	0.610899	-10.342	4.5506e-25	6.92107e-24
ENSG00000129965	INS-IGF2	14.0044	-6.3172	1.20594	-5.23841	1.61962e-07	6.58632e-07
ENSG00000255042	RP11-347H15.5	46.5351	-6.30186	0.54663	-11.5286	9.47061e-31	1.92833e-29
ENSG00000260034	RP11-266L9.2	840.91	-6.30152	0.492139	-12.8044	1.54991e-37	4.39703e-36
ENSG00000163993	S100P	714.715	-6.30038	0.593851	-10.6094	2.69557e-26	4.39691e-25
ENSG00000268964	ERVV-2	1554.77	-6.29953	0.661588	-9.52184	1.70139e-21	2.11484e-20
ENSG00000189052	CGB5	2849.03	-6.29663	0.8598	-7.32337	2.41828e-13	1.70732e-12
ENSG00000215834	FMO9P	28.6813	-6.29599	0.819405	-7.68361	1.54669e-14	1.19905e-13
ENSG00000170848	PSG6	215.526	-6.28781	0.534514	-11.7636	6.01102e-32	1.28139e-30
ENSG00000213030	CGB8	636.758	-6.28383	0.733847	-8.56286	1.10104e-17	1.06453e-16
ENSG00000132746	ALDH3B2	177.295	-6.27223	0.433837	-14.4576	2.24577e-47	9.8705e-46
ENSG00000147689	FAM83A	28.5722	-6.2654	0.785726	-7.97403	1.53586e-15	1.27113e-14
ENSG00000249125	RP11-381N20.2	39.4079	-6.2617	0.603706	-10.3721	3.32138e-25	5.09569e-24
ENSG00000173212	MAB21L3	13.27	-6.25629	0.818402	-7.64453	2.09716e-14	1.6064e-13
ENSG00000224535	RP11-61J19.2	7.52822	-6.25251	1.34841	-4.63694	3.53608e-06	1.21835e-05
ENSG00000184292	TACSTD2	2668.8	-6.23959	0.209559	-29.7749	8.25183e-195	1.97496e-191
ENSG00000154997	2020-09-14	45.626	-6.23956	0.598016	-10.4338	1.73869e-25	2.71819e-24
ENSG00000189058	APOD	85.3669	-6.23408	0.874525	-7.12853	1.01444e-12	6.82002e-12
ENSG00000258929	RP11-58E21.3	66.5437	-6.23384	0.454259	-13.7231	7.38648e-43	2.69341e-41
ENSG00000203414	BTBD7P1	10.2117	-6.23225	0.839096	-7.42734	1.10805e-13	8.03404e-13
ENSG00000155622	XAGE2B	71.5759	-6.22668	0.522032	-11.9278	8.48095e-33	1.89379e-31
ENSG00000176979	TRIM60	55.7932	-6.22643	0.494345	-12.5953	2.24065e-36	5.99488e-35
ENSG00000107485	GATA3	6814.76	-6.22555	0.284718	-21.8657	5.51244e-106	1.35632e-103
ENSG00000101846	STS	9638.31	-6.22107	0.227147	-27.3879	3.82149e-165	3.86955e-162
ENSG00000162777	DENND2D	963.181	-6.2196	0.414702	-14.9978	7.5924e-51	3.83657e-49
ENSG00000204421	LY6G6C	106.684	-6.21881	0.438437	-14.1841	1.15005e-45	4.63665e-44
ENSG00000120217	CD274	620.796	-6.20845	0.276288	-22.4709	7.98741e-112	2.36275e-109
ENSG00000269526	ERVV-1	377.395	-6.19978	0.615863	-10.0668	7.7444e-24	1.0903e-22
ENSG00000234068	PAGE2	9.76484	-6.19856	1.20003	-5.16535	2.39984e-07	9.5367e-07
ENSG00000225745	PLAC4	153.022	-6.19751	0.94701	-6.54429	5.97801e-11	3.44836e-10
ENSG00000148671	ADIRF	188.636	-6.19109	0.347572	-17.8124	5.66572e-71	5.78145e-69
ENSG00000229967	RP11-366F6.2	9.67082	-6.17964	1.26075	-4.90154	9.50883e-07	3.50419e-06
ENSG00000167767	KRT80	804.483	-6.17655	0.43273	-14.2734	3.20354e-46	1.32609e-44
ENSG00000243130	PSG11	16.879	-6.17236	0.986091	-6.25943	3.86391e-10	2.07645e-09
ENSG00000108786	HSD17B1	3646.22	-6.16866	0.300355	-20.5379	9.88243e-94	1.83222e-91
ENSG00000238222	MKRN4P	131.228	-6.16592	0.331685	-18.5897	3.89483e-77	4.63978e-75
ENSG00000186847	KRT14	74.2261	-6.16088	0.693816	-8.87971	6.70331e-19	7.06194e-18
ENSG00000261962	AC009133.20	7.05282	-6.16011	0.869818	-7.08207	1.42015e-12	9.41058e-12
ENSG00000261745	RP11-506E9.3	12.8771	-6.14832	0.916004	-6.71211	1.91825e-11	1.16043e-10
ENSG00000227066	RP3-340N1.2	16.3271	-6.14763	0.946906	-6.49234	8.45131e-11	4.81597e-10
ENSG00000100368	CSF2RB	383.052	-6.14311	0.636957	-9.64446	5.18839e-22	6.64694e-21
ENSG00000163207	IVL	7.00322	-6.13631	1.06217	-5.77715	7.59761e-09	3.58784e-08
ENSG00000120211	INSL4	181.758	-6.12078	0.749601	-8.16539	3.20401e-16	2.7996e-15
ENSG00000244476	ERVFRD-1	955.719	-6.11804	0.6082	-10.0593	8.36181e-24	1.17097e-22
ENSG00000229131	AC016710.1	9.55462	-6.11751	0.963067	-6.35211	2.12387e-10	1.16977e-09
ENSG00000078098	FAP	42.6154	-6.11326	0.67531	-9.05253	1.39689e-19	1.53938e-18
ENSG00000187172	BAGE2	9.3766	-6.10796	1.05955	-5.76465	8.18263e-09	3.8448e-08
ENSG00000112195	TREML2	251.418	-6.10406	0.650922	-9.37757	6.75133e-21	8.08655e-20
ENSG00000137975	CLCA2	85.7469	-6.10266	0.621575	-9.81806	9.41342e-23	1.25609e-21
ENSG00000115594	IL1R1	1451.32	-6.09185	0.220766	-27.5942	1.30568e-167	1.43227e-164
ENSG00000231486	AC096579.7	8.99144	-6.09078	1.35653	-4.48997	7.1233e-06	2.35626e-05
ENSG00000064195	DLX3	1425.38	-6.09051	0.297256	-20.4891	2.69427e-93	4.89186e-91
ENSG00000197308	GATA3-AS1	136.585	-6.09035	0.538071	-11.3189	1.05821e-29	2.03058e-28
ENSG00000123843	C4BPB	6.74604	-6.08672	0.910573	-6.6845	2.31721e-11	1.39249e-10
ENSG00000233532	LINC00460	6.73474	-6.08082	1.02696	-5.92118	3.19638e-09	1.57262e-08
ENSG00000270533	bP-21201H5.1	11.9349	-6.07758	0.833161	-7.2946	2.99545e-13	2.09961e-12
ENSG00000243321	snoU13	6.75873	-6.07698	0.980293	-6.19915	5.67689e-10	2.99751e-09
ENSG00000111348	ARHGDIB	2362.55	-6.07591	0.212042	-28.6542	1.42034e-180	1.96807e-177
ENSG00000167244	IGF2	65202.5	-6.07458	0.54438	-11.1587	6.49211e-29	1.19858e-27
ENSG00000269842	MIR519A2	293.828	-6.0629	0.47474	-12.771	2.38072e-37	6.71063e-36
ENSG00000137440	FGFBP1	189.364	-6.06277	0.66341	-9.1388	6.3147e-20	7.10762e-19
ENSG00000204866	IGFL2	15.5833	-6.05364	0.85313	-7.0958	1.28606e-12	8.55754e-12
ENSG00000221826	PSG3	227.776	-6.04805	0.929009	-6.51022	7.50399e-11	4.291e-10
ENSG00000126709	IFI6	10248.8	-6.04735	0.283631	-21.3212	7.21715e-101	1.55743e-98
ENSG00000224294	RP3-326I13.1	118.923	-6.03828	0.779159	-7.74973	9.20846e-15	7.24974e-14
ENSG00000138449	SLC40A1	3729.29	-6.03534	0.549164	-10.99	4.26756e-28	7.62743e-27
ENSG00000148795	CYP17A1	8.5476	-6.02245	1.16875	-5.15292	2.56464e-07	1.01533e-06
ENSG00000100365	NCF4	38.4061	-6.02115	0.567662	-10.6069	2.76708e-26	4.51077e-25
ENSG00000268864	CTB-167G5.5	86.8673	-6.0199	0.460744	-13.0656	5.17731e-39	1.58124e-37
ENSG00000107738	C10orf54	963.16	-6.01812	0.51636	-11.6549	2.16642e-31	4.50161e-30
ENSG00000164509	IL31RA	23.9139	-6.01663	0.735286	-8.18271	2.77525e-16	2.43418e-15
ENSG00000137747	TMPRSS13	610.724	-6.01451	0.229054	-26.258	5.78598e-152	3.90584e-149
ENSG00000115596	WNT6	461.158	-6.01413	0.381079	-15.7818	4.14849e-56	2.58809e-54
ENSG00000228966	HOMER2P1	6.30357	-6.01318	0.85827	-7.00616	2.4494e-12	1.58792e-11
ENSG00000250256	RP11-267A15.3	6.49942	-6.01258	0.969421	-6.20224	5.56651e-10	2.94276e-09
ENSG00000181333	HEPHL1	177.901	-6.00534	0.557123	-10.7792	4.31596e-27	7.34494e-26
ENSG00000088726	TMEM40	478.508	-6.00292	0.372517	-16.1145	2.01868e-58	1.38401e-56
ENSG00000260681	CTA-363E6.5	6.4193	-5.99882	0.840957	-7.13332	9.79755e-13	6.59694e-12
ENSG00000196917	HCAR1	240.405	-5.99718	0.294448	-20.3676	3.24362e-92	5.7312e-90
ENSG00000169550	MUC15	859.482	-5.99597	0.541818	-11.0664	1.82612e-28	3.31789e-27
ENSG00000187621	TCL6	383.946	-5.99401	0.606264	-9.88681	4.74939e-23	6.44854e-22
ENSG00000081479	LRP2	19532.6	-5.99341	0.358966	-16.6963	1.39372e-62	1.1052e-60
ENSG00000250038	RP11-180C1.1	6.28687	-5.99248	1.41827	-4.2252	2.38728e-05	7.33371e-05
ENSG00000251526	RP11-381N20.1	6.73972	-5.99208	0.961564	-6.2316	4.6169e-10	2.46201e-09
ENSG00000170627	GTSF1	459.952	-5.98718	0.477632	-12.5351	4.79539e-36	1.2562e-34
ENSG00000227479	AC124861.1	6.12459	-5.98172	0.868306	-6.88896	5.62031e-12	3.53562e-11
ENSG00000229557	LINC00379	82.2811	-5.97925	0.541123	-11.0497	2.19937e-28	3.98232e-27
ENSG00000184108	TRIML1	28.0571	-5.97501	0.630027	-9.48375	2.45311e-21	3.02923e-20
ENSG00000225929	AC000036.4	6.17265	-5.974	0.962877	-6.20432	5.49338e-10	2.90702e-09
ENSG00000250954	RP11-79E3.3	6.44156	-5.97027	0.859323	-6.94764	3.71451e-12	2.36785e-11
ENSG00000121068	TBX2	679.588	-5.95836	0.597826	-9.96672	2.13152e-23	2.9442e-22
ENSG00000198542	ITGBL1	138.188	-5.95428	0.666266	-8.93679	4.00654e-19	4.28085e-18
ENSG00000152910	CNTNAP4	27.6357	-5.94839	0.900388	-6.60648	3.93571e-11	2.30616e-10
ENSG00000111405	ENDOU	77.9354	-5.94493	0.537469	-11.061	1.93988e-28	3.52216e-27
ENSG00000243137	PSG4	155.128	-5.94391	0.661481	-8.98576	2.56956e-19	2.77363e-18
ENSG00000110195	FOLR1	1967.17	-5.94264	0.288882	-20.5712	4.97511e-94	9.3557e-92
ENSG00000230850	RP11-782C8.1	6.28255	-5.94146	0.888638	-6.68603	2.29301e-11	1.3789e-10
ENSG00000124467	PSG8	14.1213	-5.91795	0.977647	-6.05326	1.41947e-09	7.21439e-09
ENSG00000225606	AC005281.2	5.9286	-5.91152	1.01965	-5.79759	6.72755e-09	3.19589e-08
ENSG00000146521	C6orf123	7.85526	-5.90602	0.986826	-5.98487	2.16569e-09	1.08251e-08
ENSG00000267709	AC024592.9	39.7346	-5.90403	0.609703	-9.68346	3.545e-22	4.58846e-21
ENSG00000135346	CGA	12357.7	-5.89895	0.667003	-8.84397	9.23772e-19	9.63174e-18
ENSG00000183801	OLFML1	164.851	-5.89397	0.415198	-14.1956	9.7588e-46	3.94654e-44
ENSG00000171631	P2RY6	718.498	-5.89315	0.271175	-21.7319	1.02392e-104	2.36463e-102
ENSG00000100336	APOL4	40.4202	-5.88364	0.831879	-7.07271	1.51941e-12	1.00506e-11
ENSG00000228162	AC097713.3	17.2776	-5.88275	0.775596	-7.58482	3.32955e-14	2.51238e-13
ENSG00000248238	RP11-3J1.1	7.81755	-5.88089	0.829461	-7.09001	1.34101e-12	8.90861e-12
ENSG00000258038	CTD-2384A14.1	22.5528	-5.87852	0.680292	-8.64117	5.56391e-18	5.48413e-17
ENSG00000172061	LRRC15	265.447	-5.87601	0.877942	-6.69293	2.18739e-11	1.31779e-10
ENSG00000197083	ZNF300P1	18.0451	-5.87538	0.813477	-7.22255	5.10235e-13	3.51005e-12
ENSG00000135480	KRT7	5411.9	-5.87205	0.313058	-18.7571	1.69446e-78	2.13445e-76
ENSG00000100181	TPTEP1	729.543	-5.86891	0.205074	-28.6185	3.95448e-180	5.20548e-177
ENSG00000166396	SERPINB7	89.0151	-5.86803	0.566916	-10.3508	4.15027e-25	6.33048e-24
ENSG00000204460	AC079586.1	5.78064	-5.86614	1.54685	-3.79231	0.00014925	0.000409771
ENSG00000173597	SULT1B1	7.64846	-5.86162	0.832247	-7.04312	1.87979e-12	1.2323e-11
ENSG00000244300	RP11-475N22.4	196.618	-5.85998	0.265391	-22.0806	4.85531e-108	1.27826e-105
ENSG00000123364	HOXC13	57.8649	-5.85471	0.445793	-13.1332	2.12398e-39	6.60969e-38
ENSG00000143217	PVRL4	901.644	-5.85349	0.265792	-22.0228	1.74019e-107	4.44797e-105
ENSG00000176046	NUPR1	538.345	-5.85083	0.639436	-9.14999	5.69383e-20	6.41702e-19
ENSG00000242837	RPL21P13	19.6137	-5.84999	1.36506	-4.28552	1.82309e-05	5.69285e-05
ENSG00000227674	LINC00355	7.53645	-5.84284	0.935966	-6.24258	4.30409e-10	2.30219e-09
ENSG00000176988	FMR1NB	7.61053	-5.8392	1.97019	-2.96377	0.00303897	0.00668228
ENSG00000064886	CHI3L2	17.738	-5.83833	0.816529	-7.15019	8.66595e-13	5.85898e-12
ENSG00000198959	TGM2	4543.47	-5.83369	0.468639	-12.4482	1.43121e-35	3.67963e-34
ENSG00000196954	CASP4	76.9965	-5.83215	0.630357	-9.25214	2.20038e-20	2.54523e-19
ENSG00000224721	AC007182.6	7.39571	-5.83072	0.817995	-7.12807	1.01789e-12	6.84148e-12
ENSG00000145287	PLAC8	330.314	-5.82528	0.408896	-14.2464	4.72307e-46	1.93985e-44
ENSG00000102837	OLFM4	13.2864	-5.82439	0.921752	-6.31883	2.63548e-10	1.4387e-09
ENSG00000258535	RP11-280K24.4	17.0268	-5.8238	0.759276	-7.67021	1.71718e-14	1.32615e-13
ENSG00000233359	RP11-202K23.1	13.2431	-5.81478	0.793456	-7.32842	2.32876e-13	1.64544e-12
ENSG00000247287	RP11-902B17.1	42.5918	-5.81332	0.648997	-8.95738	3.32469e-19	3.56389e-18
ENSG00000243035	RN7SL810P	5.82212	-5.81282	1.28545	-4.52201	6.12552e-06	2.04394e-05
ENSG00000265843	LINC01029	7.44821	-5.81023	1.19046	-4.88064	1.0574e-06	3.87719e-06
ENSG00000231208	RP4-583P15.11	5.67852	-5.80797	1.02134	-5.68663	1.29569e-08	5.95626e-08
ENSG00000226005	RP11-464C19.3	21.7185	-5.80796	0.746812	-7.777	7.42662e-15	5.88209e-14
ENSG00000273388	RP11-401O9.4	7.34822	-5.80578	0.955734	-6.07469	1.2423e-09	6.35316e-09
ENSG00000258395	RP11-65I12.1	5.68348	-5.80233	0.98705	-5.87846	4.14102e-09	2.01666e-08
ENSG00000121807	CCR2	5.54045	-5.80014	1.23285	-4.70467	2.54275e-06	8.91742e-06
ENSG00000237423	RP11-347D21.3	5.51226	-5.79723	1.48697	-3.89868	9.67205e-05	0.000272805
ENSG00000213876	RPL7AP64	5.31298	-5.77637	0.817425	-7.06654	1.58841e-12	1.04807e-11
ENSG00000128422	KRT17	182.666	-5.77219	0.468794	-12.3129	7.72431e-35	1.9221e-33
ENSG00000182632	CCNYL2	9.62526	-5.76527	1.19407	-4.82824	1.37747e-06	4.99168e-06
ENSG00000248429	RP11-597D13.9	99.8123	-5.75805	0.470745	-12.2318	2.10286e-34	5.1404e-33
ENSG00000068615	REEP1	992.434	-5.75796	0.259366	-22.2001	3.4258e-109	9.4938e-107
ENSG00000146648	EGFR	5243.87	-5.75208	0.319294	-18.015	1.48568e-72	1.59647e-70
ENSG00000100739	BDKRB1	9.67903	-5.75048	0.874827	-6.57328	4.92193e-11	2.85297e-10
ENSG00000100593	ISM2	1205.63	-5.74454	0.47146	-12.1846	3.75574e-34	9.04642e-33
ENSG00000205488	CALML3-AS1	7.03812	-5.74329	1.00583	-5.71002	1.12965e-08	5.23042e-08
ENSG00000268654	MIMT1	5.22086	-5.74261	0.865284	-6.63667	3.20842e-11	1.89816e-10
ENSG00000253877	RP11-946L20.2	5.27232	-5.73588	1.36432	-4.20422	2.6199e-05	8.0165e-05
ENSG00000248257	PSG10P	5.24279	-5.7341	1.01989	-5.62225	1.88483e-08	8.51731e-08
ENSG00000095585	BLNK	36.8134	-5.73369	0.827585	-6.92822	4.26171e-12	2.70618e-11
ENSG00000028137	TNFRSF1B	3165.6	-5.73112	0.546184	-10.493	9.30095e-26	1.47777e-24
ENSG00000171476	HOPX	518.439	-5.72188	0.594409	-9.62618	6.19934e-22	7.90746e-21
ENSG00000165507	C10orf10	1255.51	-5.7165	0.513161	-11.1398	8.03202e-29	1.4777e-27
ENSG00000261838	RP11-303E16.6	30.7226	-5.71487	0.694479	-8.229	1.88779e-16	1.67396e-15
ENSG00000248783	RP11-308B16.2	6.89939	-5.70645	0.83858	-6.80489	1.01127e-11	6.25996e-11
ENSG00000162843	WDR64	6.77815	-5.70637	0.903006	-6.31931	2.62736e-10	1.43478e-09
ENSG00000178175	ZNF366	9.08654	-5.7056	0.90983	-6.27107	3.58582e-10	1.93134e-09
ENSG00000132854	KANK4	577.524	-5.7045	0.331273	-17.2199	1.88166e-66	1.69652e-64
ENSG00000074416	MGLL	1659.84	-5.70394	0.329756	-17.2974	4.91736e-67	4.51077e-65
ENSG00000085741	WNT11	907.984	-5.69233	0.365176	-15.5879	8.79421e-55	5.12224e-53
ENSG00000161570	CCL5	15.1427	-5.6893	1.03267	-5.5093	3.60265e-08	1.57553e-07
ENSG00000235491	AC097499.1	5.33314	-5.68848	0.892761	-6.37178	1.86847e-10	1.03495e-09
ENSG00000240021	TEX35	12.2368	-5.68435	1.02419	-5.5501	2.85509e-08	1.26308e-07
ENSG00000226057	PHF2P2	5.1075	-5.68355	1.52589	-3.72474	0.000195515	0.000527443
ENSG00000110887	DAO	8.86062	-5.67947	0.92624	-6.13175	8.69178e-10	4.51249e-09
ENSG00000117594	HSD11B1	9.0604	-5.67799	1.08336	-5.24109	1.59628e-07	6.49908e-07
ENSG00000226145	AC022596.6	5.0841	-5.67583	2.01942	-2.81062	0.00494458	0.0104316
ENSG00000137203	TFAP2A	2818.87	-5.67475	0.421071	-13.4769	2.13764e-41	7.25228e-40
ENSG00000070404	FSTL3	5907.01	-5.67431	0.597524	-9.49636	2.17346e-21	2.68641e-20
ENSG00000223518	CSNK1A1P1	23.326	-5.67332	0.636403	-8.91467	4.89263e-19	5.20437e-18
ENSG00000184984	CHRM5	15.1681	-5.67254	0.804477	-7.05121	1.77372e-12	1.16567e-11
ENSG00000223552	RP11-24F11.2	118.502	-5.66249	0.439064	-12.8967	4.69487e-38	1.37031e-36
ENSG00000270134	RP11-324E6.9	5.26656	-5.66097	0.827268	-6.84297	7.75695e-12	4.84042e-11
ENSG00000241361	SLC25A24P1	5.20666	-5.65962	0.898194	-6.30111	2.95521e-10	1.60681e-09
ENSG00000251676	RP11-614F17.2	5.08985	-5.65937	1.25254	-4.51833	6.23298e-06	2.07795e-05
ENSG00000265933	LINC00668	307.129	-5.65505	0.508866	-11.113	1.08414e-28	1.98623e-27
ENSG00000233124	LINC00456	48.9702	-5.65178	0.469392	-12.0406	2.17254e-33	5.02606e-32
ENSG00000227308	AC009502.4	11.9611	-5.64328	0.916152	-6.15976	7.28539e-10	3.80485e-09
ENSG00000221963	APOL6	155.128	-5.64161	0.505117	-11.1689	5.78709e-29	1.07143e-27
ENSG00000268756	AC104534.2	17.2899	-5.64132	1.0335	-5.45847	4.80257e-08	2.06834e-07
ENSG00000226933	NRBF2P2	6.63098	-5.63345	1.2577	-4.47917	7.49346e-06	2.47033e-05
ENSG00000104783	KCNN4	1024.94	-5.62647	0.357994	-15.7167	1.16233e-55	7.05087e-54
ENSG00000143882	ATP6V1C2	923.546	-5.62339	0.245187	-22.9351	2.07487e-116	7.38175e-114
ENSG00000237836	PHKA2-AS1	28.085	-5.62252	0.900402	-6.24445	4.25295e-10	2.27576e-09
ENSG00000183734	ASCL2	561.009	-5.62192	0.314791	-17.8592	2.45051e-71	2.5601e-69
ENSG00000237268	RP13-492C18.2	5.03221	-5.61092	1.1453	-4.89907	9.62932e-07	3.54511e-06
ENSG00000133808	MICALCL	103.445	-5.60974	0.350714	-15.9952	1.38019e-57	9.24585e-56
ENSG00000214376	VSTM5	88.2879	-5.60194	0.409849	-13.6683	1.57e-42	5.59315e-41
ENSG00000108242	CYP2C18	85.5352	-5.60055	0.522209	-10.7247	7.7918e-27	1.3041e-25
ENSG00000163121	NEURL3	8.71622	-5.59624	0.877386	-6.37831	1.79052e-10	9.92402e-10
ENSG00000255571	LINC00925	60.5903	-5.59619	0.434512	-12.8792	5.89147e-38	1.7082e-36
ENSG00000096006	CRISP3	5.0075	-5.59589	0.916765	-6.10395	1.03476e-09	5.33114e-09
ENSG00000196878	LAMB3	1409	-5.59272	0.239749	-23.3274	2.33657e-120	9.32043e-118
ENSG00000267259	CTD-2008P7.9	73.6097	-5.59078	0.407349	-13.7248	7.21253e-43	2.63362e-41
ENSG00000099399	MAGEB2	116.499	-5.57505	0.662529	-8.4148	3.93562e-17	3.6535e-16
ENSG00000140465	CYP1A1	366.575	-5.57266	0.471374	-11.8222	2.99871e-32	6.52454e-31
ENSG00000138109	CYP2C9	6.12896	-5.56704	0.954142	-5.8346	5.39191e-09	2.59227e-08
ENSG00000225546	RP11-328J2.1	6.55106	-5.56095	0.982978	-5.65725	1.5382e-08	7.01963e-08
ENSG00000204397	CARD16	10.8343	-5.55528	1.22253	-4.54407	5.51779e-06	1.85266e-05
ENSG00000231924	PSG1	79.2572	-5.55333	0.742755	-7.47666	7.62345e-14	5.58438e-13
ENSG00000248846	CTD-2016O11.1	4.65059	-5.55251	0.88085	-6.30358	2.90841e-10	1.58202e-09
ENSG00000253584	CTD-2374C24.1	6.44265	-5.54539	0.903725	-6.13614	8.45492e-10	4.39472e-09
ENSG00000102891	MT4	4.5981	-5.54387	1.03646	-5.34886	8.85077e-08	3.70511e-07
ENSG00000253363	RP11-962G15.1	4.62026	-5.54195	1.34095	-4.13286	3.58281e-05	0.000107664
ENSG00000258077	RP11-114H23.1	6.14544	-5.54046	1.01509	-5.45807	4.8134e-08	2.07232e-07
ENSG00000264067	RP11-401O9.3	4.65606	-5.5396	0.908376	-6.09836	1.07164e-09	5.51573e-09
ENSG00000230061	AP001065.2	8.19711	-5.53805	1.19551	-4.63238	3.61478e-06	1.24287e-05
ENSG00000116035	VAX2	8.10229	-5.53695	0.834085	-6.63835	3.17205e-11	1.87791e-10
ENSG00000175318	GRAMD2	1605.31	-5.52999	0.163599	-33.802	1.84038e-250	2.42259e-246
ENSG00000185551	NR2F2	1664.66	-5.51888	0.375147	-14.7112	5.45978e-49	2.57598e-47
ENSG00000204539	CDSN	8.1313	-5.51334	1.11619	-4.93944	7.83483e-07	2.91544e-06
ENSG00000224893	RP1-200K18.1	5.84719	-5.48912	0.840236	-6.53283	6.45403e-11	3.71075e-10
ENSG00000023839	ABCC2	310.465	-5.48796	0.403107	-13.6142	3.29952e-42	1.16443e-40
ENSG00000166961	MS4A15	74.017	-5.48593	0.711006	-7.71572	1.203e-14	9.3702e-14
ENSG00000230140	AC016738.3	4.38928	-5.48432	0.913946	-6.00071	1.9646e-09	9.85554e-09
ENSG00000185905	C16orf54	4.33214	-5.4819	0.944804	-5.80215	6.54681e-09	3.11509e-08
ENSG00000207643	Z95704.1	4.59834	-5.47884	0.991839	-5.52391	3.31529e-08	1.45591e-07
ENSG00000105398	SULT2A1	38.3242	-5.47564	0.620794	-8.82038	1.14072e-18	1.18329e-17
ENSG00000126353	CCR7	1025.92	-5.47415	0.405593	-13.4967	1.63624e-41	5.5872e-40
ENSG00000268601	AC115522.3	22.9704	-5.47049	0.624553	-8.75904	1.96913e-18	2.00857e-17
ENSG00000266830	CTD-2008P7.8	107.583	-5.45975	0.28706	-19.0196	1.1747e-80	1.55409e-78
ENSG00000137474	MYO7A	2976.11	-5.45909	0.172081	-31.724	7.25409e-221	3.81957e-217
ENSG00000164744	SUN3	114.645	-5.45617	0.420082	-12.9883	1.42519e-38	4.24447e-37
ENSG00000167634	NLRP7	1994.03	-5.4473	0.437292	-12.4569	1.28275e-35	3.30116e-34
ENSG00000165066	NKX6-3	5.7436	-5.44216	1.07014	-5.08548	3.66689e-07	1.42327e-06
ENSG00000231426	RP5-899B16.1	4.19163	-5.43924	1.01893	-5.33821	9.38675e-08	3.91516e-07
ENSG00000160870	CYP3A7	4.47758	-5.43897	0.888222	-6.12343	9.158e-10	4.74612e-09
ENSG00000224559	LINC01087	5.9103	-5.43852	1.10067	-4.94109	7.7689e-07	2.89336e-06
ENSG00000006747	SCIN	247.65	-5.4319	0.584245	-9.2973	1.44057e-20	1.69237e-19
ENSG00000226791	AC109826.1	4.27084	-5.42843	1.03614	-5.2391	1.61359e-07	6.56484e-07
ENSG00000116016	EPAS1	6826.76	-5.42567	0.374674	-14.4811	1.59608e-47	7.07407e-46
ENSG00000228554	AC004837.5	5.63864	-5.42503	0.820581	-6.61121	3.81197e-11	2.23663e-10
ENSG00000023445	BIRC3	149.284	-5.42236	0.323521	-16.7605	4.74943e-63	3.85921e-61
ENSG00000248515	RP11-608O21.1	4.12303	-5.41455	1.04048	-5.20391	1.95139e-07	7.83982e-07
ENSG00000248599	RP11-302J23.1	5.54766	-5.41108	0.857895	-6.30739	2.83777e-10	1.54519e-09
ENSG00000150048	CLEC1A	73.8825	-5.40978	0.603092	-8.97007	2.96317e-19	3.18544e-18
ENSG00000260009	RP11-65J21.1	5.60162	-5.40744	0.988607	-5.46976	4.50651e-08	1.94912e-07
ENSG00000147381	MAGEA4	633.084	-5.40592	0.964752	-5.60343	2.10153e-08	9.43504e-08
ENSG00000167653	PSCA	103.351	-5.4049	0.449827	-12.0155	2.94545e-33	6.75479e-32
ENSG00000255425	OR8G3P	4.24241	-5.40452	0.848276	-6.37118	1.87576e-10	1.03855e-09
ENSG00000258312	RP11-690J15.1	4.41529	-5.40349	0.987977	-5.46924	4.51965e-08	1.95416e-07
ENSG00000159871	LYPD5	774.009	-5.40155	0.402794	-13.4102	5.26935e-41	1.75381e-39
ENSG00000269289	CTB-92J24.3	20.6135	-5.39848	0.796498	-6.77776	1.22051e-11	7.50406e-11
ENSG00000136689	IL1RN	5.53533	-5.39277	1.08902	-4.95196	7.3471e-07	2.74365e-06
ENSG00000228559	RP3-340B19.3	84.7415	-5.39136	0.339923	-15.8605	1.18868e-56	7.61419e-55
ENSG00000254101	RP11-30J20.1	50.8155	-5.39136	0.42648	-12.6415	1.24607e-36	3.39248e-35
ENSG00000130701	RBBP8NL	96.3113	-5.39068	0.338961	-15.9035	5.98917e-57	3.90289e-55
ENSG00000101951	PAGE4	224.223	-5.38852	0.373838	-14.414	4.2221e-47	1.81923e-45
ENSG00000141469	SLC14A1	9.67065	-5.38151	1.0487	-5.13158	2.87315e-07	1.12982e-06
ENSG00000168386	FILIP1L	550.849	-5.38084	0.372274	-14.454	2.3657e-47	1.03458e-45
ENSG00000062524	LTK	171.027	-5.36816	0.320412	-16.7539	5.29955e-63	4.29296e-61
ENSG00000134765	DSC1	37.7848	-5.3667	0.646067	-8.30672	9.83798e-17	8.89744e-16
ENSG00000258623	CTD-2325P2.3	5.28268	-5.36045	0.909548	-5.89354	3.78019e-09	1.84743e-08
ENSG00000162645	GBP2	334.672	-5.36017	0.438063	-12.2361	1.99472e-34	4.88513e-33
ENSG00000134321	RSAD2	17.8614	-5.35982	0.771753	-6.945	3.78455e-12	2.41132e-11
ENSG00000261800	RP11-244B22.11	3.99297	-5.35425	0.977726	-5.47623	4.34491e-08	1.88201e-07
ENSG00000189120	SP6	5355.97	-5.34947	0.31377	-17.049	3.55662e-65	3.0801e-63
ENSG00000116039	ATP6V1B1	176.458	-5.34906	0.438295	-12.2043	2.94976e-34	7.15086e-33
ENSG00000172243	CLEC7A	37.6878	-5.33779	0.756033	-7.06026	1.66188e-12	1.0949e-11
ENSG00000100234	TIMP3	14842.4	-5.33346	0.502131	-10.6217	2.36339e-26	3.86466e-25
ENSG00000197272	IL27	9.29256	-5.32845	1.11118	-4.79532	1.62418e-06	5.83275e-06
ENSG00000143850	PLEKHA6	3468.91	-5.32591	0.180898	-29.4414	1.62158e-190	3.5576e-187
ENSG00000102021	LUZP4	18.1953	-5.32427	1.17108	-4.54646	5.4556e-06	1.83341e-05
ENSG00000149043	SYT8	35.0334	-5.32286	0.663635	-8.02076	1.05093e-15	8.81145e-15
ENSG00000267308	AC004510.3	3.95046	-5.31819	0.943879	-5.6344	1.7567e-08	7.96565e-08
ENSG00000239605	C2orf61	9.33212	-5.31324	0.816798	-6.50496	7.77145e-11	4.44008e-10
ENSG00000165887	ANKRD2	48.7823	-5.31241	0.615432	-8.632	6.02881e-18	5.91578e-17
ENSG00000243284	VSIG8	5.28334	-5.30891	0.951689	-5.57841	2.42732e-08	1.08441e-07
ENSG00000259727	RP11-1069G10.2	27.0834	-5.30596	0.651098	-8.14925	3.66181e-16	3.18272e-15
ENSG00000155495	MAGEC1	15.1064	-5.30299	1.39016	-3.81467	0.000136367	0.000376245
ENSG00000198681	MAGEA1	3.90362	-5.29841	2.26514	-2.33911	0.0193297	0.0360303
ENSG00000166920	C15orf48	45.2431	-5.29321	0.491046	-10.7794	4.30473e-27	7.33056e-26
ENSG00000229950	TFAP2A-AS1	5.08536	-5.28776	0.830337	-6.36822	1.9124e-10	1.05795e-09
ENSG00000235269	AL162759.1	6.86173	-5.27931	1.14915	-4.59409	4.34639e-06	1.48088e-05
ENSG00000139780	METTL21C	5.41827	-5.27848	0.960243	-5.49702	3.86256e-08	1.68416e-07
ENSG00000130595	TNNT3	145.801	-5.27764	0.483205	-10.9222	9.03309e-28	1.59929e-26
ENSG00000183531	Z98256.1	3.81567	-5.27339	0.913753	-5.77113	7.87413e-09	3.70646e-08
ENSG00000118777	ABCG2	5707.31	-5.26986	0.250663	-21.0237	3.97965e-98	8.18533e-96
ENSG00000230753	RP4-553F4.6	5.07428	-5.26815	0.90325	-5.83244	5.46228e-09	2.62288e-08
ENSG00000273143	RP11-525A16.4	11.6081	-5.26432	0.762857	-6.9008	5.17102e-12	3.26547e-11
ENSG00000173868	PHOSPHO1	797.776	-5.26388	0.596373	-8.8265	1.08003e-18	1.1221e-17
ENSG00000226861	RP5-1119O21.2	7.0501	-5.26364	0.836798	-6.29021	3.17034e-10	1.71775e-09
ENSG00000254840	RP11-574M7.1	4.02559	-5.26246	0.923149	-5.70055	1.19419e-08	5.50508e-08
ENSG00000224430	MKRN5P	6.88772	-5.26229	1.152	-4.56797	4.92465e-06	1.66369e-05
ENSG00000205683	DPF3	141.914	-5.25812	0.332838	-15.7978	3.21999e-56	2.01839e-54
ENSG00000259038	CTD-2325P2.4	3.75557	-5.25735	0.901415	-5.83233	5.46591e-09	2.62401e-08
ENSG00000123243	ITIH5	3349.69	-5.25223	0.294203	-17.8524	2.76908e-71	2.87014e-69
ENSG00000171403	KRT9	17.1932	-5.2486	0.959801	-5.46843	4.54052e-08	1.96189e-07
ENSG00000182578	CSF1R	214.93	-5.24742	0.488125	-10.7502	5.91633e-27	1.00089e-25
ENSG00000267631	CGB1	3.73876	-5.24516	1.37014	-3.82818	0.000129093	0.000357488
ENSG00000197646	PDCD1LG2	8.87387	-5.2444	0.901169	-5.81956	5.90038e-09	2.8223e-08
ENSG00000202111	VTRNA1-2	3.95448	-5.24003	0.865582	-6.05377	1.41497e-09	7.19286e-09
ENSG00000132470	ITGB4	9125.18	-5.23385	0.36045	-14.5203	9.00625e-48	4.01877e-46
ENSG00000263201	CTC-479C5.6	6.569	-5.23146	1.05662	-4.95113	7.37845e-07	2.75418e-06
ENSG00000256377	RP11-1060J15.4	3.69889	-5.22935	1.43385	-3.64707	0.000265244	0.000701746
ENSG00000070729	CNGB1	18.9774	-5.21477	0.619676	-8.41531	3.91858e-17	3.63896e-16
ENSG00000250374	RP11-219C20.1	5.17222	-5.21177	0.933097	-5.58545	2.33094e-08	1.04259e-07
ENSG00000226990	RP11-543F8.2	3.55239	-5.2086	0.857673	-6.07294	1.25591e-09	6.42024e-09
ENSG00000253515	RP11-417F21.2	3.4903	-5.20591	0.927021	-5.61574	1.95726e-08	8.82343e-08
ENSG00000143140	GJA5	3787.91	-5.20526	0.263915	-19.7232	1.36193e-86	2.04889e-84
ENSG00000205745	PP13004	4.7837	-5.20244	1.11505	-4.66567	3.07613e-06	1.06883e-05
ENSG00000126890	CTAG2	14.1519	-5.19006	1.17565	-4.41464	1.01178e-05	3.2756e-05
ENSG00000136944	LMX1B	371.837	-5.18906	0.428818	-12.1008	1.04558e-33	2.46436e-32
ENSG00000140459	CYP11A1	1991.63	-5.18835	0.532105	-9.75062	1.83336e-22	2.41455e-21
ENSG00000207980	MIR23A	6.29981	-5.18718	0.954043	-5.43705	5.41694e-08	2.32342e-07
ENSG00000013588	GPRC5A	617.908	-5.18557	0.414951	-12.4968	7.77107e-36	2.01964e-34
ENSG00000100558	PLEK2	259.793	-5.18459	0.652574	-7.94483	1.94458e-15	1.60285e-14
ENSG00000117226	GBP3	45.7227	-5.18421	0.558429	-9.28356	1.63906e-20	1.91444e-19
ENSG00000164099	PRSS12	5062	-5.18339	0.167251	-30.9918	6.96077e-211	2.2907e-207
ENSG00000124466	LYPD3	1644.98	-5.18284	0.449898	-11.52	1.04574e-30	2.11454e-29
ENSG00000258484	SPESP1	23.112	-5.18281	0.889731	-5.82514	5.70635e-09	2.73495e-08
ENSG00000224817	RP11-190J1.3	3.60204	-5.17725	0.869396	-5.95499	2.60087e-09	1.28927e-08
ENSG00000236393	RP11-320G24.1	6.3947	-5.17318	1.05394	-4.90844	9.18045e-07	3.38886e-06
ENSG00000183779	ZNF703	2597.6	-5.17318	0.433837	-11.9242	8.84985e-33	1.97449e-31
ENSG00000108785	HSD17B1P1	36.517	-5.16896	0.811533	-6.36938	1.89792e-10	1.05016e-09
ENSG00000197614	MFAP5	503.771	-5.16251	0.404453	-12.7642	2.59885e-37	7.30202e-36
ENSG00000226089	RP1-300G12.2	3.59062	-5.16	1.14017	-4.52562	6.02174e-06	2.01058e-05
ENSG00000184828	ZBTB7C	295.708	-5.15708	0.32884	-15.6826	1.98871e-55	1.19536e-53
ENSG00000223573	TINCR	1119.39	-5.14931	0.351025	-14.6694	1.0126e-48	4.73511e-47
ENSG00000025708	TYMP	519.547	-5.14778	0.265395	-19.3967	8.23282e-84	1.1844e-81
ENSG00000168350	DEGS2	299.167	-5.14619	0.88488	-5.81569	6.03851e-09	2.88418e-08
ENSG00000198883	PNMA5	145.719	-5.14366	0.780618	-6.58921	4.42171e-11	2.57659e-10
ENSG00000108576	SLC6A4	29.2149	-5.14157	0.628347	-8.1827	2.77563e-16	2.43418e-15
ENSG00000245848	CEBPA	773.461	-5.14038	0.242524	-21.1954	1.05359e-99	2.25511e-97
ENSG00000166035	LIPC	4.61797	-5.13671	0.892472	-5.7556	8.63337e-09	4.04576e-08
ENSG00000204323	SMIM5	36.5626	-5.13452	0.576705	-8.90321	5.42525e-19	5.75466e-18
ENSG00000232638	RP11-379F12.4	4.52653	-5.13153	0.855924	-5.99531	2.03101e-09	1.01751e-08
ENSG00000008517	IL32	2401.21	-5.13109	0.351693	-14.5897	3.26733e-48	1.48309e-46
ENSG00000091128	LAMB4	8.07515	-5.13094	0.827413	-6.20118	5.60413e-10	2.96086e-09
ENSG00000187688	TRPV2	1655.37	-5.12953	0.388635	-13.1988	8.90932e-40	2.80569e-38
ENSG00000125637	PSD4	678.883	-5.1287	0.311045	-16.4886	4.4312e-61	3.37168e-59
ENSG00000105198	LGALS13	56.2227	-5.12532	1.00256	-5.11225	3.18344e-07	1.24662e-06
ENSG00000179799	OR7E22P	3.45743	-5.12361	1.02494	-4.99891	5.76553e-07	2.18307e-06
ENSG00000184860	SDR42E1	26.7965	-5.12099	0.739813	-6.92201	4.45278e-12	2.82206e-11
ENSG00000272872	LL22NC03-N14H11.1	3.71236	-5.11135	1.2223	-4.18175	2.89274e-05	8.78905e-05
ENSG00000080007	DDX43	239.662	-5.10974	0.35352	-14.4539	2.36963e-47	1.03458e-45
ENSG00000156413	FUT6	10.9506	-5.10953	0.774585	-6.59648	4.21047e-11	2.45949e-10
ENSG00000257817	RP4-601P9.2	3.31501	-5.10672	1.06074	-4.8143	1.47714e-06	5.33527e-06
ENSG00000204632	HLA-G	1132.85	-5.10662	0.401538	-12.7177	4.71748e-37	1.31426e-35
ENSG00000234147	RP3-460G2.2	8.29522	-5.10505	0.833972	-6.12137	9.27728e-10	4.80604e-09
ENSG00000173727	AP000769.1	43.5639	-5.10482	0.460393	-11.0879	1.43546e-28	2.61713e-27
ENSG00000249641	HOXC13-AS	10.3368	-5.10316	0.760066	-6.71409	1.89239e-11	1.14557e-10
ENSG00000119630	PGF	4746.68	-5.09895	0.33641	-15.157	6.8131e-52	3.58737e-50
ENSG00000147573	TRIM55	106.025	-5.09725	0.404992	-12.586	2.52034e-36	6.7227e-35
ENSG00000197635	DPP4	2742.27	-5.09705	0.277931	-18.3392	4.02413e-75	4.52748e-73
ENSG00000137674	MMP20	3.38789	-5.08947	1.12451	-4.52594	6.01272e-06	2.00783e-05
ENSG00000117472	TSPAN1	29.635	-5.08886	0.54772	-9.291	1.52847e-20	1.79084e-19
ENSG00000227121	RP11-319F12.2	24.8532	-5.08632	0.751734	-6.76612	1.32282e-11	8.1198e-11
ENSG00000143556	S100A7	4.40789	-5.08296	1.1636	-4.3683	1.25215e-05	4.00065e-05
ENSG00000230880	RP11-417J8.3	6.17157	-5.08172	0.895425	-5.67521	1.38522e-08	6.3435e-08
ENSG00000233515	AL022344.4	3.40302	-5.08084	1.19542	-4.25026	2.13522e-05	6.60718e-05
ENSG00000182111	ZNF716	10.6252	-5.08008	0.761526	-6.67092	2.54198e-11	1.51993e-10
ENSG00000260987	RP11-423G4.7	4.48346	-5.07758	1.06332	-4.77522	1.79513e-06	6.41514e-06
ENSG00000164849	GPR146	530.754	-5.07641	0.832706	-6.09627	1.08569e-09	5.58478e-09
ENSG00000241104	CEACAMP10	17.3607	-5.06895	0.928613	-5.45863	4.79835e-08	2.06686e-07
ENSG00000171860	C3AR1	4.43295	-5.06872	0.976915	-5.1885	2.11993e-07	8.48326e-07
ENSG00000223850	MYCNUN	14.6628	-5.0685	0.851284	-5.95395	2.61749e-09	1.29702e-08
ENSG00000237975	FLG-AS1	19.4805	-5.05994	0.817332	-6.1908	5.98608e-10	3.1538e-09
ENSG00000253671	RP11-806O11.1	5.63819	-5.05987	0.867801	-5.83068	5.52014e-09	2.6486e-08
ENSG00000170498	KISS1	39.3263	-5.05745	0.616863	-8.19865	2.43092e-16	2.14115e-15
ENSG00000106991	ENG	2144.47	-5.05235	0.616718	-8.19231	2.56251e-16	2.25403e-15
ENSG00000255375	RP1-65P5.5	3.33371	-5.05002	1.08875	-4.63835	3.51205e-06	1.21055e-05
ENSG00000158270	COLEC12	5295.85	-5.04724	0.338625	-14.9051	3.05402e-50	1.51134e-48
ENSG00000196482	ESRRG	783.167	-5.03693	0.305414	-16.4922	4.17736e-61	3.18775e-59
ENSG00000255298	OR8G5	4.11597	-5.03404	0.86951	-5.78952	7.05899e-09	3.3473e-08
ENSG00000112561	TFEB	460.648	-5.0298	0.186305	-26.9977	1.57199e-160	1.47806e-157
ENSG00000207808	MIR27A	4.28331	-5.02462	1.03599	-4.85009	1.23406e-06	4.49364e-06
ENSG00000265246	RP11-663N22.1	10.4586	-5.02202	0.78529	-6.39512	1.60426e-10	8.91984e-10
ENSG00000096088	PGC	40.5796	-5.01671	0.507768	-9.87994	5.08645e-23	6.88843e-22
ENSG00000255501	CARD18	3.48064	-5.0165	0.953146	-5.2631	1.41649e-07	5.80331e-07
ENSG00000253642	RP11-317N12.1	5.75916	-5.0148	1.21988	-4.1109	3.94115e-05	0.000117774
ENSG00000163440	PDCL2	7.75152	-5.01425	0.975692	-5.13917	2.75954e-07	1.08872e-06
ENSG00000138271	GPR87	151.955	-5.00992	0.42202	-11.8713	1.66909e-32	3.68023e-31
ENSG00000260430	RP11-626G11.4	5.80883	-5.00934	0.838748	-5.9724	2.33787e-09	1.16438e-08
ENSG00000273125	RP11-115H18.1	5.95483	-5.00729	0.956028	-5.2376	1.62678e-07	6.61339e-07
ENSG00000154274	C4orf19	326.137	-4.99926	0.412799	-12.1106	9.27835e-34	2.19077e-32
ENSG00000251538	RP11-166A12.1	7.46725	-4.98771	0.932962	-5.3461	8.98699e-08	3.75855e-07
ENSG00000196533	C1orf186	4.28621	-4.986	0.95815	-5.20378	1.95275e-07	7.84409e-07
ENSG00000132334	PTPRE	413.53	-4.98365	0.220037	-22.6491	1.4235e-113	4.62674e-111
ENSG00000148344	PTGES	662.348	-4.9786	0.240586	-20.6937	3.95024e-95	7.53609e-93
ENSG00000115488	NEU2	4.00818	-4.97852	0.897883	-5.54473	2.94404e-08	1.30025e-07
ENSG00000067066	SP100	211.305	-4.97341	0.359291	-13.8423	1.41606e-43	5.27308e-42
ENSG00000198842	DUSP27	287.345	-4.9734	0.536269	-9.27407	1.7917e-20	2.08625e-19
ENSG00000226044	RP11-463P17.1	11.9007	-4.97309	0.683239	-7.2787	3.37053e-13	2.35499e-12
ENSG00000229618	AC011288.2	4.28273	-4.96774	0.879993	-5.6452	1.64988e-08	7.50458e-08
ENSG00000153294	GPR115	58.0649	-4.96205	0.541292	-9.16705	4.86127e-20	5.51174e-19
ENSG00000129757	CDKN1C	11996.4	-4.96137	0.296003	-16.7612	4.68968e-63	3.82245e-61
ENSG00000256889	AC093847.1	5.69842	-4.96134	0.958191	-5.17782	2.2449e-07	8.95614e-07
ENSG00000258081	RP11-384J4.2	4.19345	-4.96104	0.878629	-5.64634	1.63897e-08	7.46123e-08
ENSG00000123342	MMP19	1151.72	-4.95889	0.184555	-26.8694	5.01156e-159	4.25611e-156
ENSG00000135925	WNT10A	11.4226	-4.95285	0.757943	-6.5346	6.378e-11	3.67024e-10
ENSG00000242828	RP11-47P18.1	9.19475	-4.94798	0.749277	-6.60367	4.01097e-11	2.34868e-10
ENSG00000137491	SLCO2B1	25.0189	-4.94394	0.564508	-8.75796	1.98812e-18	2.02716e-17
ENSG00000231811	RP3-527G5.1	9.13723	-4.94393	0.79284	-6.23571	4.49722e-10	2.4011e-09
ENSG00000248964	RP11-94H18.1	11.4305	-4.93867	0.781282	-6.32124	2.5948e-10	1.41758e-09
ENSG00000104818	CGB2	37.5181	-4.9334	1.02916	-4.79364	1.63779e-06	5.88002e-06
ENSG00000120149	MSX2	3058.03	-4.92618	0.396854	-12.4131	2.22009e-35	5.65264e-34
ENSG00000255735	AC110619.1	16.4352	-4.9219	0.658372	-7.47586	7.66998e-14	5.614e-13
ENSG00000134317	GRHL1	1563.2	-4.92152	0.228497	-21.5387	6.76377e-103	1.48391e-100
ENSG00000155066	PROM2	1106.9	-4.91945	0.261368	-18.8219	4.99169e-79	6.3486e-77
ENSG00000128322	IGLL1	2.98565	-4.91733	1.2161	-4.04352	5.26539e-05	0.000154436
ENSG00000154764	WNT7A	388.23	-4.91304	0.387982	-12.6631	9.4707e-37	2.59454e-35
ENSG00000215306	AL135998.1	4.1771	-4.91189	1.0193	-4.81886	1.44379e-06	5.22195e-06
ENSG00000225411	RP11-764K9.1	5.48545	-4.91157	0.994796	-4.93726	7.92268e-07	2.94647e-06
ENSG00000256916	RP11-817J15.2	3.99453	-4.90842	0.941896	-5.21121	1.87611e-07	7.55927e-07
ENSG00000145107	TM4SF19	9.14356	-4.90665	0.909305	-5.39604	6.81261e-08	2.89657e-07
ENSG00000163898	LIPH	302.008	-4.90487	0.337843	-14.5182	9.2925e-48	4.13949e-46
ENSG00000100599	RIN3	1153.06	-4.9039	0.288178	-17.0169	6.14988e-65	5.30846e-63
ENSG00000254851	RP11-109L13.1	14.2183	-4.8941	0.678035	-7.21806	5.27332e-13	3.62387e-12
ENSG00000189377	CXCL17	8.64028	-4.89373	0.989586	-4.94523	7.6054e-07	2.83408e-06
ENSG00000232810	TNF	18.2641	-4.88629	0.746472	-6.54585	5.91589e-11	3.41381e-10
ENSG00000174992	ZG16	11.1668	-4.88179	0.898442	-5.43362	5.52227e-08	2.36668e-07
ENSG00000196119	OR8A1	2.81876	-4.8808	0.874998	-5.57808	2.43193e-08	1.08628e-07
ENSG00000265096	C1QTNF1-AS1	2.79704	-4.87515	1.04689	-4.65681	3.21151e-06	1.11264e-05
ENSG00000163499	CRYBA2	21.9974	-4.87407	0.610937	-7.97803	1.48685e-15	1.23328e-14
ENSG00000272808	RP11-66B24.7	11.1161	-4.86805	0.754732	-6.45004	1.11821e-10	6.32829e-10
ENSG00000224597	PTCHD3P1	283.415	-4.86462	0.404278	-12.0329	2.38717e-33	5.50325e-32
ENSG00000215875	ST13P20	13.2746	-4.8615	0.701747	-6.92772	4.27686e-12	2.71514e-11
ENSG00000258711	RP11-218E20.3	7.01607	-4.86042	0.85997	-5.65185	1.58727e-08	7.23226e-08
ENSG00000203783	PRR9	179.394	-4.85898	0.831186	-5.84583	5.04035e-09	2.43526e-08
ENSG00000070731	ST6GALNAC2	534.695	-4.85891	0.412408	-11.7818	4.84394e-32	1.04018e-30
ENSG00000218416	AC110619.2	55.3976	-4.85867	0.426691	-11.3869	4.86138e-30	9.49448e-29
ENSG00000108813	DLX4	340.825	-4.85784	0.289775	-16.7642	4.46009e-63	3.64661e-61
ENSG00000228353	RP11-184A2.2	3.04445	-4.8547	0.891792	-5.44375	5.21701e-08	2.24023e-07
ENSG00000254622	NAV2-AS4	8.86282	-4.84808	1.0746	-4.51151	6.43676e-06	2.14236e-05
ENSG00000272622	RP11-395N3.2	12.6956	-4.84388	0.785877	-6.16365	7.10853e-10	3.71691e-09
ENSG00000244128	RP11-85M11.2	2.85816	-4.83634	0.947792	-5.10274	3.3477e-07	1.30745e-06
ENSG00000223799	IL10RB-AS1	3.63629	-4.83478	0.917834	-5.2676	1.38216e-07	5.67148e-07
ENSG00000268460	AC006262.6	16.1753	-4.83104	0.717	-6.73785	1.60747e-11	9.79629e-11
ENSG00000140836	ZFHX3	1664.13	-4.83081	0.309686	-15.5991	7.38553e-55	4.32086e-53
ENSG00000205456	TP53TG3D	2.76984	-4.82983	0.989523	-4.88097	1.05567e-06	3.87137e-06
ENSG00000237379	CBX1P3	11.0421	-4.82729	0.747617	-6.45691	1.06865e-10	6.05039e-10
ENSG00000076770	MBNL3	5459.05	-4.82387	0.287146	-16.7994	2.46652e-63	2.02925e-61
ENSG00000196188	CTSE	19.8175	-4.82297	0.897001	-5.37678	7.58306e-08	3.20345e-07
ENSG00000186086	NBPF6	3.93918	-4.82234	0.901307	-5.35038	8.77678e-08	3.6753e-07
ENSG00000111816	FRK	132.757	-4.82096	0.292048	-16.5075	3.24271e-61	2.48171e-59
ENSG00000169059	VCX3A	21.2325	-4.8189	0.961686	-5.01089	5.418e-07	2.05918e-06
ENSG00000153029	MR1	102.972	-4.81498	0.382378	-12.5922	2.33082e-36	6.2298e-35
ENSG00000266274	RN7SL138P	3.69699	-4.80533	0.896571	-5.35968	8.33718e-08	3.5046e-07
ENSG00000256661	A2ML1-AS1	3.86865	-4.80418	0.943402	-5.0924	3.53567e-07	1.37698e-06
ENSG00000155465	SLC7A7	1564.69	-4.80067	0.228241	-21.0333	3.25032e-98	6.73789e-96
ENSG00000151651	ADAM8	2229.22	-4.79856	0.305662	-15.6989	1.53882e-55	9.2706e-54
ENSG00000221869	CEBPD	1418.58	-4.79387	0.30939	-15.4946	3.77451e-54	2.14625e-52
ENSG00000261706	AP001505.9	2.76264	-4.78692	1.26684	-3.77864	0.000157689	0.00043159
ENSG00000232310	RP11-557H15.4	3.68845	-4.78604	1.06895	-4.47732	7.5586e-06	2.49024e-05
ENSG00000155269	GPR78	92.586	-4.78314	0.567831	-8.42353	3.65316e-17	3.4057e-16
ENSG00000236256	DIAPH2-AS1	4.99815	-4.78227	1.19733	-3.9941	6.49405e-05	0.000187687
ENSG00000248837	RP11-412P11.1	4.8344	-4.78096	0.862012	-5.54628	2.91803e-08	1.28963e-07
ENSG00000204595	DPRX	5.00068	-4.78094	0.917824	-5.20899	1.89872e-07	7.63984e-07
ENSG00000230825	AC005532.5	11.9088	-4.77701	0.753428	-6.34037	2.2921e-10	1.25796e-09
ENSG00000247809	NR2F2-AS1	5.09591	-4.77041	0.884454	-5.39362	6.90529e-08	2.93266e-07
ENSG00000258403	RP11-355I22.6	2.66346	-4.76634	0.905354	-5.26461	1.40489e-07	5.75937e-07
ENSG00000164434	FABP7	2147.84	-4.76285	0.354325	-13.442	3.42945e-41	1.14869e-39
ENSG00000198223	CSF2RA	737.751	-4.76251	0.275882	-17.2629	8.95278e-67	8.12758e-65
ENSG00000258028	RP11-148E17.1	4.73169	-4.75991	0.876444	-5.43094	5.60589e-08	2.40173e-07
ENSG00000178972	AC097658.1	20.2935	-4.75929	0.560175	-8.49607	1.96124e-17	1.86067e-16
ENSG00000143452	HORMAD1	14.3202	-4.75797	0.874752	-5.43922	5.35155e-08	2.29612e-07
ENSG00000122224	LY9	3.5537	-4.75791	0.894055	-5.32172	1.02789e-07	4.26969e-07
ENSG00000228742	RP5-884M6.1	3.7017	-4.75728	1.04239	-4.56384	5.02266e-06	1.69494e-05
ENSG00000261761	RP11-103J17.2	12.4126	-4.75703	0.635836	-7.48154	7.34539e-14	5.38969e-13
ENSG00000166825	ANPEP	1831.28	-4.75434	0.35034	-13.5707	5.97767e-42	2.08167e-40
ENSG00000236782	RP11-96L14.7	17.6525	-4.75382	0.746138	-6.37124	1.87508e-10	1.0384e-09
ENSG00000105141	CASP14	7.74748	-4.74844	1.17556	-4.0393	5.36101e-05	0.000157013
ENSG00000196639	HRH1	148.996	-4.74818	0.410074	-11.5789	5.27487e-31	1.08324e-29
ENSG00000173641	HSPB7	19.0464	-4.74608	0.575818	-8.24233	1.68895e-16	1.50321e-15
ENSG00000169271	HSPB3	2.6965	-4.74477	1.08637	-4.36756	1.25641e-05	4.01329e-05
ENSG00000232745	ANKRD20A14P	2.64094	-4.73816	1.01483	-4.6689	3.02811e-06	1.0527e-05
ENSG00000156127	BATF	4.75172	-4.73552	0.859343	-5.51063	3.57553e-08	1.56445e-07
ENSG00000234568	BIN2P1	3.43574	-4.73419	0.923511	-5.12629	2.95504e-07	1.16133e-06
ENSG00000143369	ECM1	1619.99	-4.73284	0.468833	-10.0949	5.81724e-24	8.2784e-23
ENSG00000130598	TNNI2	24.7452	-4.72988	0.768762	-6.15259	7.62255e-10	3.97541e-09
ENSG00000148655	C10orf11	18.3347	-4.72842	0.597683	-7.91125	2.54822e-15	2.08539e-14
ENSG00000145850	TIMD4	6.27206	-4.72817	0.875023	-5.40348	6.53614e-08	2.78172e-07
ENSG00000198574	SH2D1B	2.63115	-4.72626	1.52837	-3.09236	0.00198575	0.0045263
ENSG00000237330	RNF223	53.2215	-4.72035	0.403619	-11.6951	1.35101e-31	2.83185e-30
ENSG00000167476	JSRP1	278.765	-4.71786	0.32633	-14.4573	2.25422e-47	9.89115e-46
ENSG00000146859	TMEM140	13.6759	-4.70737	0.838934	-5.61114	2.00999e-08	9.03948e-08
ENSG00000145246	ATP10D	1192.59	-4.70615	0.395246	-11.9069	1.08963e-32	2.42082e-31
ENSG00000237574	AC079776.3	2.56567	-4.70302	1.27215	-3.69691	0.000218238	0.00058449
ENSG00000134762	DSC3	1927.06	-4.70026	0.478584	-9.82119	9.12631e-23	1.2184e-21
ENSG00000264080	CTD-2015H3.1	2.51719	-4.69831	0.895472	-5.24674	1.54814e-07	6.31808e-07
ENSG00000251273	RP11-549K20.1	4.63921	-4.69778	1.24574	-3.77107	0.000162549	0.000444154
ENSG00000240747	KRBOX1	6.1641	-4.69701	0.851413	-5.51673	3.45372e-08	1.51392e-07
ENSG00000249803	RP11-114H21.2	11.8264	-4.69434	0.651583	-7.20452	5.8249e-13	3.9842e-12
ENSG00000182586	LINC00334	2.55092	-4.6924	1.01297	-4.6323	3.61632e-06	1.24323e-05
ENSG00000261656	CTD-2258A20.5	3.20778	-4.68916	0.903422	-5.19044	2.09799e-07	8.40184e-07
ENSG00000233725	LINC00284	2.55768	-4.6857	0.965814	-4.85155	1.22498e-06	4.46182e-06
ENSG00000132681	ATP1A4	43.8688	-4.67719	0.514486	-9.09099	9.81453e-20	1.09625e-18
ENSG00000121858	TNFSF10	30.5697	-4.67661	0.806011	-5.80217	6.5464e-09	3.11509e-08
ENSG00000204060	FOXO6	1697.61	-4.67393	0.284106	-16.4514	8.19895e-61	6.14968e-59
ENSG00000225657	RP5-843L14.1	3.29701	-4.67348	0.974191	-4.79729	1.60826e-06	5.77952e-06
ENSG00000099960	SLC7A4	208.806	-4.67203	0.355612	-13.138	1.99434e-39	6.2136e-38
ENSG00000260868	RP11-394I13.1	6.1709	-4.66959	0.821734	-5.6826	1.32663e-08	6.09426e-08
ENSG00000163687	DNASE1L3	4.76779	-4.66925	0.896594	-5.20777	1.91123e-07	7.68786e-07
ENSG00000248510	RP11-145G20.1	8.43518	-4.66723	1.02703	-4.54441	5.5089e-06	1.84991e-05
ENSG00000121691	CAT	569.7	-4.66662	0.361609	-12.9052	4.20889e-38	1.23256e-36
ENSG00000240846	RPS15P9	2.56579	-4.66577	0.887898	-5.25486	1.4814e-07	6.06168e-07
ENSG00000099869	IGF2-AS	53.9113	-4.66573	0.475479	-9.8127	9.92748e-23	1.32201e-21
ENSG00000169509	CRCT1	2.42767	-4.66057	0.981563	-4.74811	2.05324e-06	7.28512e-06
ENSG00000251629	RP11-774D14.1	11.792	-4.65897	0.652782	-7.13709	9.53282e-13	6.42361e-12
ENSG00000205663	RP11-706O15.5	11.0239	-4.65627	1.01365	-4.59354	4.35784e-06	1.4842e-05
ENSG00000261269	RP11-389C8.2	2.46616	-4.64664	0.958716	-4.84673	1.2551e-06	4.56774e-06
ENSG00000233218	SNX18P16	4.51353	-4.63422	0.835255	-5.54826	2.88519e-08	1.27575e-07
ENSG00000184481	FOXO4	4581.22	-4.62882	0.214871	-21.5424	6.24461e-103	1.39324e-100
ENSG00000259925	CTA-363E6.2	2.5549	-4.62834	1.03769	-4.46023	8.18727e-06	2.68526e-05
ENSG00000229205	LINC00200	2.38969	-4.6273	1.26285	-3.66416	0.000248149	0.000659901
ENSG00000184502	GAST	17.9804	-4.62714	0.653425	-7.08136	1.42745e-12	9.45656e-12
ENSG00000255874	LINC00346	25.4056	-4.62637	0.442833	-10.4472	1.50908e-25	2.36909e-24
ENSG00000150165	ANXA8L1	5.82328	-4.62563	0.89945	-5.14273	2.70773e-07	1.06892e-06
ENSG00000262823	RP13-580F15.2	4.34246	-4.62489	0.906657	-5.10104	3.37789e-07	1.31865e-06
ENSG00000236668	RP11-85O21.2	4.53894	-4.62449	0.926998	-4.98867	6.07965e-07	2.2918e-06
ENSG00000251073	NUDT19P5	3.4461	-4.61903	1.316	-3.50991	0.000448264	0.00114399
ENSG00000079215	SLC1A3	2324.57	-4.61817	0.175537	-26.3088	1.5211e-152	1.05384e-149
ENSG00000106689	LHX2	161.444	-4.61616	0.392353	-11.7653	5.8901e-32	1.25663e-30
ENSG00000196427	NBPF4	3.52789	-4.61425	0.959022	-4.81141	1.49868e-06	5.40563e-06
ENSG00000248583	RP11-241F15.1	2.52046	-4.61335	1.04147	-4.42965	9.43881e-06	3.0705e-05
ENSG00000146166	LGSN	30.9471	-4.60777	0.79867	-5.7693	7.96011e-09	3.74559e-08
ENSG00000254750	CASP1P2	2.31459	-4.60584	1.07702	-4.27649	1.89863e-05	5.91752e-05
ENSG00000161944	ASGR2	9.42974	-4.60261	0.76396	-6.02467	1.69458e-09	8.55641e-09
ENSG00000071073	MGAT4A	1788.82	-4.60051	0.279681	-16.4492	8.50439e-61	6.36066e-59
ENSG00000223477	LINC00842	57.0566	-4.60033	0.392415	-11.7231	9.70419e-32	2.05006e-30
ENSG00000074410	CA12	1441.66	-4.59561	0.184601	-24.8948	8.47527e-137	4.29093e-134
ENSG00000141574	SECTM1	186.263	-4.59399	0.405312	-11.3345	8.85825e-30	1.70726e-28
ENSG00000070526	ST6GALNAC1	8.01753	-4.59277	0.882661	-5.20332	1.9576e-07	7.86117e-07
ENSG00000158014	SLC30A2	72.8885	-4.58842	0.488836	-9.38642	6.20733e-21	7.45531e-20
ENSG00000005469	CROT	865.058	-4.57943	0.310362	-14.7551	2.85156e-49	1.36248e-47
ENSG00000262454	RP11-65J21.3	62.6669	-4.56977	0.483396	-9.45347	3.27768e-21	4.00424e-20
ENSG00000250381	UNC93B4	5.50968	-4.56969	0.927732	-4.92566	8.40759e-07	3.11624e-06
ENSG00000205662	RP11-706O15.7	2.35473	-4.56947	1.25936	-3.62842	0.00028516	0.00075089
ENSG00000254827	SLC22A18AS	19.7051	-4.56732	0.637427	-7.16524	7.76503e-13	5.27834e-12
ENSG00000259701	RP11-108K3.3	2.52058	-4.56595	1.56048	-2.92598	0.00343372	0.00746794
ENSG00000151715	TMEM45B	118.14	-4.56498	0.407645	-11.1984	4.15105e-29	7.7233e-28
ENSG00000249464	LINC01091	37.3088	-4.56312	0.49254	-9.26447	1.96048e-20	2.27373e-19
ENSG00000172594	SMPDL3A	307.916	-4.55969	0.245208	-18.5952	3.51631e-77	4.2079e-75
ENSG00000265417	RP11-288C17.1	11.1103	-4.55541	0.637352	-7.1474	8.84396e-13	5.97472e-12
ENSG00000267727	CTD-2540B15.7	2.99448	-4.55372	0.848707	-5.36549	8.07317e-08	3.39904e-07
ENSG00000262213	AC144836.1	5.58797	-4.55242	0.909633	-5.00468	5.59562e-07	2.12179e-06
ENSG00000099260	PALMD	7.64071	-4.55064	1.01259	-4.49404	6.98839e-06	2.31426e-05
ENSG00000235124	KRT8P17	5.4174	-4.54988	0.942773	-4.82606	1.39263e-06	5.04108e-06
ENSG00000170379	FAM115C	71.5775	-4.5477	0.351635	-12.933	2.93112e-38	8.63173e-37
ENSG00000229028	KRT223P	2.26287	-4.54624	1.20524	-3.77205	0.00016191	0.000442501
ENSG00000167723	TRPV3	741.46	-4.54302	0.272145	-16.6934	1.46407e-62	1.15749e-60
ENSG00000250284	CTB-1I21.1	4.10157	-4.54126	0.906203	-5.01131	5.4062e-07	2.05589e-06
ENSG00000272982	RP5-1180E21.4	2.19103	-4.53651	0.899287	-5.04456	4.54562e-07	1.7445e-06
ENSG00000241720	RP4-735C1.4	3.12975	-4.53547	1.29284	-3.50813	0.00045127	0.00115133
ENSG00000172689	MS4A10	2.27407	-4.53341	1.51753	-2.98736	0.002814	0.00622922
ENSG00000248538	RP11-10A14.5	291.177	-4.53275	0.248672	-18.2278	3.10611e-74	3.46502e-72
ENSG00000153071	DAB2	2339.61	-4.53	0.371788	-12.1844	3.76636e-34	9.05543e-33
ENSG00000232336	RP11-782C8.3	2.50428	-4.52952	1.15045	-3.93716	8.24504e-05	0.000235048
ENSG00000272405	RP11-284F21.10	218.224	-4.52154	0.309051	-14.6304	1.79809e-48	8.30496e-47
ENSG00000224960	SMEK3P	2.40477	-4.51951	0.971973	-4.64983	3.32207e-06	1.14868e-05
ENSG00000233351	RP1-69D17.3	2.36706	-4.51734	1.63612	-2.76101	0.00576231	0.0119972
ENSG00000110324	IL10RA	55.3436	-4.51575	0.700621	-6.44536	1.15327e-10	6.51129e-10
ENSG00000204128	C2orf72	1355.87	-4.51047	0.340649	-13.2408	5.09778e-40	1.62481e-38
ENSG00000183035	CYLC1	2.34851	-4.50546	1.12372	-4.00942	6.08676e-05	0.000176736
ENSG00000236417	CTSLP1	10.2185	-4.5036	0.807811	-5.57507	2.47429e-08	1.10445e-07
ENSG00000205336	GPR56	953.333	-4.50074	0.32898	-13.6809	1.32096e-42	4.74447e-41
ENSG00000229233	AC011891.5	2.21455	-4.49788	1.16121	-3.87345	0.000107306	0.000301049
ENSG00000163220	S100A9	35.9823	-4.49448	0.862149	-5.21312	1.85695e-07	7.49124e-07
ENSG00000224842	RP11-123K19.1	7.07496	-4.49383	0.814949	-5.51425	3.50277e-08	1.5344e-07
ENSG00000135114	OASL	8.68648	-4.48574	0.984997	-4.55406	5.26191e-06	1.77058e-05
ENSG00000251574	RP11-6N13.1	4.10341	-4.48277	0.858464	-5.22185	1.77142e-07	7.16708e-07
ENSG00000232216	IGHV3-43	2.15784	-4.47965	1.00114	-4.47454	7.65755e-06	2.52032e-05
ENSG00000229167	RP11-73M7.1	3.92091	-4.47947	0.866374	-5.17036	2.33639e-07	9.3014e-07
ENSG00000249116	CTD-2194D22.3	3.006	-4.47739	0.889529	-5.03345	4.81738e-07	1.84288e-06
ENSG00000154198	CYP4Z2P	2.23812	-4.47519	1.39288	-3.2129	0.00131402	0.00309071
ENSG00000110848	CD69	3.95074	-4.4721	1.1735	-3.81091	0.000138458	0.000381655
ENSG00000197956	S100A6	2335.93	-4.47148	0.431276	-10.368	3.46619e-25	5.30858e-24
ENSG00000224652	LINC00885	2.14752	-4.47096	0.87058	-5.13561	2.81237e-07	1.10824e-06
ENSG00000232234	RP11-203H2.1	2.35428	-4.47045	0.998409	-4.47758	7.5495e-06	2.48756e-05
ENSG00000058335	RASGRF1	283.029	-4.47043	0.368089	-12.145	6.10153e-34	1.4524e-32
ENSG00000173210	ABLIM3	277.576	-4.46951	0.222061	-20.1274	4.24935e-90	7.12564e-88
ENSG00000080503	SMARCA2	2548.67	-4.4692	0.224848	-19.8766	6.49092e-88	1.01718e-85
ENSG00000260409	RP11-403B2.7	2.13129	-4.46755	0.953962	-4.68315	2.82499e-06	9.8495e-06
ENSG00000141527	CARD14	42.8065	-4.46652	0.387724	-11.5198	1.04797e-30	2.11741e-29
ENSG00000152137	HSPB8	3719.77	-4.46398	0.347154	-12.8588	7.67522e-38	2.21078e-36
ENSG00000104760	FGL1	4.01958	-4.4636	1.02125	-4.37071	1.23841e-05	3.9577e-05
ENSG00000131981	LGALS3	2096.16	-4.46315	0.153108	-29.1503	8.2827e-187	1.67737e-183
ENSG00000117560	FASLG	2.15506	-4.45846	0.898053	-4.96458	6.88486e-07	2.58092e-06
ENSG00000177409	SAMD9L	3.96722	-4.45808	1.0389	-4.29114	1.77761e-05	5.56007e-05
ENSG00000257069	RP11-783K16.10	2.79043	-4.45794	0.893427	-4.98971	6.04714e-07	2.28085e-06
ENSG00000013364	MVP	3110.74	-4.45742	0.309303	-14.4112	4.40203e-47	1.89057e-45
ENSG00000154898	CCDC144CP	51.194	-4.45278	0.484593	-9.1887	3.97629e-20	4.53962e-19
ENSG00000170290	SLN	62.6152	-4.44959	0.830083	-5.36041	8.30323e-08	3.492e-07
ENSG00000234610	LINC00624	24.7431	-4.44851	0.721829	-6.16284	7.14529e-10	3.73465e-09
ENSG00000239941	RP11-246A10.1	2.1925	-4.44778	1.14289	-3.89171	9.95407e-05	0.000280489
ENSG00000167355	AC104389.28	3.88137	-4.44734	0.96326	-4.61697	3.89391e-06	1.3342e-05
ENSG00000115616	SLC9A2	59.5374	-4.43862	0.404352	-10.9771	4.9238e-28	8.7884e-27
ENSG00000129422	MTUS1	1611.76	-4.43786	0.31131	-14.2554	4.1477e-46	1.70886e-44
ENSG00000100385	IL2RB	274.561	-4.43612	0.470191	-9.4347	3.92098e-21	4.77243e-20
ENSG00000154143	PANX3	2.13454	-4.43507	0.911556	-4.86538	1.14236e-06	4.17303e-06
ENSG00000113396	SLC27A6	1759.6	-4.43109	0.102542	-43.2124	0	0
ENSG00000228352	RP11-537H15.3	3.06292	-4.42735	0.857738	-5.16165	2.44779e-07	9.71844e-07
ENSG00000266450	CTD-2015H3.2	2.32641	-4.42713	1.12295	-3.94243	8.06615e-05	0.000230248
ENSG00000092929	UNC13D	1653.68	-4.42656	0.280972	-15.7545	6.40097e-56	3.96513e-54
ENSG00000265158	LRRC37A7P	5.24711	-4.42406	1.09841	-4.02771	5.63229e-05	0.000164373
ENSG00000206192	ANKRD20A9P	2.20738	-4.42338	1.29665	-3.41138	0.000646348	0.00160805
ENSG00000231137	RBM22P5	2.17978	-4.42328	0.968357	-4.56782	4.92832e-06	1.66472e-05
ENSG00000109205	ODAM	10.5493	-4.42302	0.723918	-6.10984	9.97321e-10	5.1453e-09
ENSG00000186564	FOXD2	18.3663	-4.41906	0.551618	-8.01108	1.13707e-15	9.51244e-15
ENSG00000178372	CALML5	11.7362	-4.41888	0.906446	-4.87495	1.08837e-06	3.9874e-06
ENSG00000134326	CMPK2	125.699	-4.41514	0.411626	-10.7261	7.67678e-27	1.2873e-25
ENSG00000222612	RNU2-52P	2.03903	-4.40726	1.07947	-4.08281	4.44936e-05	0.000131927
ENSG00000237781	RP11-54A4.2	14.7045	-4.40715	0.784908	-5.61486	1.96718e-08	8.86358e-08
ENSG00000103534	TMC5	547.663	-4.40631	0.194642	-22.638	1.83275e-113	5.81336e-111
ENSG00000150347	ARID5B	750.041	-4.40321	0.381979	-11.5274	9.60363e-31	1.94938e-29
ENSG00000162641	AKNAD1	3.73303	-4.4008	0.995825	-4.41925	9.90437e-06	3.21163e-05
ENSG00000138136	LBX1	2.08298	-4.39105	1.19051	-3.68837	0.000225696	0.000603545
ENSG00000230267	HERC2P4	12.7091	-4.38464	0.696114	-6.29874	3.00083e-10	1.62993e-09
ENSG00000226742	HSBP1L1	170.675	-4.38157	0.220377	-19.8822	5.80778e-88	9.21093e-86
ENSG00000135111	TBX3	1778.11	-4.37259	0.596651	-7.32856	2.32647e-13	1.64427e-12
ENSG00000229401	RP1-290I10.7	2.02178	-4.3682	0.929564	-4.6992	2.61187e-06	9.14154e-06
ENSG00000242599	CSAG4	2.77889	-4.36801	1.30678	-3.34257	0.000830049	0.00202471
ENSG00000260518	BMS1P8	24.341	-4.36699	0.556917	-7.84137	4.45672e-15	3.59033e-14
ENSG00000265569	AC011453.1	2.32588	-4.36661	0.993418	-4.39554	1.105e-05	3.55562e-05
ENSG00000144771	LRTM1	5.94538	-4.36651	0.940531	-4.6426	3.44057e-06	1.18746e-05
ENSG00000205667	ARSH	1.91571	-4.3629	1.008	-4.32826	1.50293e-05	4.74488e-05
ENSG00000166546	BEAN1	223.38	-4.35806	0.490837	-8.87884	6.75607e-19	7.11468e-18
ENSG00000254363	CTB-131B5.5	2.96745	-4.35113	1.0464	-4.15817	3.20808e-05	9.68792e-05
ENSG00000183323	CCDC125	303.348	-4.35072	0.392083	-11.0964	1.30568e-28	2.38879e-27
ENSG00000213601	KRT18P19	3.57515	-4.35034	1.01659	-4.27936	1.87433e-05	5.84594e-05
ENSG00000261268	RP11-308D13.3	2.86908	-4.34756	1.03068	-4.21816	2.46308e-05	7.55511e-05
ENSG00000102287	GABRE	369.244	-4.34518	0.57204	-7.59594	3.0556e-14	2.31163e-13
ENSG00000244310	RP11-734K21.3	1.95782	-4.34362	1.19727	-3.62795	0.00028568	0.000752109
ENSG00000243988	RPS24P17	3.72914	-4.34338	1.04448	-4.15841	3.20476e-05	9.68121e-05
ENSG00000105929	ATP6V0A4	167.501	-4.34194	0.364623	-11.908	1.07508e-32	2.39052e-31
ENSG00000170122	FOXD4	4.82357	-4.34104	0.940645	-4.61496	3.93174e-06	1.34622e-05
ENSG00000188100	FAM25A	1.9804	-4.3381	1.27106	-3.41299	0.000642537	0.00159918
ENSG00000120055	C10orf95	84.9239	-4.33516	0.501093	-8.6514	5.08711e-18	5.02545e-17
ENSG00000189143	CLDN4	5085.61	-4.32996	0.235951	-18.3511	3.23218e-75	3.65208e-73
ENSG00000134202	GSTM3	425.43	-4.32766	0.281513	-15.3729	2.48946e-53	1.3827e-51
ENSG00000186452	TMPRSS12	2.10111	-4.32533	1.00413	-4.30755	1.6507e-05	5.18529e-05
ENSG00000218728	KRT18P44	2.61119	-4.32193	1.17658	-3.67329	0.000239449	0.000638054
ENSG00000131721	RHOXF2	3.58703	-4.31959	1.38662	-3.1152	0.0018382	0.00421444
ENSG00000256433	RP1-102E24.8	2.90865	-4.31261	1.0377	-4.15593	3.23962e-05	9.77865e-05
ENSG00000260328	RP11-416I2.1	3.62551	-4.31191	0.850209	-5.07159	3.94511e-07	1.5265e-06
ENSG00000110876	SELPLG	38.7703	-4.31055	0.360135	-11.9693	5.14829e-33	1.16243e-31
ENSG00000223485	RP11-417E7.1	1.93477	-4.31022	1.14148	-3.776	0.00015937	0.000435874
ENSG00000272913	RP11-440D17.3	3.4945	-4.30979	1.18148	-3.6478	0.000264497	0.000700051
ENSG00000260401	RP11-800A3.4	65.308	-4.3087	0.360155	-11.9635	5.52173e-33	1.24248e-31
ENSG00000089356	FXYD3	127.528	-4.30709	0.273903	-15.7249	1.02177e-55	6.22687e-54
ENSG00000262370	RP11-473M20.9	37.5946	-4.30392	0.892534	-4.82213	1.42033e-06	5.13923e-06
ENSG00000114487	MORC1	3.5486	-4.30367	1.09207	-3.94084	8.11961e-05	0.000231724
ENSG00000145623	OSMR	998.63	-4.30349	0.287336	-14.9772	1.03485e-50	5.19935e-49
ENSG00000224389	C4B	8.7157	-4.30056	0.772533	-5.56683	2.59415e-08	1.15521e-07
ENSG00000248112	RP11-78C3.1	3.60957	-4.29749	1.20397	-3.56943	0.000357759	0.000925491
ENSG00000243583	RP4-669B10.3	2.00766	-4.29588	1.02824	-4.17788	2.94235e-05	8.93155e-05
ENSG00000205217	FAM106B	2.82029	-4.29415	0.943169	-4.55289	5.29134e-06	1.78026e-05
ENSG00000164308	ERAP2	58.2421	-4.29365	0.596198	-7.20172	5.94596e-13	4.06279e-12
ENSG00000268108	CTB-60B18.12	3.80358	-4.29279	1.02089	-4.20493	2.61163e-05	7.99214e-05
ENSG00000132517	SLC52A1	620.249	-4.29108	0.384624	-11.1566	6.65005e-29	1.22602e-27
ENSG00000100342	APOL1	40.4266	-4.29005	0.691376	-6.2051	5.46628e-10	2.89559e-09
ENSG00000117228	GBP1	9.77794	-4.28836	0.815988	-5.25542	1.47685e-07	6.04399e-07
ENSG00000266560	RP11-1007I13.4	1.91659	-4.2851	1.47436	-2.90641	0.003656	0.00791477
ENSG00000172000	ZNF556	6.92567	-4.28285	1.24062	-3.45217	0.000556088	0.00139976
ENSG00000260019	RP11-218F4.1	3.51337	-4.28246	1.01979	-4.19937	2.67655e-05	8.17615e-05
ENSG00000166111	SVOP	79.9758	-4.28036	0.651939	-6.56559	5.1828e-11	2.99819e-10
ENSG00000271893	RP11-762E8.1	2.57853	-4.27953	0.934911	-4.57747	4.70637e-06	1.59486e-05
ENSG00000164707	SLC13A4	1208.37	-4.27919	0.544147	-7.86403	3.71966e-15	3.01315e-14
ENSG00000066827	ZFAT	1931.43	-4.276	0.195917	-21.8255	1.32788e-105	3.20725e-103
ENSG00000228521	AC099552.3	3.65345	-4.27538	1.06467	-4.0157	5.92691e-05	0.000172379
ENSG00000104154	SLC30A4	61.3308	-4.27316	0.503195	-8.49206	2.02999e-17	1.9245e-16
ENSG00000207611	MIR149	6.03875	-4.27148	0.950156	-4.49556	6.93873e-06	2.29835e-05
ENSG00000224658	RP11-631F7.1	1.8911	-4.27015	1.1774	-3.62676	0.000286997	0.000755123
ENSG00000187581	COX8C	11.5365	-4.26931	0.907773	-4.70307	2.56284e-06	8.98427e-06
ENSG00000189334	S100A14	2112.24	-4.26698	0.932578	-4.57547	4.75146e-06	1.60903e-05
ENSG00000237416	RP11-465K1.2	3.42454	-4.26628	1.08159	-3.94445	7.9982e-05	0.000228457
ENSG00000006377	DLX6	43.4999	-4.25861	0.719527	-5.91862	3.2465e-09	1.59626e-08
ENSG00000150782	IL18	184.469	-4.25745	0.252279	-16.876	6.75816e-64	5.66631e-62
ENSG00000211782	TRAV8-1	1.92572	-4.25723	1.59767	-2.66465	0.00770678	0.0156303
ENSG00000213232	PPP1R2P10	1.95012	-4.25689	1.13807	-3.74045	0.00018369	0.000497685
ENSG00000138119	MYOF	6832.68	-4.25583	0.299835	-14.1939	9.99031e-46	4.03397e-44
ENSG00000189001	SBSN	24.3211	-4.25563	0.721758	-5.8962	3.71972e-09	1.81991e-08
ENSG00000069812	HES2	1053.73	-4.2541	0.335312	-12.687	6.98146e-37	1.93271e-35
ENSG00000139793	MBNL2	1137.94	-4.25293	0.345465	-12.3107	7.93069e-35	1.97159e-33
ENSG00000235021	RP11-439E19.7	1.92979	-4.25158	1.36642	-3.11148	0.00186152	0.00426308
ENSG00000104055	TGM5	2.49715	-4.25058	1.09714	-3.87423	0.000106963	0.000300248
ENSG00000235815	RP1-125N5.2	1.97518	-4.24776	1.14422	-3.71236	0.000205334	0.000552065
ENSG00000203709	C1orf132	30.4986	-4.24621	0.599523	-7.08265	1.41422e-12	9.37601e-12
ENSG00000272554	RP11-317L10.1	1.93278	-4.24419	1.12668	-3.767	0.000165218	0.000450979
ENSG00000154874	CCDC144B	39.4277	-4.24169	0.473487	-8.95842	3.29375e-19	3.5336e-18
ENSG00000115295	CLIP4	184.986	-4.23942	0.296734	-14.287	2.63887e-46	1.09926e-44
ENSG00000223608	DSCR4-IT1	1.87402	-4.23759	0.910044	-4.65647	3.21676e-06	1.11431e-05
ENSG00000236719	OVAAL	3.44489	-4.23729	1.14345	-3.7057	0.000210811	0.000565751
ENSG00000147408	CSGALNACT1	163.585	-4.23718	0.433406	-9.77647	1.42085e-22	1.88257e-21
ENSG00000239528	CTB-118N6.1	11.2192	-4.23634	1.17465	-3.60648	0.000310378	0.00081129
ENSG00000168427	KLHL30	24.3519	-4.2351	0.527493	-8.02873	9.84831e-16	8.2783e-15
ENSG00000267481	CTC-559E9.5	11.3076	-4.23162	0.611285	-6.9225	4.43749e-12	2.81305e-11
ENSG00000254499	AC002056.5	1.8638	-4.22978	0.962116	-4.39634	1.10093e-05	3.54461e-05
ENSG00000165272	AQP3	637.462	-4.2293	0.21213	-19.9373	1.93322e-88	3.10341e-86
ENSG00000226762	RP11-298E9.6	1.80149	-4.22867	0.895684	-4.72117	2.34496e-06	8.26337e-06
ENSG00000211895	IGHA1	2.48763	-4.22402	1.36704	-3.08991	0.00200219	0.00455944
ENSG00000267476	RP11-126O1.4	3.3129	-4.21937	1.0879	-3.87846	0.000105118	0.000295319
ENSG00000160181	TFF2	1.81166	-4.21769	1.12283	-3.75631	0.00017244	0.000469135
ENSG00000176029	C11orf16	15.279	-4.2148	0.527815	-7.98537	1.40105e-15	1.16358e-14
ENSG00000142910	TINAGL1	2322.75	-4.20663	0.369029	-11.3992	4.22064e-30	8.25534e-29
ENSG00000232155	AF277315.19	1.84866	-4.20574	1.59325	-2.63972	0.00829746	0.0167226
ENSG00000249306	RP11-267A15.1	4.33602	-4.20333	0.942876	-4.45799	8.27321e-06	2.71176e-05
ENSG00000242147	RP13-463N16.6	2.3953	-4.20079	0.964893	-4.35363	1.33899e-05	4.25693e-05
ENSG00000263718	RP11-285E9.6	1.8606	-4.1916	0.963108	-4.35216	1.34801e-05	4.28354e-05
ENSG00000112333	NR2E1	3.29401	-4.19001	1.14532	-3.65838	0.000253819	0.000673958
ENSG00000255478	RP11-867O8.5	2.33457	-4.18951	0.962873	-4.35105	1.35485e-05	4.3037e-05
ENSG00000135678	CPM	426.262	-4.18566	0.599903	-6.97723	3.01047e-12	1.9312e-11
ENSG00000184106	TREML3P	3.22022	-4.18469	1.19745	-3.49466	0.000474662	0.00120715
ENSG00000204644	ZFP57	242.41	-4.18352	0.30754	-13.6032	3.83435e-42	1.35137e-40
ENSG00000168769	TET2	818.189	-4.18089	0.184978	-22.6021	4.13387e-113	1.29562e-110
ENSG00000269899	RP11-589N15.2	8.26295	-4.18085	0.751929	-5.56016	2.69529e-08	1.19742e-07
ENSG00000253882	RP11-61L23.2	3.99103	-4.17957	0.875952	-4.77147	1.8289e-06	6.52963e-06
ENSG00000139053	PDE6H	1.87129	-4.17826	1.02801	-4.06439	4.81577e-05	0.000142056
ENSG00000141668	CBLN2	2.40336	-4.17799	1.05121	-3.97445	7.05413e-05	0.000202855
ENSG00000266899	AKR1B1P7	3.07779	-4.17653	0.921585	-4.5319	5.8456e-06	1.95499e-05
ENSG00000251930	U3	1.9894	-4.17553	1.43845	-2.9028	0.00369841	0.00800264
ENSG00000251218	RP11-1057B8.2	1.69724	-4.17541	1.15991	-3.59976	0.000318509	0.000830648
ENSG00000113430	IRX4	372.534	-4.16852	0.314881	-13.2384	5.26558e-40	1.67424e-38
ENSG00000261046	RP11-14K3.4	1.80652	-4.16825	1.25528	-3.32057	0.000898346	0.00217684
ENSG00000164920	OSR2	29.3165	-4.16784	0.397564	-10.4835	1.02914e-25	1.63022e-24
ENSG00000139973	SYT16	103.588	-4.16659	0.319785	-13.0294	8.33141e-39	2.50104e-37
ENSG00000079385	CEACAM1	549.141	-4.16572	0.354067	-11.7653	5.88907e-32	1.25663e-30
ENSG00000132185	FCRLA	1.78398	-4.1636	1.41347	-2.94565	0.00322274	0.00704985
ENSG00000242676	ANKRD20A12P	1.71746	-4.15063	0.938734	-4.42151	9.80119e-06	3.18013e-05
ENSG00000266805	RP11-61L19.1	4.42336	-4.1487	1.15388	-3.59543	0.000323854	0.0008435
ENSG00000234482	RP11-433J22.2	1.66389	-4.14545	0.941268	-4.40412	1.06216e-05	3.42817e-05
ENSG00000154451	GBP5	2.32241	-4.14311	1.25176	-3.30983	0.000933537	0.0022552
ENSG00000185640	KRT79	5.55166	-4.14203	0.814124	-5.08771	3.62406e-07	1.40744e-06
ENSG00000082438	COBLL1	1157.81	-4.14141	0.417144	-9.92801	3.14473e-23	4.31429e-22
ENSG00000198691	ABCA4	123.494	-4.13963	0.34632	-11.9532	6.24669e-33	1.39963e-31
ENSG00000149300	C11orf52	13.3792	-4.13946	0.511743	-8.08894	6.01839e-16	5.14937e-15
ENSG00000261332	RP11-297C4.1	3.17304	-4.13578	1.07795	-3.83669	0.000124705	0.000346327
ENSG00000159216	RUNX1	383.532	-4.13561	0.378009	-10.9405	7.37715e-28	1.3114e-26
ENSG00000215124	RP3-420J14.1	2.36168	-4.13531	1.23242	-3.35542	0.000792439	0.00194142
ENSG00000138623	SEMA7A	3375.72	-4.13191	0.422911	-9.77018	1.51189e-22	1.99917e-21
ENSG00000262097	CTD-2135D7.5	2.34154	-4.13121	0.910214	-4.53873	5.65953e-06	1.89565e-05
ENSG00000165390	ANXA8	2.26527	-4.13025	1.04723	-3.94398	8.0139e-05	0.000228856
ENSG00000258590	NBEAP1	5.50051	-4.12986	0.879254	-4.69701	2.63999e-06	9.23013e-06
ENSG00000172296	SPTLC3	288.962	-4.12962	0.350062	-11.7968	4.05452e-32	8.74229e-31
ENSG00000233028	RP4-725G10.4	1.74137	-4.12895	0.908948	-4.54255	5.55769e-06	1.86415e-05
ENSG00000187185	CTD-2600O9.1	4.09076	-4.12889	0.817104	-5.05308	4.3474e-07	1.67233e-06
ENSG00000224679	MED15P4	1.81501	-4.12757	0.990233	-4.16828	3.06903e-05	9.29143e-05
ENSG00000236469	AC007040.8	1.68446	-4.12633	0.957137	-4.31112	1.62431e-05	5.10973e-05
ENSG00000249379	RP1-27K12.4	1.69359	-4.122	0.916645	-4.49683	6.89736e-06	2.28584e-05
ENSG00000088387	DOCK9	4386.61	-4.11645	0.198636	-20.7236	2.12081e-95	4.10549e-93
ENSG00000152192	POU4F1	64.4136	-4.11478	0.475911	-8.64612	5.32816e-18	5.25766e-17
ENSG00000117601	SERPINC1	2.49526	-4.11022	0.936198	-4.39033	1.1318e-05	3.63911e-05
ENSG00000101280	ANGPT4	65.3519	-4.11011	0.634201	-6.48076	9.12591e-11	5.18468e-10
ENSG00000115919	KYNU	42.1674	-4.10834	0.657518	-6.24825	4.15085e-10	2.22429e-09
ENSG00000175294	CATSPER1	4.15719	-4.10501	0.902214	-4.54993	5.36628e-06	1.80432e-05
ENSG00000124429	POF1B	24.8233	-4.10443	0.619304	-6.62748	3.41455e-11	2.01468e-10
ENSG00000169435	RASSF6	116.254	-4.09985	0.411714	-9.95801	2.32672e-23	3.20877e-22
ENSG00000234235	BOK-AS1	5.20202	-4.09587	0.915719	-4.47285	7.71855e-06	2.53786e-05
ENSG00000176746	MAGEB6	2.34682	-4.09413	1.08168	-3.78496	0.000153733	0.000421378
ENSG00000254518	RP11-347H15.4	1.57396	-4.08917	0.965729	-4.23429	2.29279e-05	7.06103e-05
ENSG00000207992	MIR519A1	1.82055	-4.08842	1.22676	-3.3327	0.000860065	0.0020925
ENSG00000189423	USP32P3	51.2983	-4.07904	0.626264	-6.51329	7.35214e-11	4.20874e-10
ENSG00000176092	AIM1L	2236.38	-4.07707	0.141909	-28.7301	1.60365e-181	2.48348e-178
ENSG00000091106	NLRC4	1.60979	-4.07611	1.22181	-3.33613	0.000849544	0.00206871
ENSG00000224271	RP11-191L9.4	2.2363	-4.07068	1.01405	-4.01426	5.96335e-05	0.000173363
ENSG00000123999	INHA	177.756	-4.06818	1.02978	-3.95054	7.79757e-05	0.000223089
ENSG00000221972	C3orf36	2.23025	-4.06417	0.928791	-4.37576	1.21008e-05	3.87375e-05
ENSG00000234665	RP11-262H14.3	9.88079	-4.06136	0.76391	-5.31654	1.05757e-07	4.38606e-07
ENSG00000273335	RP11-61L19.2	4.2011	-4.06033	0.947144	-4.28693	1.81163e-05	5.66111e-05
ENSG00000168994	PXDC1	1175.42	-4.05862	0.344813	-11.7705	5.53874e-32	1.18745e-30
ENSG00000005108	THSD7A	642.891	-4.05767	0.382666	-10.6037	2.86434e-26	4.66642e-25
ENSG00000269564	AC008753.4	15.9487	-4.05384	0.793988	-5.10567	3.29631e-07	1.28833e-06
ENSG00000069702	TGFBR3	1964.83	-4.05031	0.257499	-15.7295	9.50119e-56	5.81716e-54
ENSG00000224968	RP1-35C21.1	1.61901	-4.04958	1.32177	-3.06375	0.00218585	0.00494602
ENSG00000185686	PRAME	20.9389	-4.04924	1.17633	-3.44227	0.000576856	0.00144806
ENSG00000244306	CTD-2314B22.3	19.4725	-4.04653	0.524905	-7.70908	1.26729e-14	9.86512e-14
ENSG00000247765	RP11-32B5.7	6.09572	-4.04642	0.789356	-5.12623	2.95603e-07	1.16154e-06
ENSG00000073737	DHRS9	68.2634	-4.04532	0.790589	-5.11684	3.10694e-07	1.21811e-06
ENSG00000007171	NOS2	468.907	-4.04516	0.522968	-7.735	1.03401e-14	8.10911e-14
ENSG00000179913	B3GNT3	442.722	-4.04515	0.475828	-8.50128	1.87507e-17	1.78213e-16
ENSG00000115590	IL1R2	18.2004	-4.04469	0.509932	-7.93181	2.15978e-15	1.77624e-14
ENSG00000115468	EFHD1	1105.7	-4.04457	0.42581	-9.49853	2.1288e-21	2.63369e-20
ENSG00000214533	KRT18P33	7.29732	-4.04307	1.00416	-4.02633	5.66537e-05	0.000165211
ENSG00000258027	RP11-597A11.1	1.72257	-4.04231	1.0582	-3.81999	0.000133457	0.000368604
ENSG00000217455	AC091801.1	2.20545	-4.03298	1.14437	-3.52419	0.000424776	0.00108795
ENSG00000146376	ARHGAP18	1430.93	-4.03181	0.261575	-15.4136	1.32696e-53	7.4647e-52
ENSG00000169594	BNC1	194.394	-4.02842	0.409583	-9.8354	7.925e-23	1.06233e-21
ENSG00000254083	RP11-452N4.1	1.59661	-4.02343	0.997944	-4.03172	5.53693e-05	0.000161824
ENSG00000186594	MIR22HG	442.259	-4.02306	0.340045	-11.831	2.70023e-32	5.88972e-31
ENSG00000272281	TPTE2P2	5.92285	-4.02113	0.901943	-4.4583	8.26121e-06	2.7085e-05
ENSG00000175591	P2RY2	125.559	-4.01923	0.262299	-15.3231	5.36011e-53	2.95221e-51
ENSG00000183674	LINC00518	2.96598	-4.01917	0.89544	-4.48848	7.17326e-06	2.37041e-05
ENSG00000133816	MICAL2	1466.02	-4.01466	0.285066	-14.0832	4.81539e-45	1.88934e-43
ENSG00000253414	RP11-150O12.6	1.53738	-4.01411	0.987575	-4.06461	4.81125e-05	0.000141938
ENSG00000182898	TCHHL1	1.49962	-4.01192	1.25785	-3.18952	0.0014251	0.00332937
ENSG00000267397	RP11-873E20.1	3.90027	-4.01171	0.923836	-4.34245	1.40901e-05	4.46658e-05
ENSG00000207864	MIR27B	2.76779	-4.01062	0.957222	-4.18985	2.79138e-05	8.50365e-05
ENSG00000167123	CERCAM	1920.98	-4.01045	0.34947	-11.4758	1.74576e-30	3.48188e-29
ENSG00000216915	RP1-97D16.1	3.0907	-4.0094	0.875749	-4.57825	4.68871e-06	1.58928e-05
ENSG00000228286	AP000593.5	1.61273	-4.00905	1.45096	-2.76304	0.00572661	0.0119295
ENSG00000242520	MAGEA5	1.58294	-3.99865	1.49765	-2.66996	0.00758608	0.015414
ENSG00000115756	HPCAL1	1929.75	-3.99662	0.383936	-10.4096	2.24172e-25	3.46959e-24
ENSG00000147642	SYBU	65.1543	-3.9924	0.458449	-8.70851	3.07893e-18	3.08796e-17
ENSG00000229953	RP11-284F21.7	65.4642	-3.99069	0.374093	-10.6676	1.44241e-26	2.38532e-25
ENSG00000255414	LINC01059	8.1502	-3.98929	0.783846	-5.08938	3.59233e-07	1.39692e-06
ENSG00000265174	CTD-2124B20.3	4.16215	-3.98762	0.885308	-4.50422	6.66174e-06	2.21109e-05
ENSG00000218014	KRT19P1	22.7555	-3.98701	0.410132	-9.7213	2.44641e-22	3.19477e-21
ENSG00000257432	RP11-244H18.4	1.72664	-3.98638	1.07123	-3.7213	0.000198198	0.000533971
ENSG00000164756	SLC30A8	6.36568	-3.98272	1.24733	-3.193	0.00140805	0.00329332
ENSG00000143199	ADCY10	13.1057	-3.98106	0.545976	-7.29163	3.06222e-13	2.14413e-12
ENSG00000227135	GCSAML-AS1	1.56607	-3.97597	1.29441	-3.07165	0.00212881	0.00482409
ENSG00000147526	TACC1	3757.68	-3.97144	0.149044	-26.6461	1.98857e-156	1.58646e-153
ENSG00000173559	NABP1	1526.57	-3.97079	0.297004	-13.3695	9.11481e-41	2.99957e-39
ENSG00000235056	AC010983.1	2.01798	-3.96933	0.9575	-4.14552	3.39044e-05	0.00010221
ENSG00000203849	RP11-417J8.6	1.54237	-3.96508	1.09225	-3.63018	0.000283224	0.000746092
ENSG00000271647	KRT8P47	8.01582	-3.9627	0.893708	-4.434	9.24988e-06	3.01239e-05
ENSG00000273108	RP11-416N2.4	10.6729	-3.95821	0.88105	-4.49261	7.03556e-06	2.329e-05
ENSG00000196196	HRCT1	5.45326	-3.95818	0.880388	-4.49595	6.92603e-06	2.29447e-05
ENSG00000133135	RNF128	351.959	-3.9574	0.320544	-12.3459	5.12662e-35	1.29156e-33
ENSG00000265399	RP13-270P17.2	2.78876	-3.95683	1.02923	-3.84447	0.000120815	0.000336261
ENSG00000272941	RP11-134L10.1	2.75564	-3.95664	1.02193	-3.87173	0.000108065	0.000302889
ENSG00000253619	RP11-369K17.1	1.56878	-3.95647	1.31147	-3.01683	0.00255434	0.00570528
ENSG00000227913	KRT8P44	2.01776	-3.95422	1.15846	-3.41335	0.000641692	0.00159737
ENSG00000249061	RP11-72L22.1	2.74824	-3.95257	0.99	-3.99249	6.53821e-05	0.000188823
ENSG00000226740	RP11-31L23.3	1.49761	-3.95211	1.1567	-3.4167	0.000633846	0.00157934
ENSG00000134242	PTPN22	3.74241	-3.95	1.01727	-3.88295	0.000103196	0.000290198
ENSG00000269793	AC006115.3	2.04539	-3.94671	1.24287	-3.17548	0.00149591	0.00348459
ENSG00000188293	IGFL1	2.08741	-3.94613	1.10816	-3.56097	0.000369488	0.000953865
ENSG00000239828	RP11-446H18.5	3.89406	-3.94558	1.05264	-3.74827	0.000178059	0.000483324
ENSG00000231764	DLX6-AS1	7.13945	-3.93909	1.08958	-3.61523	0.000300082	0.000786643
ENSG00000208005	MIR503	2.07091	-3.93909	1.38313	-2.84795	0.00440024	0.00937789
ENSG00000171611	PTCRA	1.48385	-3.93882	1.01822	-3.86836	0.000109571	0.000306849
ENSG00000242021	RP11-268G12.3	1.53538	-3.93564	1.133	-3.47365	0.000513421	0.0012997
ENSG00000229671	LINC01150	1.42522	-3.93507	0.958003	-4.10758	3.99828e-05	0.000119332
ENSG00000018280	SLC11A1	28.7777	-3.93127	0.607958	-6.46635	1.00399e-10	5.69166e-10
ENSG00000264475	RP11-76K13.3	1.51928	-3.92839	1.12948	-3.47806	0.000505058	0.00127963
ENSG00000150201	FXYD4	10.3104	-3.9278	0.649818	-6.04446	1.49916e-09	7.60761e-09
ENSG00000068985	PAGE1	1.5097	-3.92707	1.74411	-2.25162	0.0243463	0.0443144
ENSG00000250073	RP11-677M14.3	1.54449	-3.92703	1.10324	-3.55954	0.00037151	0.000958707
ENSG00000111321	LTBR	981.086	-3.92446	0.235733	-16.6479	3.13467e-62	2.46348e-60
ENSG00000165841	CYP2C19	1.97696	-3.92334	1.22173	-3.21131	0.00132134	0.00310624
ENSG00000231513	RP11-274K13.5	7.14601	-3.92262	0.661695	-5.92813	3.064e-09	1.51201e-08
ENSG00000236496	RP11-255J3.2	4.49786	-3.92136	0.825287	-4.75152	2.01896e-06	7.17124e-06
ENSG00000172901	AQPEP	22.3218	-3.91848	0.505341	-7.75414	8.89463e-15	7.00475e-14
ENSG00000257336	PRELID2P1	1.49614	-3.91711	1.03284	-3.79255	0.000149109	0.000409427
ENSG00000156804	FBXO32	99.4674	-3.91632	0.514136	-7.61728	2.59073e-14	1.97242e-13
ENSG00000225096	XXbac-BPG55C20.7	2.14174	-3.91622	0.952521	-4.11142	3.93226e-05	0.000117561
ENSG00000248323	LUCAT1	6.45831	-3.91506	0.833822	-4.69531	2.66199e-06	9.30336e-06
ENSG00000145217	SLC26A1	42.016	-3.91269	0.847701	-4.61565	3.91866e-06	1.34192e-05
ENSG00000229642	AC027119.1	2.07901	-3.90981	1.06753	-3.66247	0.000249797	0.000663948
ENSG00000184060	ADAP2	245.429	-3.90881	0.224239	-17.4315	4.76064e-68	4.57421e-66
ENSG00000077420	APBB1IP	76.6755	-3.90739	0.412354	-9.47581	2.64706e-21	3.26107e-20
ENSG00000137842	TMEM62	672.957	-3.90451	0.253526	-15.4008	1.61584e-53	9.05112e-52
ENSG00000164674	SYTL3	38.4233	-3.90395	0.354537	-11.0114	3.36739e-28	6.04729e-27
ENSG00000134533	RERG	138.612	-3.9	0.308271	-12.6512	1.10193e-36	3.01253e-35
ENSG00000205221	VIT	24.4119	-3.89677	0.600829	-6.48564	8.83533e-11	5.02393e-10
ENSG00000187690	CXorf67	16.7143	-3.89448	0.777861	-5.00665	5.53851e-07	2.10225e-06
ENSG00000177138	FAM9B	9.65439	-3.89233	0.829094	-4.69467	2.67035e-06	9.33134e-06
ENSG00000102362	SYTL4	89.1691	-3.89045	0.534772	-7.27497	3.46497e-13	2.41777e-12
ENSG00000168619	ADAM18	1.4159	-3.88371	1.05744	-3.67273	0.000239969	0.000639374
ENSG00000124942	AHNAK	16902.2	-3.88284	0.364333	-10.6574	1.61036e-26	2.65472e-25
ENSG00000196872	KIAA1211L	108.797	-3.88058	0.492563	-7.87833	3.31777e-15	2.69922e-14
ENSG00000250564	RP11-215P8.4	12.4852	-3.88043	0.721117	-5.38113	7.40179e-08	3.13039e-07
ENSG00000204049	AL391421.1	1.86429	-3.87615	1.07095	-3.61936	0.000295334	0.000775354
ENSG00000107819	SFXN3	722.471	-3.86938	0.297202	-13.0194	9.49663e-39	2.84434e-37
ENSG00000253981	ALG1L13P	13.3956	-3.86094	0.56853	-6.7911	1.11279e-11	6.85936e-11
ENSG00000248498	ASNSP1	7.71227	-3.8578	0.839575	-4.59494	4.3288e-06	1.47527e-05
ENSG00000163817	SLC6A20	13.2245	-3.85737	0.610851	-6.31475	2.70599e-10	1.47527e-09
ENSG00000217825	AC099552.4	2.00334	-3.85724	0.960207	-4.01709	5.89214e-05	0.000171463
ENSG00000215333	KRT18P23	8.35749	-3.85595	0.671592	-5.74151	9.38378e-09	4.37638e-08
ENSG00000259536	RP11-111A22.1	5.47616	-3.85383	0.752461	-5.12164	3.02897e-07	1.18878e-06
ENSG00000272243	RP11-554D15.3	1.55354	-3.85256	1.1225	-3.43213	0.000598858	0.00149915
ENSG00000168454	TXNDC2	6.5879	-3.85122	0.693285	-5.55503	2.77565e-08	1.23083e-07
ENSG00000260602	HMGN2P40	1.43144	-3.85091	0.989122	-3.89326	9.89079e-05	0.000278795
ENSG00000186517	ARHGAP30	32.9389	-3.84645	0.54813	-7.0174	2.2603e-12	1.47076e-11
ENSG00000227619	RP11-492E3.2	1.97708	-3.84395	0.944999	-4.06768	4.74839e-05	0.000140131
ENSG00000196337	CGB7	192.644	-3.84241	0.725115	-5.29903	1.1642e-07	4.81614e-07
ENSG00000259084	RP11-1070N10.6	1.85637	-3.83985	1.20554	-3.18517	0.00144669	0.00337801
ENSG00000143382	ADAMTSL4	1729.94	-3.83855	0.36693	-10.4613	1.30113e-25	2.04996e-24
ENSG00000166008	MAGEA9	1.92828	-3.8373	1.46575	-2.61797	0.00884548	0.0177187
ENSG00000164171	ITGA2	1643.6	-3.83579	0.341764	-11.2235	3.12632e-29	5.85812e-28
ENSG00000163092	XIRP2	13.9231	-3.83466	0.5474	-7.00523	2.46588e-12	1.59742e-11
ENSG00000224650	IGHV3-74	1.35326	-3.83448	1.43904	-2.66461	0.00770768	0.0156309
ENSG00000164023	SGMS2	189.401	-3.82805	0.34694	-11.0337	2.62706e-28	4.74042e-27
ENSG00000169507	SLC38A11	1.35154	-3.82747	1.0904	-3.51016	0.000447834	0.00114301
ENSG00000124701	APOBEC2	3.43102	-3.82625	1.03157	-3.70913	0.000207971	0.000558642
ENSG00000170485	NPAS2	216.061	-3.82439	0.231577	-16.5145	2.88442e-61	2.21394e-59
ENSG00000131746	TNS4	418.025	-3.82311	0.602651	-6.34381	2.24145e-10	1.2317e-09
ENSG00000123977	DAW1	49.0419	-3.82	0.400297	-9.54294	1.38845e-21	1.73405e-20
ENSG00000120210	INSL6	3.47459	-3.81551	1.54454	-2.47032	0.0134994	0.0260175
ENSG00000132204	LINC00470	66.8481	-3.81386	0.458283	-8.32205	8.64539e-17	7.85123e-16
ENSG00000118503	TNFAIP3	800.723	-3.81339	0.302452	-12.6083	1.90166e-36	5.10346e-35
ENSG00000165443	PHYHIPL	29.6194	-3.8125	0.586638	-6.4989	8.09099e-11	4.61563e-10
ENSG00000261521	RP11-408H20.1	7.15288	-3.81069	0.743562	-5.12491	2.97687e-07	1.16921e-06
ENSG00000258732	RP11-603B24.1	1.37379	-3.80854	1.08579	-3.50762	0.000452141	0.00115322
ENSG00000232059	RP11-173A6.2	1.92813	-3.80844	1.47382	-2.58405	0.00976467	0.0194033
ENSG00000261468	RP11-1024P17.1	2.40194	-3.80247	0.917589	-4.14398	3.41334e-05	0.000102877
ENSG00000121075	TBX4	3.2564	-3.8007	0.917316	-4.14328	3.42376e-05	0.000103179
ENSG00000268894	PLCE1-AS1	1.87481	-3.79828	1.08462	-3.50195	0.000461875	0.00117668
ENSG00000217576	RP11-248G5.8	1.31907	-3.79363	1.17295	-3.23426	0.00121958	0.00288722
ENSG00000133131	MORC4	1040.67	-3.79278	0.244673	-15.5014	3.39223e-54	1.93306e-52
ENSG00000145283	SLC10A6	1.81364	-3.79029	0.93133	-4.06976	4.70623e-05	0.000138933
ENSG00000231431	FAR2P4	6.69982	-3.78918	1.04867	-3.61332	0.000302305	0.000792075
ENSG00000231528	FAM225A	4.69847	-3.78899	0.840335	-4.50891	6.51611e-06	2.16685e-05
ENSG00000238129	RP3-410C9.2	1.89773	-3.78446	1.18344	-3.19785	0.00138458	0.00324333
ENSG00000162621	LRRC53	3.3292	-3.7781	1.18144	-3.19787	0.00138445	0.00324333
ENSG00000127666	TICAM1	272.383	-3.77596	0.299144	-12.6225	1.58626e-36	4.29204e-35
ENSG00000235162	C12orf75	3509.8	-3.77473	0.217415	-17.3619	1.60435e-67	1.50312e-65
ENSG00000256884	RP11-64B16.3	1.40448	-3.77223	1.00754	-3.74402	0.000181099	0.000491018
ENSG00000119686	FLVCR2	1270.19	-3.77133	0.241089	-15.6429	3.71683e-55	2.2039e-53
ENSG00000103811	CTSH	3296.05	-3.76685	0.254825	-14.7821	1.91018e-49	9.2274e-48
ENSG00000081923	ATP8B1	670.828	-3.76489	0.245282	-15.3492	3.58446e-53	1.98252e-51
ENSG00000163328	GPR155	143.88	-3.76444	0.346501	-10.8642	1.70783e-27	2.95803e-26
ENSG00000248762	RP11-31K23.2	1.35188	-3.75994	1.07958	-3.48278	0.000496243	0.00125887
ENSG00000242850	RPL23AP68	1.46528	-3.75609	1.01684	-3.69388	0.00022086	0.000591392
ENSG00000231056	RP1-290I10.5	1.73185	-3.75406	1.03151	-3.63939	0.000273288	0.000721796
ENSG00000174358	SLC6A19	7.35661	-3.75253	0.734519	-5.10883	3.24161e-07	1.26752e-06
ENSG00000232729	AC083884.8	3.23444	-3.7525	1.38491	-2.70956	0.00673719	0.0138376
ENSG00000236030	LINC01036	1.69018	-3.7516	0.95316	-3.93596	8.28665e-05	0.000236183
ENSG00000178206	CYP4F31P	1.41273	-3.75128	1.26625	-2.96251	0.00305142	0.00670798
ENSG00000047365	ARAP2	114.544	-3.75102	0.369122	-10.162	2.92932e-24	4.25373e-23
ENSG00000260284	TPSP2	25.8057	-3.74371	0.707499	-5.29146	1.21341e-07	5.00634e-07
ENSG00000159860	FAM115D	1.28931	-3.74297	1.37833	-2.71558	0.00661598	0.013612
ENSG00000265710	AL161772.1	4.25044	-3.74197	0.867905	-4.3115	1.62153e-05	5.10159e-05
ENSG00000206075	SERPINB5	72.772	-3.74182	0.707792	-5.28661	1.24603e-07	5.1345e-07
ENSG00000225431	AP001626.1	3.14648	-3.74103	0.914601	-4.09034	4.30748e-05	0.00012798
ENSG00000197701	ZNF595	526.18	-3.73874	0.223208	-16.75	5.65997e-63	4.55688e-61
ENSG00000151726	ACSL1	1318.26	-3.73346	0.221796	-16.8329	1.40166e-63	1.15678e-61
ENSG00000181649	PHLDA2	1943.48	-3.73129	0.361743	-10.3148	6.04346e-25	9.15455e-24
ENSG00000271127	LL22NC03-N64E9.1	1.32418	-3.72974	1.08153	-3.44856	0.000563575	0.00141766
ENSG00000228933	RP11-268G12.1	2.37233	-3.72932	0.921245	-4.04813	5.16295e-05	0.000151533
ENSG00000101680	LAMA1	12274	-3.72662	0.237998	-15.6582	2.9213e-55	1.74793e-53
ENSG00000273297	RP11-38M8.1	34.9152	-3.72592	0.282172	-13.2044	8.27057e-40	2.61078e-38
ENSG00000258411	RP11-804M7.2	1.98763	-3.72419	1.2869	-2.89392	0.00380468	0.008213
ENSG00000236975	RP5-1065P14.2	24.4329	-3.7237	0.444245	-8.3821	5.19938e-17	4.7979e-16
ENSG00000262756	AC009133.21	1.80312	-3.72019	1.26472	-2.9415	0.00326625	0.0071391
ENSG00000250509	CTC-573N18.1	1.30633	-3.71788	1.28702	-2.88876	0.00386766	0.00833393
ENSG00000236830	CBR3-AS1	19.4084	-3.71532	0.618501	-6.00698	1.89012e-09	9.50366e-09
ENSG00000261227	AC140912.1	2.36563	-3.71435	1.14748	-3.23696	0.00120811	0.00286281
ENSG00000178826	TMEM139	129.547	-3.71314	0.34483	-10.768	4.87452e-27	8.27411e-26
ENSG00000152380	FAM151B	51.7904	-3.71093	0.251338	-14.7647	2.47438e-49	1.18874e-47
ENSG00000134962	KLB	10.82	-3.70766	0.832308	-4.45468	8.40202e-06	2.75056e-05
ENSG00000253266	RP11-128L5.1	11.7658	-3.70644	0.519141	-7.13956	9.36277e-13	6.31711e-12
ENSG00000196436	NPIPB15	9.74024	-3.70586	0.842344	-4.39946	1.08519e-05	3.49564e-05
ENSG00000027075	PRKCH	1243.03	-3.70544	0.259255	-14.2926	2.43233e-46	1.01644e-44
ENSG00000164733	CTSB	14058.3	-3.70502	0.386579	-9.58414	9.32306e-22	1.17439e-20
ENSG00000259796	RP11-355I22.7	62.8414	-3.70469	0.305702	-12.1186	8.41761e-34	1.9929e-32
ENSG00000134539	KLRD1	11.3479	-3.70408	0.762883	-4.85537	1.20164e-06	4.37862e-06
ENSG00000224818	RP11-134G8.8	113.093	-3.70351	0.417775	-8.86485	7.66066e-19	8.03835e-18
ENSG00000232294	RP4-715N11.2	1.37144	-3.70162	1.15373	-3.20841	0.00133471	0.00313349
ENSG00000112773	FAM46A	1461.52	-3.70095	0.355757	-10.403	2.40184e-25	3.71304e-24
ENSG00000266304	RP11-484N16.1	3.09733	-3.69667	0.976184	-3.78686	0.000152561	0.000418427
ENSG00000268655	CTB-60B18.10	19.9276	-3.69123	0.812243	-4.54449	5.50696e-06	1.84949e-05
ENSG00000259362	RP11-307C19.1	16.0631	-3.69063	0.446298	-8.26942	1.3461e-16	1.20745e-15
ENSG00000111181	SLC6A12	45.7044	-3.68921	0.558823	-6.60175	4.06341e-11	2.37728e-10
ENSG00000137843	PAK6	333.38	-3.68835	0.157565	-23.4084	3.51331e-121	1.423e-118
ENSG00000227397	CTD-2526L21.3	1.19477	-3.68377	1.10102	-3.34579	0.000820494	0.00200252
ENSG00000258754	CTD-3049M7.1	4.03167	-3.67734	1.10616	-3.32443	0.000885988	0.002151
ENSG00000103196	CRISPLD2	1143.21	-3.6768	0.398316	-9.23086	2.68462e-20	3.08908e-19
ENSG00000099812	MISP	240.271	-3.67667	0.390378	-9.41823	4.58774e-21	5.56341e-20
ENSG00000188338	SLC38A3	178.562	-3.67545	0.630135	-5.83279	5.4507e-09	2.61816e-08
ENSG00000167703	SLC43A2	2970.84	-3.67342	0.466951	-7.86682	3.63759e-15	2.9503e-14
ENSG00000171303	KCNK3	51.755	-3.67307	0.819015	-4.48474	7.30025e-06	2.40874e-05
ENSG00000255502	RP11-379J13.2	1.22474	-3.673	1.24493	-2.95038	0.00317385	0.00695158
ENSG00000180458	CTD-3064H18.4	3.15102	-3.66996	0.928122	-3.95418	7.67974e-05	0.000219861
ENSG00000231240	KLF2P1	1.29924	-3.66936	1.18036	-3.10867	0.00187929	0.00429929
ENSG00000115267	IFIH1	158.316	-3.66885	0.416162	-8.81592	1.18709e-18	1.22896e-17
ENSG00000184305	CCSER1	76.2199	-3.66554	0.245062	-14.9576	1.38931e-50	6.9405e-49
ENSG00000254733	RP11-317J19.1	1.65846	-3.66339	1.14854	-3.18962	0.00142459	0.00332846
ENSG00000112297	AIM1	2519.81	-3.66297	0.253976	-14.4225	3.73652e-47	1.61529e-45
ENSG00000250439	FGD5P1	1.66022	-3.66279	1.05988	-3.45585	0.000548555	0.00138186
ENSG00000012504	NR1H4	2.35851	-3.662	1.1245	-3.25655	0.00112776	0.00268888
ENSG00000166126	AMN	263.695	-3.66058	0.250307	-14.6244	1.96407e-48	9.0557e-47
ENSG00000260644	HERC2P5	1.23385	-3.66004	1.08093	-3.38601	0.000709167	0.0017511
ENSG00000168398	BDKRB2	139.716	-3.65902	0.431971	-8.47052	2.44303e-17	2.30493e-16
ENSG00000233030	RP11-196G18.3	3.78082	-3.65858	0.863524	-4.2368	2.26732e-05	6.98884e-05
ENSG00000140479	PCSK6	537.495	-3.65718	0.26863	-13.6142	3.29771e-42	1.16443e-40
ENSG00000104826	LHB	13.4314	-3.65667	0.714782	-5.11578	3.1244e-07	1.2246e-06
ENSG00000268416	CTD-2626G11.2	2.26151	-3.65498	1.00713	-3.62911	0.000284405	0.000748978
ENSG00000250504	KRT18P51	1.18667	-3.65383	1.21225	-3.01409	0.00257754	0.00575418
ENSG00000205413	SAMD9	17.9398	-3.65044	0.663167	-5.50455	3.7011e-08	1.6167e-07
ENSG00000153666	GOLGA8I	23.9128	-3.64941	0.451155	-8.08903	6.01407e-16	5.14734e-15
ENSG00000242265	PEG10	23119.5	-3.64625	0.357165	-10.2089	1.80966e-24	2.66757e-23
ENSG00000229689	AC009237.8	1.66488	-3.6462	1.5633	-2.33238	0.0196808	0.0366122
ENSG00000128510	CPA4	24.3756	-3.6455	0.659864	-5.52462	3.30205e-08	1.45033e-07
ENSG00000268343	AC012414.1	1.16916	-3.64532	1.28663	-2.83323	0.004608	0.00978424
ENSG00000258882	CTD-2277K2.1	9.27253	-3.64367	0.616888	-5.90653	3.49394e-09	1.71294e-08
ENSG00000162576	MXRA8	3245.04	-3.64226	0.257112	-14.166	1.48641e-45	5.95629e-44
ENSG00000234460	XXyac-YM21GA2.4	1.81906	-3.64167	1.0304	-3.53422	0.000408976	0.00104881
ENSG00000269554	AL590822.2	5.89748	-3.64163	0.671752	-5.42108	5.92388e-08	2.53096e-07
ENSG00000230490	RP11-141M1.3	1.29992	-3.64144	1.16809	-3.11743	0.00182433	0.00418408
ENSG00000134070	IRAK2	248.444	-3.63997	0.153379	-23.732	1.68778e-124	6.94283e-122
ENSG00000228980	RP11-702L6.4	4.89114	-3.63901	0.742784	-4.89915	9.6251e-07	3.54406e-06
ENSG00000260118	RP6-201G10.2	11.0203	-3.63852	0.697784	-5.21439	1.8442e-07	7.44437e-07
ENSG00000215861	WI2-1896O14.1	1.13413	-3.63836	1.05397	-3.45207	0.000556309	0.00140019
ENSG00000123080	CDKN2C	20.9512	-3.63739	0.46046	-7.89946	2.80118e-15	2.28814e-14
ENSG00000164683	HEY1	570.668	-3.63538	0.489168	-7.43175	1.07171e-13	7.78343e-13
ENSG00000174837	EMR1	3.94018	-3.63474	1.03496	-3.51196	0.000444813	0.00113588
ENSG00000166634	SERPINB12	1.16072	-3.63319	1.11263	-3.26541	0.00109306	0.00261301
ENSG00000171236	LRG1	217.042	-3.63107	0.305985	-11.8668	1.76046e-32	3.86874e-31
ENSG00000049247	UTS2	8.21723	-3.62842	0.54412	-6.66842	2.5857e-11	1.54467e-10
ENSG00000124151	NCOA3	5109.51	-3.62266	0.337831	-10.7233	7.91437e-27	1.32293e-25
ENSG00000131634	TMEM204	6.61942	-3.6225	0.882433	-4.10512	4.04096e-05	0.00012051
ENSG00000184735	DDX53	1.6152	-3.62187	1.10602	-3.27467	0.00105785	0.00253366
ENSG00000215553	KRT18P3	5.86926	-3.62163	0.926894	-3.90728	9.33411e-05	0.000263754
ENSG00000268852	AC132872.2	14.5483	-3.62073	0.671191	-5.39448	6.87229e-08	2.92053e-07
ENSG00000124334	IL9R	2.88488	-3.61983	1.10185	-3.28524	0.00101897	0.002449
ENSG00000058668	ATP2B4	7434.4	-3.61915	0.307566	-11.7671	5.7686e-32	1.23271e-30
ENSG00000111339	ART4	19.4699	-3.61767	0.702798	-5.14752	2.6395e-07	1.04308e-06
ENSG00000100055	CYTH4	8.77027	-3.61381	0.867679	-4.16492	3.1146e-05	9.42291e-05
ENSG00000255262	TCEB2P2	17.4358	-3.61358	0.537253	-6.72603	1.74352e-11	1.05911e-10
ENSG00000173706	HEG1	3132.74	-3.61231	0.347752	-10.3876	2.82302e-25	4.34884e-24
ENSG00000229672	RP11-184A2.3	1.21647	-3.61028	1.10641	-3.26305	0.00110221	0.00263321
ENSG00000207735	MIR520D	1.29277	-3.61003	1.23348	-2.92672	0.00342562	0.00745258
ENSG00000104611	SH2D4A	1251.64	-3.60739	0.245533	-14.6921	7.24678e-49	3.40689e-47
ENSG00000100191	SLC5A4	2.2495	-3.60399	1.18713	-3.03589	0.00239828	0.00538504
ENSG00000107317	PTGDS	221.118	-3.60289	0.464117	-7.76289	8.30154e-15	6.5514e-14
ENSG00000126467	TSKS	58.1756	-3.60286	0.435898	-8.26538	1.39256e-16	1.247e-15
ENSG00000146197	SCUBE3	620.793	-3.60137	0.430007	-8.37515	5.51527e-17	5.07871e-16
ENSG00000157551	KCNJ15	5.66656	-3.59825	0.803342	-4.4791	7.49589e-06	2.47082e-05
ENSG00000214530	STARD10	2351.12	-3.5972	0.211789	-16.9849	1.06313e-64	9.08738e-63
ENSG00000168679	SLC16A4	82.1324	-3.59674	0.295214	-12.1835	3.80585e-34	9.14203e-33
ENSG00000253138	LINC00967	1.13006	-3.59661	1.14289	-3.14693	0.00164995	0.00381573
ENSG00000127324	TSPAN8	2.83752	-3.59536	0.98861	-3.63679	0.000276059	0.000728528
ENSG00000259417	RP11-2E17.1	5.3253	-3.59095	0.863582	-4.15821	3.20757e-05	9.68747e-05
ENSG00000140577	CRTC3	958.906	-3.58883	0.197324	-18.1875	6.48072e-74	7.13882e-72
ENSG00000224984	RP11-524H19.2	1.6598	-3.5883	1.05597	-3.3981	0.000678561	0.00168184
ENSG00000225684	FAM225B	1.63432	-3.58496	1.09464	-3.275	0.0010566	0.00253119
ENSG00000179571	NBPF23	2.90496	-3.58418	1.10922	-3.23125	0.00123252	0.00291619
ENSG00000162594	IL23R	2.14857	-3.58338	1.00784	-3.55551	0.000377244	0.000972552
ENSG00000174156	GSTA3	2.84179	-3.58187	1.34568	-2.66175	0.00777357	0.0157536
ENSG00000110436	SLC1A2	118.795	-3.57981	0.653117	-5.48111	4.22676e-08	1.83325e-07
ENSG00000147571	CRH	44.4789	-3.57954	0.701383	-5.10354	3.33353e-07	1.30211e-06
ENSG00000261346	RP11-297C4.2	1.15548	-3.57899	1.31893	-2.71356	0.00665653	0.0136901
ENSG00000259207	ITGB3	64.9726	-3.57771	0.481383	-7.43215	1.06845e-13	7.76406e-13
ENSG00000107954	NEURL1	1624.68	-3.57638	0.433776	-8.24476	1.65486e-16	1.47336e-15
ENSG00000197766	CFD	372.103	-3.57588	0.226091	-15.8161	2.40906e-56	1.51731e-54
ENSG00000182393	IFNL1	1.25915	-3.57569	1.23984	-2.884	0.00392658	0.00845189
ENSG00000172818	OVOL1	901.054	-3.57214	0.31104	-11.4845	1.57843e-30	3.1625e-29
ENSG00000182118	FAM89A	824.777	-3.57214	0.428154	-8.34313	7.23507e-17	6.60922e-16
ENSG00000272582	RP5-1039K5.17	3.06704	-3.56878	0.919335	-3.88191	0.000103638	0.000291378
ENSG00000184551	AC132872.1	22.6751	-3.56846	0.549477	-6.49429	8.34258e-11	4.7571e-10
ENSG00000267795	SMIM22	5.45177	-3.56759	0.871113	-4.09544	4.21376e-05	0.000125394
ENSG00000158639	PAGE5	1.18487	-3.5671	1.292	-2.76091	0.00576406	0.0119999
ENSG00000204362	RP11-380J14.1	1.31671	-3.56346	1.22791	-2.90206	0.00370719	0.00801966
ENSG00000273186	RP11-339B21.10	9.34363	-3.56268	0.574488	-6.20148	5.59335e-10	2.95576e-09
ENSG00000261651	RP11-899L11.3	1.11481	-3.5596	0.98938	-3.59781	0.000320907	0.00083624
ENSG00000137878	GCOM1	14.6986	-3.55922	0.412451	-8.62946	6.16432e-18	6.0465e-17
ENSG00000171873	ADRA1D	38.6496	-3.55922	0.46032	-7.73206	1.05824e-14	8.29174e-14
ENSG00000224791	KRT18P39	21.2667	-3.55869	0.693252	-5.13332	2.8467e-07	1.12009e-06
ENSG00000248608	RP11-206P5.2	1.21069	-3.5586	1.05276	-3.38024	0.000724215	0.00178541
ENSG00000235343	AC005301.8	1.19696	-3.55847	1.15451	-3.08224	0.00205447	0.00466641
ENSG00000250710	OR7E99P	1.13768	-3.55738	1.25059	-2.84457	0.0044471	0.00946704
ENSG00000173110	HSPA6	49.4895	-3.55694	0.738763	-4.81472	1.47405e-06	5.32481e-06
ENSG00000254153	CTA-398F10.2	2.21153	-3.55421	0.900779	-3.9457	7.95663e-05	0.000227442
ENSG00000188483	IER5L	1286.78	-3.552	0.47513	-7.47586	7.67028e-14	5.614e-13
ENSG00000140284	SLC27A2	548.334	-3.55068	0.318087	-11.1626	6.21499e-29	1.14823e-27
ENSG00000188064	WNT7B	113.481	-3.55019	0.445317	-7.97229	1.55767e-15	1.28877e-14
ENSG00000183305	MAGEA2B	4.96429	-3.54674	1.30455	-2.71874	0.00655306	0.0134994
ENSG00000054277	OPN3	1199.79	-3.54497	0.297439	-11.9183	9.50139e-33	2.11806e-31
ENSG00000182851	GPIHBP1	1.70708	-3.54157	0.964058	-3.6736	0.000239155	0.000637399
ENSG00000232386	RP11-66B24.2	6.19634	-3.53798	0.615147	-5.75143	8.84906e-09	4.14315e-08
ENSG00000187288	CIDEC	1.16298	-3.53511	1.07804	-3.27919	0.00104107	0.0024978
ENSG00000206062	RP13-212L9.1	1.12088	-3.53221	1.17855	-2.99709	0.00272573	0.00605163
ENSG00000137752	CASP1	1.16444	-3.52986	1.43583	-2.45841	0.0139554	0.0268354
ENSG00000264769	RP11-498C9.12	2.06405	-3.52909	1.014	-3.48037	0.000500719	0.0012695
ENSG00000002079	MYH16	1.69027	-3.52719	0.972425	-3.62721	0.000286504	0.000753977
ENSG00000153246	PLA2R1	215.45	-3.52537	0.281965	-12.5028	7.20306e-36	1.87757e-34
ENSG00000257501	RP11-1016B18.1	1.20506	-3.52347	1.08052	-3.26091	0.00111055	0.00265144
ENSG00000227076	RP11-4C20.4	2.00617	-3.52187	0.89371	-3.94073	8.12347e-05	0.00023179
ENSG00000131738	KRT33B	1.14187	-3.52042	1.11025	-3.17083	0.00152007	0.00353773
ENSG00000123146	CD97	953.213	-3.51594	0.260195	-13.5127	1.31575e-41	4.52807e-40
ENSG00000224114	RP11-343H5.4	2.73236	-3.50937	1.47338	-2.38185	0.0172259	0.0324954
ENSG00000256980	KHDC1L	6.98046	-3.50647	0.643328	-5.45051	5.02254e-08	2.15918e-07
ENSG00000258691	RP11-404P21.8	1.10415	-3.50565	1.05808	-3.31321	0.000922331	0.00223039
ENSG00000143537	ADAM15	3572.74	-3.5021	0.233018	-15.0293	4.71828e-51	2.39341e-49
ENSG00000254863	RP11-831A10.2	1.13137	-3.50096	1.53472	-2.28117	0.0225385	0.041347
ENSG00000162711	NLRP3	4.91095	-3.49902	0.731748	-4.78174	1.73788e-06	6.21648e-06
ENSG00000171056	SOX7	87.5039	-3.49882	0.333701	-10.4849	1.01358e-25	1.6075e-24
ENSG00000049283	EPN3	321.228	-3.49506	0.21694	-16.1107	2.14611e-58	1.46755e-56
ENSG00000164125	FAM198B	248.602	-3.49246	0.647797	-5.39129	6.99555e-08	2.96812e-07
ENSG00000106823	ECM2	1.11054	-3.49222	1.10976	-3.14682	0.00165057	0.00381683
ENSG00000267453	AC004791.2	1.04577	-3.49111	1.20394	-2.89975	0.00373462	0.00807369
ENSG00000204420	C6orf25	6.90331	-3.49057	0.596451	-5.85223	4.85038e-09	2.34735e-08
ENSG00000110148	CCKBR	1463.38	-3.48557	0.56534	-6.16545	7.02818e-10	3.67562e-09
ENSG00000156265	MAP3K7CL	3.61619	-3.48291	0.947994	-3.67398	0.000238804	0.000636529
ENSG00000156510	HKDC1	56.3097	-3.48259	0.59623	-5.84102	5.18821e-09	2.49982e-08
ENSG00000233705	SLC26A4-AS1	1.13982	-3.48257	1.3863	-2.51214	0.0120003	0.0233937
ENSG00000149596	JPH2	432.631	-3.47979	0.352607	-9.86874	5.68755e-23	7.67878e-22
ENSG00000143669	LYST	108.591	-3.47935	0.276615	-12.5783	2.77925e-36	7.39085e-35
ENSG00000176658	MYO1D	4159.66	-3.47782	0.240423	-14.4654	2.00332e-47	8.84923e-46
ENSG00000170279	C7orf33	1.11041	-3.47532	1.38676	-2.50608	0.0122079	0.0237614
ENSG00000121552	CSTA	15.8538	-3.47168	0.648334	-5.35477	8.56675e-08	3.59478e-07
ENSG00000187569	DPPA3	77.2921	-3.47026	0.57247	-6.06191	1.34514e-09	6.85377e-09
ENSG00000261379	RP11-395N3.1	1.58016	-3.46966	1.05889	-3.27668	0.00105034	0.00251842
ENSG00000168124	OR1F1	3.39896	-3.46932	0.813157	-4.26648	1.98578e-05	6.16942e-05
ENSG00000165309	ARMC3	9.44468	-3.46832	0.515544	-6.72749	1.72609e-11	1.04925e-10
ENSG00000003989	SLC7A2	4414.56	-3.46464	0.270634	-12.8019	1.5992e-37	4.532e-36
ENSG00000257608	GRAMD4P3	1.09603	-3.46388	1.38975	-2.49244	0.0126867	0.0246043
ENSG00000249082	CTC-276P9.1	11.4745	-3.46272	0.955829	-3.62274	0.000291496	0.00076612
ENSG00000202229	RNU6-1138P	1.22633	-3.46166	1.31775	-2.62694	0.00861565	0.0173069
ENSG00000253967	RP11-333A23.4	16.4843	-3.45837	0.660825	-5.23341	1.66411e-07	6.7568e-07
ENSG00000126821	SGPP1	2284.32	-3.45828	0.200828	-17.2201	1.87671e-66	1.69652e-64
ENSG00000251555	RP11-745L13.2	2.1727	-3.45666	0.940157	-3.67668	0.000236286	0.000630454
ENSG00000254039	RP11-304F15.6	6.97206	-3.45633	0.631235	-5.4755	4.36289e-08	1.88949e-07
ENSG00000204136	GGTA1P	5.34516	-3.45519	0.668223	-5.17071	2.33207e-07	9.28702e-07
ENSG00000198807	PAX9	26.7747	-3.45517	0.748503	-4.61611	3.90996e-06	1.33946e-05
ENSG00000187627	RGPD1	16.646	-3.45321	0.60342	-5.72273	1.04825e-08	4.87153e-08
ENSG00000244693	CTAGE8	2.03276	-3.45275	0.971806	-3.55292	0.000380983	0.000981712
ENSG00000267774	RP11-2N1.2	1.3779	-3.45164	0.964972	-3.57693	0.000347655	0.000901124
ENSG00000162302	RPS6KA4	2585.81	-3.45134	0.123596	-27.9244	1.34826e-171	1.61344e-168
ENSG00000136867	SLC31A2	193.359	-3.45041	0.298365	-11.5644	6.24359e-31	1.28018e-29
ENSG00000128274	A4GALT	1497.93	-3.44956	0.194623	-17.7243	2.72327e-70	2.75752e-68
ENSG00000207563	MIR23B	1.09372	-3.44329	1.08677	-3.16838	0.0015329	0.00356539
ENSG00000112414	GPR126	486.205	-3.44217	0.305823	-11.2554	2.17728e-29	4.1061e-28
ENSG00000162676	GFI1	9.35592	-3.4411	0.48758	-7.05751	1.69509e-12	1.11566e-11
ENSG00000188279	FAM25C	0.988794	-3.43946	1.02592	-3.35256	0.000800676	0.00195851
ENSG00000225278	RP11-782C8.5	1.05861	-3.43943	1.02147	-3.36715	0.000759492	0.00186574
ENSG00000236318	AC019117.1	1.01692	-3.43918	1.43467	-2.39719	0.0165213	0.031276
ENSG00000100292	HMOX1	4944.66	-3.43912	0.503398	-6.83181	8.38526e-12	5.22012e-11
ENSG00000069011	PITX1	681.869	-3.43678	0.825727	-4.16212	3.15305e-05	9.53595e-05
ENSG00000174038	C9orf131	1.14418	-3.4345	0.972631	-3.53114	0.000413768	0.00106079
ENSG00000167676	PLIN4	182.988	-3.43423	0.42072	-8.16275	3.27482e-16	2.85862e-15
ENSG00000250694	CTD-2074D8.1	1.20441	-3.42766	1.21246	-2.82704	0.0046981	0.00995704
ENSG00000172216	CEBPB	4048.18	-3.42624	0.397457	-8.62041	6.67134e-18	6.52195e-17
ENSG00000249975	OR5H3P	3.86195	-3.42591	0.912976	-3.75246	0.000175104	0.000475991
ENSG00000110675	ELMOD1	51.0183	-3.42584	0.384839	-8.90202	5.48411e-19	5.81241e-18
ENSG00000236449	AC018890.6	27.6797	-3.42489	0.326223	-10.4986	8.76603e-26	1.39446e-24
ENSG00000259831	LINC00567	2.62177	-3.4241	1.02522	-3.33986	0.000838211	0.00204348
ENSG00000163705	FANCD2OS	1.96656	-3.42054	0.990348	-3.45387	0.000552595	0.0013915
ENSG00000254403	OR10Y1P	1.06146	-3.41872	1.23859	-2.76017	0.00577704	0.0120231
ENSG00000197182	FLJ27365	16.0344	-3.41786	0.431753	-7.91624	2.44802e-15	2.00526e-14
ENSG00000131370	SH3BP5	2149.55	-3.41779	0.172062	-19.8638	8.37882e-88	1.30526e-85
ENSG00000258948	KRT8P1	1.35434	-3.41517	1.06396	-3.20987	0.00132797	0.00311946
ENSG00000135917	SLC19A3	622.289	-3.41129	0.163807	-20.825	2.56856e-96	5.04646e-94
ENSG00000181826	RELL1	481.634	-3.40769	0.368361	-9.25095	2.225e-20	2.57257e-19
ENSG00000188660	LINC00319	0.930062	-3.40761	1.0567	-3.22478	0.00126067	0.002978
ENSG00000115112	TFCP2L1	1101.49	-3.40615	0.190191	-17.9091	1.00082e-71	1.06675e-69
ENSG00000213771	KRT8P37	10.038	-3.40479	0.629309	-5.41035	6.29006e-08	2.68132e-07
ENSG00000169247	SH3TC2	42.438	-3.40211	0.529543	-6.42461	1.32209e-10	7.4041e-10
ENSG00000233208	LINC00642	1.13544	-3.40131	1.02405	-3.32142	0.000895591	0.00217124
ENSG00000184040	TMEM236	2.13345	-3.40003	0.996744	-3.41113	0.000646934	0.00160936
ENSG00000170484	KRT74	0.987277	-3.39938	1.18757	-2.86248	0.00420336	0.0089969
ENSG00000213085	CCDC19	42.4633	-3.39529	0.322763	-10.5194	7.02843e-26	1.12828e-24
ENSG00000268297	CLEC4GP1	19.9713	-3.39421	0.867557	-3.91238	9.13917e-05	0.000258745
ENSG00000180758	GPR157	600.17	-3.39321	0.369493	-9.18342	4.17603e-20	4.75529e-19
ENSG00000266088	RP5-1028K7.2	2.61055	-3.39075	0.935472	-3.62464	0.000289361	0.000760888
ENSG00000092295	TGM1	175.662	-3.38969	0.42616	-7.95402	1.80558e-15	1.49108e-14
ENSG00000196260	SFTA2	1.0917	-3.3886	1.05158	-3.2224	0.00127121	0.00299993
ENSG00000181126	HLA-V	14.4978	-3.38832	0.503749	-6.7262	1.74156e-11	1.05816e-10
ENSG00000248485	PCP4L1	132.73	-3.3877	0.2932	-11.5542	7.02742e-31	1.43977e-29
ENSG00000259928	RP11-218M11.1	1.4474	-3.38599	1.24408	-2.72168	0.00649518	0.0133885
ENSG00000231599	LINC01037	1.50763	-3.38542	0.920488	-3.67785	0.000235207	0.000628021
ENSG00000113196	HAND1	375.794	-3.38427	0.659929	-5.12823	2.92473e-07	1.14959e-06
ENSG00000188971	RP11-427H3.3	2386.49	-3.38423	0.15544	-21.772	4.27548e-105	1.005e-102
ENSG00000105173	CCNE1	4361.8	-3.38329	0.261681	-12.929	3.08674e-38	9.07986e-37
ENSG00000258128	MKRN9P	9.09234	-3.38103	0.667413	-5.06587	4.0653e-07	1.57046e-06
ENSG00000170075	GPR37L1	46.7959	-3.38094	0.631479	-5.35399	8.60353e-08	3.60849e-07
ENSG00000033327	GAB2	2798.16	-3.37954	0.23391	-14.4481	2.57868e-47	1.12399e-45
ENSG00000065609	SNAP91	108.379	-3.37786	0.313205	-10.7848	4.05979e-27	6.92691e-26
ENSG00000217684	RPS3AP24	1.12894	-3.37627	1.08722	-3.10542	0.00190006	0.00434301
ENSG00000163071	SPATA18	182.93	-3.37624	0.540512	-6.24638	4.20081e-10	2.24923e-09
ENSG00000197142	ACSL5	11.2047	-3.37484	0.732436	-4.6077	4.07152e-06	1.39137e-05
ENSG00000256152	RP11-463O12.3	1.09826	-3.37468	1.0221	-3.30173	0.000960916	0.00231667
ENSG00000204219	TCEA3	111.361	-3.37424	0.409877	-8.23233	1.83605e-16	1.62972e-15
ENSG00000167769	ACER1	2.48203	-3.37418	1.14846	-2.93801	0.00330329	0.00721228
ENSG00000179399	GPC5	26.5278	-3.37364	0.43289	-7.79329	6.52854e-15	5.19737e-14
ENSG00000251410	AC007106.1	1.11652	-3.37158	1.51984	-2.21838	0.0265288	0.0478931
ENSG00000269779	CTD-2542C24.2	1.46573	-3.37039	0.983224	-3.4279	0.00060827	0.00152021
ENSG00000253943	KRT18P37	3.96567	-3.3694	0.764489	-4.4074	1.04621e-05	3.37999e-05
ENSG00000224419	KRT18P27	5.15965	-3.36863	0.801525	-4.20278	2.63654e-05	8.06089e-05
ENSG00000185247	MAGEA11	21.1259	-3.36644	0.977256	-3.44479	0.000571501	0.00143623
ENSG00000243715	CACNA2D3-AS1	1.40629	-3.36223	1.08777	-3.09095	0.00199519	0.00454547
ENSG00000177464	GPR4	36.2096	-3.35943	0.393159	-8.54472	1.28843e-17	1.23842e-16
ENSG00000107099	DOCK8	204.251	-3.35712	0.238755	-14.0609	6.60111e-45	2.57845e-43
ENSG00000227790	AC015922.5	2.44774	-3.35636	1.24487	-2.69615	0.0070146	0.0143547
ENSG00000128917	DLL4	41.3703	-3.35383	0.464212	-7.22479	5.0189e-13	3.45355e-12
ENSG00000100628	ASB2	65.1396	-3.35339	0.70315	-4.7691	1.85047e-06	6.60035e-06
ENSG00000182983	ZNF662	25.9976	-3.35267	0.384617	-8.7169	2.85925e-18	2.87751e-17
ENSG00000232694	XX-CR54.3	1.3736	-3.35228	1.43003	-2.34421	0.0190674	0.035602
ENSG00000006534	ALDH3B1	44.0893	-3.35194	0.326648	-10.2616	1.04929e-24	1.57315e-23
ENSG00000178301	AQP11	149.552	-3.34865	0.449774	-7.44518	9.68089e-14	7.04641e-13
ENSG00000171992	SYNPO	785.096	-3.34787	0.305254	-10.9675	5.477e-28	9.76256e-27
ENSG00000164047	CAMP	1.6484	-3.34757	1.02898	-3.2533	0.00114073	0.0027161
ENSG00000235790	RP11-73M7.6	20.6889	-3.34703	0.479585	-6.97901	2.97267e-12	1.90835e-11
ENSG00000114166	KAT2B	302.494	-3.34612	0.309382	-10.8155	2.90731e-27	5.00266e-26
ENSG00000223783	AC124944.5	0.960139	-3.3455	1.14208	-2.9293	0.00339727	0.00739723
ENSG00000160791	CCR5	1.04964	-3.34534	1.11387	-3.00336	0.00267019	0.00594086
ENSG00000250041	CTD-2003C8.2	0.979998	-3.34231	1.12484	-2.97135	0.00296492	0.00653692
ENSG00000271602	KRT8P49	30.8866	-3.34222	0.706366	-4.73157	2.22792e-06	7.86885e-06
ENSG00000163564	PYHIN1	0.980396	-3.34064	1.03251	-3.23544	0.00121455	0.00287627
ENSG00000259882	RP11-293B20.2	1.0182	-3.33915	1.09677	-3.04453	0.00233044	0.00524747
ENSG00000138463	DIRC2	1620.46	-3.33859	0.373433	-8.94026	3.88243e-19	4.15161e-18
ENSG00000184795	UNC93B5	8.33946	-3.3363	0.639278	-5.21886	1.80032e-07	7.27729e-07
ENSG00000158055	GRHL3	511.242	-3.33587	0.308076	-10.8281	2.5349e-27	4.37329e-26
ENSG00000229951	AC104695.3	1.38836	-3.33569	1.08854	-3.06437	0.00218126	0.00493616
ENSG00000117009	KMO	2.33533	-3.3356	0.985429	-3.38492	0.000711989	0.00175741
ENSG00000226965	AC003088.1	4.12544	-3.33545	0.758636	-4.39665	1.09936e-05	3.53997e-05
ENSG00000262296	RP11-55L4.1	1.27224	-3.33341	1.15026	-2.89796	0.00375593	0.00811641
ENSG00000120457	KCNJ5	73.9232	-3.33051	0.691602	-4.81565	1.46723e-06	5.30165e-06
ENSG00000188831	DPPA3P2	3.3113	-3.32913	1.0204	-3.26258	0.00110404	0.00263686
ENSG00000203499	FAM83H-AS1	324.017	-3.32824	0.174168	-19.1093	2.11302e-81	2.89737e-79
ENSG00000186081	KRT5	0.963664	-3.32771	1.25594	-2.64957	0.00805938	0.016279
ENSG00000113600	C9	1.40894	-3.32756	1.14237	-2.91286	0.00358132	0.00776331
ENSG00000137691	C11orf70	51.4876	-3.32703	0.345311	-9.63488	5.69592e-22	7.27944e-21
ENSG00000156463	SH3RF2	243.737	-3.32624	0.324156	-10.2612	1.05364e-24	1.57878e-23
ENSG00000115977	AAK1	1190.5	-3.32435	0.123234	-26.976	2.82822e-160	2.56754e-157
ENSG00000237206	IMPDH1P4	2.41126	-3.3233	1.14758	-2.89593	0.00378039	0.00816419
ENSG00000267139	AC005262.3	1.00626	-3.32181	1.00463	-3.30651	0.000944656	0.00227982
ENSG00000136048	DRAM1	1400.69	-3.31947	0.152929	-21.706	1.80148e-104	4.12413e-102
ENSG00000253944	RP11-156K13.1	0.986473	-3.31946	1.24392	-2.66855	0.00761785	0.0154714
ENSG00000105519	CAPS	317.646	-3.31839	0.447398	-7.41709	1.19719e-13	8.6494e-13
ENSG00000012223	LTF	43.4694	-3.31831	0.550487	-6.02796	1.66045e-09	8.39213e-09
ENSG00000093217	XYLB	263.301	-3.31801	0.251321	-13.2023	8.51176e-40	2.6837e-38
ENSG00000259500	KRT8P24	16.9832	-3.31703	0.881174	-3.76433	0.000166993	0.000455305
ENSG00000255689	RP11-136I14.5	3.24843	-3.31621	0.878481	-3.77493	0.000160052	0.00043756
ENSG00000257671	RP3-416H24.1	3.01027	-3.31348	0.895696	-3.69933	0.000216168	0.000579359
ENSG00000213931	HBE1	2.59407	-3.3134	1.01793	-3.25503	0.0011338	0.00270107
ENSG00000115902	SLC1A4	393.154	-3.31177	0.437049	-7.57756	3.52103e-14	2.65306e-13
ENSG00000259098	RP11-603B24.2	1.24494	-3.31174	1.16546	-2.84157	0.0044892	0.00955049
ENSG00000232444	AC010745.4	1.33955	-3.30872	0.997108	-3.31831	0.000905638	0.00219223
ENSG00000224397	RP11-290F20.3	0.941029	-3.30796	1.21632	-2.71965	0.0065351	0.0134635
ENSG00000251819	RNU6-322P	2.70769	-3.3062	0.963074	-3.43297	0.000597004	0.00149475
ENSG00000263711	RP11-169F17.1	187.591	-3.3047	0.627196	-5.269	1.37169e-07	5.63027e-07
ENSG00000204165	CXorf65	1.7581	-3.30256	1.13143	-2.91894	0.00351229	0.00762435
ENSG00000162511	LAPTM5	75.7331	-3.30119	0.451178	-7.31683	2.53899e-13	1.78871e-12
ENSG00000225964	AC017076.5	0.958215	-3.30109	1.32745	-2.48678	0.0128903	0.0249624
ENSG00000260683	CTD-2076M15.1	1.02073	-3.3001	1.24317	-2.65459	0.00794046	0.0160621
ENSG00000257207	LIMS3	1.79694	-3.2997	0.914905	-3.6066	0.000310232	0.000811071
ENSG00000168334	XIRP1	4.17453	-3.29721	0.789867	-4.17438	2.98795e-05	9.05848e-05
ENSG00000238243	OR2W3	13.9994	-3.29629	0.587229	-5.61329	1.9851e-08	8.93821e-08
ENSG00000264078	RP11-73M7.9	1.41023	-3.29383	1.02581	-3.21096	0.00132291	0.00310938
ENSG00000230716	KRT8P7	88.4901	-3.29368	0.685888	-4.80207	1.57034e-06	5.65173e-06
ENSG00000261239	ANKRD26P1	1.39178	-3.29331	1.26695	-2.5994	0.00933871	0.0186173
ENSG00000146858	ZC3HAV1L	100.97	-3.29008	0.380239	-8.65267	5.03101e-18	4.97376e-17
ENSG00000150938	CRIM1	5079.74	-3.28909	0.179168	-18.3575	2.87302e-75	3.27437e-73
ENSG00000237424	FOXD2-AS1	26.0179	-3.28784	0.421296	-7.80411	5.99233e-15	4.77916e-14
ENSG00000138162	TACC2	3833.64	-3.28486	0.239433	-13.7193	7.776e-43	2.82371e-41
ENSG00000170006	TMEM154	410.844	-3.2838	0.227535	-14.432	3.25322e-47	1.41333e-45
ENSG00000253595	CTD-3064M3.1	3.19155	-3.283	0.893068	-3.67609	0.000236835	0.000631664
ENSG00000251985	RNU6-1161P	1.2848	-3.28115	1.25034	-2.62421	0.00868514	0.0174279
ENSG00000213252	RP11-819M15.1	2.30078	-3.2806	0.906539	-3.61882	0.000295955	0.000776752
ENSG00000262714	RP11-44F14.8	23.9608	-3.27858	0.518924	-6.31803	2.64913e-10	1.44546e-09
ENSG00000060558	GNA15	38.097	-3.27639	0.582302	-5.62662	1.83777e-08	8.31609e-08
ENSG00000231226	TRIM31-AS1	2.34683	-3.27519	0.973153	-3.36554	0.000763931	0.00187559
ENSG00000022556	NLRP2	6263.41	-3.27379	0.484734	-6.75379	1.44036e-11	8.81662e-11
ENSG00000258951	KRT18P7	2.35121	-3.27317	1.00051	-3.27149	0.00106981	0.00256069
ENSG00000174844	DNAH12	8.22756	-3.27228	0.807322	-4.05325	5.05106e-05	0.000148431
ENSG00000178772	CPN2	2.21638	-3.27108	1.04809	-3.12098	0.00180247	0.00413793
ENSG00000228741	RP11-309I15.1	4.40906	-3.27078	0.750911	-4.35575	1.3261e-05	4.22002e-05
ENSG00000064270	ATP2C2	234.576	-3.26809	0.186475	-17.5256	9.13496e-69	8.80938e-67
ENSG00000233895	RP1-122P22.2	14.065	-3.26643	0.457797	-7.1351	9.6715e-13	6.51373e-12
ENSG00000173482	PTPRM	1558.9	-3.26605	0.211772	-15.4225	1.15599e-53	6.54487e-52
ENSG00000102871	TRADD	165.619	-3.26467	0.328904	-9.92591	3.21173e-23	4.40163e-22
ENSG00000261030	RP11-791M20.1	0.939999	-3.26409	1.21924	-2.67715	0.00742511	0.0151207
ENSG00000260798	RP11-354M1.2	1.35489	-3.26351	1.04388	-3.12632	0.00177011	0.00407179
ENSG00000159348	CYB5R1	1031.81	-3.26288	0.190182	-17.1566	5.61252e-66	5.00884e-64
ENSG00000233255	AC019181.2	1.25899	-3.26264	1.23088	-2.65065	0.0080337	0.016232
ENSG00000111331	OAS3	206.646	-3.26215	0.650828	-5.01231	5.37809e-07	2.04638e-06
ENSG00000123191	ATP7B	1649.04	-3.25987	0.232576	-14.0164	1.23765e-44	4.81294e-43
ENSG00000224669	RP11-561N12.1	2.45727	-3.25933	1.00446	-3.24487	0.00117504	0.00279127
ENSG00000123201	GUCY1B2	2.63916	-3.25683	1.06068	-3.07052	0.00213685	0.00484054
ENSG00000204869	IGFL4	7.47824	-3.2543	0.821408	-3.96186	7.43689e-05	0.00021335
ENSG00000215606	KRT18P35	14.8924	-3.25422	0.826945	-3.93523	8.31168e-05	0.000236871
ENSG00000172955	ADH6	3.47476	-3.25284	0.917317	-3.54604	0.000391062	0.00100591
ENSG00000259793	RP11-400N9.1	3.19451	-3.25128	0.866835	-3.75074	0.000176312	0.000478927
ENSG00000186417	GLDN	120.736	-3.25062	0.475913	-6.83028	8.4749e-12	5.27467e-11
ENSG00000260183	RP11-109P11.1	1.02298	-3.25024	1.12564	-2.88745	0.00388377	0.00836522
ENSG00000178645	C10orf53	0.959389	-3.245	1.34335	-2.4156	0.0157094	0.0299004
ENSG00000105852	PON3	14.8937	-3.24462	0.432512	-7.50181	6.29442e-14	4.64703e-13
ENSG00000242781	RP11-47P18.2	0.87842	-3.24409	1.0859	-2.98748	0.00281292	0.00622736
ENSG00000180209	MYLPF	64.0583	-3.24401	0.335452	-9.67056	4.02165e-22	5.18501e-21
ENSG00000217889	KRT18P48	16.7486	-3.24371	0.790142	-4.10522	4.03925e-05	0.000120473
ENSG00000092068	SLC7A8	14622.6	-3.24366	0.22781	-14.2384	5.29044e-46	2.16275e-44
ENSG00000174945	AMZ1	170.944	-3.24294	0.358318	-9.05044	1.4239e-19	1.5685e-18
ENSG00000255341	OR8Q1P	0.973109	-3.24145	1.01001	-3.20934	0.00133041	0.00312395
ENSG00000133454	MYO18B	94.098	-3.2397	0.539202	-6.00833	1.87441e-09	9.43007e-09
ENSG00000156869	FRRS1	326.562	-3.23897	0.200849	-16.1264	1.66497e-58	1.14448e-56
ENSG00000167306	MYO5B	1713.04	-3.23793	0.184413	-17.5581	5.16074e-69	5.01354e-67
ENSG00000246363	RP11-13A1.1	1.36637	-3.23676	0.959674	-3.37277	0.000744171	0.00183101
ENSG00000204380	AC005042.4	0.86483	-3.23599	1.17547	-2.75294	0.00590625	0.0122726
ENSG00000119771	KLHL29	656.55	-3.23594	0.161503	-20.0364	2.65284e-89	4.33797e-87
ENSG00000236841	AC007750.5	1.22228	-3.23447	1.10257	-2.93356	0.00335096	0.00730674
ENSG00000239332	LINC01119	1.67967	-3.2341	1.05139	-3.07603	0.00209773	0.00475808
ENSG00000226372	DCAF8L1	1.35893	-3.23373	1.18758	-2.72295	0.00647023	0.0133434
ENSG00000266993	RP4-657D16.3	8.66715	-3.23361	0.727994	-4.44181	8.92053e-06	2.90909e-05
ENSG00000255073	ZFP91-CNTF	1.6712	-3.23325	0.954884	-3.38601	0.000709163	0.0017511
ENSG00000165475	CRYL1	120.938	-3.23225	0.371689	-8.6961	3.43486e-18	3.43317e-17
ENSG00000183018	SPNS2	309.059	-3.2318	0.477366	-6.77006	1.28731e-11	7.90552e-11
ENSG00000099282	TSPAN15	877.566	-3.22878	0.152568	-21.1629	2.09715e-99	4.45255e-97
ENSG00000249267	LINC00939	2.82712	-3.22429	0.952045	-3.3867	0.000707387	0.0017472
ENSG00000164542	KIAA0895	269.1	-3.22175	0.227475	-14.1631	1.55062e-45	6.19471e-44
ENSG00000223657	KRT8P51	4.96827	-3.22065	0.85679	-3.75897	0.000170615	0.000464508
ENSG00000131885	KRT17P1	0.901794	-3.21769	1.22324	-2.63046	0.00852695	0.0171458
ENSG00000105991	HOXA1	54.7742	-3.21689	0.680502	-4.72723	2.27607e-06	8.03244e-06
ENSG00000157227	MMP14	11298.2	-3.21643	0.324689	-9.9062	3.91239e-23	5.3424e-22
ENSG00000226416	MRPL23-AS1	2.18338	-3.21615	0.962701	-3.34076	0.000835487	0.0020376
ENSG00000236882	C5orf27	4.48809	-3.21133	1.00992	-3.17979	0.00147381	0.00343705
ENSG00000148120	C9orf3	609.358	-3.20986	0.171778	-18.6862	6.41754e-78	7.93214e-76
ENSG00000235098	ANKRD65	309.281	-3.20985	0.468061	-6.85776	6.99477e-12	4.37934e-11
ENSG00000224536	RP11-134G8.7	1.76306	-3.20973	1.01086	-3.17526	0.00149704	0.0034866
ENSG00000196532	HIST1H3C	2.75383	-3.20808	0.817292	-3.92525	8.66386e-05	0.000246215
ENSG00000225255	LA16c-83F12.6	0.992207	-3.20516	1.21084	-2.64706	0.00811946	0.0163952
ENSG00000225410	AC107016.1	44.6698	-3.2048	0.43722	-7.32994	2.30247e-13	1.62818e-12
ENSG00000264486	CTD-2008P7.3	1.59084	-3.20242	0.941572	-3.40115	0.000671036	0.00166428
ENSG00000230183	CNOT6LP1	17.1762	-3.20013	0.368247	-8.69016	3.61917e-18	3.6119e-17
ENSG00000213538	KRT8P41	6.07377	-3.19968	0.708576	-4.51565	6.31227e-06	2.10279e-05
ENSG00000166578	IQCD	157.651	-3.19926	0.375375	-8.52283	1.55702e-17	1.48568e-16
ENSG00000122133	PAEP	4.7188	-3.19913	0.993627	-3.21964	0.00128351	0.00302569
ENSG00000269690	AC096677.1	35.9198	-3.19898	0.35033	-9.13136	6.76468e-20	7.60759e-19
ENSG00000215246	RP11-43F13.3	20.8809	-3.19885	0.567627	-5.63549	1.74564e-08	7.92231e-08
ENSG00000171450	CDK5R2	28.9142	-3.19739	0.378948	-8.43754	3.24083e-17	3.02988e-16
ENSG00000139610	CELA1	2.25791	-3.1973	0.998066	-3.20349	0.00135772	0.00318481
ENSG00000237128	RP11-351M16.3	0.830075	-3.19698	1.02654	-3.11432	0.00184372	0.00422525
ENSG00000134755	DSC2	5237.97	-3.19615	0.306996	-10.4111	2.20769e-25	3.41894e-24
ENSG00000112033	PPARD	2511.11	-3.19453	0.233871	-13.6594	1.77409e-42	6.31169e-41
ENSG00000150471	LPHN3	1429.41	-3.19448	0.527319	-6.05797	1.37851e-09	7.01701e-09
ENSG00000181652	ATG9B	208.902	-3.19329	0.513109	-6.22342	4.86436e-10	2.58977e-09
ENSG00000129521	EGLN3	4019.53	-3.19263	0.434904	-7.34101	2.11989e-13	1.501e-12
ENSG00000249007	RP11-510N19.5	6.48293	-3.19207	0.741037	-4.30758	1.65052e-05	5.18529e-05
ENSG00000268530	CTC-273B12.5	0.967065	-3.19024	1.13979	-2.79898	0.00512646	0.0107859
ENSG00000259120	SMIM6	1.75432	-3.1882	1.00378	-3.1762	0.0014922	0.00347749
ENSG00000125945	ZNF436	281.71	-3.18597	0.247225	-12.8869	5.33561e-38	1.55045e-36
ENSG00000170323	FABP4	2.20719	-3.18314	0.977551	-3.25624	0.001129	0.00269109
ENSG00000207620	MIR516A2	0.848267	-3.18233	1.19561	-2.66168	0.00777525	0.0157554
ENSG00000259480	RP11-26F2.1	2.81803	-3.18233	0.778222	-4.08923	4.32815e-05	0.000128536
ENSG00000088320	REM1	2.95054	-3.18105	0.825536	-3.85332	0.000116529	0.000325087
ENSG00000185112	FAM43A	1066.57	-3.18073	0.522857	-6.08337	1.17684e-09	6.03129e-09
ENSG00000136826	KLF4	485.864	-3.17942	0.305953	-10.3919	2.70028e-25	4.16707e-24
ENSG00000134760	DSG1	8.20104	-3.17758	0.659646	-4.8171	1.4566e-06	5.26468e-06
ENSG00000012779	ALOX5	407.007	-3.17601	0.460952	-6.89012	5.57447e-12	3.51098e-11
ENSG00000267472	LOC440461	7.11432	-3.17498	0.690529	-4.5979	4.26774e-06	1.45521e-05
ENSG00000259755	RP11-505E24.2	23.8723	-3.17358	0.391724	-8.10156	5.42589e-16	4.67127e-15
ENSG00000266401	RP11-874J12.4	1.67131	-3.17352	0.967271	-3.2809	0.00103475	0.00248422
ENSG00000197576	HOXA4	2.23847	-3.17342	0.942245	-3.36793	0.000757335	0.00186096
ENSG00000106331	PAX4	3.42723	-3.16966	0.761756	-4.16099	3.16864e-05	9.57979e-05
ENSG00000268287	CTB-60B18.18	3.20062	-3.16936	0.974341	-3.25283	0.00114263	0.00272015
ENSG00000270504	RP11-420L9.5	125.348	-3.16798	0.447866	-7.0735	1.51069e-12	9.99545e-12
ENSG00000222036	POTEG	2.51374	-3.16708	1.0471	-3.02463	0.00248936	0.00556911
ENSG00000256751	RP11-695J4.2	8.28711	-3.16413	0.47017	-6.72974	1.69964e-11	1.03412e-10
ENSG00000264956	RP11-1109M24.5	0.938775	-3.16152	1.08934	-2.90224	0.00370504	0.00801632
ENSG00000254285	KRT8P3	1141.56	-3.15885	0.472601	-6.68396	2.32572e-11	1.39665e-10
ENSG00000167261	DPEP2	2.77801	-3.15782	0.952343	-3.31584	0.000913674	0.00221067
ENSG00000134716	CYP2J2	134.211	-3.15548	0.706441	-4.46673	7.94244e-06	2.60887e-05
ENSG00000207767	MIR516A1	1.26081	-3.15499	1.08134	-2.91766	0.00352671	0.00765187
ENSG00000159082	SYNJ1	574.262	-3.15377	0.23383	-13.4874	1.85446e-41	6.31597e-40
ENSG00000119121	TRPM6	156.234	-3.15205	0.233341	-13.5083	1.39621e-41	4.78621e-40
ENSG00000267573	KRT8P5	69.6485	-3.15006	0.332874	-9.46323	2.98564e-21	3.65936e-20
ENSG00000267077	RP11-127I20.5	2.93273	-3.1485	0.901137	-3.49392	0.000475984	0.00121005
ENSG00000196352	CD55	1872.7	-3.14661	0.427639	-7.3581	1.86544e-13	1.32842e-12
ENSG00000146285	SCML4	3.29019	-3.14598	0.977166	-3.21949	0.00128417	0.0030267
ENSG00000129353	SLC44A2	8016.74	-3.14549	0.219312	-14.3425	1.18702e-46	5.00812e-45
ENSG00000138166	DUSP5	5188.42	-3.14459	0.397946	-7.90207	2.74318e-15	2.24284e-14
ENSG00000218336	TENM3	9648.59	-3.14431	0.177999	-17.6648	7.83105e-70	7.8094e-68
ENSG00000180999	C1orf105	11.3315	-3.1417	0.709971	-4.42511	9.63914e-06	3.13064e-05
ENSG00000114638	UPK1B	37.841	-3.14048	0.592698	-5.29861	1.16688e-07	4.82647e-07
ENSG00000101441	CST4	29.588	-3.13946	0.865746	-3.62631	0.000287503	0.000756379
ENSG00000163701	IL17RE	191.883	-3.13377	0.170054	-18.4281	7.81481e-76	8.9843e-74
ENSG00000106302	HYAL4	50.9061	-3.13176	0.554939	-5.64344	1.66687e-08	7.5792e-08
ENSG00000056291	NPFFR2	136.673	-3.13	0.610019	-5.13099	2.88226e-07	1.13323e-06
ENSG00000157064	NMNAT2	1457.74	-3.12961	0.27408	-11.4186	3.37695e-30	6.63469e-29
ENSG00000197872	FAM49A	611.675	-3.12901	0.324557	-9.64087	5.37323e-22	6.8804e-21
ENSG00000226237	RP11-276H19.1	1.25701	-3.1288	1.11127	-2.81552	0.00486978	0.0102911
ENSG00000172250	SERHL	9.23154	-3.12832	0.591057	-5.29276	1.20486e-07	4.9742e-07
ENSG00000124469	CEACAM8	1.61429	-3.12775	1.1356	-2.75426	0.00588246	0.0122251
ENSG00000259884	RP11-1100L3.8	0.844804	-3.12723	1.38148	-2.26367	0.0235942	0.0431124
ENSG00000133466	C1QTNF6	857.314	-3.12647	0.308219	-10.1437	3.5354e-24	5.10567e-23
ENSG00000101670	LIPG	2656.37	-3.12592	0.376553	-8.30141	1.02881e-16	9.29498e-16
ENSG00000223940	KRT8P8	48.2798	-3.12513	0.554375	-5.63721	1.72828e-08	7.84759e-08
ENSG00000230138	RP11-117D22.2	0.87311	-3.12411	1.1512	-2.71378	0.00665211	0.0136831
ENSG00000113494	PRLR	90.9389	-3.12373	0.464032	-6.73172	1.67666e-11	1.02061e-10
ENSG00000162817	C1orf115	1381.79	-3.12357	0.249898	-12.4994	7.52408e-36	1.95931e-34
ENSG00000170421	KRT8	58043.1	-3.12343	0.306714	-10.1835	2.34909e-24	3.43009e-23
ENSG00000260271	RP1-45N11.1	2.12575	-3.12176	1.22578	-2.54675	0.0108732	0.0213945
ENSG00000189037	DUSP21	0.858983	-3.12159	1.33099	-2.34531	0.0190115	0.0355076
ENSG00000207838	MIR517C	1.3554	-3.11931	1.03343	-3.0184	0.00254116	0.00567874
ENSG00000174749	C4orf32	152.834	-3.11842	0.271528	-11.4847	1.57468e-30	3.1574e-29
ENSG00000249661	TNRC18P1	1.20833	-3.11779	1.02305	-3.04754	0.00230725	0.00520014
ENSG00000165125	TRPV6	108.073	-3.11612	0.515486	-6.04501	1.49397e-09	7.58273e-09
ENSG00000159713	TPPP3	169.087	-3.11453	0.603184	-5.16348	2.42398e-07	9.62681e-07
ENSG00000188643	S100A16	2014.54	-3.11257	0.286862	-10.8504	1.98466e-27	3.43073e-26
ENSG00000171813	PWWP2B	1259.32	-3.11243	0.247822	-12.5591	3.54286e-36	9.36476e-35
ENSG00000163435	ELF3	1246.17	-3.11213	0.330011	-9.43036	4.0867e-21	4.97184e-20
ENSG00000141582	CBX4	804.288	-3.11178	0.323213	-9.62762	6.11305e-22	7.80496e-21
ENSG00000135926	TMBIM1	4753.24	-3.11138	0.330607	-9.41111	4.90921e-21	5.93137e-20
ENSG00000197880	MDS2	1.7106	-3.11106	0.961194	-3.23666	0.00120936	0.00286552
ENSG00000258828	KRT8P2	1.09222	-3.11059	1.0092	-3.08224	0.00205448	0.00466641
ENSG00000231203	KRT8P10	26.086	-3.10795	0.628307	-4.94654	7.55448e-07	2.81669e-06
ENSG00000148180	GSN	4061.69	-3.10466	0.307693	-10.0901	6.11048e-24	8.67694e-23
ENSG00000237523	LINC00857	56.3383	-3.10411	0.271077	-11.451	2.32475e-30	4.61267e-29
ENSG00000228211	HYALP1	2.63439	-3.10257	0.829544	-3.74009	0.000183954	0.000498246
ENSG00000148483	TMEM236	0.83219	-3.10128	1.38935	-2.23217	0.0256038	0.0463789
ENSG00000170921	TANC2	1272.31	-3.10073	0.251196	-12.3438	5.25882e-35	1.31982e-33
ENSG00000065413	ANKRD44	44.6411	-3.10072	0.360108	-8.61053	7.27265e-18	7.09926e-17
ENSG00000166289	PLEKHF1	715.289	-3.09748	0.260459	-11.8924	1.29612e-32	2.87715e-31
ENSG00000219186	FTH1P19	1.63268	-3.09674	1.18239	-2.61904	0.00881764	0.0176708
ENSG00000236078	AC095067.1	1.29512	-3.09657	1.03474	-2.9926	0.0027661	0.00613609
ENSG00000213058	RP4-765C7.2	7.72984	-3.09637	1.05783	-2.92708	0.00342161	0.00744591
ENSG00000102554	KLF5	1315.44	-3.09539	0.212786	-14.5469	6.1066e-48	2.73882e-46
ENSG00000248568	KRT8P48	84.328	-3.09462	0.692203	-4.47068	7.79702e-06	2.5627e-05
ENSG00000127954	STEAP4	3.26537	-3.09404	1.04589	-2.95827	0.00309367	0.0067917
ENSG00000213100	KRT18P68	11.233	-3.09241	0.716637	-4.31517	1.59477e-05	5.02218e-05
ENSG00000230899	MAGEA8-AS1	2.01015	-3.09008	0.880778	-3.50836	0.000450887	0.00115058
ENSG00000215807	KRT18P65	9.11347	-3.08776	0.760215	-4.0617	4.87173e-05	0.000143578
ENSG00000254486	RP13-631K18.2	0.903956	-3.08754	1.0761	-2.86918	0.0041154	0.00881939
ENSG00000077274	CAPN6	3074.05	-3.08743	0.504499	-6.11979	9.36998e-10	4.85215e-09
ENSG00000268531	DKFZP547L112	0.909011	-3.08739	1.28983	-2.39364	0.0166821	0.0315555
ENSG00000232555	AC104088.1	1.49701	-3.08733	1.18198	-2.612	0.00900139	0.0180035
ENSG00000133794	ARNTL	458.484	-3.08673	0.273443	-11.2884	1.49767e-29	2.84894e-28
ENSG00000205111	CDKL4	2.12087	-3.08663	0.967806	-3.18931	0.00142615	0.00333152
ENSG00000224186	C5orf66	5.02807	-3.08583	0.736366	-4.19062	2.78193e-05	8.47781e-05
ENSG00000089127	OAS1	27.0779	-3.08544	0.911323	-3.38567	0.000710044	0.00175294
ENSG00000090020	SLC9A1	2778.87	-3.08479	0.175196	-17.6077	2.1519e-69	2.11392e-67
ENSG00000230387	RP4-737E23.2	0.844518	-3.08308	1.21845	-2.53033	0.0113957	0.0223325
ENSG00000224520	KRT8P45	279.12	-3.08153	0.438376	-7.02942	2.07395e-12	1.3555e-11
ENSG00000256804	RP13-977J11.5	0.778351	-3.07607	1.35328	-2.27304	0.0230239	0.0421382
ENSG00000264026	RP11-1124B17.1	1.1756	-3.07456	1.15439	-2.66336	0.00773638	0.0156818
ENSG00000265944	C18orf64	0.862279	-3.07109	1.32705	-2.31422	0.0206559	0.038229
ENSG00000264266	MIR4322	0.999272	-3.06994	1.0656	-2.88096	0.0039647	0.00851861
ENSG00000103522	IL21R	45.9758	-3.06948	0.466405	-6.58115	4.66819e-11	2.71301e-10
ENSG00000270030	RP11-326C3.13	2.55626	-3.06849	1.02122	-3.00474	0.00265809	0.00591742
ENSG00000165169	DYNLT3	368.52	-3.06732	0.529828	-5.78926	7.06954e-09	3.3511e-08
ENSG00000251417	RP11-1348G14.4	1.58537	-3.06563	1.03843	-2.95217	0.00315554	0.00691493
ENSG00000245719	RP11-34F13.2	1.65274	-3.06541	1.22049	-2.51162	0.0120179	0.0234228
ENSG00000235855	RP11-655M14.6	0.800327	-3.06492	1.30709	-2.34485	0.0190348	0.0355436
ENSG00000254573	AP004550.1	1.19206	-3.06422	1.24706	-2.45716	0.0140039	0.0269111
ENSG00000173432	SAA1	2.10573	-3.06343	0.926598	-3.30611	0.000946014	0.00228262
ENSG00000180287	PLD5	195.881	-3.06229	0.244399	-12.5299	5.12366e-36	1.3382e-34
ENSG00000214617	SLC6A10P	15.6553	-3.06046	0.710035	-4.31029	1.63039e-05	5.12578e-05
ENSG00000182580	EPHB3	532.354	-3.05948	0.399705	-7.65434	1.94301e-14	1.4931e-13
ENSG00000232774	RP11-47I22.3	7.12601	-3.0586	0.549529	-5.56586	2.60865e-08	1.16147e-07
ENSG00000255867	DENND5B-AS1	4.32605	-3.0562	0.869982	-3.51295	0.000443164	0.00113208
ENSG00000153113	CAST	3982.3	-3.05448	0.145947	-20.9287	2.93414e-97	5.85206e-95
ENSG00000220378	KRT8P42	6.10061	-3.05366	0.762284	-4.00593	6.17739e-05	0.000179169
ENSG00000267848	AL118506.1	1.68403	-3.05341	1.02105	-2.99047	0.00278548	0.00617232
ENSG00000225420	AC104134.2	30.0979	-3.05325	0.446071	-6.84476	7.66015e-12	4.78115e-11
ENSG00000149418	ST14	4103.89	-3.05074	0.153787	-19.8374	1.41576e-87	2.19251e-85
ENSG00000243710	WDR65	35.8957	-3.04588	0.354479	-8.59254	8.50654e-18	8.28224e-17
ENSG00000225140	RP11-809C18.3	0.872331	-3.04573	1.23728	-2.46163	0.0138306	0.0266091
ENSG00000085662	AKR1B1	8130.49	-3.04475	0.214455	-14.1976	9.47394e-46	3.83724e-44
ENSG00000260027	HOXB7	51.6607	-3.04174	0.64199	-4.73798	2.15856e-06	7.63515e-06
ENSG00000138641	HERC3	879.334	-3.03937	0.214696	-14.1567	1.69887e-45	6.77671e-44
ENSG00000138434	SSFA2	1658.48	-3.03816	0.335995	-9.04227	1.53451e-19	1.68822e-18
ENSG00000230550	RP11-74C13.3	1.24323	-3.03504	1.19598	-2.53771	0.0111581	0.0219092
ENSG00000258548	LINC00645	0.811638	-3.0319	1.20649	-2.51298	0.0119715	0.0233428
ENSG00000251209	LINC00923	1.45325	-3.03094	1.13533	-2.66966	0.00759271	0.0154262
ENSG00000237438	CECR7	19.2863	-3.02982	0.575285	-5.26664	1.3894e-07	5.6994e-07
ENSG00000184363	PKP3	3268.59	-3.02491	0.170022	-17.7912	8.26197e-71	8.39818e-69
ENSG00000267601	RP11-323N12.5	1.62999	-3.02454	0.928391	-3.25783	0.00112267	0.0026782
ENSG00000257528	KRT8P19	1.07467	-3.02294	1.21021	-2.49787	0.0124943	0.024271
ENSG00000168453	HR	58.4039	-3.02193	0.670796	-4.50498	6.63779e-06	2.20397e-05
ENSG00000106868	SUSD1	443.682	-3.02042	0.21423	-14.0989	3.85486e-45	1.52383e-43
ENSG00000113722	CDX1	178.408	-3.02023	1.01172	-2.98524	0.00283358	0.00626994
ENSG00000226149	RP1-69D17.4	1.60965	-3.01937	1.23055	-2.45368	0.0141402	0.0271532
ENSG00000228470	RP11-176D17.3	0.833346	-3.01905	1.26465	-2.38725	0.0169748	0.0320654
ENSG00000204991	SPIRE2	761.212	-3.01841	0.429069	-7.03478	1.99575e-12	1.30507e-11
ENSG00000261804	RP11-44F14.2	19.5433	-3.01789	0.489418	-6.16627	6.99184e-10	3.6588e-09
ENSG00000177335	C8orf31	66.2745	-3.01684	0.527582	-5.71823	1.07637e-08	4.99691e-08
ENSG00000057704	TMCC3	399.884	-3.01661	0.300069	-10.0531	8.90484e-24	1.24502e-22
ENSG00000185168	LINC00482	39.2952	-3.01639	0.417905	-7.21787	5.28078e-13	3.62806e-12
ENSG00000257931	CTD-2311B13.7	0.868695	-3.01527	1.29365	-2.33082	0.0197627	0.0367386
ENSG00000063660	GPC1	5656.52	-3.01297	0.288885	-10.4297	1.81551e-25	2.83493e-24
ENSG00000213069	KRT8P40	2.44812	-3.01296	1.05848	-2.84649	0.00442045	0.00941412
ENSG00000175898	CTD-2369P2.2	567.133	-3.01218	0.202544	-14.8717	5.02935e-50	2.47029e-48
ENSG00000136205	TNS3	2416.54	-3.00907	0.231274	-13.0108	1.06172e-38	3.16915e-37
ENSG00000241106	HLA-DOB	5.73882	-3.00732	0.678134	-4.43469	9.2203e-06	3.0035e-05
ENSG00000178562	CD28	0.842937	-3.00605	1.1364	-2.64525	0.00816309	0.0164732
ENSG00000181908	AP003774.4	16.6473	-3.00574	0.368125	-8.16501	3.21406e-16	2.80745e-15
ENSG00000213185	FAM24B	5.57397	-3.0028	0.719799	-4.17172	3.02312e-05	9.15982e-05
ENSG00000224565	RP1-148H17.1	1.05695	-3.00155	1.12275	-2.6734	0.00750869	0.015272
ENSG00000008735	MAPK8IP2	644.755	-2.9973	0.338524	-8.85403	8.44178e-19	8.82632e-18
ENSG00000199023	MIR339	0.745119	-2.9963	1.18142	-2.53619	0.0112067	0.0219948
ENSG00000006638	TBXA2R	100.14	-2.99499	0.23527	-12.73	4.02666e-37	1.12776e-35
ENSG00000185290	NUPR1L	2.42669	-2.99408	0.932172	-3.21193	0.00131845	0.00310028
ENSG00000187164	KIAA1598	2555.62	-2.99301	0.119423	-25.0623	1.28235e-138	6.88986e-136
ENSG00000175793	SFN	2411.82	-2.99246	0.341947	-8.75123	2.11031e-18	2.14676e-17
ENSG00000222005	LINC01118	2.46424	-2.99179	1.05098	-2.84666	0.00441805	0.00941047
ENSG00000086570	FAT2	131.27	-2.99022	0.403265	-7.41502	1.21606e-13	8.77373e-13
ENSG00000229645	LINC00341	10.839	-2.98839	0.63628	-4.69665	2.64457e-06	9.24495e-06
ENSG00000226757	AC079341.1	1.92087	-2.98771	1.08272	-2.75945	0.00578992	0.012047
ENSG00000197632	SERPINB2	2.81194	-2.98767	0.92755	-3.22103	0.00127729	0.00301237
ENSG00000213958	KRT18P29	11.5245	-2.98767	0.604348	-4.94362	7.66853e-07	2.85679e-06
ENSG00000157884	CIB4	1.8392	-2.98536	1.12164	-2.66161	0.00777682	0.0157565
ENSG00000189233	NUGGC	1.11788	-2.98522	1.06126	-2.81291	0.00490957	0.010366
ENSG00000101096	NFATC2	218.179	-2.98515	0.260834	-11.4446	2.50231e-30	4.95699e-29
ENSG00000253219	KRT18P41	2.87104	-2.98271	0.976433	-3.0547	0.00225288	0.00508502
ENSG00000254783	RP11-320L11.2	4.77976	-2.98248	0.666687	-4.47358	7.69213e-06	2.53044e-05
ENSG00000187944	C2orf66	3.94926	-2.9821	0.826326	-3.60887	0.000307538	0.000804665
ENSG00000135047	CTSL	3541.82	-2.98141	0.195497	-15.2505	1.63465e-52	8.83686e-51
ENSG00000171916	LGALS9C	3.44062	-2.9797	1.01713	-2.92952	0.00339488	0.00739265
ENSG00000228925	AC016722.4	1.19552	-2.9786	1.00606	-2.96067	0.00306972	0.00674427
ENSG00000227582	RP11-262H14.7	0.819631	-2.97817	1.15809	-2.57161	0.0101227	0.0200391
ENSG00000183287	CCBE1	1422.96	-2.97532	0.35095	-8.47792	2.29249e-17	2.16557e-16
ENSG00000214207	KRT18P10	57.916	-2.97511	0.410659	-7.2447	4.33383e-13	3.00018e-12
ENSG00000237961	RP11-1281K21.1	0.786837	-2.97383	1.33384	-2.22952	0.0257794	0.0466648
ENSG00000151690	MFSD6	250.434	-2.97352	0.295477	-10.0634	8.01456e-24	1.12593e-22
ENSG00000113532	ST8SIA4	158.524	-2.9733	0.438262	-6.7843	1.16654e-11	7.18567e-11
ENSG00000219891	ZSCAN12P1	71.6807	-2.97215	0.347454	-8.55408	1.18812e-17	1.14578e-16
ENSG00000260266	CTD-2311M21.2	934.269	-2.97201	0.789303	-3.76536	0.000166308	0.000453718
ENSG00000273252	OR7E39P	1.39679	-2.97138	1.16503	-2.55048	0.0107574	0.0211905
ENSG00000162722	TRIM58	210.04	-2.97134	0.451827	-6.57627	4.82382e-11	2.79852e-10
ENSG00000076641	PAG1	301.127	-2.96693	0.400238	-7.41292	1.2355e-13	8.9066e-13
ENSG00000091137	SLC26A4	2.95768	-2.96689	0.942721	-3.14716	0.00164865	0.00381306
ENSG00000091136	LAMB1	10183.7	-2.9656	0.236596	-12.5345	4.83699e-36	1.26584e-34
ENSG00000255815	KRT8P11	86.0148	-2.96425	0.755304	-3.92458	8.68815e-05	0.000246793
ENSG00000137825	ITPKA	49.6769	-2.96252	0.261008	-11.3503	7.3907e-30	1.43386e-28
ENSG00000204792	AC104135.3	1.06932	-2.95806	1.05292	-2.80938	0.00496373	0.0104653
ENSG00000237281	AC021016.8	0.958921	-2.95782	1.00893	-2.93163	0.00337185	0.00734796
ENSG00000233017	RP5-908M14.5	0.730365	-2.95491	1.19597	-2.47072	0.0134842	0.0259938
ENSG00000168843	FSTL5	14.3276	-2.95386	0.493678	-5.98338	2.18551e-09	1.09201e-08
ENSG00000182742	HOXB4	94.5107	-2.95184	0.680371	-4.33857	1.43413e-05	4.54184e-05
ENSG00000111057	KRT18	35708.6	-2.9518	0.351851	-8.38935	4.8885e-17	4.51894e-16
ENSG00000253705	IGHV3-41	0.767915	-2.95117	1.18392	-2.4927	0.0126775	0.02459
ENSG00000243646	IL10RB	392.576	-2.95006	0.276648	-10.6636	1.50677e-26	2.48706e-25
ENSG00000163216	SPRR2D	0.773013	-2.94845	1.29596	-2.27512	0.0228989	0.0419321
ENSG00000272610	MAGI1-IT1	1.19658	-2.94697	1.09315	-2.69585	0.00702098	0.0143655
ENSG00000115884	SDC1	4663.87	-2.94693	0.544481	-5.41236	6.21991e-08	2.65352e-07
ENSG00000254998	RP11-94P11.4	1.29862	-2.94644	1.02876	-2.86408	0.00418219	0.0089545
ENSG00000149218	ENDOD1	855.415	-2.94277	0.338327	-8.69802	3.37726e-18	3.37944e-17
ENSG00000232692	AP001596.6	0.994935	-2.94272	1.07481	-2.73789	0.00618345	0.0127921
ENSG00000253102	RP1-117B12.4	0.683802	-2.94081	1.23783	-2.37579	0.0175117	0.0329683
ENSG00000157330	C1orf158	4.12919	-2.93725	1.31981	-2.22551	0.026047	0.0471037
ENSG00000263343	RP11-388M20.7	0.950524	-2.9349	1.30303	-2.25238	0.0242985	0.0442465
ENSG00000171346	KRT15	57.3488	-2.93366	0.415942	-7.05304	1.75054e-12	1.15101e-11
ENSG00000242097	RP11-64D22.1	0.833566	-2.93314	1.23745	-2.37031	0.0177731	0.0334146
ENSG00000242136	RP11-734K21.2	2.6355	-2.93277	0.858104	-3.41773	0.000631447	0.0015741
ENSG00000150054	MPP7	1063.23	-2.93243	0.143812	-20.3907	2.02131e-92	3.62007e-90
ENSG00000272361	GS1-166A23.2	1.29086	-2.93167	1.07518	-2.72667	0.00639763	0.013204
ENSG00000086062	B4GALT1	3403.66	-2.92813	0.199753	-14.6588	1.18391e-48	5.5166e-47
ENSG00000255221	CARD17	0.711312	-2.9274	1.31185	-2.23151	0.0256472	0.0464479
ENSG00000011347	SYT7	1660.99	-2.92739	0.318706	-9.18524	4.10616e-20	4.6818e-19
ENSG00000136697	IL1F10	0.763504	-2.92589	1.25609	-2.32936	0.0198398	0.0368689
ENSG00000171345	KRT19	17281.9	-2.92483	0.231775	-12.6192	1.6544e-36	4.46264e-35
ENSG00000250221	KRT8P32	61.8965	-2.92465	0.568152	-5.14766	2.6376e-07	1.04249e-06
ENSG00000265480	KRT18P55	29.895	-2.92339	0.564899	-5.17506	2.2784e-07	9.08288e-07
ENSG00000071991	CDH19	2.70937	-2.92325	1.20102	-2.43398	0.014934	0.0285441
ENSG00000250033	SLC7A11-AS1	4.2424	-2.92176	0.89401	-3.26816	0.0010825	0.00258979
ENSG00000128340	RAC2	221.303	-2.92042	0.336757	-8.67219	4.23879e-18	4.21589e-17
ENSG00000228666	KRT18P1	15.7509	-2.91866	0.612051	-4.76865	1.85469e-06	6.61361e-06
ENSG00000140564	FURIN	7652.53	-2.9183	0.333609	-8.74767	2.17798e-18	2.21047e-17
ENSG00000119408	NEK6	2194.52	-2.91802	0.231496	-12.6051	1.98018e-36	5.30877e-35
ENSG00000267534	S1PR2	410.949	-2.91734	0.248633	-11.7335	8.58214e-32	1.81918e-30
ENSG00000254002	RP11-213G6.2	0.705374	-2.91636	1.29067	-2.25957	0.0238479	0.0435307
ENSG00000261599	HERC2P8	1.89435	-2.91323	1.0044	-2.90046	0.00372615	0.00805605
ENSG00000222009	BTBD19	104.069	-2.91318	0.478209	-6.09185	1.11615e-09	5.73476e-09
ENSG00000233708	RP11-342M1.7	1.01826	-2.91307	1.05841	-2.75231	0.00591761	0.0122923
ENSG00000228035	RP4-663N10.1	0.758337	-2.91299	1.21659	-2.39439	0.016648	0.0314955
ENSG00000143333	RGS16	945.857	-2.9129	0.257489	-11.3127	1.13532e-29	2.17379e-28
ENSG00000187098	MITF	162.39	-2.91256	0.342772	-8.49707	1.94438e-17	1.84534e-16
ENSG00000265222	RP11-466A19.8	1.51438	-2.90878	1.1159	-2.60667	0.00914284	0.0182642
ENSG00000235609	AF127936.7	44.6192	-2.90753	0.378597	-7.67974	1.59408e-14	1.23361e-13
ENSG00000172927	MYEOV	131.979	-2.90626	0.46976	-6.18669	6.14419e-10	3.23452e-09
ENSG00000172073	TEX37	169.85	-2.90598	0.511999	-5.67575	1.38078e-08	6.32537e-08
ENSG00000214711	CAPN14	27.7181	-2.90569	0.438265	-6.62999	3.3571e-11	1.98167e-10
ENSG00000177112	MRVI1-AS1	5.47309	-2.90462	0.710862	-4.08606	4.38766e-05	0.000130171
ENSG00000125618	PAX8	23.3634	-2.90443	0.384662	-7.5506	4.33269e-14	3.24514e-13
ENSG00000163814	CDCP1	1753.82	-2.90353	0.184251	-15.7586	5.99437e-56	3.72203e-54
ENSG00000230109	RP11-275N1.1	0.722371	-2.90305	1.31451	-2.20847	0.0272112	0.0490275
ENSG00000134627	PIWIL4	33.9936	-2.90296	0.52923	-5.48525	4.12888e-08	1.79404e-07
ENSG00000143036	SLC44A3	127.641	-2.9012	0.244262	-11.8774	1.55101e-32	3.43138e-31
ENSG00000234155	RP11-30P6.6	1.02781	-2.90066	1.16263	-2.49492	0.0125986	0.0244478
ENSG00000152229	PSTPIP2	517.982	-2.90042	0.336851	-8.61039	7.28155e-18	7.10531e-17
ENSG00000163288	GABRB1	1.01029	-2.89929	1.19883	-2.41844	0.0155873	0.0296894
ENSG00000237251	AC072061.2	1.06571	-2.89861	1.23192	-2.35292	0.0186266	0.0348531
ENSG00000005059	CCDC109B	542.006	-2.89831	0.185253	-15.6451	3.58686e-55	2.13163e-53
ENSG00000237007	KRT18P52	2.82931	-2.89677	0.963133	-3.00765	0.00263276	0.005866
ENSG00000180105	AC017081.2	1.74965	-2.89665	0.872324	-3.32061	0.000898217	0.00217684
ENSG00000138670	RASGEF1B	175.328	-2.89611	0.300163	-9.64843	4.99133e-22	6.40384e-21
ENSG00000226887	ERVMER34-1	1548.81	-2.89531	0.355282	-8.14932	3.65985e-16	3.18206e-15
ENSG00000095321	CRAT	1338.43	-2.89499	0.280137	-10.3342	4.93487e-25	7.50117e-24
ENSG00000225857	RP11-46A10.2	2.37659	-2.89409	0.849485	-3.40688	0.000657106	0.00163235
ENSG00000136052	SLC41A2	328.542	-2.89311	0.128718	-22.4763	7.08335e-112	2.13443e-109
ENSG00000182583	VCX	47.9404	-2.89203	0.937018	-3.08642	0.00202585	0.00460814
ENSG00000272264	RP11-92K15.3	10.1321	-2.88994	0.454431	-6.35947	2.02449e-10	1.11737e-09
ENSG00000164692	COL1A2	16591.6	-2.88796	0.350489	-8.23981	1.7248e-16	1.53409e-15
ENSG00000261122	5S_rRNA	0.685949	-2.88384	1.21029	-2.38277	0.0171829	0.0324236
ENSG00000135124	P2RX4	686.137	-2.88064	0.289202	-9.96066	2.26558e-23	3.12774e-22
ENSG00000251191	LINC00589	0.759182	-2.88054	1.16485	-2.47288	0.0134029	0.025856
ENSG00000273018	CTD-2303H24.2	19.0478	-2.87933	0.604018	-4.76695	1.87032e-06	6.66666e-06
ENSG00000265069	RP11-781P6.1	1.04355	-2.8791	0.98354	-2.92729	0.00341935	0.00744162
ENSG00000255960	RP11-459D22.1	1.30442	-2.87778	0.97198	-2.96074	0.00306899	0.00674321
ENSG00000116574	RHOU	1990.04	-2.87516	0.269366	-10.6738	1.34997e-26	2.23666e-25
ENSG00000164855	TMEM184A	143.544	-2.87263	0.277432	-10.3543	3.99986e-25	6.10813e-24
ENSG00000174640	SLCO2A1	407.661	-2.87128	0.542838	-5.28938	1.22734e-07	5.06144e-07
ENSG00000170044	ZPLD1	6.42514	-2.87096	0.638888	-4.49368	7.00017e-06	2.31786e-05
ENSG00000134352	IL6ST	1948.22	-2.87074	0.344067	-8.34357	7.20798e-17	6.58676e-16
ENSG00000235978	AC018816.3	2.77699	-2.87022	0.965495	-2.97279	0.00295102	0.00651009
ENSG00000228767	KRT8P18	7.48958	-2.86991	0.79475	-3.61108	0.000304919	0.000798371
ENSG00000101916	TLR8	1.05752	-2.8675	0.988263	-2.90155	0.00371321	0.0080307
ENSG00000168615	ADAM9	2944.31	-2.86613	0.199747	-14.3488	1.08461e-46	4.59814e-45
ENSG00000148444	COMMD3	66.3071	-2.86559	0.225173	-12.7262	4.23066e-37	1.18238e-35
ENSG00000113742	CPEB4	1522.83	-2.8646	0.219465	-13.0527	6.13741e-39	1.8551e-37
ENSG00000242779	ZNF702P	400.408	-2.86435	0.231645	-12.3652	4.02965e-35	1.0191e-33
ENSG00000250363	KRT18P21	10.1533	-2.86239	0.670229	-4.27077	1.94799e-05	6.0606e-05
ENSG00000174792	C4orf26	11.1186	-2.86232	0.520812	-5.49587	3.88779e-08	1.69376e-07
ENSG00000168528	SERINC2	1710.77	-2.85882	0.249471	-11.4595	2.10621e-30	4.19126e-29
ENSG00000165621	OXGR1	18.7725	-2.8581	0.433111	-6.59901	4.1392e-11	2.42e-10
ENSG00000162746	FCRLB	13.3422	-2.85639	0.427519	-6.68131	2.3681e-11	1.42081e-10
ENSG00000104879	CKM	11.0391	-2.85553	0.419907	-6.80038	1.04346e-11	6.45017e-11
ENSG00000142623	PADI1	68.7213	-2.8555	0.566151	-5.04371	4.56584e-07	1.752e-06
ENSG00000176855	KRT18P28	31.539	-2.85477	0.519313	-5.49721	3.85848e-08	1.68266e-07
ENSG00000135636	DYSF	1583.29	-2.85472	0.358437	-7.96436	1.66087e-15	1.37243e-14
ENSG00000186480	INSIG1	6355.09	-2.85395	0.335228	-8.51346	1.68817e-17	1.6074e-16
ENSG00000164877	MICALL2	671.109	-2.85261	0.369585	-7.71841	1.17785e-14	9.18522e-14
ENSG00000102034	ELF4	587.358	-2.85197	0.271528	-10.5034	8.33154e-26	1.32856e-24
ENSG00000250148	KRT8P31	14.9121	-2.85099	0.938932	-3.03641	0.0023941	0.00537702
ENSG00000170289	CNGB3	1.25177	-2.84889	0.952444	-2.99113	0.00277945	0.00616031
ENSG00000230528	NOS2P3	0.804433	-2.84816	1.20009	-2.37328	0.0176307	0.0331644
ENSG00000255562	UNC93B6	7.64489	-2.84789	0.623003	-4.57123	4.84873e-06	1.6393e-05
ENSG00000250365	CTD-2213F21.2	1.19516	-2.84784	0.986099	-2.88798	0.0038772	0.00835205
ENSG00000157510	AFAP1L1	618.121	-2.8475	0.251716	-11.3124	1.13988e-29	2.18093e-28
ENSG00000163803	PLB1	22.5705	-2.84718	0.426661	-6.67317	2.50337e-11	1.49923e-10
ENSG00000248734	CTD-2260A17.1	3.02281	-2.84525	1.11171	-2.55935	0.0104868	0.0206993
ENSG00000043039	BARX2	17.2463	-2.84416	0.502947	-5.655	1.55846e-08	7.1084e-08
ENSG00000188603	CLN3	679.36	-2.84243	0.228564	-12.4361	1.66506e-35	4.25594e-34
ENSG00000234865	CTD-2138O14.1	0.780028	-2.84129	1.1252	-2.52514	0.0115653	0.0226296
ENSG00000145391	SETD7	1454.69	-2.83878	0.249354	-11.3845	4.99306e-30	9.72999e-29
ENSG00000151090	THRB	487.034	-2.83833	0.345438	-8.21663	2.0931e-16	1.85289e-15
ENSG00000163191	S100A11	7234.25	-2.83684	0.301454	-9.41052	4.93672e-21	5.96188e-20
ENSG00000250514	RP11-96P7.1	0.724187	-2.83679	1.21378	-2.33715	0.0194312	0.0362016
ENSG00000260317	RP11-48B3.4	10.7893	-2.83631	0.602038	-4.71118	2.46288e-06	8.65114e-06
ENSG00000163254	CRYGC	0.956378	-2.83543	1.16899	-2.42554	0.0152857	0.029155
ENSG00000240128	KRT18P43	2.1515	-2.83517	0.89515	-3.16726	0.00153884	0.00357731
ENSG00000127084	FGD3	137.393	-2.83443	0.251495	-11.2703	1.83973e-29	3.47949e-28
ENSG00000130787	HIP1R	1370.11	-2.83431	0.218256	-12.9862	1.46556e-38	4.35977e-37
ENSG00000198162	MAN1A2	3415.43	-2.83375	0.309208	-9.16457	4.97471e-20	5.63793e-19
ENSG00000233029	RP11-439A17.9	1.70564	-2.83134	0.931377	-3.03995	0.00236615	0.00532015
ENSG00000242841	KRT8P35	33.5144	-2.83053	0.526097	-5.38024	7.43865e-08	3.14497e-07
ENSG00000182450	KCNK4	3.73304	-2.83035	0.754965	-3.74898	0.000177553	0.00048205
ENSG00000215089	KRT18P11	87.7009	-2.82996	0.463534	-6.10518	1.02682e-09	5.29436e-09
ENSG00000259820	AC083843.1	297.599	-2.82899	0.476796	-5.93333	2.96849e-09	1.46598e-08
ENSG00000211448	DIO2	24.6084	-2.82897	0.544503	-5.1955	2.04169e-07	8.1876e-07
ENSG00000234439	KRT18P2	2.66636	-2.82803	1.05845	-2.67185	0.00754336	0.0153354
ENSG00000116017	ARID3A	14044.1	-2.82583	0.197754	-14.2896	2.54032e-46	1.05989e-44
ENSG00000120093	HOXB3	30.0215	-2.82383	0.567082	-4.97957	6.37241e-07	2.39735e-06
ENSG00000053747	LAMA3	82.9665	-2.82135	0.490613	-5.75067	8.88922e-09	4.16047e-08
ENSG00000106031	HOXA13	2.76881	-2.82048	0.935005	-3.01654	0.00255677	0.00571021
ENSG00000226535	RP11-417L14.1	13.0641	-2.82033	0.395059	-7.139	9.40144e-13	6.33995e-12
ENSG00000111859	NEDD9	1264.97	-2.81949	0.374128	-7.53615	4.84067e-14	3.60816e-13
ENSG00000261924	CTD-2561B21.5	1.28066	-2.81893	1.25863	-2.23967	0.0251121	0.0455604
ENSG00000186854	TRABD2A	538.077	-2.81377	0.165771	-16.9738	1.28371e-64	1.09373e-62
ENSG00000177462	OR2T8	1.29258	-2.81246	1.08875	-2.5832	0.00978891	0.0194471
ENSG00000244515	KRT18P34	6.26632	-2.80905	0.664355	-4.22823	2.35535e-05	7.24322e-05
ENSG00000087510	TFAP2C	2943.69	-2.80843	0.222727	-12.6093	1.87687e-36	5.04208e-35
ENSG00000214417	KRT18P13	29.5411	-2.80643	0.519004	-5.40734	6.39666e-08	2.72368e-07
ENSG00000169242	EFNA1	313.261	-2.80492	0.397217	-7.06143	1.64794e-12	1.08626e-11
ENSG00000017797	RALBP1	7730.83	-2.80158	0.105888	-26.4578	2.96542e-154	2.16863e-151
ENSG00000196420	S100A5	1.72958	-2.79799	0.995209	-2.81146	0.00493173	0.010407
ENSG00000154646	TMPRSS15	0.751218	-2.79794	1.12662	-2.48347	0.0130109	0.0251699
ENSG00000254544	PCNAP4	0.988166	-2.79626	1.14431	-2.44362	0.0145407	0.0278632
ENSG00000081041	CXCL2	4.37173	-2.7955	0.816177	-3.42512	0.000614528	0.00153454
ENSG00000102218	RP2	2405.74	-2.795	0.150008	-18.6324	1.75433e-77	2.1284e-75
ENSG00000180806	HOXC9	21.156	-2.79298	0.658795	-4.23953	2.23993e-05	6.90845e-05
ENSG00000054598	FOXC1	156.31	-2.79291	0.488185	-5.72102	1.05889e-08	4.92011e-08
ENSG00000264425	MIR4653	6.15841	-2.78939	0.556223	-5.01488	5.30677e-07	2.0207e-06
ENSG00000260487	RP11-297C4.3	0.912405	-2.7874	0.984131	-2.83235	0.00462074	0.00980577
ENSG00000125740	FOSB	464.567	-2.78681	0.584797	-4.76543	1.88449e-06	6.71536e-06
ENSG00000230266	XXYLT1-AS2	0.994867	-2.78638	1.23703	-2.25247	0.0242925	0.0442464
ENSG00000118515	SGK1	1175.97	-2.78544	0.43495	-6.40404	1.51317e-10	8.43114e-10
ENSG00000139722	VPS37B	1126.18	-2.78497	0.187938	-14.8185	1.11159e-49	5.40938e-48
ENSG00000231453	AC018470.4	1.32248	-2.7818	1.12302	-2.47708	0.0132464	0.0255878
ENSG00000232821	AC003986.6	0.749556	-2.78085	1.07717	-2.58163	0.00983338	0.0195236
ENSG00000111907	TPD52L1	603.936	-2.78058	0.237599	-11.7028	1.23279e-31	2.59023e-30
ENSG00000164451	FAM26D	1.6497	-2.77959	0.924332	-3.00713	0.00263723	0.00587497
ENSG00000214012	KRT18P38	12.2643	-2.77935	0.75136	-3.6991	0.000216368	0.000579837
ENSG00000232788	AC078883.3	0.656113	-2.77496	1.13896	-2.43639	0.0148346	0.0283789
ENSG00000250102	RP11-314N14.1	1.72897	-2.7748	1.08563	-2.55595	0.01059	0.0208809
ENSG00000259565	KRT8P23	4.04588	-2.77439	0.797378	-3.4794	0.000502546	0.00127364
ENSG00000260777	CTD-2008P7.1	2.2427	-2.77415	0.909756	-3.04933	0.00229349	0.00517181
ENSG00000265702	RP11-156L14.1	2.68356	-2.77204	0.897547	-3.08846	0.00201194	0.00457887
ENSG00000254235	RP11-115J16.1	2.71907	-2.77101	0.831366	-3.33308	0.000858915	0.00208989
ENSG00000105880	DLX5	84.4605	-2.76986	0.888264	-3.11828	0.00181908	0.00417314
ENSG00000154429	CCSAP	1656.98	-2.76809	0.273422	-10.1239	4.32986e-24	6.22567e-23
ENSG00000235920	AC073109.2	3.53212	-2.76765	0.831659	-3.32787	0.00087513	0.0021266
ENSG00000215867	KRT18P57	1.61007	-2.76691	1.13934	-2.42853	0.0151603	0.0289368
ENSG00000243479	MNX1-AS1	2.33418	-2.76349	0.965733	-2.86154	0.00421582	0.00902284
ENSG00000167165	UGT1A6	1.31593	-2.76319	1.07249	-2.57643	0.00998251	0.0197884
ENSG00000111799	COL12A1	1159.28	-2.76237	0.329795	-8.37601	5.47534e-17	5.04371e-16
ENSG00000228974	AC006483.5	2.45689	-2.76087	0.877216	-3.14731	0.00164778	0.00381137
ENSG00000228124	RP1-122O8.7	1.25659	-2.76017	1.00951	-2.73417	0.00625374	0.0129263
ENSG00000228566	RP11-170M17.1	0.881441	-2.7595	1.18955	-2.31978	0.020353	0.0377108
ENSG00000239880	RP11-420J11.1	3.39782	-2.75878	0.70659	-3.90436	9.44748e-05	0.000266709
ENSG00000261104	RP11-734K21.5	8.23081	-2.75663	0.686253	-4.01693	5.89602e-05	0.000171557
ENSG00000165156	ZHX1	383.39	-2.7565	0.272846	-10.1028	5.37043e-24	7.67159e-23
ENSG00000260731	KRT8P22	12.1416	-2.7538	0.530229	-5.1936	2.06262e-07	8.26902e-07
ENSG00000240720	LRRD1	1.0415	-2.75285	1.0165	-2.70817	0.00676546	0.0138902
ENSG00000240758	RP11-155G14.6	5.80261	-2.75198	0.555267	-4.95614	7.19087e-07	2.68912e-06
ENSG00000072786	STK10	2113	-2.75158	0.259763	-10.5927	3.22253e-26	5.23055e-25
ENSG00000272153	RP1-286D6.5	1.62228	-2.74978	0.951826	-2.88895	0.00386532	0.00833024
ENSG00000226496	LINC00323	1.91179	-2.74879	1.14243	-2.4061	0.0161239	0.0306163
ENSG00000173699	SPATA3	0.92212	-2.74803	1.07209	-2.56326	0.0103695	0.0204785
ENSG00000144959	NCEH1	408.387	-2.74748	0.200903	-13.6756	1.41939e-42	5.08412e-41
ENSG00000161091	MFSD12	3616.33	-2.74595	0.324848	-8.45302	2.83856e-17	2.6623e-16
ENSG00000141854	hsa-mir-1199	147.388	-2.74576	0.436366	-6.29233	3.12731e-10	1.69584e-09
ENSG00000134109	EDEM1	1978.91	-2.74565	0.213202	-12.8782	5.97468e-38	1.73042e-36
ENSG00000266258	RP11-41O4.1	2.84894	-2.74524	0.795983	-3.44887	0.000562946	0.00141635
ENSG00000110375	UPK2	33.9608	-2.74519	0.556237	-4.9353	8.00296e-07	2.97548e-06
ENSG00000155008	APOOL	210.01	-2.74442	0.188027	-14.5959	2.98294e-48	1.35868e-46
ENSG00000076356	PLXNA2	1498.34	-2.74057	0.522121	-5.24892	1.52997e-07	6.24878e-07
ENSG00000244280	ECEL1P2	539.735	-2.73906	0.28291	-9.68172	3.60603e-22	4.66183e-21
ENSG00000224093	RP5-1033H22.2	1.16317	-2.73839	1.04722	-2.61493	0.00892466	0.0178608
ENSG00000186082	KRT18P14	5.50122	-2.73775	0.734219	-3.72879	0.000192401	0.000519361
ENSG00000167880	EVPL	79.3107	-2.73725	0.389804	-7.02213	2.18512e-12	1.42395e-11
ENSG00000005001	PRSS22	292.85	-2.73636	0.365248	-7.49178	6.79434e-14	5.00068e-13
ENSG00000076351	SLC46A1	874.404	-2.73627	0.269219	-10.1637	2.87837e-24	4.18206e-23
ENSG00000212283	SNORD89	1.39023	-2.73495	1.05802	-2.58498	0.00973858	0.0193573
ENSG00000160886	LY6K	283.601	-2.73473	0.558024	-4.90073	9.54811e-07	3.51767e-06
ENSG00000259470	KRT8P9	10.7563	-2.73469	0.596867	-4.58174	4.61129e-06	1.56505e-05
ENSG00000236279	CLEC2L	17.6878	-2.73336	0.736737	-3.71009	0.000207185	0.000556644
ENSG00000115221	ITGB6	24.4477	-2.73212	0.390815	-6.99082	2.73276e-12	1.76207e-11
ENSG00000163624	CDS1	1282.52	-2.73168	0.17178	-15.9022	6.11737e-57	3.9766e-55
ENSG00000185761	ADAMTSL5	117.248	-2.72943	0.359906	-7.58373	3.35762e-14	2.53211e-13
ENSG00000156110	ADK	1395.92	-2.72676	0.154238	-17.6789	6.09795e-70	6.12751e-68
ENSG00000255949	AP003419.16	0.626999	-2.72659	1.22841	-2.2196	0.0264458	0.0477694
ENSG00000267440	CTC-501O10.1	1.68316	-2.72397	0.943995	-2.88558	0.00390693	0.00841165
ENSG00000050405	LIMA1	3145.9	-2.72149	0.17952	-15.1598	6.52615e-52	3.44317e-50
ENSG00000172081	MOB3A	887.386	-2.71378	0.258337	-10.5048	8.20967e-26	1.31071e-24
ENSG00000120937	NPPB	310.815	-2.71305	0.524117	-5.17643	2.26176e-07	9.0193e-07
ENSG00000201643	SNORA14A	2.06555	-2.71257	0.836712	-3.24194	0.00118721	0.00281633
ENSG00000151491	EPS8	377.784	-2.71091	0.177919	-15.2368	2.01526e-52	1.08277e-50
ENSG00000153292	GPR110	4.263	-2.70922	0.636342	-4.25749	2.06739e-05	6.40859e-05
ENSG00000102575	ACP5	835.791	-2.70539	0.369807	-7.31568	2.56076e-13	1.80308e-12
ENSG00000267254	CTD-2162K18.5	20.5422	-2.70391	0.515807	-5.2421	1.58763e-07	6.46722e-07
ENSG00000103335	PIEZO1	2831.67	-2.70375	0.231735	-11.6674	1.87018e-31	3.8922e-30
ENSG00000123643	SLC36A1	705.744	-2.70229	0.229049	-11.7979	4.00384e-32	8.64008e-31
ENSG00000140107	SLC25A47	0.855234	-2.70184	1.22492	-2.20573	0.0274027	0.0493353
ENSG00000167861	HID1	824.049	-2.69945	0.209331	-12.8956	4.76544e-38	1.38937e-36
ENSG00000261829	RP11-223I10.1	5.24386	-2.6992	0.673088	-4.01018	6.06737e-05	0.00017625
ENSG00000179148	ALOXE3	56.0261	-2.69795	0.347674	-7.76	8.49268e-15	6.69622e-14
ENSG00000259354	RP11-519G16.3	1.66652	-2.69747	0.98219	-2.74638	0.00602565	0.0124951
ENSG00000243225	RP11-7F17.1	1.70678	-2.69606	1.161	-2.32218	0.0202232	0.0374914
ENSG00000170367	CST5	3.19033	-2.69411	0.921082	-2.92494	0.0034452	0.00749106
ENSG00000204019	CT83	0.862357	-2.69117	1.17214	-2.29594	0.0216791	0.0399345
ENSG00000165215	CLDN3	2732.5	-2.68985	0.33968	-7.91876	2.39897e-15	1.96691e-14
ENSG00000270127	RP11-526I2.5	12.7803	-2.68944	0.846229	-3.17814	0.00148221	0.00345574
ENSG00000168077	SCARA3	1497.29	-2.68769	0.271683	-9.89273	4.4763e-23	6.09031e-22
ENSG00000130957	FBP2	1.27264	-2.68766	1.141	-2.35554	0.018496	0.0346531
ENSG00000227404	KRT8P20	5.09837	-2.6869	0.707671	-3.79683	0.00014656	0.000402723
ENSG00000197757	HOXC6	65.8257	-2.6868	0.616614	-4.35734	1.31652e-05	4.1931e-05
ENSG00000252299	U3	0.762702	-2.68662	1.1059	-2.42936	0.0151257	0.028875
ENSG00000233975	RP11-288L9.1	0.620692	-2.6846	1.15111	-2.33218	0.0196913	0.0366265
ENSG00000231367	AC016995.3	1.71383	-2.6835	0.891962	-3.00854	0.0026251	0.0058519
ENSG00000237849	NFYAP1	0.907279	-2.68194	1.18702	-2.25938	0.0238595	0.0435488
ENSG00000214286	PDCL3P3	0.933726	-2.67906	1.18204	-2.26647	0.0234227	0.0428229
ENSG00000120725	SIL1	1031.87	-2.67799	0.24762	-10.8149	2.92669e-27	5.03273e-26
ENSG00000144671	SLC22A14	1.67512	-2.67752	0.978293	-2.73693	0.0062015	0.0128274
ENSG00000186654	PRR5	1049.13	-2.67621	0.143696	-18.6242	2.04597e-77	2.47084e-75
ENSG00000271009	RP11-346C20.3	1.80376	-2.67508	1.18205	-2.26308	0.0236307	0.0431732
ENSG00000267519	MIR24-2	151.457	-2.67421	0.456703	-5.85547	4.75666e-09	2.30369e-08
ENSG00000232628	RP11-365O16.3	1.13159	-2.66976	1.21219	-2.20243	0.0276348	0.0497193
ENSG00000257181	RP11-611O2.5	1.20512	-2.66964	1.03832	-2.57112	0.0101371	0.0200646
ENSG00000100784	RPS6KA5	294.636	-2.6691	0.476246	-5.60445	2.08919e-08	9.38284e-08
ENSG00000235623	OR7E110P	0.620584	-2.66819	1.14485	-2.33059	0.0197749	0.0367561
ENSG00000249850	KRT18P31	2.39277	-2.66756	0.887739	-3.00489	0.00265675	0.00591545
ENSG00000100242	SUN2	1477.1	-2.66387	0.305177	-8.72893	2.571e-18	2.59734e-17
ENSG00000135090	TAOK3	882.379	-2.66256	0.135286	-19.681	3.13791e-86	4.69385e-84
ENSG00000146054	TRIM7	21.2972	-2.66225	0.416976	-6.38466	1.71784e-10	9.53117e-10
ENSG00000171817	ZNF540	6.03677	-2.66189	0.571523	-4.65754	3.20014e-06	1.10928e-05
ENSG00000178965	C1orf173	1.55093	-2.66171	1.03738	-2.5658	0.0102937	0.020344
ENSG00000130779	CLIP1	1783.37	-2.66122	0.233364	-11.4037	4.00583e-30	7.841e-29
ENSG00000248785	HIGD1AP14	1.25262	-2.65911	1.04606	-2.54203	0.0110209	0.0216625
ENSG00000135002	RFK	1424.61	-2.65911	0.209354	-12.7015	5.8017e-37	1.6129e-35
ENSG00000137877	SPTBN5	125.158	-2.65808	0.591937	-4.49048	7.10624e-06	2.35121e-05
ENSG00000180818	HOXC10	10.1309	-2.65689	0.596502	-4.45413	8.42351e-06	2.75725e-05
ENSG00000185245	GP1BA	0.88251	-2.65629	1.1104	-2.3922	0.0167479	0.0316709
ENSG00000215819	KRT18P12	13.0841	-2.65414	0.743208	-3.57119	0.000355362	0.000919741
ENSG00000177076	ACER2	426.42	-2.65334	0.296474	-8.94966	3.56589e-19	3.82088e-18
ENSG00000110080	ST3GAL4	918.381	-2.65229	0.221931	-11.951	6.41477e-33	1.43607e-31
ENSG00000119508	NR4A3	83.3791	-2.64996	0.645431	-4.10572	4.03057e-05	0.000120241
ENSG00000249617	RP11-366M4.17	4.674	-2.6492	0.723076	-3.6638	0.000248504	0.000660777
ENSG00000131037	EPS8L1	1535.38	-2.64864	0.373942	-7.08303	1.4104e-12	9.35306e-12
ENSG00000229738	AC010240.3	1.18068	-2.64745	1.00587	-2.632	0.0084883	0.0170758
ENSG00000205085	FAM71F2	5.13386	-2.64592	1.0781	-2.45425	0.0141179	0.0271157
ENSG00000239445	ST3GAL6-AS1	10.8124	-2.64321	0.444865	-5.94159	2.82264e-09	1.39579e-08
ENSG00000119242	CCDC92	222.377	-2.64081	0.437949	-6.02995	1.64009e-09	8.29561e-09
ENSG00000102760	RGCC	21.2505	-2.6403	0.510526	-5.17172	2.31949e-07	9.23833e-07
ENSG00000152213	ARL11	94.102	-2.63996	0.229876	-11.4843	1.58272e-30	3.16868e-29
ENSG00000102547	CAB39L	653.493	-2.63815	0.166908	-15.806	2.8277e-56	1.77673e-54
ENSG00000092529	CAPN3	5.50994	-2.63571	0.59857	-4.40335	1.06594e-05	3.43909e-05
ENSG00000176438	SYNE3	37.0468	-2.63548	0.551916	-4.77515	1.7957e-06	6.41631e-06
ENSG00000244586	WNT5A-AS1	4.67219	-2.635	0.689427	-3.82201	0.000132367	0.000365784
ENSG00000125804	FAM182A	4.60513	-2.63313	0.803636	-3.27652	0.00105094	0.00251941
ENSG00000266826	CTD-2200P10.1	1.16143	-2.63289	1.16164	-2.26653	0.0234188	0.0428196
ENSG00000137766	UNC13C	14.1297	-2.63015	0.628134	-4.18724	2.82361e-05	8.5939e-05
ENSG00000205642	VCX3B	13.0081	-2.6296	0.846309	-3.10714	0.00188907	0.00431978
ENSG00000215149	KRT18P32	6.00156	-2.62885	0.941163	-2.79319	0.00521907	0.010958
ENSG00000143013	LMO4	4197.43	-2.62821	0.250185	-10.5051	8.18709e-26	1.3079e-24
ENSG00000070882	OSBPL3	1103.62	-2.62596	0.141941	-18.5004	2.05017e-76	2.40959e-74
ENSG00000057252	SOAT1	879.218	-2.62569	0.321391	-8.16976	3.09008e-16	2.70275e-15
ENSG00000199095	MIR372	5.38486	-2.62436	1.00807	-2.60336	0.00923149	0.0184259
ENSG00000077044	DGKD	1841.66	-2.6235	0.200834	-13.063	5.35722e-39	1.62675e-37
ENSG00000134996	OSTF1	1332.7	-2.6211	0.216231	-12.1218	8.09795e-34	1.92067e-32
ENSG00000272186	RP11-110I1.13	0.943037	-2.61928	1.05314	-2.48712	0.0128782	0.0249444
ENSG00000134138	MEIS2	97.3299	-2.61922	0.518563	-5.05092	4.39681e-07	1.68992e-06
ENSG00000109436	TBC1D9	267.236	-2.61864	0.398805	-6.56622	5.16085e-11	2.98615e-10
ENSG00000272717	RP11-342I1.2	3.02372	-2.61836	0.768061	-3.40905	0.0006519	0.00162075
ENSG00000161642	ZNF385A	1320.7	-2.61832	0.292675	-8.94615	3.68102e-19	3.94104e-18
ENSG00000160216	AGPAT3	986.027	-2.61613	0.259289	-10.0897	6.13851e-24	8.71205e-23
ENSG00000146857	STRA8	2.05137	-2.61585	0.861469	-3.03649	0.00239346	0.00537651
ENSG00000196776	CD47	1160.71	-2.61449	0.247325	-10.5711	4.0582e-26	6.5667e-25
ENSG00000271941	RP11-188P20.3	4.56673	-2.61431	1.06833	-2.44711	0.0144008	0.0276053
ENSG00000250423	KIAA1210	1.41313	-2.60994	1.08032	-2.4159	0.0156962	0.0298774
ENSG00000215208	KRT18P60	6.26529	-2.60903	0.775181	-3.36571	0.000763477	0.00187466
ENSG00000176531	PHLDB3	846.307	-2.60652	0.293092	-8.89319	5.93774e-19	6.28055e-18
ENSG00000182256	GABRG3	29.5037	-2.60611	0.88277	-2.95219	0.00315524	0.00691493
ENSG00000107249	GLIS3	74.3779	-2.60537	0.284013	-9.17341	4.58295e-20	5.20515e-19
ENSG00000120278	PLEKHG1	174.267	-2.60464	0.251218	-10.3681	3.46519e-25	5.30858e-24
ENSG00000134330	IAH1	228.947	-2.60455	0.529629	-4.91768	8.75737e-07	3.23859e-06
ENSG00000179403	VWA1	6192.66	-2.60213	0.196748	-13.2257	6.23154e-40	1.97422e-38
ENSG00000060566	CREB3L3	54.7277	-2.59948	0.609329	-4.26613	1.98891e-05	6.17843e-05
ENSG00000162542	TMCO4	186.329	-2.59942	0.275992	-9.41849	4.5764e-21	5.55221e-20
ENSG00000217950	AC073869.20	19.6198	-2.59899	0.637217	-4.07865	4.52972e-05	0.000134159
ENSG00000168216	LMBRD1	780.595	-2.59845	0.172469	-15.0662	2.70394e-51	1.38496e-49
ENSG00000165757	KIAA1462	1462.96	-2.5977	0.444115	-5.84915	4.94087e-09	2.38895e-08
ENSG00000178150	ZNF114	1237.69	-2.59499	0.265292	-9.78166	1.34972e-22	1.78923e-21
ENSG00000152086	TUBA3E	7.7817	-2.59355	0.819541	-3.16464	0.00155277	0.0036062
ENSG00000215548	RP11-764K9.4	26.1432	-2.59327	0.444501	-5.83413	5.40721e-09	2.59915e-08
ENSG00000101224	CDC25B	1858.49	-2.59283	0.127199	-20.3841	2.31572e-92	4.11932e-90
ENSG00000158022	TRIM63	3.82695	-2.59244	0.778299	-3.3309	0.000865643	0.00210501
ENSG00000249064	KRT18P25	10.9483	-2.59242	0.668922	-3.87551	0.000106401	0.000298733
ENSG00000153714	LURAP1L	61.0298	-2.59165	0.486111	-5.3314	9.74561e-08	4.05456e-07
ENSG00000272638	GS1-114I9.1	1.14854	-2.58873	1.03026	-2.51269	0.0119813	0.0233584
ENSG00000254831	KRT18P58	3.23782	-2.58741	0.878188	-2.94631	0.00321591	0.00703726
ENSG00000270005	RP11-380L11.3	1.48233	-2.58556	0.997156	-2.59293	0.00951615	0.0189424
ENSG00000235275	KRT18P16	48.9673	-2.58431	0.659681	-3.91751	8.94695e-05	0.000253494
ENSG00000105894	PTN	2133.65	-2.58351	0.311777	-8.2864	1.16724e-16	1.05132e-15
ENSG00000160932	LY6E	6628.14	-2.58345	0.215606	-11.9823	4.40034e-33	9.97827e-32
ENSG00000163632	C3orf49	0.823922	-2.58208	1.14103	-2.26294	0.0236392	0.0431858
ENSG00000128268	MGAT3	1541.13	-2.57716	0.299972	-8.59134	8.59609e-18	8.36633e-17
ENSG00000137090	DMRT1	5.6203	-2.5768	0.828484	-3.11026	0.00186921	0.00427807
ENSG00000167755	KLK6	205.556	-2.57469	0.453172	-5.68148	1.33536e-08	6.13116e-08
ENSG00000157625	TAB3	1430.04	-2.574	0.159491	-16.1388	1.36122e-58	9.46041e-57
ENSG00000263368	RP11-720N19.1	0.772928	-2.57389	1.08918	-2.36315	0.0181204	0.034005
ENSG00000168575	SLC20A2	2650.02	-2.5728	0.229637	-11.2038	3.9074e-29	7.29576e-28
ENSG00000079482	OPHN1	795.265	-2.57221	0.389577	-6.60257	4.04092e-11	2.36569e-10
[truncated: 559 more rows]

## Sheet: hTSC_vs_Primed Up in hESC
	Symbol	baseMean	log2FoldChange	lfcSE	stat	pvalue	padj
ENSG00000125508	SRMS	3.38904	2.00026	0.769277	2.60018	0.00931737	0.0185804
ENSG00000075886	TUBA3D	2.52793	2.00031	0.820148	2.43896	0.0147297	0.0282008
ENSG00000152463	OLAH	6.7458	2.00131	0.778421	2.57099	0.0101409	0.0200691
ENSG00000161653	NAGS	45.0313	2.00184	0.317739	6.30028	2.97116e-10	1.61515e-09
ENSG00000135097	MSI1	255.963	2.00227	0.257635	7.77172	7.743e-15	6.12714e-14
ENSG00000106665	CLIP2	568.046	2.00279	0.426479	4.69611	2.65163e-06	9.2684e-06
ENSG00000228020	HNRNPA1P46	1.327	2.00345	0.795323	2.51904	0.0117675	0.0229824
ENSG00000243749	ZMYM6NB	17.5824	2.00352	0.290821	6.8892	5.61077e-12	3.53047e-11
ENSG00000214188	ST7-OT4	1.43533	2.00501	0.810726	2.47311	0.0133943	0.0258427
ENSG00000261136	RP11-37C7.3	3.80799	2.00532	0.664478	3.01789	0.00254544	0.00568637
ENSG00000198825	INPP5F	1361.46	2.00539	0.173265	11.5741	5.57586e-31	1.14416e-29
ENSG00000232742	RHOQP2	2.15896	2.0067	0.604067	3.32198	0.000893802	0.00216717
ENSG00000105270	CLIP3	268.011	2.00731	0.344163	5.83243	5.46254e-09	2.62288e-08
ENSG00000250305	KIAA1456	8.99083	2.0075	0.539477	3.7212	0.000198275	0.000534122
ENSG00000160781	PAQR6	65.1646	2.00821	0.686145	2.9268	0.00342473	0.00745149
ENSG00000273061	RP11-6J24.6	2.74822	2.00864	0.501464	4.00555	6.18744e-05	0.000179402
ENSG00000253917	AC226119.5	3.71151	2.00871	0.501966	4.00169	6.28917e-05	0.000182131
ENSG00000186448	ZNF197	130.601	2.00941	0.567254	3.54234	0.00039659	0.00101933
ENSG00000223551	TMSB4XP4	37.1208	2.01088	0.3209	6.26637	3.69563e-10	1.98804e-09
ENSG00000228137	AP001469.7	3.05843	2.0115	0.668098	3.01079	0.00260573	0.00581196
ENSG00000080573	COL5A3	43.8005	2.01538	0.580517	3.47169	0.000517184	0.00130822
ENSG00000213999	MEF2B	5.77059	2.01599	0.53138	3.79388	0.000148313	0.000407327
ENSG00000149557	FEZ1	230.257	2.01686	0.428074	4.71147	2.45933e-06	8.6398e-06
ENSG00000261559	RP11-1H8.3	5.72744	2.01736	0.491609	4.10358	4.06811e-05	0.000121251
ENSG00000258315	C17orf49	26.3196	2.01991	0.257256	7.85175	4.10263e-15	3.31522e-14
ENSG00000161905	ALOX15	11.6362	2.01995	0.411904	4.90395	9.3929e-07	3.46437e-06
ENSG00000239218	RPS20P22	22.7024	2.02076	0.785973	2.57103	0.0101397	0.0200683
ENSG00000251022	THAP9-AS1	315.554	2.02089	0.345825	5.84368	5.10614e-09	2.46343e-08
ENSG00000016402	IL20RA	8.04641	2.02252	0.377584	5.35647	8.48621e-08	3.56383e-07
ENSG00000235781	XXbac-BPG249D20.9	1.09306	2.02268	0.908148	2.22726	0.0259302	0.0469162
ENSG00000102048	ASB9	22.9734	2.02272	0.443801	4.55771	5.17132e-06	1.74274e-05
ENSG00000148942	SLC5A12	28.9684	2.02306	0.538104	3.75961	0.000170178	0.000463556
ENSG00000150627	WDR17	25.9337	2.02316	0.44189	4.57843	4.6847e-06	1.58813e-05
ENSG00000215022	RP1-257A7.4	7.17661	2.02427	0.7436	2.72226	0.00648376	0.0133692
ENSG00000169964	TMEM42	87.7125	2.02518	0.233962	8.65601	4.88573e-18	4.84105e-17
ENSG00000198444	F8A2	1.45391	2.02519	0.739299	2.73934	0.00615633	0.01274
ENSG00000064989	CALCRL	8.79499	2.02592	0.401548	5.04528	4.52847e-07	1.73842e-06
ENSG00000105866	SP4	160.555	2.02815	0.206858	9.80459	1.07588e-22	1.43198e-21
ENSG00000196366	C9orf163	3.79387	2.02818	0.484246	4.18833	2.81021e-05	8.55508e-05
ENSG00000176595	KBTBD11	74.0348	2.02823	0.432051	4.69442	2.67359e-06	9.34141e-06
ENSG00000137821	LRRC49	58.404	2.02895	0.409824	4.95078	7.39174e-07	2.75875e-06
ENSG00000180035	ZNF48	355.532	2.02913	0.177866	11.4082	3.80697e-30	7.46285e-29
ENSG00000227540	RP11-152N13.5	9.42934	2.03058	0.36715	5.53064	3.19059e-08	1.40396e-07
ENSG00000179428	AC073072.5	6.50454	2.03127	0.476755	4.26062	2.0386e-05	6.32381e-05
ENSG00000270019	RP11-141B14.1	2.28405	2.03229	0.711404	2.85673	0.00428035	0.0091483
ENSG00000129437	KLK14	2.11856	2.03287	0.862763	2.35623	0.0184616	0.0345984
ENSG00000259151	CAP2P1	1.61053	2.03323	0.787559	2.58169	0.00983172	0.0195233
ENSG00000188659	FAM154B	4.14744	2.03349	0.511118	3.97853	6.93437e-05	0.000199717
ENSG00000259804	CTD-2012K14.7	0.823473	2.03358	0.91783	2.21564	0.0267162	0.0482115
ENSG00000230043	TMSB4XP6	10.4105	2.03378	0.356333	5.70753	1.14625e-08	5.30076e-08
ENSG00000111344	RASAL1	46.3284	2.03379	0.318579	6.38394	1.72592e-10	9.57203e-10
ENSG00000273284	RP11-888D10.4	13.4091	2.03424	0.571117	3.56186	0.000368233	0.000950812
ENSG00000243024	RPS11P6	1.40803	2.03436	0.692664	2.93701	0.0033139	0.00723305
ENSG00000147485	PXDNL	2.58588	2.03467	0.657994	3.09223	0.00198657	0.00452778
ENSG00000183036	PCP4	1.50993	2.03523	0.788105	2.58243	0.00981067	0.0194844
ENSG00000224505	AC002117.1	3.1435	2.0354	0.759038	2.68155	0.00732817	0.0149464
ENSG00000006210	CX3CL1	23.0596	2.03554	0.385469	5.28069	1.287e-07	5.29669e-07
ENSG00000255135	RP11-111M22.3	52.849	2.03639	0.254747	7.99379	1.3085e-15	1.08878e-14
ENSG00000250508	RP11-757G1.6	4.64029	2.0375	0.63575	3.20488	0.0013512	0.00317107
ENSG00000225791	TRAM2-AS1	29.0191	2.03771	0.236362	8.62113	6.62967e-18	6.48363e-17
ENSG00000188582	PAQR9	14.9906	2.0383	0.659508	3.09064	0.00199726	0.00454938
ENSG00000114790	ARHGEF26	79.5919	2.0399	0.209355	9.74375	1.96177e-22	2.5798e-21
ENSG00000198929	NOS1AP	51.5017	2.03998	0.222152	9.18278	4.20109e-20	4.78176e-19
ENSG00000197604	AC022532.1	2.16601	2.04096	0.897896	2.27305	0.0230232	0.0421382
ENSG00000233155	HMGA1P8	4.97558	2.04123	0.400785	5.09308	3.52293e-07	1.37222e-06
ENSG00000254662	RP11-872D17.4	0.955302	2.04165	0.92792	2.20024	0.0277896	0.0499533
ENSG00000145990	GFOD1	75.9003	2.04176	0.309288	6.60146	4.07119e-11	2.38077e-10
ENSG00000164611	PTTG1	805.246	2.04326	0.233732	8.74191	2.29197e-18	2.32258e-17
ENSG00000226439	RP11-621K7.1	2.75774	2.04448	0.630581	3.24222	0.00118603	0.00281429
ENSG00000231473	LINC00441	1.60004	2.04497	0.818984	2.49696	0.0125262	0.0243217
ENSG00000257179	HMGN2P6	1.44178	2.04541	0.716418	2.85506	0.0043029	0.00919203
ENSG00000272829	XXbac-B135H6.18	1.59902	2.04588	0.745446	2.74451	0.0060602	0.0125608
ENSG00000163637	PRICKLE2	55.7624	2.04664	0.515099	3.97328	7.08883e-05	0.000203831
ENSG00000115525	ST3GAL5	24.5157	2.04769	0.408171	5.01675	5.25532e-07	2.00256e-06
ENSG00000108515	ENO3	124.819	2.04912	0.307188	6.67058	2.54792e-11	1.5228e-10
ENSG00000185483	ROR1	572.568	2.04934	0.22477	9.11749	7.68829e-20	8.62418e-19
ENSG00000164056	SPRY1	278.002	2.04947	0.282863	7.24543	4.31065e-13	2.9857e-12
ENSG00000266916	CTD-3064H18.1	9.15753	2.04956	0.373442	5.48828	4.0586e-08	1.76496e-07
ENSG00000178226	PRSS36	4.82732	2.04964	0.509671	4.02149	5.78311e-05	0.000168513
ENSG00000080947	CROCCP3	29.8463	2.04967	0.597705	3.42923	0.000605301	0.00151366
ENSG00000179066	AC020907.1	2.35912	2.04979	0.636468	3.22057	0.00127938	0.00301676
ENSG00000236824	BCYRN1	170.145	2.05133	0.382327	5.36539	8.07758e-08	3.40036e-07
ENSG00000204390	HSPA1L	17.6419	2.05133	0.294276	6.97078	3.15195e-12	2.02e-11
ENSG00000243943	ZNF512	244.223	2.05227	0.261431	7.85015	4.15528e-15	3.3557e-14
ENSG00000204519	ZNF551	182.759	2.05229	0.201103	10.2051	1.88072e-24	2.76612e-23
ENSG00000114631	PODXL2	221.337	2.05245	0.429857	4.77473	1.79951e-06	6.42904e-06
ENSG00000230487	PSMG3-AS1	16.0536	2.05306	0.305091	6.72935	1.70426e-11	1.03669e-10
ENSG00000262728	AC123768.4	1.89937	2.05362	0.808769	2.53919	0.0111108	0.0218181
ENSG00000123685	BATF3	23.6458	2.05386	0.354726	5.78998	7.03964e-09	3.33933e-08
ENSG00000102981	PARD6A	39.419	2.05447	0.277171	7.41226	1.24169e-13	8.94878e-13
ENSG00000177791	MYOZ1	40.3452	2.055	0.328854	6.24897	4.1317e-10	2.21493e-09
ENSG00000162975	KCNF1	30.4451	2.05515	0.528882	3.88584	0.000101978	0.000286927
ENSG00000259891	CTA-204B4.2	8.04703	2.05527	0.607055	3.38564	0.000710137	0.001753
ENSG00000232233	RP11-573D15.2	4.19595	2.05582	0.561229	3.66307	0.000249211	0.00066259
ENSG00000204314	PRRT1	20.244	2.05619	0.424754	4.8409	1.29254e-06	4.69752e-06
ENSG00000197932	F8A1	15.0668	2.05883	0.340149	6.05273	1.42408e-09	7.235e-09
ENSG00000198759	EGFL6	12.1813	2.06015	0.47535	4.33398	1.46439e-05	4.63266e-05
ENSG00000124486	USP9X	5335.78	2.06043	0.1675	12.3011	8.93547e-35	2.2151e-33
ENSG00000186973	FAM183A	6.38861	2.06084	0.638036	3.22998	0.00123799	0.00292809
ENSG00000161149	TUBA3FP	11.8128	2.06181	0.455097	4.53048	5.8851e-06	1.9677e-05
ENSG00000250920	RP11-297P16.4	3.73957	2.06325	0.716614	2.87917	0.00398721	0.00856279
ENSG00000167524	SGK494	33.7333	2.06448	0.604993	3.41241	0.000643908	0.00160223
ENSG00000233654	AC093388.3	1.05444	2.06456	0.908622	2.27219	0.0230749	0.0422223
ENSG00000133863	TEX15	57.5284	2.06656	0.326458	6.33024	2.44788e-10	1.34038e-09
ENSG00000237310	GS1-124K5.4	13.2386	2.06746	0.384251	5.38048	7.42864e-08	3.14124e-07
ENSG00000204262	COL5A2	796.314	2.06773	0.469278	4.4062	1.052e-05	3.39785e-05
ENSG00000223745	RP4-717I23.3	85.2637	2.06797	0.583996	3.54108	0.000398496	0.00102363
ENSG00000234936	AC010883.5	1.55789	2.06809	0.735492	2.81184	0.00492591	0.0103969
ENSG00000021300	PLEKHB1	101.107	2.07059	0.376706	5.49656	3.87263e-08	1.68827e-07
ENSG00000144619	CNTN4	1.86022	2.07124	0.885203	2.33985	0.0192915	0.0359669
ENSG00000166033	HTRA1	100.888	2.07142	0.696789	2.97281	0.00295092	0.00651009
ENSG00000234965	SHISA8	2.99124	2.07331	0.505152	4.10434	4.05477e-05	0.000120895
ENSG00000268201	CTD-3138B18.6	4.3096	2.07556	0.911288	2.27761	0.02275	0.0416857
ENSG00000181619	GPR135	13.0794	2.0761	0.383668	5.41118	6.26122e-08	2.66989e-07
ENSG00000189350	FAM179A	10.2241	2.07801	0.413568	5.0246	5.04488e-07	1.92572e-06
ENSG00000215104	CHMP1B2P	2.31546	2.07805	0.618073	3.36214	0.000773409	0.00189692
ENSG00000265683	RP11-173M1.5	1.56521	2.07866	0.805511	2.58055	0.00986441	0.0195763
ENSG00000103494	RPGRIP1L	113.611	2.07899	0.219237	9.48286	2.47414e-21	3.05376e-20
ENSG00000198113	TOR4A	225.06	2.07984	0.505333	4.11578	3.85867e-05	0.000115466
ENSG00000224126	UBE2SP2	10.9238	2.08053	0.33636	6.18544	6.19292e-10	3.25821e-09
ENSG00000128928	IVD	432.44	2.08069	0.305619	6.80813	9.88769e-12	6.12502e-11
ENSG00000259456	RP5-914P20.5	2.55893	2.08097	0.808547	2.57372	0.0100613	0.0199295
ENSG00000184497	TMEM255B	5.61788	2.082	0.57822	3.6007	0.000317358	0.000827893
ENSG00000115226	FNDC4	87.8012	2.08343	0.240182	8.6744	4.15748e-18	4.13971e-17
ENSG00000203685	C1orf95	4.3028	2.08393	0.678751	3.07024	0.00213886	0.00484427
ENSG00000187801	ZFP69B	48.6408	2.08433	0.24436	8.52972	1.46703e-17	1.40292e-16
ENSG00000200090	Y_RNA	1.73988	2.08493	0.881773	2.36448	0.0180555	0.0338928
ENSG00000068078	FGFR3	490.596	2.08609	0.331453	6.29378	3.0983e-10	1.68079e-09
ENSG00000070182	SPTB	21.4438	2.08683	0.410412	5.08471	3.6818e-07	1.42882e-06
ENSG00000256073	C21orf119	24.7249	2.08908	0.319725	6.53398	6.40466e-11	3.68397e-10
ENSG00000116141	MARK1	131.731	2.09046	0.256127	8.16182	3.30017e-16	2.8798e-15
ENSG00000231274	SBK3	6.93103	2.09056	0.558167	3.7454	0.000180106	0.000488529
ENSG00000199179	MIRLET7I	1.95748	2.09273	0.86653	2.41507	0.0157321	0.0299351
ENSG00000102870	ZNF629	226.822	2.0946	0.218201	9.59943	8.03886e-22	1.01506e-20
ENSG00000226853	AC010894.3	2.49278	2.09476	0.669339	3.12959	0.00175052	0.00402989
ENSG00000114796	KLHL24	316.406	2.09578	0.295303	7.09705	1.27446e-12	8.48362e-12
ENSG00000260579	RP11-382A20.2	3.82294	2.09583	0.536135	3.90914	9.26265e-05	0.000261847
ENSG00000166869	CHP2	18.937	2.09619	0.69191	3.02957	0.00244906	0.00548876
ENSG00000196476	C20orf96	99.6881	2.09644	0.392612	5.33973	9.30855e-08	3.88439e-07
ENSG00000170745	KCNS3	126.036	2.09759	0.333635	6.28707	3.23516e-10	1.75071e-09
ENSG00000260682	7SK	7.74869	2.09966	0.596495	3.52	0.000431551	0.00110434
ENSG00000047597	XK	24.8133	2.10028	0.340541	6.16748	6.93876e-10	3.63247e-09
ENSG00000213057	C1orf220	1.87551	2.10092	0.638917	3.28825	0.00100811	0.00242446
ENSG00000104870	FCGRT	187.397	2.10259	0.364016	5.7761	7.64514e-09	3.609e-08
ENSG00000227973	PIN4P1	33.5999	2.10472	0.561764	3.74662	0.000179235	0.000486266
ENSG00000179979	CRIPAK	64.7432	2.10543	0.42179	4.99166	5.98611e-07	2.26009e-06
ENSG00000138115	CYP2C8	1.26298	2.10616	0.93786	2.24571	0.0247229	0.0449409
ENSG00000248932	RP11-319G6.1	13.2345	2.10775	0.34027	6.19434	5.85311e-10	3.08498e-09
ENSG00000135916	ITM2C	3246.94	2.10779	0.210259	10.0247	1.18726e-23	1.65293e-22
ENSG00000260238	PMF1-BGLAP	7.32325	2.10895	0.481204	4.38267	1.17236e-05	3.76125e-05
ENSG00000207523	SNORA66	3.57445	2.10995	0.613514	3.43912	0.000583614	0.00146359
ENSG00000168268	NT5DC2	1833.08	2.11016	0.144387	14.6146	2.26587e-48	1.0429e-46
ENSG00000231609	AC009501.4	8.59913	2.11027	0.734158	2.87441	0.00404783	0.00868235
ENSG00000204623	ZNRD1-AS1	33.5975	2.11159	0.372452	5.66942	1.43278e-08	6.55215e-08
ENSG00000197238	HIST1H4J	2.3214	2.11306	0.667053	3.16776	0.0015362	0.0035718
ENSG00000189157	FAM47E	6.10561	2.11343	0.583269	3.62343	0.000290722	0.000764238
ENSG00000124839	RAB17	1608.42	2.11355	0.386695	5.46568	4.61136e-08	1.99185e-07
ENSG00000145020	AMT	314.03	2.11444	0.141829	14.9084	2.90664e-50	1.44169e-48
ENSG00000240210	RP11-204K16.1	2.15018	2.11485	0.823867	2.56698	0.010259	0.0202784
ENSG00000103160	HSDL1	392.137	2.11515	0.0791275	26.731	2.05551e-157	1.69111e-154
ENSG00000206897	SNORA9	1.03062	2.11558	0.832528	2.54115	0.0110487	0.0217107
ENSG00000178146	RP1-232L22__B.1	1.79153	2.11594	0.597712	3.54006	0.00040004	0.0010272
ENSG00000170476	MZB1	0.813053	2.11659	0.794216	2.665	0.00769884	0.0156166
ENSG00000167600	CYP2S1	2131.67	2.11679	0.284191	7.44847	9.44258e-14	6.87485e-13
ENSG00000090447	TFAP4	222.252	2.1171	0.17593	12.0337	2.36189e-33	5.45453e-32
ENSG00000167291	TBC1D16	951.805	2.11714	0.198431	10.6694	1.41508e-26	2.34307e-25
ENSG00000135625	EGR4	3.83789	2.11828	0.934523	2.2667	0.0234085	0.0428059
ENSG00000132330	SCLY	85.2894	2.11866	0.242428	8.73934	2.34485e-18	2.37343e-17
ENSG00000243738	RN7SL181P	0.915353	2.11897	0.915269	2.31513	0.0206058	0.038143
ENSG00000226476	RP11-776H12.1	7.71368	2.11919	0.609054	3.47948	0.000502397	0.00127338
ENSG00000112320	SOBP	30.4262	2.12007	0.408038	5.19577	2.03877e-07	8.17714e-07
ENSG00000271746	RP1-202O8.3	1.27339	2.12058	0.874709	2.42432	0.0153369	0.0292443
ENSG00000272267	RP11-375N15.2	6.99222	2.12191	0.402998	5.2653	1.39963e-07	5.73868e-07
ENSG00000196350	ZNF729	10.6776	2.12264	0.907382	2.3393	0.01932	0.0360148
ENSG00000241570	RP11-372E1.6	2.05718	2.12319	0.620742	3.42041	0.000625264	0.00155987
ENSG00000223751	AC116609.2	6.17236	2.12323	0.717029	2.96115	0.00306496	0.00673492
ENSG00000198502	HLA-DRB5	4.29477	2.12351	0.62776	3.38268	0.000717817	0.00177063
ENSG00000100422	CERK	724.073	2.12362	0.23507	9.03401	1.65495e-19	1.81692e-18
ENSG00000103490	PYCARD	127.843	2.12437	0.418087	5.08118	3.75107e-07	1.45484e-06
ENSG00000197557	TTC30A	62.5038	2.12475	0.384798	5.52173	3.35673e-08	1.47288e-07
ENSG00000185133	INPP5J	64.8688	2.1256	0.412765	5.14966	2.60962e-07	1.03183e-06
ENSG00000065665	SEC61A2	150.522	2.12574	0.262135	8.10931	5.09065e-16	4.39848e-15
ENSG00000215313	RPL6P30	1.2665	2.12598	0.715245	2.97238	0.00295496	0.0065177
ENSG00000186907	RTN4RL2	58.3047	2.1274	0.418132	5.08788	3.6209e-07	1.40642e-06
ENSG00000239636	RP4-728D4.2	2.41257	2.12775	0.761465	2.79429	0.00520138	0.0109252
ENSG00000136883	KIF12	16.5637	2.1282	0.709013	3.00163	0.00268536	0.00597157
ENSG00000254978	ALG1L9P	1.01285	2.12823	0.957598	2.22247	0.0262514	0.0474541
ENSG00000272654	RP11-422P24.11	5.68126	2.12869	0.640445	3.32377	0.000888082	0.00215492
ENSG00000147437	GNRH1	10.5705	2.12893	0.679292	3.13404	0.00172416	0.00397165
ENSG00000185920	PTCH1	197.327	2.12982	0.285909	7.44928	9.38476e-14	6.83465e-13
ENSG00000118508	RAB32	49.7465	2.13043	0.304996	6.98508	2.84685e-12	1.8325e-11
ENSG00000126217	MCF2L	149.556	2.13244	0.47519	4.48755	7.20473e-06	2.37961e-05
ENSG00000145911	N4BP3	626.601	2.13306	0.234097	9.11186	8.09831e-20	9.07252e-19
ENSG00000164385	C6orf195	1.41039	2.13389	0.839341	2.54235	0.0110111	0.0216464
ENSG00000079337	RAPGEF3	42.962	2.13521	0.36037	5.92505	3.12204e-09	1.53792e-08
ENSG00000230002	ALMS1-IT1	29.6028	2.13569	0.441397	4.83848	1.30836e-06	4.7504e-06
ENSG00000164985	PSIP1	3333.66	2.13634	0.199435	10.712	8.94141e-27	1.48799e-25
ENSG00000187187	ZNF546	8.07483	2.13674	0.456274	4.68303	2.8267e-06	9.85414e-06
ENSG00000272159	RP11-350N15.6	2.65054	2.1368	0.845779	2.52642	0.011523	0.0225484
ENSG00000181409	AATK	25.2949	2.13735	0.352533	6.06283	1.33751e-09	6.81621e-09
ENSG00000198754	OXCT2	4.85922	2.13736	0.549277	3.89123	9.97379e-05	0.000280984
ENSG00000169891	REPS2	74.3624	2.1374	0.299395	7.13908	9.39578e-13	6.33776e-12
ENSG00000100105	PATZ1	560.576	2.13911	0.147483	14.5042	1.14023e-47	5.07074e-46
ENSG00000237172	B3GNT9	54.7687	2.13975	0.228	9.38487	6.29921e-21	7.56221e-20
ENSG00000174939	ASPHD1	77.003	2.14034	0.333285	6.42194	1.34548e-10	7.53187e-10
ENSG00000270177	CTD-2410N18.3	1.3832	2.14053	0.816889	2.62035	0.008784	0.0176088
ENSG00000142556	ZNF614	184.932	2.14112	0.349925	6.11881	9.42763e-10	4.88009e-09
ENSG00000163116	STPG2	1.06604	2.14131	0.857432	2.49736	0.0125123	0.0243001
ENSG00000229152	ANKRD10-IT1	41.3069	2.14217	0.641694	3.33831	0.000842907	0.00205379
ENSG00000262583	RP11-77K12.5	3.68464	2.14262	0.472335	4.53622	5.72711e-06	1.91707e-05
ENSG00000213290	PGK1P2	7.36997	2.14282	0.586961	3.6507	0.000261527	0.000692817
ENSG00000165591	FAAH2	83.3585	2.1436	0.242881	8.82571	1.08764e-18	1.12956e-17
ENSG00000142102	ATHL1	511.504	2.14421	0.543491	3.94526	7.97133e-05	0.000227788
ENSG00000197444	OGDHL	185.69	2.14427	0.375931	5.7039	1.17094e-08	5.40735e-08
ENSG00000144668	ITGA9	79.1382	2.14497	0.569112	3.76897	0.000163919	0.00044762
ENSG00000136404	TM6SF1	5.57605	2.14518	0.515591	4.16062	3.17386e-05	9.59445e-05
ENSG00000227543	SPAG5-AS1	1.62165	2.14536	0.796417	2.69377	0.00706489	0.0144408
ENSG00000241014	RP11-244H3.1	8.44689	2.14647	0.609817	3.51985	0.000431788	0.00110484
ENSG00000267042	CTD-3193K9.4	1.58588	2.14743	0.872283	2.46185	0.0138224	0.0265971
ENSG00000267278	MAP3K14-AS1	19.3304	2.14886	0.462824	4.64294	3.43488e-06	1.18566e-05
ENSG00000103175	WFDC1	2.56483	2.14999	0.622916	3.45149	0.000557498	0.00140304
ENSG00000119632	IFI27L2	52.5108	2.15025	0.264681	8.12393	4.51328e-16	3.90859e-15
ENSG00000182050	MGAT4C	11.5793	2.15126	0.500854	4.29519	1.74545e-05	5.46662e-05
ENSG00000196408	NOXO1	7.2439	2.15153	0.404563	5.31814	1.04833e-07	4.35047e-07
ENSG00000240057	RP11-572M11.4	1.30276	2.15272	0.797383	2.69973	0.00693951	0.0142143
ENSG00000241316	RP11-81N13.1	3.69012	2.15345	0.527666	4.08108	4.48262e-05	0.000132839
ENSG00000114698	PLSCR4	21.8034	2.15353	0.411405	5.23458	1.65364e-07	6.71844e-07
ENSG00000180884	ZNF792	45.6674	2.15452	0.515708	4.17779	2.9436e-05	8.9343e-05
ENSG00000229880	IMMTP1	1.19878	2.15703	0.906875	2.37853	0.017382	0.0327642
ENSG00000176749	CDK5R1	88.6723	2.1575	0.230069	9.3776	6.74902e-21	8.08655e-20
ENSG00000263551	RP11-78F17.1	13.0858	2.1575	0.436962	4.9375	7.91313e-07	2.94333e-06
ENSG00000158715	SLC45A3	98.196	2.15835	0.165214	13.064	5.28811e-39	1.61134e-37
ENSG00000198814	GK	17.2738	2.15873	0.283418	7.61675	2.60148e-14	1.97945e-13
ENSG00000075618	FSCN1	4472.57	2.15897	0.268851	8.03033	9.7207e-16	8.17626e-15
ENSG00000123700	KCNJ2	9.35552	2.15917	0.564051	3.82797	0.000129207	0.000357765
ENSG00000151224	MAT1A	33.1516	2.15923	0.391851	5.51033	3.58164e-08	1.56686e-07
ENSG00000183160	TMEM119	3.00693	2.15973	0.86747	2.48968	0.0127858	0.0247836
ENSG00000099617	EFNA2	78.646	2.16036	0.348193	6.20449	5.48757e-10	2.90453e-09
ENSG00000104804	TULP2	13.8444	2.16045	0.392791	5.50025	3.79246e-08	1.65469e-07
ENSG00000250222	CTC-338M12.5	3.45721	2.16061	0.601737	3.59061	0.0003299	0.000858314
ENSG00000135469	COQ10A	83.5251	2.16144	0.230317	9.38464	6.31343e-21	7.57583e-20
ENSG00000262420	RP11-490O6.2	0.991378	2.16163	0.952733	2.26887	0.0232761	0.0425814
ENSG00000202077	RNU1-60P	1.52015	2.16179	0.771314	2.80273	0.00506714	0.0106696
ENSG00000174938	SEZ6L2	522.152	2.16388	0.344318	6.28454	3.28835e-10	1.7784e-09
ENSG00000248835	AL357673.1	53.19	2.16391	0.185191	11.6848	1.52518e-31	3.18678e-30
ENSG00000221886	C5orf54	39.1541	2.1644	0.205494	10.5326	6.11058e-26	9.83333e-25
ENSG00000184908	CLCNKB	10.3062	2.16649	0.506615	4.2764	1.89941e-05	5.91926e-05
ENSG00000162399	BSND	6.58619	2.16655	0.529137	4.0945	4.23086e-05	0.000125874
ENSG00000109103	UNC119	526.623	2.16707	0.158229	13.6958	1.07609e-42	3.88617e-41
ENSG00000259030	FPGT-TNNI3K	1.81112	2.16736	0.944361	2.29505	0.0217301	0.0400202
ENSG00000249679	RP11-279O9.4	6.40272	2.1674	0.479345	4.5216	6.13751e-06	2.04742e-05
ENSG00000234327	AC012146.7	18.2326	2.16841	0.325097	6.67004	2.55727e-11	1.52804e-10
ENSG00000131089	ARHGEF9	195.313	2.16952	0.113614	19.0956	2.74728e-81	3.74754e-79
ENSG00000213693	SEC14L1P1	5.70119	2.16983	0.474233	4.57545	4.75187e-06	1.60903e-05
ENSG00000221949	C12orf61	1.66404	2.17	0.916402	2.36795	0.0178869	0.0336076
ENSG00000211451	GNRHR2	6.7929	2.17224	0.481896	4.5077	6.5535e-06	2.17846e-05
ENSG00000168672	FAM84B	805.285	2.17239	0.250593	8.66899	4.35962e-18	4.33443e-17
ENSG00000181350	FAM211A	56.3092	2.17296	0.250423	8.67715	4.05806e-18	4.0453e-17
ENSG00000141753	IGFBP4	1032.69	2.1733	0.334021	6.50648	7.69321e-11	4.39634e-10
ENSG00000204611	ZNF616	186.336	2.17336	0.226237	9.60653	7.5035e-22	9.48821e-21
ENSG00000059915	PSD	34.8298	2.17467	0.321976	6.75414	1.43681e-11	8.79692e-11
ENSG00000152487	ARL5B-AS1	2.55523	2.17551	0.88888	2.44748	0.0143859	0.0275827
ENSG00000269068	RP11-256I23.2	3.32416	2.17571	0.693595	3.13686	0.00170767	0.00393712
ENSG00000245573	BDNF-AS	6.91693	2.17617	0.397726	5.47154	4.46137e-08	1.93055e-07
ENSG00000264112	RP11-159D12.2	208.71	2.17689	0.72173	3.01622	0.0025595	0.00571584
ENSG00000255836	RP11-157G21.2	32.1834	2.17701	0.544091	4.00119	6.30255e-05	0.000182478
ENSG00000120049	KCNIP2	12.7766	2.17731	0.455241	4.78276	1.72901e-06	6.18725e-06
ENSG00000143001	TMEM61	2.46792	2.17748	0.622903	3.4957	0.000472812	0.00120268
ENSG00000249199	CTD-2139B15.5	0.9201	2.17766	0.892752	2.43927	0.014717	0.0281784
ENSG00000271714	CTD-2377O17.1	6.10928	2.17815	0.520586	4.18404	2.86372e-05	8.7069e-05
ENSG00000171522	PTGER4	7.15193	2.17844	0.476918	4.56775	4.92988e-06	1.66503e-05
ENSG00000170456	DENND5B	219.328	2.17857	0.169934	12.8201	1.26487e-37	3.60393e-36
ENSG00000178636	RP11-455G16.1	1.36847	2.17944	0.757847	2.87584	0.00402958	0.00864673
ENSG00000185829	ARL17A	10.0431	2.18024	0.473992	4.59974	4.23011e-06	1.44331e-05
ENSG00000172382	PRSS27	15.2707	2.18031	0.533644	4.08571	4.39428e-05	0.000130353
ENSG00000272817	RP11-402D21.2	5.62988	2.18055	0.454925	4.79321	1.6413e-06	5.89181e-06
ENSG00000177359	RP11-551L14.1	19.0807	2.18104	0.495546	4.40128	1.07616e-05	3.46867e-05
ENSG00000159247	TUBBP5	31.1663	2.18212	0.400228	5.45219	4.97533e-08	2.13994e-07
ENSG00000169981	ZNF35	78.7708	2.18324	0.506545	4.31007	1.63202e-05	5.1303e-05
ENSG00000258445	RP11-307P22.1	1.75174	2.18345	0.690234	3.16334	0.00155968	0.00362161
ENSG00000257354	RP11-631N16.2	3.30042	2.18367	0.793983	2.75028	0.00595449	0.012365
ENSG00000117289	TXNIP	634.183	2.18587	0.54464	4.01341	5.98477e-05	0.000173947
ENSG00000175727	MLXIP	431.246	2.18593	0.230921	9.46614	2.90389e-21	3.56248e-20
ENSG00000105426	PTPRS	1275.37	2.18648	0.373999	5.84622	5.02882e-09	2.43014e-08
ENSG00000225373	WASH5P	3.38915	2.18805	0.637082	3.43448	0.000593685	0.00148715
ENSG00000177096	FAM109B	25.4144	2.18858	0.63054	3.47096	0.000518599	0.00131129
ENSG00000230445	LRRC37A6P	5.48933	2.18893	0.490593	4.4618	8.12753e-06	2.66634e-05
ENSG00000265254	CTD-2350C19.2	2.40803	2.18901	0.644764	3.39505	0.000686159	0.00169843
ENSG00000267964	AC022400.2	3.92911	2.18961	0.898738	2.43631	0.0148379	0.0283832
ENSG00000249167	CTB-118N6.2	1.70974	2.19079	0.625847	3.50052	0.000464358	0.0011822
ENSG00000143365	RORC	2.24043	2.19082	0.863987	2.5357	0.0112222	0.0220186
ENSG00000101890	GUCY2F	1.31095	2.1928	0.783706	2.79798	0.00514225	0.0108148
ENSG00000079263	SP140	10.8118	2.19288	0.847828	2.58647	0.00969637	0.0192778
ENSG00000270659	RP11-105N14.1	0.731021	2.1937	0.918907	2.38729	0.0169731	0.0320654
ENSG00000257894	RP1-78O14.1	6.03915	2.19503	0.441074	4.97655	6.47262e-07	2.43332e-06
ENSG00000241634	RP11-381E24.1	6.42249	2.19543	0.502007	4.3733	1.2238e-05	3.91294e-05
ENSG00000051128	HOMER3	308.945	2.19625	0.215893	10.1728	2.62127e-24	3.81694e-23
ENSG00000073910	FRY	59.9435	2.19805	0.380626	5.77482	7.70357e-09	3.63397e-08
ENSG00000182459	TEX19	11.5209	2.19836	0.401923	5.46962	4.51013e-08	1.95036e-07
ENSG00000091513	TF	1.15689	2.19891	0.751342	2.92664	0.00342644	0.00745336
ENSG00000230724	LINC01001	9.70212	2.19903	0.622806	3.53083	0.000414253	0.00106193
ENSG00000016391	CHDH	72.1891	2.19966	0.243896	9.01884	1.901e-19	2.0758e-18
ENSG00000259972	AC009120.6	6.32867	2.19983	0.640091	3.43675	0.000588731	0.00147558
ENSG00000071967	CYBRD1	52.3274	2.20065	0.422358	5.21039	1.88444e-07	7.58936e-07
ENSG00000240771	ARHGEF25	109.789	2.20072	0.352677	6.24005	4.37422e-10	2.33733e-09
ENSG00000249465	RBMXP4	1.07089	2.20086	0.785373	2.80232	0.00507369	0.0106826
ENSG00000196503	ARL9	1.20273	2.20276	0.772787	2.8504	0.00436637	0.00931024
ENSG00000196409	ZNF658	17.7242	2.2034	0.424688	5.18827	2.12256e-07	8.49149e-07
ENSG00000163239	TDRD10	0.725084	2.20446	0.890959	2.47426	0.0133514	0.0257755
ENSG00000111729	CLEC4A	1.61355	2.20448	0.894419	2.4647	0.0137127	0.0263997
ENSG00000232940	HCG25	2.54864	2.20555	0.737215	2.99174	0.00277395	0.0061504
ENSG00000152454	ZNF256	84.7551	2.20601	0.188706	11.6902	1.43e-31	2.99265e-30
ENSG00000251611	RP11-610P16.1	4.15246	2.20804	0.551116	4.0065	6.1626e-05	0.0001788
ENSG00000184160	ADRA2C	146.204	2.20881	0.675349	3.27062	0.0010731	0.0025681
ENSG00000203799	CCDC162P	17.1512	2.20899	0.827916	2.66814	0.00762732	0.0154846
ENSG00000181450	ZNF678	237.254	2.20936	0.249083	8.86999	7.31497e-19	7.69402e-18
ENSG00000196368	NUDT11	243.32	2.20938	0.277893	7.95047	1.85812e-15	1.5335e-14
ENSG00000091622	PITPNM3	72.9504	2.20995	0.444297	4.97404	6.55717e-07	2.46439e-06
ENSG00000158246	FAM46B	825.573	2.21002	0.20847	10.6011	2.94445e-26	4.78804e-25
ENSG00000259834	RP11-284N8.3	4.4739	2.21049	0.542099	4.07765	4.54939e-05	0.000134666
ENSG00000196388	INCA1	7.2346	2.2106	0.448466	4.92925	8.25455e-07	3.06513e-06
ENSG00000228623	ZNF883	78.0347	2.21112	0.265558	8.32634	8.33804e-17	7.58519e-16
ENSG00000124523	SIRT5	113.263	2.21161	0.166644	13.2715	3.38834e-40	1.0932e-38
ENSG00000175773	RP11-121M22.1	1.0692	2.21228	0.769013	2.87678	0.00401756	0.00862305
ENSG00000157404	KIT	112.098	2.21326	0.272956	8.10848	5.12564e-16	4.42725e-15
ENSG00000158301	GPRASP2	124.872	2.21353	0.301235	7.34817	2.00933e-13	1.4251e-12
ENSG00000185519	FAM131C	5.13395	2.21367	0.605744	3.65446	0.000257726	0.000683505
ENSG00000224699	LAMTOR5-AS1	4.14051	2.21376	0.491962	4.49986	6.7998e-06	2.25521e-05
ENSG00000162614	NEXN	52.2074	2.21411	0.430322	5.14524	2.67181e-07	1.05537e-06
ENSG00000141510	TP53	694.719	2.21422	0.149181	14.8425	7.77961e-50	3.80695e-48
ENSG00000255710	RP11-667M19.9	3.34983	2.2168	0.960712	2.30746	0.0210293	0.0388491
ENSG00000100360	IFT27	183.773	2.21743	0.163528	13.5599	6.91987e-42	2.4003e-40
ENSG00000115353	TACR1	14.8493	2.2177	0.718213	3.08781	0.0020164	0.00458703
ENSG00000105516	DBP	70.8247	2.21791	0.466882	4.75047	2.02949e-06	7.20766e-06
ENSG00000029993	HMGB3	3154.01	2.21791	0.284476	7.79647	6.36635e-15	5.07172e-14
ENSG00000100344	PNPLA3	87.7695	2.21798	0.270196	8.20878	2.23446e-16	1.97405e-15
ENSG00000262619	LINC00621	1.28183	2.21828	0.91214	2.43195	0.0150178	0.0286897
ENSG00000249790	RP11-20D14.6	976.502	2.22069	0.607494	3.65549	0.000256692	0.000681036
ENSG00000204538	PSORS1C2	2.6858	2.22099	0.578444	3.83959	0.000123239	0.000342619
ENSG00000229018	RP11-313P13.3	0.975261	2.22146	0.936029	2.37328	0.0176309	0.0331644
ENSG00000257002	AP000438.2	4.08939	2.22313	0.591717	3.75709	0.000171904	0.000467785
ENSG00000168412	MTNR1A	2.23743	2.22385	0.752672	2.95461	0.00313069	0.00686503
ENSG00000188306	LRRIQ4	0.774555	2.22579	0.878167	2.53459	0.011258	0.0220774
ENSG00000234491	HNRNPA1P51	1.16897	2.22698	0.774058	2.87702	0.00401455	0.00861728
ENSG00000074219	TEAD2	794.812	2.22795	0.185405	12.0167	2.90496e-33	6.66774e-32
ENSG00000204682	CASC10	219.56	2.22845	0.316159	7.04849	1.80866e-12	1.18811e-11
ENSG00000131914	LIN28A	8665.29	2.22877	0.355531	6.26884	3.63745e-10	1.95755e-09
ENSG00000256616	RP11-815J4.6	2.5017	2.22882	0.622629	3.57969	0.000344005	0.000892277
ENSG00000256742	RP13-941N14.1	6.41766	2.22939	0.432673	5.1526	2.56898e-07	1.01689e-06
ENSG00000157542	KCNJ6	14.637	2.22991	0.698835	3.19089	0.00141835	0.00331477
ENSG00000177551	NHLH2	11.4106	2.23079	0.542091	4.11515	3.86921e-05	0.000115742
ENSG00000196460	RFX8	1.56719	2.2308	0.792498	2.81489	0.00487932	0.010308
ENSG00000205593	DENND6B	12.879	2.23294	0.470817	4.7427	2.10893e-06	7.47365e-06
ENSG00000165246	NLGN4Y	2.14841	2.23315	0.61685	3.62024	0.000294325	0.000773013
ENSG00000221716	SNORA11	0.85533	2.23349	0.866367	2.578	0.00993742	0.0197035
ENSG00000198939	ZFP2	8.13106	2.23358	0.553319	4.0367	5.42085e-05	0.000158607
ENSG00000247796	CTD-2366F13.1	15.3615	2.23437	0.295485	7.5617	3.97828e-14	2.98564e-13
ENSG00000167555	ZNF528	20.9371	2.23468	0.447497	4.99373	5.92256e-07	2.23835e-06
ENSG00000186446	ZNF501	47.227	2.23496	0.24644	9.06898	1.20132e-19	1.33111e-18
ENSG00000163378	EOGT	196.736	2.23499	0.248257	9.00273	2.20171e-19	2.39226e-18
ENSG00000206557	TRIM71	3592.47	2.23596	0.221158	10.1103	4.97548e-24	7.119e-23
ENSG00000118507	AKAP7	104.899	2.23608	0.250021	8.94359	3.76718e-19	4.03165e-18
ENSG00000213569	RP13-383K5.4	1.38415	2.23654	0.844636	2.64793	0.0080987	0.0163546
ENSG00000168026	TTC21A	22.6212	2.23682	0.413425	5.41046	6.28624e-08	2.68013e-07
ENSG00000224109	CENPVP3	12.203	2.23853	0.437234	5.11974	3.05955e-07	1.20043e-06
ENSG00000198570	RD3	1.57427	2.23882	0.905119	2.47351	0.0133793	0.0258183
ENSG00000230615	RP5-1198O20.4	5.06529	2.23897	0.690037	3.24471	0.00117569	0.00279228
ENSG00000231259	AC125232.1	102.842	2.23932	0.293193	7.63769	2.21158e-14	1.69257e-13
ENSG00000049769	PPP1R3F	67.6974	2.24037	0.416288	5.38178	7.37531e-08	3.12019e-07
ENSG00000187486	KCNJ11	35.2511	2.24159	0.298406	7.51188	5.82852e-14	4.31153e-13
ENSG00000270441	RP11-694I15.7	7.18503	2.2422	0.714579	3.13779	0.00170228	0.00392571
ENSG00000230042	AK3P3	5.36645	2.24233	0.457675	4.8994	9.61281e-07	3.54003e-06
ENSG00000186019	AC084219.4	20.0002	2.24275	0.448599	4.99946	5.74897e-07	2.17743e-06
ENSG00000214435	AS3MT	4.65519	2.24277	0.580578	3.863	0.000112002	0.000313422
ENSG00000266777	SH3GL1P1	6.69834	2.24303	0.720347	3.11382	0.00184682	0.00423199
ENSG00000172478	C2orf54	29.2767	2.24309	0.658666	3.4055	0.000660431	0.00163977
ENSG00000196724	ZNF418	52.1045	2.24358	0.299648	7.48737	7.02694e-14	5.16466e-13
ENSG00000203635	AC144450.2	8.05628	2.24366	0.445147	5.04028	4.64861e-07	1.78195e-06
ENSG00000175183	CSRP2	491.955	2.24368	0.24155	9.28866	1.56241e-20	1.82815e-19
ENSG00000183248	CTD-3193O13.9	151.9	2.24369	0.225948	9.93012	3.07876e-23	4.2282e-22
ENSG00000258057	BCDIN3D-AS1	5.19562	2.24593	0.414287	5.42118	5.92064e-08	2.52999e-07
ENSG00000269514	DKFZP779L1853	0.95645	2.24604	0.901815	2.49057	0.0127537	0.0247268
ENSG00000262837	RP11-304F15.7	3.12473	2.24706	0.792716	2.83464	0.00458775	0.00974675
ENSG00000271855	RP11-214N9.1	3.20066	2.24782	0.514635	4.3678	1.25505e-05	4.00942e-05
ENSG00000272727	RP11-142A22.4	1.93539	2.24894	0.959939	2.34279	0.01914	0.0357146
ENSG00000255318	RP11-655M14.13	1.04994	2.24901	0.951459	2.36375	0.0180912	0.0339551
ENSG00000162496	DHRS3	155.184	2.2495	0.266188	8.45078	2.89373e-17	2.71211e-16
ENSG00000262624	RP11-104H15.9	2.1972	2.25005	0.834827	2.69523	0.007034	0.0143877
ENSG00000214708	AC090616.2	5.24283	2.25057	0.425088	5.29436	1.19434e-07	4.93306e-07
ENSG00000226419	SLC16A1-AS1	41.6551	2.2515	0.365565	6.15896	7.32236e-10	3.82264e-09
ENSG00000169515	CCDC8	354.495	2.25275	0.266134	8.46472	2.56763e-17	2.41927e-16
ENSG00000026103	FAS	23.2371	2.25332	0.463967	4.85662	1.19405e-06	4.35156e-06
ENSG00000186787	SPIN2B	23.8657	2.25333	0.345532	6.52134	6.96823e-11	3.99679e-10
ENSG00000234005	GAPDHP22	1.16522	2.25379	0.844313	2.66938	0.00759919	0.0154382
ENSG00000226310	RP3-323P24.3	1.44697	2.2542	0.960339	2.34729	0.0189103	0.0353412
ENSG00000100053	CRYBB3	1.82009	2.25504	0.753673	2.99207	0.00277096	0.00614583
ENSG00000259445	RP11-276M12.1	1.82373	2.25525	0.842522	2.67678	0.00743336	0.0151352
ENSG00000260792	RP11-982M15.8	0.699808	2.25536	0.997006	2.26213	0.0236892	0.043268
ENSG00000149527	PLCH2	1.85772	2.25547	0.89168	2.52947	0.0114236	0.0223805
ENSG00000205116	TMEM88B	11.9199	2.25686	0.665031	3.39362	0.000689747	0.00170635
ENSG00000267395	AC074212.6	3.76852	2.25726	0.720002	3.13508	0.00171807	0.00395935
ENSG00000242220	TCP10L	1.76811	2.26002	0.858146	2.63361	0.0084483	0.0170032
ENSG00000111732	AICDA	1.17192	2.26009	1.00079	2.25831	0.0239266	0.0436563
ENSG00000267655	CTD-2286N8.2	8.70986	2.26046	0.434336	5.20439	1.94634e-07	7.82189e-07
ENSG00000269425	AC007292.7	1.45822	2.26049	0.656705	3.44217	0.000577064	0.00144841
ENSG00000267213	AC007773.2	6.10003	2.26076	0.426198	5.30449	1.12987e-07	4.67778e-07
ENSG00000226445	XXyac-YX65C7_A.2	1.81015	2.26104	0.770067	2.93617	0.00332296	0.00725103
ENSG00000272572	RP11-179B2.2	2.97209	2.26119	0.555502	4.07054	4.69044e-05	0.000138498
ENSG00000102934	PLLP	24.5634	2.26191	0.291294	7.76502	8.16296e-15	6.44783e-14
ENSG00000230530	LIMD1-AS1	5.97826	2.26202	0.418233	5.40853	6.35454e-08	2.70662e-07
ENSG00000036448	MYOM2	1.12235	2.26293	0.962367	2.35142	0.0187019	0.0349741
ENSG00000005448	WDR54	262.719	2.26364	0.315595	7.17261	7.35814e-13	5.00951e-12
ENSG00000270800	RPS10-NUDT3	7.80647	2.26475	0.725281	3.12259	0.0017927	0.0041188
ENSG00000008083	JARID2	3398.36	2.26487	0.158563	14.2837	2.76384e-46	1.1495e-44
ENSG00000262576	PCDHGA4	3.6257	2.26592	0.582946	3.88702	0.000101482	0.000285685
ENSG00000172476	RAB40A	2.39313	2.26613	0.726799	3.11796	0.0018211	0.00417741
ENSG00000215183	MSMP	1.47373	2.26626	0.736313	3.07785	0.00208499	0.00473081
ENSG00000131400	NAPSA	4.75387	2.26648	0.731155	3.09987	0.00193606	0.00441955
ENSG00000224165	DNAJC27-AS1	1.30664	2.26671	0.997768	2.27178	0.0230996	0.0422645
ENSG00000144063	MALL	0.954306	2.267	0.896297	2.5293	0.0114291	0.0223879
ENSG00000102271	KLHL4	215.334	2.26721	0.637155	3.55834	0.000373212	0.000962722
ENSG00000196433	ASMT	2.92436	2.26729	0.777315	2.91682	0.00353618	0.00767145
ENSG00000156853	ZNF689	187.541	2.26787	0.201899	11.2327	2.81608e-29	5.28432e-28
ENSG00000255992	RP11-417L19.4	2.51732	2.26801	0.537693	4.21805	2.46427e-05	7.55787e-05
ENSG00000268650	AC068499.10	0.961785	2.26832	0.873023	2.59823	0.00937047	0.0186764
ENSG00000083814	ZNF671	44.8032	2.26985	0.221386	10.2529	1.14872e-24	1.71636e-23
ENSG00000248275	TRIM52-AS1	44.6297	2.27038	0.221233	10.2624	1.04067e-24	1.56201e-23
ENSG00000259438	CTD-2650P22.1	2.16481	2.2706	0.63331	3.58528	0.000336714	0.000874918
ENSG00000267750	AC003102.3	27.097	2.27104	0.491354	4.622	3.80063e-06	1.30319e-05
ENSG00000225535	AC068610.3	2.15842	2.27115	0.79111	2.87085	0.00409373	0.0087758
ENSG00000185670	ZBTB3	101.04	2.27133	0.186281	12.1931	3.38509e-34	8.18359e-33
ENSG00000249637	CTC-329D1.2	6.96952	2.27136	0.342971	6.62262	3.52897e-11	2.07846e-10
ENSG00000182722	SEPHS1P1	0.722003	2.27138	0.948299	2.39522	0.0166105	0.0314314
ENSG00000132141	CCT6B	22.1562	2.27379	0.366311	6.20727	5.39126e-10	2.8593e-09
ENSG00000260966	RP11-690D19.3	15.8587	2.27501	0.570035	3.991	6.57957e-05	0.000189934
ENSG00000166147	FBN1	113.525	2.27514	0.358136	6.35272	2.11536e-10	1.16533e-09
ENSG00000108641	B9D1	109.904	2.27573	0.192573	11.8175	3.17039e-32	6.87537e-31
ENSG00000266389	CTB-41I6.1	5.98592	2.27581	0.513699	4.43024	9.4129e-06	3.06245e-05
ENSG00000173809	TDRD12	15.8803	2.27592	0.390991	5.82091	5.85276e-09	2.80105e-08
ENSG00000251363	RP11-129M6.1	17.9012	2.27596	0.335775	6.77824	1.21652e-11	7.48305e-11
ENSG00000233966	UBE2SP1	36.6306	2.27604	0.342837	6.63885	3.16135e-11	1.87284e-10
ENSG00000163689	C3orf67	55.5733	2.27673	0.270132	8.42821	3.51e-17	3.27571e-16
ENSG00000231908	IDH1-AS1	7.54186	2.27674	0.522546	4.357	1.31856e-05	4.19806e-05
ENSG00000271997	RP11-97O12.6	9.49981	2.27715	0.664552	3.4266	0.00061119	0.00152693
ENSG00000136574	GATA4	89.5091	2.27739	0.886445	2.56912	0.0101956	0.0201653
ENSG00000188060	RAB42	37.7261	2.27813	0.300525	7.58052	3.44162e-14	2.59472e-13
ENSG00000168016	TRANK1	88.5009	2.27817	0.439749	5.18061	2.21161e-07	8.83134e-07
ENSG00000115687	PASK	274.847	2.27845	0.216901	10.5046	8.2311e-26	1.31334e-24
ENSG00000183072	NKX2-5	3.84948	2.2786	0.803591	2.83553	0.00457503	0.0097205
ENSG00000235726	AC010148.1	5.68917	2.27963	0.657173	3.46885	0.000522693	0.00132101
ENSG00000233440	HMGA1P6	4.58291	2.28049	0.740202	3.0809	0.00206373	0.00468579
ENSG00000197329	PELI1	458.789	2.28249	0.209937	10.8723	1.56277e-27	2.72651e-26
ENSG00000204882	GPR20	6.88908	2.28251	0.621254	3.67403	0.000238757	0.000636467
ENSG00000244617	ASPRV1	5.00131	2.28324	0.416718	5.47909	4.27521e-08	1.85334e-07
ENSG00000179715	PCED1B	25.1665	2.28399	0.363864	6.27705	3.45054e-10	1.8619e-09
ENSG00000227256	MIS18A-AS1	0.669797	2.28514	0.975281	2.34306	0.0191263	0.0356942
ENSG00000196456	ZNF775	229.144	2.28521	0.182875	12.496	7.84568e-36	2.03488e-34
ENSG00000100889	PCK2	495.661	2.28525	0.408933	5.58832	2.2927e-08	1.02636e-07
ENSG00000161791	FMNL3	202.954	2.28806	0.400508	5.71291	1.11058e-08	5.14579e-08
ENSG00000110446	SLC15A3	61.4456	2.28822	0.503591	4.5438	5.52494e-06	1.85459e-05
ENSG00000107593	PKD2L1	1.5748	2.29019	0.722879	3.16814	0.00153415	0.00356798
ENSG00000272172	RP13-582O9.7	1.7999	2.29091	0.74981	3.05532	0.00224822	0.00507579
ENSG00000156564	LRFN2	2.46522	2.29292	0.859152	2.66882	0.00761187	0.0154604
ENSG00000260278	RP11-109G23.3	1.19082	2.29397	0.814933	2.81492	0.00487892	0.010308
ENSG00000266124	MIR5587	0.827797	2.29464	1.03362	2.22	0.026419	0.0477308
ENSG00000225712	ATP5G2P1	0.90296	2.29558	0.890075	2.57909	0.00990608	0.0196458
ENSG00000261594	TPBGL	7.68082	2.29594	0.576115	3.9852	6.74226e-05	0.000194482
ENSG00000198342	ZNF442	7.08798	2.29688	0.530476	4.32985	1.49211e-05	4.71413e-05
ENSG00000196689	TRPV1	3.11435	2.29758	0.975676	2.35486	0.0185299	0.0347042
ENSG00000168234	TTC39C	237.833	2.29783	0.335892	6.84097	7.86586e-12	4.90373e-11
ENSG00000233834	AC005083.1	8.50033	2.29802	0.38301	5.9999	1.97436e-09	9.90078e-09
ENSG00000171680	PLEKHG5	278.175	2.29842	0.362665	6.33757	2.33416e-10	1.27997e-09
ENSG00000164049	FBXW12	1.96454	2.29843	1.03679	2.21686	0.0266325	0.048067
ENSG00000176401	EID2B	22.2986	2.29872	0.372651	6.16856	6.89142e-10	3.60912e-09
ENSG00000111224	PARP11	81.713	2.29999	0.224312	10.2535	1.14103e-24	1.70585e-23
ENSG00000135253	KCP	44.3225	2.3004	0.438253	5.24903	1.52899e-07	6.24571e-07
ENSG00000206417	H1FX-AS1	16.9995	2.30041	0.382704	6.01092	1.8447e-09	9.28593e-09
ENSG00000237489	LINC00959	3.4319	2.30054	0.555638	4.14035	3.46774e-05	0.000104433
ENSG00000175322	ZNF519	73.9144	2.30153	0.307784	7.47773	7.56187e-14	5.54235e-13
ENSG00000144730	IL17RD	781.131	2.30263	0.279041	8.25192	1.55866e-16	1.39054e-15
ENSG00000159640	ACE	20.4107	2.30302	0.406681	5.66297	1.48777e-08	6.79538e-08
ENSG00000232450	RP4-730K3.3	4.02143	2.30335	0.470392	4.89666	9.74811e-07	3.58734e-06
ENSG00000197841	ZNF181	41.2759	2.3035	0.225676	10.2072	1.84195e-24	2.71062e-23
ENSG00000137094	DNAJB5	402.461	2.30403	0.229565	10.0365	1.05311e-23	1.47084e-22
ENSG00000179051	RCC2	4051.48	2.30472	0.13405	17.193	2.99627e-66	2.68309e-64
ENSG00000165175	MID1IP1	1644.31	2.30474	0.254997	9.03833	1.59086e-19	1.74875e-18
ENSG00000230567	FAM203B	1.54698	2.30533	1.01333	2.275	0.0229057	0.0419418
ENSG00000229186	ADAM1A	20.4453	2.30537	0.553874	4.16226	3.15115e-05	9.53128e-05
ENSG00000258568	RHOQP1	9.29554	2.30568	0.382642	6.02568	1.68401e-09	8.50468e-09
ENSG00000115138	POMC	15.6327	2.30641	0.255542	9.02554	1.78806e-19	1.95898e-18
ENSG00000254726	MEX3A	721.65	2.30759	0.273341	8.44218	3.11474e-17	2.9151e-16
ENSG00000135740	SLC9A5	61.4861	2.30771	0.503942	4.57931	4.66521e-06	1.58193e-05
ENSG00000139194	RBP5	3.8011	2.30856	0.449371	5.13731	2.78693e-07	1.09871e-06
ENSG00000120664	SPG20OS	1.02461	2.30873	1.04012	2.21967	0.0264413	0.0477645
ENSG00000118276	B4GALT6	291.279	2.31047	0.294554	7.84397	4.36513e-15	3.51978e-14
ENSG00000136158	SPRY2	457.573	2.31102	0.320265	7.21596	5.3555e-13	3.67747e-12
ENSG00000263293	RP11-290H9.4	0.658667	2.31106	0.988739	2.33739	0.0194192	0.0361817
ENSG00000260577	RP11-615I2.2	2.85852	2.31175	0.556459	4.15439	3.26151e-05	9.84134e-05
ENSG00000224786	CETN4P	1.79647	2.3133	0.671223	3.44639	0.000568133	0.00142803
ENSG00000128596	CCDC136	168.223	2.31364	0.349683	6.6164	3.68062e-11	2.16584e-10
ENSG00000149050	ZNF214	16.9095	2.31419	0.294579	7.85591	3.96874e-15	3.209e-14
ENSG00000183496	MEX3B	118.506	2.31457	0.443084	5.22376	1.75324e-07	7.10005e-07
ENSG00000206503	HLA-A	1287.88	2.31584	0.679215	3.40958	0.000650635	0.00161826
ENSG00000235703	LINC00894	19.9785	2.31601	0.772579	2.99776	0.00271973	0.00604034
ENSG00000157017	GHRL	1.22516	2.31654	0.975509	2.3747	0.0175631	0.0330573
ENSG00000187535	IFT140	191.292	2.31763	0.29153	7.94988	1.86686e-15	1.53975e-14
ENSG00000102962	CCL22	3.75925	2.31813	0.851689	2.7218	0.00649271	0.0133856
ENSG00000188647	PTAR1	1061.83	2.31881	0.271923	8.52743	1.49635e-17	1.42889e-16
ENSG00000189167	ZAR1L	1.60957	2.31903	0.975928	2.37623	0.0174904	0.032933
ENSG00000123612	ACVR1C	22.2412	2.31904	0.521415	4.4476	8.6836e-06	2.83815e-05
ENSG00000168152	THAP9	98.7694	2.31912	0.172605	13.436	3.72258e-41	1.24529e-39
ENSG00000148357	HMCN2	14.8902	2.31986	0.514959	4.50494	6.63931e-06	2.2042e-05
ENSG00000108984	MAP2K6	124.276	2.32116	0.19864	11.6852	1.51686e-31	3.17191e-30
ENSG00000184307	ZDHHC23	78.0355	2.32116	0.423188	5.48494	4.13602e-08	1.79685e-07
ENSG00000256667	KLRAP1	21.8875	2.32328	0.577889	4.02029	5.81261e-05	0.000169336
ENSG00000251666	ZNF346-IT1	1.96857	2.32341	0.961862	2.41553	0.0157122	0.0299034
ENSG00000259689	ABCB10P1	1.79626	2.32348	0.741291	3.13437	0.00172221	0.00396819
ENSG00000264968	RP11-387H17.4	1.22417	2.32379	0.904702	2.56857	0.0102121	0.0201948
ENSG00000258450	RP11-649E7.7	1.66361	2.32424	0.969886	2.39641	0.0165567	0.0313386
ENSG00000139190	VAMP1	56.1264	2.32441	0.315136	7.37589	1.63246e-13	1.16692e-12
ENSG00000241563	CORT	1.30704	2.32467	0.940877	2.47075	0.0134832	0.0259938
ENSG00000101489	CELF4	22.5406	2.32537	0.696785	3.33729	0.00084601	0.00206078
ENSG00000203877	RIPPLY2	0.755572	2.32627	1.03711	2.24303	0.024895	0.04521
ENSG00000179921	GPBAR1	1.80618	2.32631	0.723102	3.21712	0.00129484	0.00304967
ENSG00000188687	SLC4A5	3.17997	2.32636	0.927714	2.50762	0.0121546	0.0236717
ENSG00000246100	LINC00900	3.49563	2.32636	0.487911	4.76801	1.86059e-06	6.63377e-06
ENSG00000250986	AC141928.1	15.0684	2.32698	0.787873	2.95349	0.00314201	0.00688871
ENSG00000260231	JHDM1D-AS1	28.1683	2.3279	0.393881	5.91016	3.41767e-09	1.67805e-08
ENSG00000245498	RP11-677M14.7	4.97585	2.32802	0.502447	4.63337	3.59763e-06	1.23778e-05
ENSG00000185495	RP11-504P24.4	2.35447	2.32845	0.749886	3.10507	0.00190236	0.00434713
ENSG00000272033	RP11-52A20.2	1.24992	2.33036	1.05505	2.20877	0.0271905	0.048997
ENSG00000009950	MLXIPL	58.839	2.33141	0.516052	4.51777	6.24932e-06	2.08287e-05
ENSG00000176371	ZSCAN2	209.195	2.33226	0.208713	11.1745	5.43706e-29	1.00804e-27
ENSG00000137171	KLC4	178.808	2.33368	0.126585	18.4357	6.79827e-76	7.8845e-74
ENSG00000121104	FAM117A	286.108	2.33411	0.171691	13.5948	4.29668e-42	1.51228e-40
ENSG00000272986	RP11-46J23.1	1.31463	2.33424	0.695712	3.35518	0.000793127	0.00194275
ENSG00000237892	KLF7-IT1	1.80187	2.33434	0.872792	2.67456	0.00748271	0.0152217
ENSG00000143772	ITPKB	128.543	2.33506	0.298274	7.82857	4.93454e-15	3.95951e-14
ENSG00000145861	C1QTNF2	7.07349	2.33663	0.52486	4.45191	8.51103e-06	2.78451e-05
ENSG00000253203	GUSBP3	5.53095	2.33667	0.42203	5.53674	3.08155e-08	1.3587e-07
ENSG00000134594	RAB33A	13.9182	2.33756	0.427908	5.46276	4.68779e-08	2.02381e-07
ENSG00000261366	MANEA-AS1	2.08318	2.33916	0.820338	2.85146	0.0043519	0.00928163
ENSG00000204856	FAM216A	132.729	2.34075	0.295979	7.90848	2.60545e-15	2.13156e-14
ENSG00000175147	TMEM51-AS1	3.63727	2.34152	0.759171	3.08431	0.00204025	0.00463768
ENSG00000215481	BCRP3	5.29532	2.34234	0.65723	3.56396	0.000365306	0.000943622
ENSG00000185010	F8	12.8512	2.34431	0.435481	5.38325	7.31513e-08	3.09623e-07
ENSG00000272525	RP11-79P5.9	5.35342	2.34483	0.528023	4.44079	8.96311e-06	2.92261e-05
ENSG00000106536	POU6F2	49.5371	2.34552	0.567646	4.13202	3.5959e-05	0.000108045
ENSG00000134438	RAX	3.41224	2.34661	0.985596	2.38091	0.0172701	0.0325694
ENSG00000260209	RP11-680F20.10	4.9314	2.34695	0.923337	2.54181	0.011028	0.0216731
ENSG00000173894	CBX2	923.333	2.34794	0.208061	11.2849	1.55827e-29	2.95779e-28
ENSG00000198794	SCAMP5	261.098	2.34822	0.365396	6.42651	1.30569e-10	7.3216e-10
ENSG00000100206	DMC1	20.3339	2.3489	0.318207	7.38169	1.56297e-13	1.11908e-12
ENSG00000224424	PRKAR2A-AS1	9.72791	2.34924	0.522266	4.49817	6.854e-06	2.27204e-05
ENSG00000259527	LINC00052	1.28233	2.35064	0.792109	2.96757	0.00300165	0.00660849
ENSG00000269929	RP11-2B6.2	9.39	2.3512	0.776575	3.02765	0.00246463	0.00551989
ENSG00000096717	SIRT1	694.274	2.35351	0.137279	17.144	6.96871e-66	6.17728e-64
ENSG00000141934	PPAP2C	247.743	2.35449	0.382196	6.16043	7.25499e-10	3.78972e-09
ENSG00000105538	RASIP1	94.0806	2.35483	0.449877	5.23438	1.65537e-07	6.7244e-07
ENSG00000270018	RP3-462E2.5	7.27804	2.35619	0.52927	4.45177	8.51646e-06	2.78594e-05
ENSG00000247675	LRP4-AS1	5.13494	2.35645	0.58254	4.04512	5.22956e-05	0.000153436
ENSG00000166262	FAM227B	22.4387	2.35647	0.26733	8.81483	1.19866e-18	1.23997e-17
ENSG00000260000	RP3-467N11.1	12.4838	2.35914	0.344891	6.84025	7.90566e-12	4.92738e-11
ENSG00000254444	RP11-290F24.3	1.13497	2.36058	0.75784	3.11488	0.00184021	0.00421868
ENSG00000233237	LINC00472	3.6226	2.36157	0.703954	3.35473	0.000794438	0.00194542
ENSG00000239443	PABPC1P10	1.51913	2.36213	0.981897	2.40568	0.0161424	0.0306448
ENSG00000213963	AC074286.1	11.6715	2.36249	0.498867	4.73571	2.18292e-06	7.71819e-06
ENSG00000099958	DERL3	24.2534	2.36567	0.279722	8.45723	2.73813e-17	2.57177e-16
ENSG00000213237	AC008155.1	12.9488	2.36568	0.452887	5.22356	1.75519e-07	7.10577e-07
ENSG00000164651	SP8	33.1082	2.3659	0.453531	5.21662	1.82213e-07	7.35754e-07
ENSG00000168280	KIF5C	787.398	2.36671	0.561027	4.21852	2.45907e-05	7.5437e-05
ENSG00000235089	RP3-445O10.1	1.28463	2.36711	1.05327	2.24738	0.0246156	0.0447644
ENSG00000247708	STX18-AS1	26.72	2.3673	0.333621	7.09578	1.28621e-12	8.55754e-12
ENSG00000072840	EVC	81.1285	2.3682	0.594736	3.98193	6.8358e-05	0.00019705
ENSG00000154736	ADAMTS5	23.5803	2.36823	0.558701	4.23882	2.24693e-05	6.92843e-05
ENSG00000258743	RP11-406A9.2	3.56112	2.36859	0.655097	3.61563	0.000299614	0.000785807
ENSG00000188206	HNRNPU-AS1	191.538	2.36923	0.622127	3.80828	0.000139939	0.000385534
ENSG00000176697	BDNF	77.2266	2.36961	0.427031	5.54904	2.87245e-08	1.27055e-07
ENSG00000188177	ZC3H6	110.252	2.37024	0.410274	5.77721	7.59476e-09	3.58714e-08
ENSG00000176933	TOB2P1	7.68545	2.37031	0.500606	4.73488	2.19183e-06	7.74763e-06
ENSG00000133216	EPHB2	142.602	2.37032	0.553118	4.28537	1.82437e-05	5.69617e-05
ENSG00000184226	PCDH9	7.27388	2.37047	0.550719	4.30432	1.675e-05	5.25598e-05
ENSG00000204116	CHIC1	98.5614	2.37219	1.01322	2.34124	0.0192198	0.0358534
ENSG00000238133	MLK7-AS1	2.11803	2.37225	0.912176	2.60065	0.00930473	0.0185566
ENSG00000244055	AC007566.10	2.8029	2.37252	0.793266	2.99082	0.00278225	0.00616568
ENSG00000234297	RP11-54D18.4	6.14375	2.37348	0.428436	5.53986	3.0272e-08	1.33563e-07
ENSG00000005961	ITGA2B	82.9441	2.37423	0.387423	6.12826	8.88473e-10	4.60722e-09
ENSG00000004139	SARM1	43.5021	2.37458	0.37582	6.31839	2.64303e-10	1.44243e-09
ENSG00000132000	PODNL1	5.2052	2.37533	0.525324	4.52166	6.13576e-06	2.04709e-05
ENSG00000270959	LPP-AS2	2.97676	2.37571	0.760451	3.12409	0.00178358	0.00410026
ENSG00000239763	AC009120.3	4.41686	2.37574	1.02059	2.32782	0.0199217	0.0370003
ENSG00000261879	RP11-333E1.1	8.3095	2.38208	0.495468	4.80772	1.52659e-06	5.50029e-06
ENSG00000198003	CCDC151	24.4448	2.38351	0.360455	6.6125	3.77872e-11	2.22009e-10
ENSG00000006062	MAP3K14	103.267	2.3847	0.286054	8.33654	7.64934e-17	6.97314e-16
ENSG00000157578	LCA5L	4.74427	2.38476	0.487175	4.89508	9.82662e-07	3.61371e-06
ENSG00000235381	RP11-477D19.2	11.343	2.38512	0.480735	4.9614	6.99853e-07	2.62092e-06
ENSG00000269994	RP11-276H19.2	28.1653	2.38516	0.2972	8.02545	1.01155e-15	8.49209e-15
ENSG00000260001	TGFBR3L	12.0751	2.38544	0.456115	5.2299	1.69602e-07	6.87785e-07
ENSG00000142661	MYOM3	1.74353	2.38585	0.935463	2.55045	0.0107585	0.0211911
ENSG00000147614	ATP6V0D2	2.1254	2.38586	0.989565	2.41102	0.0159082	0.0302371
ENSG00000261235	RP11-510J16.5	2.22466	2.38658	0.620537	3.84598	0.000120069	0.000334256
ENSG00000230561	CTC-228N24.1	1.65832	2.38725	0.741492	3.21953	0.00128403	0.00302665
ENSG00000254648	RP11-713P17.4	1.14884	2.38766	0.936413	2.5498	0.0107786	0.021229
ENSG00000227827	RP11-958N24.2	19.0421	2.38918	0.931181	2.56575	0.0102952	0.0203454
ENSG00000083857	FAT1	1229.59	2.38933	0.386771	6.17762	6.50742e-10	3.41685e-09
ENSG00000272168	CASC15	32.3754	2.39138	0.445949	5.36246	8.20955e-08	3.45315e-07
ENSG00000237713	AC006000.5	2.23269	2.39162	0.679001	3.52226	0.000427883	0.00109538
ENSG00000141349	G6PC3	570.008	2.39173	0.0935474	25.567	3.55043e-144	2.22553e-141
ENSG00000233296	AC092159.2	1.67809	2.39182	0.683474	3.49951	0.000466118	0.00118634
ENSG00000223837	BRD2-IT1	4.03155	2.39225	0.860918	2.77872	0.00545732	0.0114164
ENSG00000205129	C4orf47	42.9445	2.3927	0.52429	4.5637	5.02599e-06	1.69575e-05
ENSG00000108352	RAPGEFL1	97.0897	2.40158	0.378204	6.34995	2.15385e-10	1.18554e-09
ENSG00000205209	SCGB2B2	1.96246	2.40186	0.705126	3.40628	0.000658545	0.00163577
ENSG00000176563	CNTD1	1.08181	2.40214	0.992533	2.42021	0.0155116	0.0295559
ENSG00000238528	snoU13	2.54263	2.4032	0.672264	3.57479	0.00035051	0.000908167
ENSG00000221883	ARIH2OS	5.48183	2.40376	0.50534	4.75672	1.9676e-06	7.00014e-06
ENSG00000255559	ZNF252P-AS1	1.73964	2.40385	0.816042	2.94574	0.00322182	0.00704844
ENSG00000214243	AC004980.10	1.42978	2.4057	0.879516	2.73525	0.00623321	0.0128879
ENSG00000177406	RP11-218M22.1	30.317	2.41001	0.303495	7.94085	2.00798e-15	1.65459e-14
ENSG00000271835	RP11-129K12.4	1.01279	2.41074	1.06909	2.25495	0.0241365	0.0439935
ENSG00000044090	CUL7	395.675	2.41106	0.417455	5.77562	7.6671e-09	3.61806e-08
ENSG00000253978	CTB-178M22.2	4.08266	2.41118	0.588289	4.09864	4.15586e-05	0.000123782
ENSG00000056277	ZNF280C	140.727	2.41125	0.43224	5.57849	2.42614e-08	1.08406e-07
ENSG00000132688	NES	3666.63	2.41221	0.256304	9.41152	4.89007e-21	5.91097e-20
ENSG00000101282	RSPO4	44.9644	2.41229	0.617891	3.90407	9.45864e-05	0.000266986
ENSG00000124006	OBSL1	987.419	2.4124	0.433449	5.56559	2.61266e-08	1.16306e-07
ENSG00000180644	PRF1	1.43003	2.41266	0.809639	2.97993	0.00288318	0.00637005
ENSG00000139174	PRICKLE1	98.8029	2.41289	0.612978	3.93634	8.27323e-05	0.000235826
ENSG00000160161	CILP2	108.216	2.41317	0.257584	9.36848	7.3584e-21	8.79767e-20
ENSG00000184381	PLA2G6	151.249	2.41442	0.447213	5.39882	6.70795e-08	2.85391e-07
ENSG00000008226	DLEC1	4.07351	2.41533	0.563807	4.28397	1.83588e-05	5.73144e-05
ENSG00000272990	RP11-305K5.1	2.35216	2.41724	1.01006	2.39316	0.0167038	0.031592
ENSG00000226318	RP11-474D14.2	2.15952	2.41746	0.978186	2.47137	0.0134598	0.0259582
ENSG00000221944	TIGD1	43.9245	2.41789	0.37248	6.49134	8.50737e-11	4.84686e-10
ENSG00000054219	LY75	8.23799	2.41804	0.607343	3.98134	6.85269e-05	0.000197494
ENSG00000158578	ALAS2	1.59989	2.41813	0.981227	2.46439	0.0137247	0.0264207
ENSG00000267532	MIR497HG	0.844193	2.41827	1.04088	2.32329	0.0201637	0.037397
ENSG00000112964	GHR	5.6953	2.41967	0.531726	4.5506	5.34927e-06	1.79906e-05
ENSG00000259943	RP1-39G22.7	18.9868	2.41998	0.300369	8.05671	7.83738e-16	6.64096e-15
ENSG00000270426	RP11-326I11.5	0.743812	2.4213	1.01671	2.38151	0.0172418	0.0325232
ENSG00000181392	SYNE4	112.688	2.42304	0.229334	10.5656	4.30409e-26	6.95604e-25
ENSG00000214174	AMZ2P1	53.4423	2.42605	0.261089	9.29204	1.51357e-20	1.77416e-19
ENSG00000178031	ADAMTSL1	3.32368	2.42613	0.556327	4.36098	1.2948e-05	4.12643e-05
ENSG00000183688	FAM101B	316.648	2.42617	0.478776	5.06744	4.03209e-07	1.55786e-06
ENSG00000269846	RBL1	1.76673	2.42864	0.716068	3.39163	0.000694775	0.00171814
ENSG00000238142	RP11-108M9.4	24.6845	2.4288	0.306865	7.91489	2.47472e-15	2.0265e-14
ENSG00000245552	RP11-712B9.2	4.50719	2.42972	0.619153	3.92426	8.69958e-05	0.000247043
ENSG00000171502	COL24A1	5.3019	2.42989	0.466707	5.20646	1.92474e-07	7.73983e-07
ENSG00000028277	POU2F2	97.2304	2.43153	0.457243	5.31781	1.05022e-07	4.35763e-07
ENSG00000204248	COL11A2	20.7486	2.43224	0.572431	4.24896	2.14763e-05	6.64325e-05
ENSG00000161682	FAM171A2	319.573	2.43361	0.231579	10.5088	7.87234e-26	1.25991e-24
ENSG00000273102	AP000569.9	3.93047	2.4343	0.670729	3.62934	0.000284148	0.000748376
ENSG00000183397	C19orf71	6.05821	2.43435	1.08541	2.2428	0.0249098	0.0452307
ENSG00000165140	FBP1	8.99586	2.43733	0.513128	4.74995	2.03469e-06	7.22418e-06
ENSG00000273212	AC000068.10	0.846516	2.43738	0.922949	2.64086	0.00826966	0.0166725
ENSG00000268120	CTD-3193O13.11	0.913578	2.43791	0.858873	2.8385	0.00453262	0.00963818
ENSG00000235651	AC064850.4	1.67177	2.43813	0.723115	3.37171	0.000747043	0.00183731
ENSG00000130449	ZSWIM6	178.975	2.43832	0.322703	7.55591	4.15926e-14	3.11968e-13
ENSG00000175928	LRRN1	1197.26	2.43906	0.30989	7.87075	3.52521e-15	2.86357e-14
ENSG00000125848	FLRT3	42.2946	2.43983	0.590035	4.13507	3.54849e-05	0.000106718
ENSG00000173338	KCNK7	4.59435	2.44173	0.803593	3.03852	0.00237744	0.00534325
ENSG00000138400	MDH1B	10.3441	2.44286	0.480992	5.0788	3.79834e-07	1.47231e-06
ENSG00000116774	OLFML3	1301.31	2.44366	0.57081	4.28104	1.86026e-05	5.80478e-05
ENSG00000250917	RP4-785G19.5	3.76048	2.44461	0.558838	4.37446	1.21735e-05	3.89372e-05
ENSG00000189212	DPY19L2P1	8.31739	2.44468	0.558526	4.37702	1.20314e-05	3.85432e-05
ENSG00000158887	MPZ	32.4944	2.44558	0.183967	13.2936	2.52297e-40	8.15997e-39
ENSG00000103202	NME4	1236.92	2.44584	0.271416	9.0114	2.03434e-19	2.21773e-18
ENSG00000173567	GPR113	1.36943	2.44625	0.853175	2.86724	0.00414072	0.00887077
ENSG00000143578	CREB3L4	96.07	2.44704	0.222201	11.0127	3.31761e-28	5.96197e-27
ENSG00000130203	APOE	6760.46	2.44747	0.274021	8.93169	4.1956e-19	4.47741e-18
ENSG00000122012	SV2C	0.682835	2.4476	0.965911	2.53398	0.0112774	0.0221121
ENSG00000118257	NRP2	792.195	2.44764	0.343657	7.12234	1.06107e-12	7.12075e-12
ENSG00000139209	SLC38A4	47.0886	2.44819	0.422039	5.80087	6.59698e-09	3.13726e-08
ENSG00000228952	RP11-567G11.1	0.912617	2.4488	1.07037	2.28781	0.0221487	0.0407084
ENSG00000244041	LINC01011	17.2151	2.44922	0.313422	7.81446	5.51986e-15	4.4117e-14
ENSG00000253092	SNORA81	1.62683	2.44947	0.856756	2.85901	0.00424972	0.00909021
ENSG00000250049	RP11-348J24.2	1.43864	2.4511	0.763625	3.20982	0.00132818	0.00311956
ENSG00000143416	SELENBP1	80.2225	2.45239	0.207976	11.7917	4.30807e-32	9.26623e-31
ENSG00000268175	AC117395.1	10.5547	2.45253	0.3572	6.86599	6.60306e-12	4.13803e-11
ENSG00000146267	FAXC	123.31	2.45266	0.325044	7.54564	4.50086e-14	3.36727e-13
ENSG00000137727	ARHGAP20	1.08579	2.454	0.858593	2.85816	0.00426106	0.00911077
ENSG00000248724	NPHP3-AS1	1.29203	2.45568	1.10392	2.22452	0.0261136	0.047218
ENSG00000187624	C17orf97	22.4348	2.45623	0.504072	4.87277	1.10042e-06	4.02876e-06
ENSG00000152270	PDE3B	73.8388	2.45671	0.32573	7.54217	4.62221e-14	3.45173e-13
ENSG00000267454	ZNF582-AS1	20.5127	2.45719	0.442608	5.55161	2.83048e-08	1.25282e-07
ENSG00000262663	RP11-497H17.1	4.58254	2.45842	0.809278	3.03779	0.00238319	0.00535435
ENSG00000145934	TENM2	14.8839	2.45881	0.686619	3.58103	0.00034224	0.000888138
ENSG00000084710	EFR3B	41.1071	2.46057	0.303673	8.1027	5.37528e-16	4.63376e-15
ENSG00000272948	AP001412.1	1.9045	2.46266	0.808096	3.04748	0.00230768	0.00520067
ENSG00000147224	PRPS1	735.593	2.46294	0.209274	11.7689	5.64252e-32	1.20773e-30
ENSG00000058453	CROCC	512.688	2.46312	0.366567	6.71944	1.82425e-11	1.1056e-10
ENSG00000149201	CCDC81	11.1993	2.46491	0.646517	3.8126	0.000137514	0.000379211
ENSG00000226174	TEX22	3.80603	2.4652	0.820406	3.00485	0.00265709	0.00591571
ENSG00000261934	PCDHGA9	3.58398	2.46573	0.642757	3.83617	0.000124967	0.00034695
ENSG00000258458	CTD-2555K7.2	2.3609	2.46574	0.737262	3.34446	0.000824433	0.00201176
ENSG00000272195	RP11-156E8.1	3.83258	2.46667	0.610926	4.0376	5.40014e-05	0.000158089
ENSG00000272661	RP4-548D19.3	5.69402	2.46684	0.800037	3.0834	0.0020465	0.00465029
ENSG00000144485	HES6	207.653	2.46878	0.27201	9.07604	1.12601e-19	1.25294e-18
ENSG00000269947	RP11-849F2.9	10.4869	2.46957	0.701172	3.52206	0.000428206	0.00109599
ENSG00000233929	MT1XP1	1.27401	2.46961	0.930857	2.65305	0.00797682	0.0161319
ENSG00000260086	RP11-42I10.1	10.1959	2.46995	0.423501	5.83223	5.46913e-09	2.62508e-08
ENSG00000239899	RN7SL674P	1.84421	2.47069	0.791921	3.11987	0.00180934	0.00415223
ENSG00000224046	AC005076.5	6.84914	2.4715	0.3455	7.15341	8.46501e-13	5.729e-12
ENSG00000111077	TENC1	28.3519	2.47183	0.358021	6.90415	5.05059e-12	3.19095e-11
ENSG00000179698	KIAA1875	14.4261	2.47379	0.857818	2.88382	0.00392888	0.00845616
ENSG00000260167	RP11-146F11.5	1.00692	2.47493	1.11508	2.21951	0.0264519	0.0477739
ENSG00000103253	HAGHL	77.9865	2.47602	0.270529	9.15252	5.56222e-20	6.27138e-19
ENSG00000262410	RP11-388C12.8	2.01305	2.47686	0.867055	2.85663	0.00428163	0.00915029
ENSG00000204536	CCHCR1	277.648	2.47766	0.211094	11.7373	8.21109e-32	1.74333e-30
ENSG00000150275	PCDH15	1.95736	2.4786	0.715118	3.466	0.000528259	0.00133418
ENSG00000260296	RP11-395I6.3	7.08052	2.47914	0.539926	4.59162	4.39815e-06	1.49696e-05
ENSG00000141696	LEPREL4	318.712	2.47967	0.236391	10.4897	9.63519e-26	1.52903e-24
ENSG00000272316	XXbac-BPGBPG55C20.2	8.37481	2.48091	0.84443	2.93798	0.00330363	0.00721242
ENSG00000168676	KCTD19	8.25099	2.48121	0.680429	3.64654	0.000265791	0.000703052
ENSG00000270168	LA16c-380H5.4	1.86985	2.48124	0.894885	2.77269	0.00555948	0.0116098
ENSG00000268836	LA16c-OS12.2	0.819193	2.48265	0.897987	2.76468	0.00569784	0.0118752
ENSG00000261770	CTC-459F4.1	3.59942	2.48349	0.805002	3.08508	0.00203498	0.0046273
ENSG00000247877	CTD-2001C12.1	1.35427	2.48354	0.927042	2.67899	0.00738437	0.0150506
ENSG00000153707	PTPRD	287.649	2.48455	0.464896	5.34432	9.07581e-08	3.79208e-07
ENSG00000103472	RRN3P2	1.99636	2.48554	0.830046	2.99446	0.00274934	0.00610045
ENSG00000227666	CYCSP24	1.42754	2.48558	0.985251	2.52279	0.0116429	0.0227645
ENSG00000268093	AC022154.7	0.977119	2.48597	0.857613	2.89871	0.00374706	0.00809924
ENSG00000246859	STARD4-AS1	2.15456	2.48786	0.57802	4.30411	1.67657e-05	5.26027e-05
ENSG00000163453	IGFBP7	71.9124	2.48848	0.619875	4.01449	5.95751e-05	0.000173212
ENSG00000132749	MTL5	170.618	2.48879	0.238692	10.4268	1.87123e-25	2.91675e-24
ENSG00000105642	KCNN1	81.6239	2.49047	0.32252	7.72189	1.14617e-14	8.95669e-14
ENSG00000128482	RNF112	12.4999	2.49062	0.535495	4.65106	3.30227e-06	1.14213e-05
ENSG00000169291	SHE	16.0964	2.49115	0.391189	6.36816	1.91309e-10	1.05811e-09
ENSG00000196648	GOLGA6L20	1.76547	2.49283	0.856261	2.9113	0.00359925	0.00779961
ENSG00000166828	SCNN1G	33.3197	2.49316	0.632041	3.94461	7.99285e-05	0.000228329
ENSG00000227110	LMCD1-AS1	6.33155	2.49369	0.422847	5.89739	3.69307e-09	1.80855e-08
ENSG00000268996	AL807752.1	1.6701	2.49457	0.729555	3.41931	0.000627804	0.00156562
ENSG00000111674	ENO2	1229.83	2.49626	0.37754	6.61191	3.79386e-11	2.2275e-10
ENSG00000179855	GIPC3	17.0194	2.49629	0.338398	7.37679	1.62155e-13	1.15944e-12
ENSG00000183570	PCBP3	20.029	2.4965	0.771565	3.23563	0.00121373	0.00287458
ENSG00000114450	GNB4	301.081	2.49721	0.283127	8.82011	1.14342e-18	1.18478e-17
ENSG00000133317	LGALS12	18.4469	2.49732	0.402477	6.20487	5.47407e-10	2.89855e-09
ENSG00000080561	MID2	14.1973	2.49748	0.535133	4.66703	3.0558e-06	1.06219e-05
ENSG00000168505	GBX2	86.1524	2.50067	0.490421	5.09903	3.41399e-07	1.33195e-06
ENSG00000236352	AC005220.3	0.706985	2.50068	1.038	2.40914	0.0159902	0.0303798
ENSG00000204610	TRIM15	1.91551	2.50071	0.883376	2.83085	0.00464239	0.00984931
ENSG00000167483	FAM129C	2.88421	2.50079	0.795072	3.14536	0.00165881	0.00383486
ENSG00000231889	TRAF3IP2-AS1	40.1847	2.50105	0.346373	7.22069	5.17244e-13	3.55733e-12
ENSG00000057593	F7	1.23924	2.50137	0.742658	3.36813	0.000756804	0.00185983
ENSG00000235330	RP11-165F24.2	1.43981	2.50161	0.771235	3.24364	0.00118011	0.00280227
ENSG00000015592	STMN4	1.05668	2.50233	1.05284	2.37674	0.0174662	0.0328993
ENSG00000234261	RP11-146I2.1	13.7348	2.50259	0.378927	6.60442	3.99087e-11	2.33743e-10
ENSG00000146856	AGBL3	8.61047	2.50319	0.487721	5.13243	2.86033e-07	1.12528e-06
ENSG00000179743	RP11-169K16.9	39.4264	2.50388	0.32705	7.65595	1.91886e-14	1.47713e-13
ENSG00000198483	ANKRD35	27.9087	2.50428	0.28042	8.93045	4.24261e-19	4.52391e-18
ENSG00000228606	RP11-574F21.2	0.888174	2.50444	0.871011	2.87533	0.00403609	0.00865929
ENSG00000243955	GSTA1	0.519336	2.50449	1.09413	2.28902	0.022078	0.0405984
ENSG00000152076	CCDC74B	22.2227	2.50519	0.333984	7.50091	6.3374e-14	4.67614e-13
ENSG00000091490	SEL1L3	422.746	2.50548	0.246489	10.1647	2.85069e-24	4.14413e-23
ENSG00000088899	LZTS3	310.052	2.5056	0.154215	16.2474	2.32956e-59	1.65311e-57
ENSG00000230787	PSAT1P3	1.1523	2.50571	1.02001	2.45655	0.0140278	0.026949
ENSG00000105146	AURKC	23.4575	2.50612	0.303847	8.24796	1.61123e-16	1.43501e-15
ENSG00000272501	XXbac-BPG299F13.17	2.01501	2.50696	0.756652	3.31323	0.000922259	0.00223039
ENSG00000178199	ZC3H12D	1.333	2.50746	0.816532	3.07087	0.00213437	0.00483534
ENSG00000206535	LNP1	49.199	2.5077	0.208414	12.0323	2.4026e-33	5.53396e-32
ENSG00000058404	CAMK2B	1.01911	2.50822	0.927721	2.70363	0.00685863	0.0140607
ENSG00000056736	IL17RB	13.8106	2.50837	0.299117	8.38591	5.03333e-17	4.64956e-16
ENSG00000254639	CTD-2589M5.5	1.87696	2.50864	0.696786	3.60031	0.00031784	0.000829066
ENSG00000137098	SPAG8	2.48677	2.50996	0.691049	3.63211	0.000281115	0.000740906
ENSG00000267871	CTC-444N24.6	1.58878	2.51281	0.916229	2.74256	0.00609624	0.0126255
ENSG00000267293	RP11-8H2.1	1.06589	2.51331	0.785867	3.19814	0.00138316	0.00324117
ENSG00000178997	EXD1	1.49637	2.51346	0.764123	3.28933	0.00100425	0.00241582
ENSG00000237950	RP11-7O11.3	0.828093	2.51384	1.02506	2.45239	0.0141911	0.027239
ENSG00000110987	BCL7A	97.5205	2.51472	0.2635	9.54354	1.38044e-21	1.72486e-20
ENSG00000175449	RFESD	12.7712	2.51566	0.340918	7.37908	1.59391e-13	1.1403e-12
ENSG00000236947	RP11-98G7.1	1.7556	2.51643	0.827822	3.03982	0.00236719	0.00532203
ENSG00000260077	RP11-254F7.2	13.8018	2.51742	0.363428	6.92688	4.30211e-12	2.73051e-11
ENSG00000267219	AC010504.2	0.761281	2.51857	1.08204	2.32761	0.0199328	0.0370156
ENSG00000204904	CXorf31	4.58399	2.52077	0.475841	5.29751	1.17393e-07	4.85487e-07
ENSG00000169908	TM4SF1	6.9676	2.52083	0.751392	3.35488	0.000793985	0.00194449
ENSG00000114270	COL7A1	867.401	2.52161	0.707046	3.5664	0.000361918	0.000935423
ENSG00000197852	FAM212B	82.5132	2.52339	0.256799	9.82635	8.67084e-23	1.15877e-21
ENSG00000188086	PRSS45	4.89299	2.5253	0.486864	5.18688	2.13852e-07	8.54986e-07
ENSG00000163958	ZDHHC19	11.7324	2.52543	0.409094	6.17321	6.69168e-10	3.5108e-09
ENSG00000170955	PRKCDBP	108.286	2.52566	0.36652	6.89093	5.54277e-12	3.49185e-11
ENSG00000225450	RP3-508I15.14	1.37598	2.52568	1.00156	2.52175	0.0116774	0.0228267
ENSG00000172403	SYNPO2	15.7926	2.52739	0.335163	7.54078	4.67166e-14	3.48613e-13
ENSG00000272343	RP11-140I16.3	1.02154	2.52807	0.860871	2.93665	0.00331782	0.00724041
ENSG00000176920	FUT2	15.8507	2.52828	0.457082	5.53134	3.17786e-08	1.39882e-07
ENSG00000105204	DYRK1B	102.267	2.52924	0.192078	13.1678	1.34499e-39	4.20041e-38
ENSG00000113552	GNPDA1	774.932	2.52927	0.222974	11.3433	8.00304e-30	1.54696e-28
ENSG00000177932	ZNF354C	87.7743	2.53053	0.662828	3.81778	0.000134658	0.000371686
ENSG00000219665	CTD-2006C1.2	42.4269	2.53098	0.470852	5.37532	7.64453e-08	3.22787e-07
ENSG00000163040	CCDC74A	31.282	2.532	0.270629	9.356	8.28138e-21	9.83863e-20
ENSG00000272631	RP11-359E3.4	8.95233	2.53319	0.486636	5.20552	1.93454e-07	7.77804e-07
ENSG00000182040	USH1G	17.3349	2.53347	0.386084	6.56198	5.3098e-11	3.06963e-10
ENSG00000101850	GPR143	149.808	2.53425	0.237324	10.6784	1.28439e-26	2.12936e-25
ENSG00000253873	PCDHGA11	59.4692	2.53426	0.448224	5.654	1.56754e-08	7.14856e-08
ENSG00000162631	NTNG1	17.6477	2.53446	0.583566	4.34307	1.40507e-05	4.45571e-05
ENSG00000201512	SNORA71C	1.81777	2.53505	0.886475	2.85969	0.00424049	0.00907195
ENSG00000231566	RP5-1158E12.3	8.44702	2.53515	0.470041	5.39346	6.91152e-08	2.93436e-07
ENSG00000213976	CTD-2561J22.2	22.3399	2.53529	0.348608	7.27262	3.52584e-13	2.45698e-12
ENSG00000138759	FRAS1	589.465	2.53589	0.585871	4.32841	1.5019e-05	4.74222e-05
ENSG00000157111	TMEM171	8.30635	2.53627	0.434788	5.83335	5.43254e-09	2.61085e-08
ENSG00000265008	RP11-53I6.3	1.20703	2.53659	0.764397	3.31842	0.00090527	0.00219189
ENSG00000088992	TESC	28.9393	2.5372	0.438931	5.78041	7.4517e-09	3.5221e-08
ENSG00000154548	SRSF12	56.6077	2.53783	0.290099	8.74817	2.16848e-18	2.20168e-17
ENSG00000231160	RP11-617D20.1	2.61337	2.53975	0.778838	3.26095	0.0011104	0.00265131
ENSG00000272677	RP11-127B20.3	6.66425	2.54008	0.453285	5.60372	2.09803e-08	9.42093e-08
ENSG00000218510	LINC00339	72.2433	2.54049	0.189494	13.4067	5.52129e-41	1.83303e-39
ENSG00000236404	RP11-125B21.2	21.1871	2.5408	0.518964	4.8959	9.78551e-07	3.59959e-06
ENSG00000162494	LRRC38	1.26089	2.54289	0.916064	2.77589	0.00550505	0.0115043
ENSG00000213762	ZNF134	340.505	2.54302	0.209859	12.1178	8.50527e-34	2.01184e-32
ENSG00000159753	RLTPR	208.079	2.54336	0.19604	12.9737	1.72512e-38	5.11454e-37
ENSG00000170788	DYDC1	0.643924	2.54583	1.10575	2.30235	0.0213156	0.0393311
ENSG00000260641	RP11-1299A16.3	1.27475	2.54666	0.855091	2.97824	0.00289912	0.00640204
ENSG00000267291	CTB-186G2.1	3.01785	2.54682	0.669854	3.80205	0.000143501	0.000394977
ENSG00000241360	PDXP	207.798	2.54717	0.221833	11.4824	1.61725e-30	3.23536e-29
ENSG00000179846	NKPD1	11.9742	2.54783	0.567554	4.48914	7.15114e-06	2.36399e-05
ENSG00000155158	TTC39B	110.094	2.54824	0.330924	7.70038	1.35666e-14	1.05515e-13
ENSG00000146729	GBAS	358.054	2.54869	0.244388	10.4289	1.83086e-25	2.8572e-24
ENSG00000138669	PRKG2	14.2152	2.54887	0.317368	8.03129	9.64565e-16	8.11572e-15
ENSG00000176406	RIMS2	68.2961	2.54989	0.37667	6.76955	1.29187e-11	7.93171e-11
ENSG00000001626	CFTR	2.69328	2.55342	0.605532	4.21681	2.47778e-05	7.59579e-05
ENSG00000140876	NUDT7	26.9712	2.55397	0.290483	8.79217	1.46696e-18	1.50862e-17
ENSG00000228376	RP11-520B13.4	2.03021	2.55427	0.928789	2.7501	0.00595763	0.0123706
ENSG00000151746	BICD1	378.626	2.55496	0.298339	8.56396	1.09054e-17	1.05476e-16
ENSG00000145687	SSBP2	136.414	2.55497	0.261516	9.76985	1.51683e-22	2.0047e-21
ENSG00000259736	RP11-387D10.2	2.07128	2.55498	0.758973	3.36636	0.000761661	0.00187037
ENSG00000181773	GPR3	61.8815	2.55547	0.336841	7.58659	3.28436e-14	2.48042e-13
ENSG00000258559	AC005519.4	10.7221	2.55678	0.67546	3.78524	0.000153562	0.000420952
ENSG00000131019	ULBP3	15.3805	2.55686	0.615925	4.15125	3.30659e-05	9.97395e-05
ENSG00000261087	KB-1460A1.5	11.3105	2.55739	0.651593	3.92483	8.67901e-05	0.000246592
ENSG00000078401	EDN1	32.4982	2.55761	0.556099	4.59921	4.24106e-06	1.44668e-05
ENSG00000139537	CCDC65	1.44588	2.55772	0.990858	2.58131	0.00984253	0.0195374
ENSG00000148219	ASTN2	110.38	2.55835	0.440819	5.80362	6.48996e-09	3.08916e-08
ENSG00000198400	NTRK1	2.10142	2.55877	0.805607	3.1762	0.00149217	0.00347749
ENSG00000205704	LINC00634	2.37651	2.5595	0.779574	3.28321	0.00102632	0.00246486
ENSG00000273148	RP5-1068E13.7	4.72634	2.5602	0.685716	3.73361	0.000188751	0.00051061
ENSG00000185614	FAM212A	6.24946	2.5602	0.508557	5.03425	4.79736e-07	1.83576e-06
ENSG00000260948	RP11-552M11.8	14.9578	2.56121	0.534128	4.79513	1.62572e-06	5.83748e-06
ENSG00000198366	HIST1H3A	1.81751	2.56135	0.756496	3.3858	0.0007097	0.00175225
ENSG00000260495	RP11-55K13.1	3.65759	2.56485	1.06272	2.41349	0.0158007	0.0300503
ENSG00000226074	PRSS44	2.38487	2.56497	0.665691	3.85309	0.000116636	0.000325353
ENSG00000181264	TMEM136	95.1476	2.565	0.21894	11.7155	1.0611e-31	2.23843e-30
ENSG00000267100	ILF3-AS1	128.118	2.56539	0.172123	14.9044	3.08419e-50	1.5234e-48
ENSG00000136367	ZFHX2	130.081	2.56562	0.300741	8.531	1.45093e-17	1.38803e-16
ENSG00000167037	SGSM1	39.2882	2.56592	0.439068	5.84402	5.09544e-09	2.45917e-08
ENSG00000269728	RP11-145M9.4	207.533	2.5672	0.328426	7.81669	5.42319e-15	4.33839e-14
ENSG00000104894	CD37	0.95824	2.56733	0.858735	2.98966	0.00279286	0.00618607
ENSG00000205835	GMNC	0.865854	2.56819	1.13851	2.25574	0.0240872	0.0439136
ENSG00000109107	ALDOC	756.893	2.56886	0.498488	5.1533	2.55945e-07	1.01373e-06
ENSG00000066336	SPI1	1.41105	2.56919	0.915405	2.80661	0.00500653	0.0105496
ENSG00000225548	AC098973.2	12.4395	2.57075	0.548441	4.68738	2.7672e-06	9.65569e-06
ENSG00000245317	CTC-241N9.1	6.22348	2.57229	0.614428	4.18648	2.83312e-05	8.62184e-05
ENSG00000054356	PTPRN	106.415	2.57254	0.385826	6.66761	2.60003e-11	1.55253e-10
ENSG00000231728	LL0XNC01-116E7.2	2.03415	2.57286	0.824281	3.12134	0.00180032	0.00413406
ENSG00000185442	FAM174B	170.175	2.57319	0.292555	8.79557	1.42319e-18	1.46532e-17
ENSG00000249502	AC006160.5	1.07712	2.57322	1.00014	2.57286	0.0100861	0.0199738
ENSG00000213005	PTTG3P	2.02672	2.57441	0.662597	3.88534	0.000102188	0.000287487
ENSG00000166863	TAC3	27.8843	2.57443	0.438149	5.8757	4.21056e-09	2.04863e-08
ENSG00000168243	GNG4	171.39	2.57606	0.545697	4.72068	2.35053e-06	8.27971e-06
ENSG00000229715	EEF1DP3	1.72425	2.57632	0.772728	3.33406	0.000855883	0.0020829
ENSG00000231057	RP11-122M14.1	0.658931	2.57754	1.02218	2.52162	0.0116817	0.0228312
ENSG00000260088	RP11-92G12.3	1.67178	2.57814	1.01043	2.55153	0.0107252	0.0211317
ENSG00000186007	LEMD1	9.35562	2.57934	0.560858	4.59892	4.24682e-06	1.44845e-05
ENSG00000135898	GPR55	1.67455	2.57938	1.10278	2.33898	0.0193364	0.0360403
ENSG00000267270	AC139100.2	19.4675	2.57951	0.6363	4.05393	5.03647e-05	0.000148052
ENSG00000230772	VN1R108P	1.1797	2.58013	0.859816	3.0008	0.00269272	0.00598593
ENSG00000166707	ZCCHC18	12.2163	2.58222	0.515454	5.00961	5.45415e-07	2.07203e-06
ENSG00000124257	NEURL2	8.00104	2.58405	0.448542	5.76099	8.36229e-09	3.92501e-08
ENSG00000267751	AC009005.2	9.5024	2.58419	0.460148	5.616	1.95429e-08	8.81304e-08
ENSG00000128805	ARHGAP22	81.573	2.58504	0.340007	7.60288	2.89603e-14	2.1928e-13
ENSG00000222047	C10orf55	1.50823	2.58628	0.826609	3.12878	0.00175536	0.00404033
ENSG00000160318	CLDND2	3.48641	2.58629	0.695406	3.71912	0.000199921	0.000538173
ENSG00000240996	RP11-80H5.7	2.22172	2.58744	0.822714	3.14501	0.00166082	0.00383884
ENSG00000162526	TSSK3	1.25759	2.58819	0.984308	2.62945	0.0085522	0.0171873
ENSG00000040608	RTN4R	168.149	2.58876	0.25412	10.1872	2.26277e-24	3.30956e-23
ENSG00000140675	SLC5A2	4.02746	2.58968	0.588264	4.40225	1.07136e-05	3.45489e-05
ENSG00000100060	MFNG	7.06912	2.59022	0.50883	5.09053	3.57066e-07	1.38957e-06
ENSG00000157350	ST3GAL2	358.494	2.59023	0.250184	10.3533	4.04296e-25	6.17038e-24
ENSG00000121743	GJA3	15.277	2.59143	0.549761	4.71375	2.43197e-06	8.54941e-06
ENSG00000236432	AC097662.2	5.40151	2.59166	0.448943	5.7728	7.79647e-09	3.67319e-08
ENSG00000139547	RDH16	5.35662	2.59252	0.718009	3.6107	0.00030537	0.00079931
ENSG00000128242	GAL3ST1	54.6854	2.5951	0.456792	5.68115	1.33793e-08	6.14187e-08
ENSG00000185155	MIXL1	10.8866	2.59533	0.388423	6.68171	2.36175e-11	1.41796e-10
ENSG00000166750	SLFN5	121.981	2.59581	0.655221	3.96173	7.44092e-05	0.000213396
ENSG00000114656	KIAA1257	26.4261	2.59633	0.383919	6.76272	1.35422e-11	8.30483e-11
ENSG00000261355	RP11-698N11.4	4.96603	2.59731	0.619777	4.19072	2.78071e-05	8.47507e-05
ENSG00000226644	RP11-128M1.1	1.24529	2.5983	1.09064	2.38235	0.0172024	0.0324558
ENSG00000215158	RP11-1023L17.1	30.0479	2.59955	0.593566	4.37955	1.18922e-05	3.81347e-05
ENSG00000171243	SOSTDC1	1.37467	2.5998	0.923761	2.81437	0.00488734	0.0103232
ENSG00000227704	RP1-266L20.4	3.10669	2.60026	0.518273	5.01716	5.24397e-07	1.99881e-06
ENSG00000135094	SDS	0.768595	2.60059	1.10118	2.36164	0.0181943	0.0341266
ENSG00000267498	CTB-32O4.2	1.15044	2.60117	0.874128	2.97573	0.0029229	0.00645239
ENSG00000105767	CADM4	274.577	2.602	0.23382	11.1282	9.14558e-29	1.68022e-27
ENSG00000225361	PPP1R26-AS1	8.64911	2.60225	0.395329	6.5825	4.62617e-11	2.68978e-10
ENSG00000197763	TXNRD3	49.8787	2.60264	0.391919	6.64077	3.12055e-11	1.84908e-10
ENSG00000233967	RP11-250B2.3	2.9917	2.60287	0.875236	2.9739	0.0029404	0.00648831
ENSG00000108839	ALOX12	14.0872	2.60435	0.653212	3.98699	6.69165e-05	0.000193064
ENSG00000174326	SLC16A11	6.75859	2.60495	0.891532	2.92189	0.00347919	0.00756121
ENSG00000173898	SPTBN2	361.381	2.60612	0.339176	7.68368	1.54588e-14	1.19878e-13
ENSG00000271133	CTA-293F17.1	5.64478	2.6062	0.49908	5.22201	1.76988e-07	7.16193e-07
ENSG00000137857	DUOX1	29.5792	2.60628	0.531619	4.90254	9.46048e-07	3.48832e-06
ENSG00000116991	SIPA1L2	302.485	2.60773	0.353008	7.38717	1.49984e-13	1.07504e-12
ENSG00000167895	TMC8	23.3067	2.60774	0.388956	6.70445	2.02173e-11	1.22134e-10
ENSG00000272482	RP11-474O21.5	3.62785	2.60838	0.65339	3.99207	6.54983e-05	0.000189138
ENSG00000255964	RP11-69M1.3	1.69147	2.60999	0.937492	2.78402	0.00536903	0.0112442
ENSG00000272892	RP11-57G10.8	0.712848	2.61022	0.984726	2.65071	0.00803237	0.0162306
ENSG00000171160	MORN4	98.5049	2.61086	0.258082	10.1164	4.67397e-24	6.70216e-23
ENSG00000197594	ENPP1	421.959	2.61238	0.286293	9.12483	7.18473e-20	8.0662e-19
ENSG00000143473	KCNH1	3.41334	2.6158	0.594185	4.40232	1.07098e-05	3.45409e-05
ENSG00000157766	ACAN	31.1677	2.61658	0.695003	3.76485	0.000166647	0.000454549
ENSG00000249395	CASC9	19.9884	2.61704	0.428723	6.10426	1.03277e-09	5.32295e-09
ENSG00000197162	ZNF785	49.9294	2.61779	0.670357	3.90507	9.41973e-05	0.000266002
ENSG00000090857	PDPR	502.577	2.61806	0.23733	11.0313	2.69934e-28	4.86418e-27
ENSG00000233608	TWIST2	6.30204	2.61813	1.04396	2.50787	0.0121461	0.0236569
ENSG00000271021	RP5-878I13.2	0.605363	2.61829	1.13401	2.30888	0.0209502	0.0387246
ENSG00000184719	RNLS	24.6798	2.61844	0.377694	6.93272	4.1283e-12	2.62526e-11
ENSG00000185630	PBX1	809.907	2.61997	0.165089	15.87	1.02216e-56	6.5635e-55
ENSG00000116670	MAD2L2	1041.57	2.62073	0.130008	20.1581	2.28325e-90	3.85328e-88
ENSG00000160678	S100A1	10.4817	2.62163	0.451918	5.80112	6.58751e-09	3.13332e-08
ENSG00000266469	CTB-131K11.1	2.80729	2.62336	0.72108	3.6381	0.000274662	0.000725133
ENSG00000128310	GALR3	1.47939	2.62498	0.745897	3.51922	0.000432811	0.00110713
ENSG00000224525	RP11-561I11.3	1.11212	2.62508	1.0347	2.53704	0.0111793	0.021946
ENSG00000252202	Y_RNA	2.12098	2.62867	1.12305	2.34066	0.0192498	0.0358992
ENSG00000235770	LINC00607	1.27891	2.62875	1.06956	2.45778	0.0139798	0.0268686
ENSG00000147003	TMEM27	29.4567	2.62907	0.359908	7.30484	2.77596e-13	1.95096e-12
ENSG00000128298	BAIAP2L2	35.4228	2.62968	0.303729	8.65797	4.80254e-18	4.76399e-17
ENSG00000204936	CD177	15.2404	2.63019	0.61545	4.2736	1.92346e-05	5.99206e-05
ENSG00000129221	AIPL1	5.59423	2.63054	0.74853	3.51428	0.000440949	0.00112686
ENSG00000104901	DKKL1	6.42393	2.63187	0.496943	5.29612	1.18292e-07	4.88701e-07
ENSG00000104059	FAM189A1	38.1124	2.63286	0.560278	4.6992	2.61178e-06	9.14154e-06
ENSG00000136928	GABBR2	43.3122	2.63399	0.395014	6.66811	2.59123e-11	1.54762e-10
ENSG00000237436	RP11-312B8.1	2.74482	2.63434	0.523626	5.03096	4.8802e-07	1.86529e-06
ENSG00000259877	RP11-46C24.7	13.1808	2.63574	0.436677	6.0359	1.58075e-09	8.00163e-09
ENSG00000197146	AL133458.1	8.51491	2.63592	0.97424	2.70562	0.0068178	0.0139879
ENSG00000182853	VMO1	4.88002	2.63728	0.471107	5.59805	2.16771e-08	9.71888e-08
ENSG00000267730	CTD-2537I9.5	0.878822	2.6377	0.96411	2.73589	0.00622111	0.0128659
ENSG00000272523	LINC01023	3.86792	2.63844	0.515813	5.11511	3.13557e-07	1.22861e-06
ENSG00000204514	ZNF814	150.489	2.63943	0.380766	6.9319	4.1523e-12	2.63861e-11
ENSG00000141391	SLMO1	18.2986	2.64085	0.381405	6.924	4.39068e-12	2.78471e-11
ENSG00000228843	RP11-112J3.15	2.02131	2.64165	0.695589	3.79771	0.000146041	0.000401463
ENSG00000105668	UPK1A	53.7829	2.64213	0.524368	5.03869	4.6874e-07	1.79629e-06
ENSG00000144218	AFF3	16.5595	2.6433	0.445929	5.92761	3.07372e-09	1.51624e-08
ENSG00000146938	NLGN4X	967.159	2.64339	0.351544	7.51937	5.50389e-14	4.08057e-13
ENSG00000257135	RP11-320M2.1	7.70594	2.6437	0.539747	4.89804	9.67985e-07	3.56272e-06
ENSG00000260300	RP11-505K9.4	1.55147	2.64471	0.986777	2.68015	0.00735895	0.0150057
ENSG00000250669	RP11-83M16.3	0.943491	2.64633	1.02433	2.58347	0.00978123	0.0194333
ENSG00000245105	A2M-AS1	2.47166	2.64689	0.562817	4.70293	2.56458e-06	8.98798e-06
ENSG00000108950	FAM20A	147.322	2.64692	0.706711	3.74541	0.0001801	0.000488529
ENSG00000095303	PTGS1	18.985	2.65069	0.516153	5.13548	2.81428e-07	1.10882e-06
ENSG00000143851	PTPN7	0.855421	2.65164	1.01744	2.60619	0.0091555	0.0182867
ENSG00000235044	PPIAP3	1.53524	2.65188	1.18399	2.23978	0.0251055	0.0455514
ENSG00000252577	SCARNA20	1.43361	2.65248	0.881794	3.00805	0.00262929	0.00585975
ENSG00000164616	FBXL21	3.57183	2.65261	0.849973	3.12082	0.00180349	0.00413954
ENSG00000188130	MAPK12	113.086	2.65355	0.31737	8.36106	6.21549e-17	5.70356e-16
ENSG00000264775	PPIAP14	0.718234	2.65357	0.984931	2.69417	0.00705633	0.0144278
ENSG00000161381	PLXDC1	10.2224	2.65414	0.407331	6.51593	7.22396e-11	4.13716e-10
ENSG00000179296	CTGLF12P	4.09665	2.65459	1.02336	2.59398	0.00948715	0.0188932
ENSG00000115526	CHST10	162.503	2.65562	0.323461	8.21	2.21191e-16	1.9561e-15
ENSG00000144290	SLC4A10	0.603557	2.65564	1.18647	2.23828	0.0252028	0.0457028
ENSG00000105499	PLA2G4C	16.6964	2.65645	0.612089	4.33997	1.42503e-05	4.51412e-05
ENSG00000102226	USP11	1261.25	2.6569	0.17503	15.1797	4.81902e-52	2.5476e-50
ENSG00000270069	RP6-99M1.2	11.2974	2.657	0.86104	3.08581	0.00202999	0.00461635
ENSG00000272221	XXbac-BPG181B23.7	2.86405	2.65828	0.852182	3.11939	0.00181228	0.00415826
ENSG00000214432	AC068831.10	3.62329	2.6588	0.554923	4.79131	1.65698e-06	5.9416e-06
ENSG00000240370	RPL13P5	34.182	2.65936	0.328405	8.09781	5.59581e-16	4.80813e-15
ENSG00000206262	C3orf72	11.5719	2.66024	0.499718	5.32348	1.018e-07	4.23062e-07
ENSG00000233799	AC139887.4	0.834	2.66039	1.2079	2.20249	0.0276304	0.0497147
ENSG00000149591	TAGLN	2506.89	2.66039	0.493385	5.39213	6.96282e-08	2.95566e-07
ENSG00000213888	AC005003.1	36.7761	2.66075	0.273358	9.73357	2.16845e-22	2.84024e-21
ENSG00000176593	CTD-2368P22.1	62.9936	2.6622	0.474286	5.61307	1.98763e-08	8.94574e-08
ENSG00000197360	ZNF98	4.71923	2.66275	1.13101	2.3543	0.0185575	0.0347484
ENSG00000264392	AC002477.1	2.44495	2.66279	0.812175	3.2786	0.00104325	0.00250279
ENSG00000170647	TMEM133	37.5657	2.66351	0.330547	8.05789	7.76231e-16	6.58371e-15
ENSG00000111752	PHC1	877.062	2.66379	0.226799	11.7452	7.4782e-32	1.5903e-30
ENSG00000072163	LIMS2	28.3212	2.66435	0.347428	7.66877	1.73656e-14	1.33993e-13
ENSG00000259761	RP11-138H10.2	1.64813	2.66511	0.779917	3.41718	0.000632737	0.00157687
ENSG00000115896	PLCL1	1.86053	2.66633	0.923456	2.88734	0.00388511	0.00836674
ENSG00000271964	RP11-415F23.2	1.44119	2.6664	0.867568	3.07342	0.00211619	0.00479747
ENSG00000135437	RDH5	2.3205	2.66672	0.822294	3.24302	0.00118268	0.00280737
ENSG00000260060	RP11-388M20.1	2.04779	2.66685	0.95703	2.78659	0.00532664	0.0111607
ENSG00000255085	AF186192.5	1.11409	2.66815	1.13885	2.34285	0.0191371	0.0357119
ENSG00000175395	ZNF25	17.6321	2.66848	0.424014	6.29338	3.10621e-10	1.68474e-09
ENSG00000231290	APCDD1L-AS1	0.964241	2.66874	0.888459	3.00378	0.00266648	0.00593511
ENSG00000260874	RP11-715J22.4	3.24557	2.669	0.554474	4.81357	1.4826e-06	5.35203e-06
ENSG00000261474	RP11-452L6.1	6.20082	2.67065	0.766751	3.48308	0.000495685	0.0012577
ENSG00000258708	SLC25A21-AS1	6.7156	2.67127	0.628525	4.25007	2.13706e-05	6.6121e-05
ENSG00000227888	FAM66A	0.833177	2.67133	0.994276	2.68671	0.00721588	0.0147334
ENSG00000167941	SOST	3.64036	2.67165	0.987375	2.70581	0.00681388	0.0139809
ENSG00000214510	SPINK13	0.639327	2.67341	1.10172	2.42659	0.0152416	0.0290772
ENSG00000141655	TNFRSF11A	37.3765	2.67501	0.505376	5.2931	1.2026e-07	4.96562e-07
ENSG00000255282	WTAPP1	7.64261	2.67542	0.495055	5.4043	6.50635e-08	2.76949e-07
ENSG00000186523	FAM86B1	15.3718	2.67593	0.327898	8.16084	3.32705e-16	2.90133e-15
ENSG00000236200	KDM4A-AS1	4.69029	2.67672	0.487037	5.49592	3.88681e-08	1.69361e-07
ENSG00000204815	TTC25	14.5629	2.67724	0.373778	7.16265	7.91349e-13	5.37093e-12
ENSG00000257842	NOVA1-AS1	1.4847	2.6786	1.16082	2.30751	0.0210266	0.0388468
ENSG00000101493	ZNF516	288.284	2.67862	0.67764	3.95287	7.7219e-05	0.00022102
ENSG00000197153	HIST1H3J	3.60343	2.67875	0.556954	4.80965	1.51196e-06	5.4498e-06
ENSG00000260578	CTD-2541J13.1	5.79077	2.67932	0.778937	3.43971	0.000582337	0.0014606
ENSG00000134253	TRIM45	66.4441	2.68098	0.327685	8.18159	2.8013e-16	2.45506e-15
ENSG00000167779	IGFBP6	104.455	2.68236	0.376867	7.11752	1.09883e-12	7.36665e-12
ENSG00000152726	FAM21B	17.9769	2.68385	0.640255	4.19185	2.76689e-05	8.43467e-05
ENSG00000139625	MAP3K12	80.8358	2.68398	0.361246	7.42977	1.08785e-13	7.89192e-13
ENSG00000251050	RP11-168A11.4	0.50198	2.68442	1.21896	2.20222	0.02765	0.0497431
ENSG00000234345	LL0XNC01-116E7.1	1.26511	2.68547	1.07101	2.50742	0.0121616	0.0236837
ENSG00000159289	GOLGA6A	0.888	2.68612	1.17927	2.27779	0.0227392	0.0416688
ENSG00000110799	VWF	26.9366	2.6892	0.566117	4.75026	2.03156e-06	7.21404e-06
ENSG00000253771	TPTE2P1	2.43082	2.68949	0.660074	4.07453	4.61082e-05	0.000136419
ENSG00000127129	EDN2	0.711551	2.68984	0.93713	2.87029	0.00410091	0.00879047
ENSG00000246662	LINC00535	1.08261	2.69202	0.785093	3.42892	0.00060598	0.00151506
ENSG00000184261	KCNK12	156.265	2.69385	0.509397	5.28831	1.2345e-07	5.08777e-07
ENSG00000125144	MT1G	118.435	2.6942	0.902846	2.98412	0.00284395	0.00629075
ENSG00000260095	RP11-715J22.3	1.54544	2.69531	1.04433	2.58089	0.00985449	0.0195582
ENSG00000241030	RPL29P24	1.14615	2.69591	1.01663	2.65181	0.00800615	0.0161851
ENSG00000140853	NLRC5	18.1802	2.69688	0.576842	4.67525	2.93599e-06	1.02202e-05
ENSG00000232725	U52111.14	1.53276	2.6969	0.849169	3.17593	0.00149357	0.00348007
ENSG00000251359	WWC2-AS2	4.9804	2.69809	0.688368	3.91954	8.87164e-05	0.000251495
ENSG00000259767	RP11-90B9.2	1.65913	2.69849	1.22012	2.21166	0.02699	0.0486588
ENSG00000273211	RP13-131K19.7	1.87428	2.69919	0.924592	2.91933	0.0035078	0.00761647
ENSG00000185386	MAPK11	18.8752	2.70178	0.46567	5.80191	6.55622e-09	3.119e-08
ENSG00000189056	RELN	0.890813	2.70209	0.819583	3.29691	0.000977536	0.00235478
ENSG00000254094	AC078852.1	1.69751	2.70401	1.17113	2.30889	0.0209499	0.0387246
ENSG00000237461	RP11-554F20.1	0.63256	2.70498	1.15304	2.34595	0.0189788	0.0354491
ENSG00000233493	TMEM238	24.5611	2.70554	0.251676	10.7501	5.91936e-27	1.00089e-25
ENSG00000198598	MMP17	101.295	2.70662	0.434293	6.23224	4.59823e-10	2.45254e-09
ENSG00000240685	RP11-286H14.6	1.59486	2.70764	0.846137	3.2	0.00137427	0.0032209
ENSG00000204099	NEU4	2.18132	2.70784	0.755288	3.58518	0.000336852	0.000875103
ENSG00000213526	SETP8	0.869765	2.70836	0.885768	3.05764	0.00223084	0.00504175
ENSG00000266852	MIR4482-1	0.802768	2.70861	0.884206	3.06333	0.00218888	0.00495164
ENSG00000140545	MFGE8	1547.49	2.70988	0.292157	9.27543	1.76902e-20	2.06075e-19
ENSG00000078043	PIAS2	273.476	2.71166	0.533849	5.07945	3.78534e-07	1.46791e-06
ENSG00000246982	RP1-179N16.6	3.4234	2.71197	0.92606	2.9285	0.00340597	0.00741495
ENSG00000161652	IZUMO2	7.7042	2.7123	1.03925	2.60986	0.00905792	0.018111
ENSG00000117477	CCDC181	37.4528	2.71236	0.458359	5.91755	3.26778e-09	1.60565e-08
ENSG00000185056	C5orf47	2.0645	2.71253	0.620179	4.37378	1.22116e-05	3.90542e-05
ENSG00000203497	PDCD4-AS1	6.99579	2.71257	0.411853	6.58624	4.5109e-11	2.62624e-10
ENSG00000226913	BSN-AS2	1.88396	2.7126	0.655982	4.13518	3.54684e-05	0.000106681
ENSG00000201785	SNORD117	2.05043	2.71317	1.03856	2.61245	0.00898965	0.0179827
ENSG00000226562	CYP4F26P	2.59004	2.71387	0.727454	3.73064	0.000190994	0.000516093
ENSG00000004777	ARHGAP33	110.223	2.71496	0.253589	10.7061	9.52498e-27	1.58411e-25
ENSG00000164900	GBX1	0.625873	2.7154	1.02054	2.66075	0.00779666	0.0157937
ENSG00000235236	RP13-131K19.1	1.25287	2.71684	0.905442	3.00057	0.00269472	0.00598936
ENSG00000067141	NEO1	501.992	2.71799	0.553184	4.91336	8.95305e-07	3.30678e-06
ENSG00000089472	HEPH	265.891	2.71858	0.438336	6.20204	5.57361e-10	2.94592e-09
ENSG00000272098	AC092299.8	1.78311	2.71878	0.965106	2.81708	0.00484626	0.0102439
ENSG00000067191	CACNB1	61.9192	2.71982	0.381305	7.13292	9.82591e-13	6.61434e-12
ENSG00000254154	RP4-798P15.3	3.26325	2.72063	0.793888	3.42697	0.000610354	0.00152499
ENSG00000136378	ADAMTS7	348.354	2.72114	0.308773	8.81274	1.22118e-18	1.26277e-17
ENSG00000262248	RP11-235E17.5	3.32484	2.72147	0.818683	3.32421	0.0008867	0.00215213
ENSG00000254670	CTC-497E21.3	0.98099	2.72275	0.876961	3.10476	0.00190436	0.00435134
ENSG00000243810	RP5-1096J16.1	0.671431	2.7257	1.10541	2.46579	0.0136713	0.0263257
ENSG00000122176	FMOD	9.19736	2.72591	0.735449	3.70646	0.000210174	0.000564156
ENSG00000262251	RP11-199F11.2	17.83	2.72598	0.422032	6.45917	1.05276e-10	5.96172e-10
ENSG00000237361	LINC01071	0.656331	2.72598	1.01856	2.67631	0.00744379	0.0151541
ENSG00000120262	CCDC170	1.56878	2.72648	0.78497	3.47336	0.000513991	0.00130064
ENSG00000198468	FLVCR1-AS1	61.2276	2.72678	0.519238	5.2515	1.50867e-07	6.16656e-07
ENSG00000226942	IL9RP3	3.14978	2.72769	0.860032	3.17162	0.00151592	0.0035287
ENSG00000263812	LINC00908	0.563003	2.7278	1.19266	2.28715	0.0221869	0.0407702
ENSG00000257499	RP11-571M6.8	2.49203	2.72798	0.904827	3.01492	0.00257046	0.00573982
ENSG00000232756	RP5-1185I7.1	0.843162	2.73028	0.974383	2.80206	0.00507767	0.0106901
ENSG00000260774	CTD-2083E4.4	2.5603	2.73039	0.809899	3.37127	0.000748229	0.00183996
ENSG00000055955	ITIH4	0.959647	2.73085	1.00967	2.70469	0.00683674	0.0140213
ENSG00000213904	LIPE-AS1	12.8258	2.7313	0.445326	6.13326	8.6096e-10	4.47248e-09
ENSG00000248774	RP11-798M19.3	2.90314	2.73144	0.563836	4.84439	1.27002e-06	4.61975e-06
ENSG00000225555	AP000320.6	1.71611	2.73261	0.681739	4.00829	6.11597e-05	0.000177529
ENSG00000139344	AMDHD1	2.88473	2.73266	0.523214	5.22283	1.76211e-07	7.1316e-07
ENSG00000089692	LAG3	12.2792	2.73294	0.529842	5.15803	2.49562e-07	9.89789e-07
ENSG00000165695	AK8	3.19388	2.73336	0.561397	4.86886	1.12245e-06	4.10486e-06
ENSG00000253893	FAM85B	2.31201	2.73437	0.701593	3.89737	9.72426e-05	0.000274219
ENSG00000109072	VTN	6.41398	2.73452	0.786162	3.47832	0.000504567	0.00127851
ENSG00000265451	RP11-204L24.2	1.55938	2.73651	0.711496	3.84613	0.000119997	0.000334125
ENSG00000259345	RP11-624L4.1	9.75254	2.73794	0.601784	4.5497	5.37221e-06	1.80608e-05
ENSG00000253210	RP11-809O17.1	4.7963	2.73864	0.596135	4.59398	4.34867e-06	1.48146e-05
ENSG00000184163	FAM132A	20.3349	2.73912	0.526278	5.20469	1.94317e-07	7.81036e-07
ENSG00000165804	ZNF219	772.469	2.73918	0.174328	15.7127	1.23701e-55	7.46945e-54
ENSG00000187682	ERAS	0.871332	2.73945	0.930513	2.94403	0.00323973	0.00708408
ENSG00000184925	LCN12	3.91181	2.74029	1.0372	2.642	0.00824191	0.0166221
ENSG00000132932	ATP8A2	81.7759	2.74094	0.381021	7.19367	6.30709e-13	4.30284e-12
ENSG00000196114	RP3-391O22.3	3.779	2.74175	0.625368	4.38422	1.16401e-05	3.73673e-05
ENSG00000188770	OPTC	2.65421	2.74206	0.792673	3.45926	0.000541671	0.00136609
ENSG00000134256	CD101	5.31839	2.74549	0.499785	5.49334	3.94396e-08	1.71673e-07
ENSG00000078487	ZCWPW1	11.5486	2.74555	0.555247	4.94474	7.62474e-07	2.84088e-06
ENSG00000255394	C8orf49	2.97247	2.74565	1.20515	2.27827	0.0227107	0.0416252
ENSG00000261575	RP11-259G18.1	0.91162	2.74575	0.874894	3.13838	0.00169886	0.0039192
ENSG00000261596	CTB-31N19.3	1.50304	2.746	0.735178	3.73515	0.0001876	0.000507601
ENSG00000245017	RP11-181C3.1	3.10231	2.74609	0.625618	4.38941	1.13658e-05	3.65359e-05
ENSG00000244119	PDCL3P4	20.5288	2.74628	0.571009	4.80952	1.51293e-06	5.45255e-06
ENSG00000127366	TAS2R5	4.91509	2.74828	0.798603	3.44136	0.000578807	0.00145251
ENSG00000198035	AGAP9	1.44455	2.75029	1.11571	2.46505	0.0136993	0.0263758
ENSG00000214357	NEURL1B	62.2347	2.75111	0.268675	10.2395	1.31869e-24	1.96252e-23
ENSG00000082014	SMARCD3	26.2273	2.75163	0.37785	7.28231	3.28142e-13	2.29455e-12
ENSG00000242759	LINC00882	14.3804	2.75503	0.470627	5.85395	4.80031e-09	2.32398e-08
ENSG00000128567	PODXL	11607.3	2.7561	0.379118	7.26976	3.60134e-13	2.5076e-12
ENSG00000066230	SLC9A3	2.42816	2.75649	0.868099	3.17532	0.00149674	0.00348621
ENSG00000261655	CTD-3064M3.3	10.1968	2.75653	0.415079	6.64098	3.11599e-11	1.8471e-10
ENSG00000146530	VWDE	121.916	2.7568	0.464644	5.93315	2.97184e-09	1.46736e-08
ENSG00000165996	PTPLA	95.9418	2.75725	0.390142	7.06729	1.57985e-12	1.04321e-11
ENSG00000256092	hsa-mir-8072	6.58035	2.75803	0.515076	5.3546	8.5747e-08	3.59755e-07
ENSG00000238090	AC006195.2	2.11438	2.75865	0.717265	3.84606	0.000120031	0.000334184
ENSG00000185065	AC000068.5	7.3007	2.75893	0.429275	6.42696	1.30182e-10	7.30143e-10
ENSG00000248592	TMEM110-MUSTN1	5.562	2.7591	0.609572	4.5263	6.0026e-06	2.0047e-05
ENSG00000197921	HES5	3.07083	2.76174	0.685802	4.02702	5.6488e-05	0.000164782
ENSG00000225868	AC016582.2	6.30678	2.76176	0.727323	3.79715	0.000146367	0.000402319
ENSG00000196741	CXorf24	16.6151	2.76234	0.28358	9.74094	2.01673e-22	2.65074e-21
ENSG00000259985	RP11-549B18.1	13.1682	2.76306	0.431436	6.40434	1.51026e-10	8.4185e-10
ENSG00000228613	AC144450.1	4.40277	2.76311	0.515993	5.35494	8.55861e-08	3.59194e-07
ENSG00000172671	ZFAND4	67.0005	2.76341	0.385911	7.16073	8.02481e-13	5.44228e-12
ENSG00000235748	RP11-32D17.4	1.59992	2.76477	0.763315	3.62205	0.000292272	0.000768082
ENSG00000112218	GPR63	100.715	2.76505	0.364331	7.58939	3.21415e-14	2.42879e-13
ENSG00000226361	TERF1P5	3.23774	2.76687	0.685166	4.03824	5.38534e-05	0.000157691
ENSG00000269886	RP11-266J6.2	0.745984	2.76713	0.874265	3.1651	0.00155032	0.00360121
ENSG00000256552	RP11-113C12.4	1.68617	2.76961	0.710297	3.89924	9.64969e-05	0.000272203
ENSG00000185261	KIAA0825	22.1251	2.7704	0.347158	7.98021	1.46084e-15	1.21285e-14
ENSG00000168685	IL7R	1.11399	2.77229	1.24904	2.21953	0.0264504	0.0477739
ENSG00000162571	TTLL10	1.32405	2.77283	0.792959	3.49681	0.000470855	0.00119793
ENSG00000155052	CNTNAP5	2.24623	2.77329	0.643474	4.30988	1.63345e-05	5.13355e-05
ENSG00000166503	HDGFRP3	505.006	2.77439	0.296059	9.37108	7.17967e-21	8.59569e-20
ENSG00000188993	LRRC66	1.26764	2.77522	1.01897	2.72357	0.00645813	0.0133205
ENSG00000155792	DEPTOR	27.6532	2.77525	0.394386	7.03688	1.96595e-12	1.28654e-11
ENSG00000158516	CPA2	1.6059	2.77538	0.773947	3.586	0.000335783	0.000872758
ENSG00000183876	ARSI	40.2939	2.77775	0.335103	8.28925	1.13966e-16	1.02718e-15
ENSG00000230084	RP4-613B23.1	0.791806	2.77873	0.920195	3.01971	0.00253013	0.00565504
ENSG00000088305	DNMT3B	6832.14	2.77953	0.206169	13.4818	2.00262e-41	6.81175e-40
ENSG00000101695	RNF125	145.687	2.78076	0.324818	8.56099	1.11904e-17	1.08114e-16
ENSG00000270011	ZNF559-ZNF177	1.53526	2.78077	0.719863	3.86291	0.000112044	0.000313507
ENSG00000272843	RP11-313P13.5	1.08697	2.78133	0.795964	3.49429	0.000475327	0.00120873
ENSG00000270022	RNU12	1.0339	2.7822	1.03012	2.70085	0.00691618	0.0141698
ENSG00000118432	CNR1	12.8967	2.78359	0.846955	3.28658	0.00101412	0.00243845
ENSG00000253636	RP11-531A24.5	18.4456	2.78434	0.532115	5.23259	1.67155e-07	6.7841e-07
ENSG00000255153	TOLLIP-AS1	6.82816	2.78509	0.411222	6.7727	1.26398e-11	7.7659e-11
ENSG00000162944	RFTN2	10.6185	2.78545	0.50241	5.54418	2.95337e-08	1.30415e-07
ENSG00000143110	C1orf162	3.58792	2.78548	0.866722	3.21381	0.00130985	0.00308228
ENSG00000102466	FGF14	0.945421	2.78568	0.8482	3.28423	0.00102263	0.00245712
ENSG00000136931	NR5A1	4.34804	2.78663	0.652537	4.27046	1.95066e-05	6.06819e-05
ENSG00000114805	PLCH1	117.372	2.78715	0.248343	11.223	3.14428e-29	5.88759e-28
ENSG00000120088	CRHR1	2.45466	2.78739	0.802542	3.47321	0.000514281	0.00130125
ENSG00000173258	ZNF483	79.725	2.78751	0.423012	6.58968	4.40775e-11	2.57017e-10
ENSG00000198933	TBKBP1	195.203	2.78812	0.275724	10.112	4.88748e-24	7.00069e-23
ENSG00000081277	PKP1	5.7014	2.79047	0.670737	4.1603	3.17833e-05	9.60689e-05
ENSG00000198821	CD247	3.05775	2.79221	0.582883	4.79034	1.66496e-06	5.96862e-06
ENSG00000255647	AC093510.1	0.610976	2.79242	1.02663	2.71998	0.00652864	0.0134512
ENSG00000231646	AC008174.3	2.50381	2.79278	1.03673	2.69383	0.0070637	0.0144401
ENSG00000141519	CCDC40	44.5508	2.79327	0.413397	6.75686	1.41018e-11	8.63791e-11
ENSG00000185527	PDE6G	24.4518	2.79332	0.395089	7.07009	1.54832e-12	1.02316e-11
ENSG00000226510	UPK1A-AS1	17.2555	2.79443	0.628888	4.44345	8.85292e-06	2.88847e-05
ENSG00000188868	ZNF563	15.355	2.79558	0.533384	5.24122	1.59515e-07	6.49582e-07
ENSG00000234371	RP11-315J22.5	2.29814	2.79652	0.919809	3.04033	0.00236321	0.00531491
ENSG00000106123	EPHB6	110.065	2.79657	0.349753	7.99585	1.28686e-15	1.07179e-14
ENSG00000184937	WT1	1.87651	2.79762	0.995393	2.81057	0.00494546	0.0104321
ENSG00000119729	RHOQ	326.822	2.79765	0.222853	12.5538	3.7886e-36	9.99423e-35
ENSG00000189420	ZFP92	2.38914	2.799	0.643261	4.35127	1.35352e-05	4.30002e-05
ENSG00000249311	TERF1P3	0.984105	2.79976	0.796952	3.51308	0.000442936	0.0011316
ENSG00000175505	CLCF1	16.8669	2.7999	0.41179	6.79933	1.05105e-11	6.49251e-11
ENSG00000260285	RP11-600F24.7	8.50275	2.80076	0.411301	6.80951	9.79317e-12	6.06932e-11
ENSG00000181444	ZNF467	6.43622	2.80136	0.621983	4.50392	6.67115e-06	2.21393e-05
ENSG00000161040	FBXL13	9.37294	2.80171	0.40181	6.97273	3.10848e-12	1.99359e-11
ENSG00000225465	RFPL1S	4.5458	2.80223	0.686926	4.07938	4.51564e-05	0.000133772
ENSG00000231752	EMBP1	8.37648	2.80296	0.547369	5.12079	3.04256e-07	1.19394e-06
ENSG00000258603	RP3-414A15.10	3.0402	2.80389	0.835624	3.35544	0.000792397	0.00194142
ENSG00000241684	ADAMTS9-AS2	0.943531	2.80398	1.09682	2.55647	0.010574	0.0208511
ENSG00000103021	CCDC113	93.8128	2.80499	0.246296	11.3887	4.75874e-30	9.30092e-29
ENSG00000188906	LRRK2	1.97818	2.80524	1.00326	2.79611	0.0051721	0.0108676
ENSG00000256453	DND1	12.9224	2.80545	0.570359	4.91875	8.70994e-07	3.22286e-06
ENSG00000258780	BMS1P15	0.598064	2.80562	1.18	2.37765	0.0174234	0.0328344
ENSG00000229492	AC004019.10	2.31694	2.80572	1.16914	2.39982	0.0164033	0.0310884
ENSG00000253320	KB-1507C5.2	22.0592	2.80729	0.375378	7.47857	7.51347e-14	5.50841e-13
ENSG00000087128	TMPRSS11E	28.8045	2.80769	0.66865	4.19904	2.68045e-05	8.18467e-05
ENSG00000254602	AP000662.4	26.2795	2.80834	0.501572	5.59908	2.15495e-08	9.66663e-08
ENSG00000196653	ZNF502	42.1843	2.80878	0.31696	8.86162	7.88597e-19	8.26489e-18
ENSG00000246379	RP11-461O7.1	1.26838	2.80883	1.09792	2.55832	0.010518	0.0207484
ENSG00000120256	LRP11	119.699	2.80886	0.473916	5.92692	3.08672e-09	1.5218e-08
ENSG00000238279	BX470102.3	0.597273	2.81152	1.13406	2.47918	0.0131686	0.0254488
ENSG00000144445	KANSL1L	61.7262	2.81185	0.227264	12.3726	3.67584e-35	9.31413e-34
ENSG00000122877	EGR2	21.2329	2.81216	0.58193	4.83247	1.34847e-06	4.89131e-06
ENSG00000229447	RP11-490K7.4	2.70272	2.81308	1.14042	2.46672	0.0136358	0.0262612
ENSG00000240401	AC012358.8	1.49156	2.81352	1.07247	2.62339	0.008706	0.0174631
ENSG00000165113	GKAP1	44.0998	2.81512	0.389274	7.23171	4.76948e-13	3.28966e-12
ENSG00000241697	TMEFF1	222.785	2.81514	0.205255	13.7154	8.21642e-43	2.97543e-41
ENSG00000184361	SPATA32	0.53469	2.81525	1.13741	2.47515	0.0133182	0.025721
ENSG00000101605	MYOM1	8.54529	2.81528	0.474974	5.92723	3.08081e-09	1.51917e-08
ENSG00000226648	RP1-1J6.2	1.80714	2.81551	0.978095	2.87856	0.00399491	0.00857793
ENSG00000171812	COL8A2	21.6099	2.81572	0.480396	5.86124	4.59426e-09	2.22914e-08
ENSG00000148935	GAS2	0.964923	2.81673	0.881435	3.19562	0.0013953	0.00326642
ENSG00000112541	PDE10A	22.119	2.81689	0.515873	5.46044	4.74958e-08	2.04853e-07
ENSG00000161860	SYCE2	5.51589	2.81722	0.567717	4.96237	6.96393e-07	2.60907e-06
ENSG00000178162	FAR2P2	18.8139	2.81778	1.20635	2.33579	0.0195024	0.0363189
ENSG00000105711	SCN1B	36.0883	2.81826	0.3237	8.7064	3.13674e-18	3.14354e-17
ENSG00000104267	CA2	46.0541	2.81858	0.385922	7.30349	2.80393e-13	1.96956e-12
ENSG00000254389	RHPN1-AS1	11.3365	2.82097	0.421464	6.69325	2.18267e-11	1.31525e-10
ENSG00000184348	HIST1H2AK	1.41318	2.82122	0.774048	3.64475	0.000267647	0.000707534
ENSG00000258777	HIF1A-AS1	2.38123	2.82372	0.722293	3.90938	9.25324e-05	0.000261637
ENSG00000155130	MARCKS	2076.38	2.82585	0.460863	6.13164	8.69791e-10	4.51479e-09
ENSG00000207425	Y_RNA	1.58606	2.82619	0.757302	3.73192	0.000190028	0.000513642
ENSG00000263053	RP11-1055B8.6	2.53504	2.82721	1.09226	2.58841	0.00964214	0.0191815
ENSG00000155016	CYP2U1	91.152	2.82756	0.311686	9.07182	1.17042e-19	1.30071e-18
ENSG00000197283	SYNGAP1	400.89	2.82769	0.396964	7.12329	1.05379e-12	7.07373e-12
ENSG00000226091	LINC00937	22.5605	2.8278	0.445388	6.34908	2.16601e-10	1.19173e-09
ENSG00000224594	RPL29P19	1.81854	2.8304	1.25565	2.25412	0.0241885	0.0440822
ENSG00000229271	AC091493.2	2.50148	2.8306	0.776134	3.64705	0.000265272	0.000701749
ENSG00000272077	RP11-348P10.2	15.017	2.8307	0.636794	4.44524	8.77953e-06	2.86702e-05
ENSG00000130813	C19orf66	78.8676	2.83124	0.318028	8.90248	5.46143e-19	5.7907e-18
ENSG00000234129	RP11-120D5.1	7.86681	2.83152	0.398965	7.09716	1.27344e-12	8.47899e-12
ENSG00000272735	RP11-467P9.1	1.4256	2.83194	0.906923	3.12258	0.00179274	0.0041188
ENSG00000004799	PDK4	2.03071	2.83442	0.870968	3.25433	0.00113659	0.00270738
ENSG00000262050	RP11-74E22.3	4.90197	2.83489	0.45646	6.21059	5.27864e-10	2.80183e-09
ENSG00000215057	PKMP5	2.78131	2.83572	0.951592	2.97997	0.00288275	0.00636962
ENSG00000116852	KIF21B	170.059	2.83635	0.264162	10.7372	6.80958e-27	1.147e-25
ENSG00000237773	AC003075.4	2.01189	2.8369	0.800275	3.54491	0.000392754	0.00101009
ENSG00000263412	RP5-890E16.2	8.25339	2.83769	0.516937	5.48943	4.03239e-08	1.75385e-07
ENSG00000151338	MIPOL1	67.3267	2.83807	0.51895	5.46886	4.52944e-08	1.95775e-07
ENSG00000112425	EPM2A	23.2879	2.83821	0.242731	11.6928	1.38744e-31	2.9059e-30
ENSG00000229980	TOB1-AS1	11.8699	2.84045	0.456999	6.21544	5.11822e-10	2.71942e-09
ENSG00000184709	LRRC26	2.15322	2.84164	0.714736	3.97578	7.01479e-05	0.000201834
ENSG00000196277	GRM7	0.61643	2.84219	1.11505	2.54894	0.0108052	0.0212718
ENSG00000034239	EFCAB1	1.58139	2.84262	1.10485	2.57284	0.0100866	0.0199738
ENSG00000129951	LPPR3	447.418	2.84264	0.244917	11.6065	3.81809e-31	7.89003e-30
ENSG00000179750	APOBEC3B	139.963	2.84431	0.332834	8.54571	1.27749e-17	1.22856e-16
ENSG00000141504	SAT2	270.572	2.84522	0.182666	15.5761	1.05879e-54	6.15336e-53
ENSG00000184602	SNN	450.379	2.84687	0.270844	10.5111	7.676e-26	1.22923e-24
ENSG00000002745	WNT16	2.05303	2.84695	0.902934	3.153	0.001616	0.00374247
ENSG00000213394	RP4-747G18.5	4.49203	2.8479	0.831834	3.42364	0.000617885	0.00154234
ENSG00000255864	RP11-444D3.1	0.697674	2.848	0.969553	2.93743	0.0033094	0.00722428
ENSG00000179899	PHC1P1	156.206	2.84961	0.245231	11.6201	3.25765e-31	6.73716e-30
ENSG00000185818	NAT8L	169.457	2.8523	0.277403	10.2822	8.48083e-25	1.27805e-23
ENSG00000136630	HLX	14.4343	2.85255	0.82187	3.47081	0.000518895	0.00131191
ENSG00000089558	KCNH4	2.26865	2.8529	0.764856	3.72998	0.000191496	0.00051729
ENSG00000180712	RP11-290F5.2	0.842322	2.85332	1.10926	2.57227	0.0101034	0.020004
ENSG00000234773	CTD-2666L21.1	1.39651	2.85405	0.967094	2.95117	0.00316577	0.0069356
ENSG00000103089	FA2H	29.2155	2.85434	0.287575	9.92554	3.22343e-23	4.41537e-22
ENSG00000253966	CTC-455F18.3	1.11044	2.85511	0.884679	3.22728	0.00124972	0.00295372
ENSG00000167083	GNGT2	3.03152	2.8555	0.814546	3.50563	0.000455522	0.00116128
ENSG00000115318	LOXL3	112.113	2.85676	0.265273	10.7691	4.81605e-27	8.18013e-26
ENSG00000179564	LSMEM2	1.99907	2.85715	0.867513	3.2935	0.000989495	0.0023823
ENSG00000236397	DDX11L2	4.71867	2.85735	0.495052	5.77182	7.84211e-09	3.69271e-08
ENSG00000130300	PLVAP	0.792067	2.85794	1.05467	2.70981	0.0067322	0.0138284
ENSG00000196440	ARMCX4	189.563	2.85841	0.31562	9.05651	1.34696e-19	1.48623e-18
ENSG00000065621	GSTO2	60.4982	2.85903	0.27445	10.4173	2.06687e-25	3.20841e-24
ENSG00000272721	RP11-778D9.12	2.32002	2.85925	0.6471	4.41856	9.93584e-06	3.22104e-05
ENSG00000121210	KIAA0922	203.294	2.85961	0.261098	10.9522	6.48437e-28	1.15425e-26
ENSG00000136250	AOAH	0.791484	2.86059	1.02707	2.78521	0.00534936	0.0112048
ENSG00000261188	CTA-445C9.14	23.996	2.8608	0.300841	9.50933	1.91893e-21	2.3774e-20
ENSG00000273373	RP5-1074L1.4	26.3895	2.86108	0.700105	4.08664	4.3766e-05	0.000129858
ENSG00000260219	RP11-347C12.10	4.38856	2.86342	0.412924	6.9345	4.0767e-12	2.59495e-11
ENSG00000099954	CECR2	927.339	2.86428	0.380506	7.52756	5.16966e-14	3.84251e-13
ENSG00000183833	MAATS1	12.8446	2.86518	0.842838	3.39945	0.000675225	0.00167404
ENSG00000186105	LRRC70	0.998836	2.86724	1.05517	2.71733	0.00658106	0.0135486
ENSG00000179314	WSCD1	466.241	2.86815	0.540209	5.30934	1.10025e-07	4.5573e-07
ENSG00000140511	HAPLN3	88.5522	2.86947	0.30398	9.43966	3.73999e-21	4.55634e-20
ENSG00000159239	C2orf81	16.2916	2.87159	0.475279	6.04189	1.52317e-09	7.72349e-09
ENSG00000230699	RP11-54O7.1	3.63645	2.87176	0.88754	3.23564	0.0012137	0.00287458
ENSG00000165868	HSPA12A	45.3744	2.87247	0.652216	4.40417	1.06191e-05	3.42777e-05
ENSG00000166317	SYNPO2L	3.16645	2.87459	0.812301	3.53883	0.000401911	0.0010317
ENSG00000171847	FAM90A1	14.1529	2.87501	0.564914	5.0893	3.59393e-07	1.39719e-06
ENSG00000203778	FAM229B	33.1509	2.87503	0.344767	8.33907	7.488e-17	6.83315e-16
ENSG00000171962	LRRC48	1.82454	2.87508	0.924243	3.11074	0.00186618	0.00427189
ENSG00000198339	HIST1H4I	2.86379	2.87748	0.643038	4.47483	7.64727e-06	2.51725e-05
ENSG00000108797	CNTNAP1	107.024	2.88091	0.34357	8.38521	5.06374e-17	4.67601e-16
ENSG00000162913	C1orf145	3.6567	2.88117	0.754028	3.82104	0.000132892	0.000367197
ENSG00000171596	NMUR1	5.34241	2.88207	0.466986	6.17163	6.75885e-10	3.5418e-09
ENSG00000175985	PLEKHD1	2.24622	2.88249	0.616569	4.67504	2.93893e-06	1.02291e-05
ENSG00000232186	RP11-311P8.2	1.46496	2.88258	0.733611	3.9293	8.5192e-05	0.00024247
ENSG00000174016	FAM46D	1.539	2.88407	0.791077	3.64575	0.000266616	0.000705094
ENSG00000105419	MEIS3	444.711	2.88461	0.338243	8.5282	1.48642e-17	1.42043e-16
ENSG00000245213	RP11-10K16.1	13.5534	2.88472	0.430581	6.6996	2.0899e-11	1.2605e-10
ENSG00000250565	ATP6V1E2	48.0625	2.88475	0.187561	15.3803	2.21764e-53	1.23694e-51
ENSG00000120833	SOCS2	196.671	2.88731	0.314939	9.16785	4.8255e-20	5.47355e-19
ENSG00000229814	RPL35AP21	1.20937	2.88901	1.17542	2.45786	0.0139767	0.026865
ENSG00000061273	HDAC7	505.193	2.88907	0.201873	14.3113	1.86041e-46	7.83666e-45
ENSG00000120318	ARAP3	295.014	2.88968	0.246405	11.7274	9.22889e-32	1.95313e-30
ENSG00000129991	TNNI3	150.582	2.88994	0.613515	4.71046	2.47158e-06	8.67936e-06
ENSG00000184304	PRKD1	11.9092	2.89021	0.863587	3.34675	0.000817639	0.0019961
ENSG00000227450	CTB-58E17.5	4.01185	2.89232	0.475266	6.08569	1.15993e-09	5.94691e-09
ENSG00000263727	RP11-806L2.5	1.798	2.89312	1.26017	2.29582	0.0216864	0.0399424
ENSG00000175920	DOK7	2.98943	2.89412	0.521201	5.5528	2.81136e-08	1.24583e-07
ENSG00000188051	TMEM221	14.6497	2.8943	0.425179	6.80725	9.94794e-12	6.15944e-11
ENSG00000258813	RP11-109N23.4	1.72202	2.89644	0.67393	4.29783	1.72477e-05	5.40314e-05
ENSG00000227388	RP11-112J3.16	0.983185	2.89664	1.21371	2.3866	0.0170052	0.0321144
ENSG00000130711	PRDM12	1.27037	2.89891	0.979301	2.96019	0.00307453	0.00675371
ENSG00000240540	RPL3P9	7.68622	2.89963	0.673991	4.30218	1.69123e-05	5.30439e-05
ENSG00000254585	MAGEL2	9.7831	2.90137	0.623485	4.65347	3.2639e-06	1.13005e-05
ENSG00000244588	RAD21L1	0.976725	2.90152	1.02833	2.82159	0.00477856	0.010113
ENSG00000103227	LMF1	28.2946	2.9019	0.659122	4.40268	1.06923e-05	3.44928e-05
ENSG00000235387	LINC00961	1.05617	2.90222	0.873447	3.32272	0.000891439	0.00216224
ENSG00000047662	FAM184B	2.41517	2.90411	0.63395	4.58097	4.62818e-06	1.57018e-05
ENSG00000147813	NAPRT1	221.309	2.90616	0.512067	5.67536	1.38399e-08	6.33896e-08
ENSG00000124602	UNC5CL	15.9878	2.90639	0.511649	5.68044	1.3435e-08	6.16637e-08
ENSG00000018607	ZNF806	0.695757	2.9064	1.09166	2.66238	0.00775911	0.0157255
ENSG00000244879	GABPB1-AS1	113.944	2.90647	0.494481	5.87781	4.15722e-09	2.02417e-08
ENSG00000152583	SPARCL1	2.79588	2.90737	0.627395	4.63403	3.58611e-06	1.23414e-05
ENSG00000226891	RP11-182I10.3	0.483905	2.90892	1.20136	2.42137	0.0154623	0.0294663
ENSG00000154099	DNAAF1	1.77764	2.90914	1.06608	2.72883	0.00635601	0.0131233
ENSG00000227627	RP1-101K10.6	2.52999	2.90937	0.709725	4.09929	4.14422e-05	0.000123464
ENSG00000248593	DSTNP2	34.8167	2.91074	0.304786	9.55009	1.29586e-21	1.62381e-20
ENSG00000261757	AC005592.3	0.930979	2.91106	1.0414	2.79533	0.00518464	0.0108927
ENSG00000132846	ZBED3	64.3753	2.91123	0.30479	9.55158	1.27731e-21	1.60132e-20
ENSG00000160224	AIRE	4.3347	2.91162	0.798918	3.64445	0.000267965	0.000708304
ENSG00000162755	KLHDC9	19.9358	2.91297	0.307907	9.46054	3.06365e-21	3.74973e-20
ENSG00000243696	RP5-966M1.6	6.36704	2.9136	0.696391	4.18385	2.86611e-05	8.71317e-05
ENSG00000187589	TERF1P2	1.54269	2.91399	0.809398	3.60019	0.000317981	0.000829354
ENSG00000184564	SLITRK6	2.34885	2.91443	1.13608	2.56535	0.0103073	0.0203678
ENSG00000230756	RHOQP3	1.97721	2.91635	0.760013	3.83724	0.000124425	0.000345688
ENSG00000257815	RP11-611E13.2	11.9799	2.91669	0.310588	9.39085	5.95188e-21	7.1583e-20
ENSG00000166866	MYO1A	1.37318	2.91712	1.00997	2.88832	0.00387305	0.00834417
ENSG00000091482	SMPX	1.3586	2.91725	0.752929	3.87453	0.00010683	0.000299906
ENSG00000230923	LINC00309	0.592303	2.91735	1.17081	2.49174	0.0127118	0.0246493
ENSG00000179588	ZFPM1	73.6577	2.9174	0.345545	8.4429	3.0956e-17	2.89822e-16
ENSG00000152661	GJA1	6425.58	2.91853	0.298594	9.77425	1.45233e-22	1.92235e-21
ENSG00000257167	TMPO-AS1	38.1537	2.91963	0.336646	8.67272	4.21935e-18	4.19815e-17
ENSG00000073756	PTGS2	8.34031	2.92242	0.658863	4.43555	9.1838e-06	2.99235e-05
ENSG00000128564	VGF	648.816	2.92309	0.30677	9.5286	1.59419e-21	1.98535e-20
ENSG00000204052	LRRC73	4.77183	2.92322	0.532887	5.48563	4.11997e-08	1.79046e-07
ENSG00000122641	INHBA	33.5474	2.92388	0.581206	5.03072	4.88651e-07	1.86743e-06
ENSG00000175130	MARCKSL1	1692.37	2.92477	0.265052	11.0347	2.59895e-28	4.6929e-27
ENSG00000116741	RGS2	77.6658	2.92482	0.342457	8.54069	1.33418e-17	1.28146e-16
ENSG00000264575	LINC00526	16.5604	2.92561	0.352931	8.28947	1.13758e-16	1.02565e-15
ENSG00000112319	EYA4	1.11501	2.92701	1.1915	2.45659	0.0140264	0.0269483
ENSG00000172264	MACROD2	9.46284	2.92749	0.574282	5.09766	3.43872e-07	1.3408e-06
ENSG00000234685	NUS1P2	6.35259	2.92753	0.469451	6.23608	4.48683e-10	2.39604e-09
ENSG00000145692	BHMT	4.16872	2.92827	0.654365	4.47498	7.64172e-06	2.51574e-05
ENSG00000187672	ERC2	31.4064	2.9285	0.435143	6.72998	1.69681e-11	1.03264e-10
ENSG00000204257	HLA-DMA	35.3702	2.92972	0.247293	11.8472	2.22622e-32	4.87602e-31
ENSG00000136383	ALPK3	332.861	2.93146	0.256619	11.4234	3.19476e-30	6.28614e-29
ENSG00000187122	SLIT1	0.56044	2.93178	1.24827	2.34867	0.0188405	0.0352183
ENSG00000106483	SFRP4	0.701458	2.93327	1.1134	2.63452	0.00842559	0.0169614
ENSG00000124143	ARHGAP40	74.5866	2.93457	0.77039	3.8092	0.000139419	0.000384184
ENSG00000160326	SLC2A6	121.538	2.93605	0.333407	8.80619	1.29475e-18	1.33621e-17
ENSG00000188487	INSC	2.03095	2.93618	0.795341	3.69172	0.000222741	0.000596189
ENSG00000234592	RP11-41L14.1	0.616721	2.93995	1.20643	2.4369	0.0148136	0.0283449
ENSG00000005379	BZRAP1	63.7846	2.9412	0.463773	6.3419	2.26956e-10	1.24636e-09
ENSG00000104044	OCA2	3.58477	2.94159	0.572503	5.13812	2.77501e-07	1.09417e-06
ENSG00000126246	IGFLR1	6.59018	2.94261	0.40482	7.26892	3.62361e-13	2.52244e-12
ENSG00000185345	PARK2	10.7345	2.94358	0.583757	5.04248	4.59533e-07	1.76255e-06
ENSG00000233012	HDAC1P2	1.37402	2.94411	1.12113	2.62603	0.00863871	0.0173466
ENSG00000204277	RP11-219G17.4	1.80402	2.94557	1.10537	2.66479	0.00770357	0.015625
ENSG00000212766	LINC00277	0.902146	2.9459	0.922184	3.19448	0.00140083	0.00327762
ENSG00000067113	PPAP2A	414.605	2.94805	0.298424	9.87871	5.1493e-23	6.96996e-22
ENSG00000272288	RP11-140K17.3	7.90994	2.94815	0.501361	5.8803	4.09519e-09	1.99508e-08
ENSG00000263105	RP11-95P2.3	0.579433	2.94833	1.11961	2.63336	0.00845455	0.0170144
ENSG00000267778	AC004221.2	1.18582	2.949	1.06859	2.75969	0.00578554	0.0120389
ENSG00000273320	RP11-22N19.2	2.79529	2.94998	0.650311	4.53627	5.72584e-06	1.91689e-05
ENSG00000267166	RP11-527L4.5	1.43442	2.95065	0.884904	3.33443	0.000854736	0.00208046
ENSG00000108825	PTGES3L-AARSD1	2.12787	2.95131	0.613359	4.81171	1.49643e-06	5.39825e-06
ENSG00000226107	AC004383.3	0.976685	2.95349	1.16754	2.52966	0.0114172	0.0223697
ENSG00000141744	PNMT	9.76842	2.95426	0.476538	6.19942	5.66726e-10	2.99302e-09
ENSG00000133710	SPINK5	84.0006	2.95465	0.637559	4.63431	3.58127e-06	1.23269e-05
ENSG00000261173	RP11-169E6.1	0.599241	2.95471	1.32367	2.23221	0.025601	0.0463771
ENSG00000069424	KCNAB2	92.1281	2.95535	0.375689	7.86649	3.64732e-15	2.95637e-14
ENSG00000131171	SH3BGRL	164.627	2.95731	0.421679	7.01317	2.32975e-12	1.51408e-11
ENSG00000224628	RP5-854E16.2	1.77574	2.95971	0.843977	3.50687	0.000453419	0.00115625
ENSG00000137101	CD72	22.7011	2.95982	0.273859	10.8078	3.15999e-27	5.41269e-26
ENSG00000185020	RP11-111G23.1	0.913214	2.95993	1.09665	2.69907	0.00695342	0.0142417
ENSG00000196739	COL27A1	238.014	2.96004	0.481937	6.14196	8.15081e-10	4.24249e-09
ENSG00000181274	FRAT2	631.49	2.96051	0.184153	16.0764	3.73621e-58	2.54169e-56
ENSG00000136603	SKIL	720.491	2.96065	0.243323	12.1676	4.62595e-34	1.10515e-32
ENSG00000139187	KLRG1	9.36772	2.96109	0.435847	6.79386	1.09171e-11	6.73572e-11
ENSG00000124205	EDN3	1.05557	2.96136	0.866348	3.41821	0.000630338	0.00157164
ENSG00000135218	CD36	9.2307	2.96212	0.890419	3.32665	0.000878953	0.0021353
ENSG00000158402	CDC25C	174.48	2.96242	0.222564	13.3104	2.01364e-40	6.52069e-39
ENSG00000246323	RP11-325L7.1	0.60383	2.96245	1.23203	2.40452	0.0161936	0.0307308
ENSG00000262209	PCDHGB3	3.66558	2.96288	0.617701	4.79663	1.6136e-06	5.7971e-06
ENSG00000255129	RP11-839D17.3	0.860348	2.96308	0.979308	3.02568	0.00248071	0.00555165
ENSG00000270953	RP11-2E11.9	3.27306	2.96392	0.769041	3.85404	0.000116184	0.00032416
ENSG00000242419	PCDHGC4	26.893	2.9651	0.516942	5.73585	9.70249e-09	4.51942e-08
ENSG00000207697	MIR573	2.96802	2.96549	0.696065	4.26037	2.04088e-05	6.33014e-05
ENSG00000197816	CCDC180	6.60706	2.96705	0.713041	4.16112	3.16684e-05	9.57544e-05
ENSG00000168661	ZNF30	32.6736	2.96764	0.409675	7.24388	4.36012e-13	3.01759e-12
ENSG00000120332	TNN	3.5472	2.96918	0.728725	4.07448	4.61173e-05	0.000136419
ENSG00000250838	RP11-501C14.5	4.82681	2.97005	0.560138	5.30235	1.14322e-07	4.73159e-07
ENSG00000130528	HRC	22.0096	2.97022	0.432452	6.86834	6.49554e-12	4.07356e-11
ENSG00000244184	RP11-314A20.2	3.36179	2.97068	0.777174	3.82241	0.000132154	0.000365349
ENSG00000246863	RP11-325N19.3	1.3113	2.97075	0.839565	3.53844	0.000402499	0.00103311
ENSG00000078579	FGF20	0.989028	2.97276	0.822972	3.61223	0.000303576	0.00079501
ENSG00000227285	RP3-327A19.5	18.0092	2.97348	0.572785	5.19126	2.08875e-07	8.36739e-07
ENSG00000272086	CTD-2186M15.3	18.4285	2.97375	0.283654	10.4837	1.02603e-25	1.62627e-24
ENSG00000235621	LINC00494	2.03204	2.9743	0.865023	3.43841	0.000585149	0.0014673
ENSG00000259976	RP11-553L6.5	1.91838	2.977	1.07121	2.77911	0.00545078	0.0114054
ENSG00000228784	LINC00954	1.90261	2.97857	0.900435	3.30793	0.000939893	0.00226931
ENSG00000268518	CTD-2545M3.8	0.922791	2.97889	1.20612	2.46981	0.0135184	0.0260502
ENSG00000271576	RP11-486G15.2	8.37852	2.97985	0.53861	5.53248	3.15743e-08	1.39052e-07
ENSG00000269210	AC019171.1	2.16605	2.9802	1.22001	2.44277	0.0145752	0.0279273
ENSG00000008394	MGST1	602.436	2.98061	0.47782	6.23794	4.43383e-10	2.3687e-09
ENSG00000147402	GABRQ	82.4232	2.98208	0.689301	4.32625	1.51672e-05	4.78786e-05
ENSG00000257335	MGAM	1.08807	2.98258	0.78972	3.77676	0.000158882	0.00043463
ENSG00000049130	KITLG	128.152	2.98915	0.433465	6.89594	5.3509e-12	3.37265e-11
ENSG00000147655	RSPO2	1.26871	2.99084	0.930873	3.21294	0.00131385	0.00309058
ENSG00000171444	MCC	122.078	2.99146	0.402355	7.43488	1.04667e-13	7.61205e-13
ENSG00000143320	CRABP2	915.816	2.99297	0.545068	5.491	3.99661e-08	1.73887e-07
ENSG00000160961	ZNF333	83.9489	2.99317	0.387745	7.71943	1.16853e-14	9.11793e-14
ENSG00000181894	ZNF329	116.894	2.99367	0.259865	11.5201	1.04499e-30	2.11454e-29
ENSG00000261452	RP11-509E16.1	21.8638	2.99464	0.472268	6.34097	2.28322e-10	1.25361e-09
ENSG00000227165	WDR11-AS1	0.95812	2.99489	1.06647	2.80824	0.00498138	0.0105
ENSG00000267731	RP11-147L13.8	0.907355	2.9959	1.14064	2.6265	0.0086267	0.0173264
ENSG00000251000	AC008592.3	0.764887	2.99701	0.896799	3.34189	0.000832087	0.00202949
ENSG00000270076	AF131215.8	0.901178	2.99708	0.862596	3.47449	0.000511824	0.00129578
ENSG00000130812	ANGPTL6	1.50519	2.99884	0.940341	3.1891	0.00142716	0.00333329
ENSG00000212124	TAS2R19	0.942261	3.00053	1.18894	2.5237	0.0116129	0.0227141
ENSG00000267756	RP11-411B10.4	5.46586	3.00198	0.513173	5.84984	4.92044e-09	2.37951e-08
ENSG00000272473	AC006273.4	1.15925	3.00331	1.09967	2.73111	0.00631205	0.0130407
ENSG00000118965	WDR35	145.184	3.00337	0.252926	11.8745	1.60574e-32	3.54651e-31
ENSG00000029559	IBSP	2.41307	3.0036	0.932459	3.22116	0.00127672	0.00301185
ENSG00000237248	LINC00987	3.06336	3.0047	0.817315	3.67631	0.000236633	0.000631252
ENSG00000170085	SIMC1	57.9634	3.00529	0.59493	5.0515	4.3836e-07	1.68551e-06
ENSG00000140993	TIGD7	67.276	3.00531	0.222069	13.5332	9.95822e-42	3.43155e-40
ENSG00000158457	TSPAN33	177.745	3.00565	0.250514	11.9979	3.64244e-33	8.31696e-32
ENSG00000181781	ODF3L2	2.40484	3.00736	0.689606	4.36098	1.29481e-05	4.12643e-05
ENSG00000170608	FOXA3	143.34	3.01126	0.236081	12.7552	2.91687e-37	8.18683e-36
ENSG00000225882	RP3-410B11.1	1.56556	3.0136	0.950973	3.16897	0.00152983	0.00355887
ENSG00000156011	PSD3	111.446	3.01408	0.323763	9.30951	1.28418e-20	1.51404e-19
ENSG00000115361	ACADL	2.69309	3.01431	0.703221	4.28643	1.81569e-05	5.67243e-05
ENSG00000267416	CTD-2319I12.2	1.12839	3.01542	0.92831	3.24828	0.00116103	0.0027597
ENSG00000238774	AC009121.1	0.656276	3.01603	1.24901	2.41474	0.0157465	0.02996
ENSG00000126218	F10	23.7912	3.0167	0.437871	6.88947	5.60024e-12	3.52637e-11
ENSG00000174137	FAM53A	10.2962	3.01761	0.321161	9.39595	5.67015e-21	6.82258e-20
ENSG00000141622	RNF165	21.3572	3.01806	0.50354	5.99368	2.05151e-09	1.0272e-08
ENSG00000214144	RP11-488L18.1	2.67191	3.01874	0.832244	3.62723	0.000286477	0.000753977
ENSG00000162738	VANGL2	553.214	3.01888	0.214358	14.0834	4.80593e-45	1.88844e-43
ENSG00000224152	AC009506.1	13.6639	3.01891	0.447958	6.73927	1.59181e-11	9.70531e-11
ENSG00000131409	LRRC4B	138.88	3.01999	0.890103	3.39286	0.000691676	0.0017108
ENSG00000263843	RP11-649A18.12	19.23	3.02036	0.269183	11.2205	3.23497e-29	6.0531e-28
ENSG00000235100	RP11-80H5.9	1.33321	3.0213	0.842717	3.58519	0.000336837	0.000875103
ENSG00000213468	RP11-453F18__B.1	57.5657	3.02163	0.399447	7.56452	3.89293e-14	2.92575e-13
ENSG00000266290	RP11-159D12.10	0.787588	3.02309	1.19607	2.52751	0.0114876	0.022488
ENSG00000151062	CACNA2D4	1.5986	3.02397	1.02204	2.95875	0.0030889	0.00678301
ENSG00000189431	RASSF10	12.0647	3.02459	0.45379	6.66517	2.64364e-11	1.57749e-10
ENSG00000158163	DZIP1L	39.4881	3.02544	0.436137	6.93691	4.0076e-12	2.55159e-11
ENSG00000106852	LHX6	13.289	3.02584	0.35775	8.45797	2.7208e-17	2.55732e-16
ENSG00000142632	ARHGEF19	109.919	3.02585	0.230619	13.1206	2.51042e-39	7.79384e-38
ENSG00000176244	ACBD7	82.003	3.02615	0.200766	15.0731	2.43598e-51	1.25258e-49
ENSG00000237972	TUBG1P	1.07953	3.02685	0.806827	3.75154	0.000175749	0.000477547
ENSG00000268903	RP11-34P13.15	0.844466	3.02855	1.05094	2.88176	0.00395456	0.0085017
ENSG00000125531	C20orf195	13.0757	3.03065	0.326261	9.28903	1.55699e-20	1.82262e-19
ENSG00000107796	ACTA2	87.9722	3.03185	0.501298	6.048	1.46652e-09	7.4463e-09
ENSG00000182798	MAGEB17	3.66443	3.03495	0.733362	4.13841	3.49728e-05	0.000105262
ENSG00000136531	SCN2A	6.46234	3.03522	0.42117	7.20664	5.73474e-13	3.92764e-12
ENSG00000125968	ID1	689.018	3.03588	0.249581	12.1639	4.83753e-34	1.1536e-32
ENSG00000269483	AC006272.1	1.0606	3.03608	1.28394	2.36467	0.0180464	0.0338805
ENSG00000181291	TMEM132E	4.39397	3.03731	0.616394	4.92754	8.327e-07	3.08898e-06
ENSG00000202058	RN7SKP80	1.66393	3.03736	0.993648	3.05677	0.00223734	0.00505469
ENSG00000239268	RP11-384F7.2	0.67181	3.03856	1.02706	2.95851	0.00309132	0.00678776
ENSG00000232160	RAP2C-AS1	7.43165	3.03866	0.567009	5.35911	8.36341e-08	3.5145e-07
ENSG00000185634	SHC4	2.55278	3.03887	0.62344	4.87436	1.09162e-06	3.99765e-06
ENSG00000223969	AC002456.2	0.717927	3.03895	1.12105	2.71082	0.00671177	0.013795
ENSG00000214992	AKAP17BP	2.23207	3.03917	0.98843	3.07475	0.00210681	0.00477743
ENSG00000167800	TBX10	0.611012	3.04108	1.07437	2.83058	0.00464632	0.00985607
ENSG00000170624	SGCD	1.88196	3.04176	0.883429	3.44313	0.000575028	0.00144399
ENSG00000105523	FAM83E	20.4602	3.04283	0.552867	5.50373	3.71834e-08	1.6237e-07
ENSG00000267336	RP11-773H22.2	1.59554	3.04557	0.784482	3.88227	0.000103486	0.000290985
ENSG00000072041	SLC6A15	110.446	3.04616	0.341081	8.9309	4.22557e-19	4.50756e-18
ENSG00000132139	GAS2L2	1.22531	3.0465	1.00885	3.01977	0.00252968	0.00565452
ENSG00000198515	CNGA1	4.02516	3.04764	0.650492	4.68513	2.7978e-06	9.75728e-06
ENSG00000197959	DNM3	21.6464	3.04778	0.50312	6.05777	1.38025e-09	7.02453e-09
ENSG00000253616	RP11-875O11.3	1.59738	3.05148	1.27966	2.3846	0.0170978	0.0322722
ENSG00000267405	CTC-296K1.4	1.27201	3.05166	0.966627	3.15702	0.00159391	0.00369424
ENSG00000162620	LRRIQ3	7.75204	3.05192	0.669421	4.55905	5.13863e-06	1.73198e-05
ENSG00000230415	RP5-902P8.10	2.48634	3.05242	1.12796	2.70613	0.0068072	0.0139694
ENSG00000270157	RP5-894A10.6	2.76537	3.05249	0.615791	4.95702	7.1583e-07	2.67732e-06
ENSG00000226334	RP11-217B7.2	1.27034	3.05413	0.786489	3.88325	0.00010307	0.000289875
ENSG00000262172	CTD-2529O21.1	1.9656	3.05531	0.757159	4.03523	5.45485e-05	0.000159549
ENSG00000267496	FAM215A	0.551381	3.05545	1.36095	2.24508	0.024763	0.0450014
ENSG00000241418	RP11-512H23.2	6.01669	3.05637	0.531353	5.75204	8.81722e-09	4.12897e-08
ENSG00000188747	NOXA1	19.1738	3.05649	0.611986	4.99437	5.90277e-07	2.23119e-06
ENSG00000186235	AC016757.3	7.42496	3.05661	0.628428	4.8639	1.15097e-06	4.20272e-06
ENSG00000166068	SPRED1	454.517	3.05992	0.205472	14.8922	3.70549e-50	1.82345e-48
ENSG00000009694	TENM1	45.9907	3.06015	0.715117	4.27922	1.87548e-05	5.84881e-05
ENSG00000076344	RGS11	10.1065	3.06075	0.736074	4.15821	3.20752e-05	9.68747e-05
ENSG00000123610	TNFAIP6	7.48136	3.06232	0.81343	3.7647	0.000166752	0.000454789
ENSG00000187492	CDHR4	1.04879	3.06327	1.22076	2.50931	0.0120966	0.0235641
ENSG00000228252	COL6A4P2	14.0389	3.0641	0.91447	3.35068	0.000806128	0.00197111
ENSG00000165863	C10orf82	52.55	3.06473	0.660489	4.64009	3.48258e-06	1.20165e-05
ENSG00000124215	CDH26	7.89712	3.06591	0.405989	7.55171	4.29593e-14	3.21944e-13
ENSG00000177807	KCNJ10	5.27406	3.06923	0.527975	5.8132	6.12882e-09	2.92605e-08
ENSG00000245526	LINC00461	1.00587	3.0696	1.07165	2.86436	0.00417852	0.00894737
ENSG00000225051	HMGB3P22	1.92281	3.07101	0.834139	3.68166	0.000231723	0.000619032
ENSG00000117152	RGS4	2.04056	3.07309	0.712927	4.31053	1.62866e-05	5.12157e-05
ENSG00000145451	GLRA3	1.79959	3.07359	0.746854	4.11539	3.8653e-05	0.000115638
ENSG00000102802	MEDAG	10.7413	3.07413	0.554414	5.54484	2.94224e-08	1.29967e-07
ENSG00000165879	FRAT1	27.0968	3.07455	0.377195	8.15111	3.6061e-16	3.1374e-15
ENSG00000261438	RP11-399O19.9	0.851503	3.07482	1.02742	2.99275	0.00276476	0.00613363
ENSG00000270641	TSIX	1.39376	3.07665	1.26777	2.42682	0.0152317	0.0290625
ENSG00000162599	NFIA	4.29253	3.07745	0.567056	5.42707	5.7288e-08	2.45319e-07
ENSG00000223703	AC027612.4	3.8841	3.0814	0.555041	5.55167	2.82954e-08	1.25282e-07
ENSG00000108947	EFNB3	156.923	3.08257	0.327288	9.41851	4.57522e-21	5.55221e-20
ENSG00000251131	CTD-2035E11.3	0.847108	3.08268	1.08148	2.85042	0.00436614	0.00931024
ENSG00000205090	TMEM240	18.3545	3.08527	0.434168	7.10615	1.19324e-12	7.98134e-12
ENSG00000251695	AC124890.1	0.826628	3.08622	1.28891	2.39445	0.0166454	0.0314929
ENSG00000254261	RP11-18A15.1	0.62132	3.08638	1.22633	2.51676	0.0118438	0.0231177
ENSG00000173876	TUBB8	4.90638	3.08677	0.717196	4.30395	1.6778e-05	5.2635e-05
ENSG00000198932	GPRASP1	28.9859	3.08744	0.490545	6.29389	3.09604e-10	1.67991e-09
ENSG00000181585	TMIE	2.30791	3.08883	0.655902	4.70929	2.48576e-06	8.72337e-06
ENSG00000185100	ADSSL1	62.5161	3.09	0.30222	10.2244	1.54254e-24	2.28405e-23
ENSG00000138823	MTTP	2.75904	3.09012	0.624585	4.94748	7.51808e-07	2.80352e-06
ENSG00000131044	TTLL9	1.14964	3.09078	0.948805	3.25755	0.0011238	0.00268064
ENSG00000106624	AEBP1	407.657	3.09205	0.359827	8.59315	8.46174e-18	8.24472e-17
ENSG00000196358	NTNG2	6.47565	3.0927	0.566292	5.46131	4.72634e-08	2.03951e-07
ENSG00000182162	P2RY8	1.29455	3.09357	0.914466	3.38292	0.00071719	0.00176942
ENSG00000147180	ZNF711	93.7619	3.09524	0.411369	7.52423	5.30311e-14	3.93503e-13
ENSG00000267348	CTB-179K24.3	3.22327	3.09661	0.718933	4.30723	1.65315e-05	5.19176e-05
ENSG00000248347	RP11-1134I14.2	1.7764	3.09664	1.18421	2.61493	0.00892453	0.0178608
ENSG00000047230	CTPS2	496.521	3.09693	0.38121	8.12396	4.51202e-16	3.90859e-15
ENSG00000262601	CTC-786C10.1	5.00429	3.09907	0.49256	6.29176	3.13892e-10	1.70143e-09
ENSG00000260563	RP13-516M14.1	14.5472	3.09934	0.619988	4.99903	5.76201e-07	2.18205e-06
ENSG00000174332	GLIS1	3.12497	3.09954	0.771028	4.02002	5.81941e-05	0.000169459
ENSG00000145242	EPHA5	0.815786	3.09982	1.0367	2.99009	0.002789	0.00617907
ENSG00000139287	TPH2	1.07595	3.10029	1.22584	2.52912	0.011435	0.0223978
ENSG00000112139	MDGA1	11.6421	3.10117	0.464141	6.68153	2.36463e-11	1.41937e-10
ENSG00000235454	RP11-678B3.2	2.27589	3.10228	0.983581	3.15407	0.0016101	0.00372946
ENSG00000160951	PTGER1	4.57765	3.10236	0.573611	5.40848	6.35635e-08	2.70695e-07
ENSG00000206384	COL6A6	5.56793	3.10315	1.10071	2.81924	0.00481381	0.0101818
ENSG00000205334	AC074091.13	3.52288	3.10373	0.704802	4.40369	1.06424e-05	3.43445e-05
ENSG00000138735	PDE5A	157.485	3.10437	0.179012	17.3417	2.2788e-67	2.12744e-65
ENSG00000127415	IDUA	22.7205	3.10449	0.475142	6.53381	6.41161e-11	3.68717e-10
ENSG00000265263	RP11-135L13.4	4.29677	3.10558	0.641556	4.84071	1.29379e-06	4.70122e-06
ENSG00000236301	MRGPRG-AS1	1.56638	3.10627	1.03892	2.98989	0.00279078	0.00618199
ENSG00000214553	LRRC37A11P	4.30785	3.10715	0.673125	4.61601	3.91181e-06	1.33992e-05
ENSG00000260011	RP13-20L14.1	1.13386	3.10877	1.29561	2.39946	0.0164195	0.0311146
ENSG00000018869	ZNF582	17.5214	3.10888	0.359949	8.637	5.77104e-18	5.67766e-17
ENSG00000267263	RP11-75C10.7	2.55461	3.11051	1.03441	3.00704	0.00263801	0.0058762
ENSG00000258748	CTD-2223O18.1	2.82299	3.11059	0.954896	3.25751	0.00112393	0.00268071
ENSG00000266268	RP11-172F10.1	0.55743	3.11069	1.36144	2.28486	0.0223211	0.0409882
ENSG00000141337	ARSG	17.1518	3.11116	0.44107	7.05365	1.74287e-12	1.14625e-11
ENSG00000248794	CTD-2248H3.1	0.887348	3.11166	1.23	2.52981	0.0114124	0.0223618
ENSG00000165617	DACT1	197.915	3.11185	0.528202	5.8914	3.82943e-09	1.87045e-08
ENSG00000154065	ANKRD29	11.1528	3.11286	0.502165	6.19888	5.68651e-10	3.00198e-09
ENSG00000140798	ABCC12	1.10128	3.11355	0.804909	3.8682	0.00010964	0.000307008
ENSG00000248268	CTC-499J9.1	3.34493	3.11375	0.753855	4.13043	3.62087e-05	0.000108771
ENSG00000225194	LINC00092	0.817181	3.11424	1.0047	3.09968	0.00193732	0.00442205
ENSG00000241002	RP11-119H12.1	1.75567	3.11991	1.3293	2.34703	0.018924	0.0353542
ENSG00000139352	ASCL1	3.73444	3.12011	0.805956	3.87132	0.000108248	0.000303369
ENSG00000268333	RP4-806M20.3	1.85666	3.12164	0.788886	3.95703	7.58872e-05	0.000217327
ENSG00000169783	LINGO1	371.573	3.12271	0.275153	11.349	7.49932e-30	1.45386e-28
ENSG00000172985	SH3RF3	8.81148	3.12345	0.635621	4.91402	8.92269e-07	3.29602e-06
ENSG00000230565	ZNF32-AS2	1.74813	3.12488	1.05287	2.96796	0.00299785	0.00660178
ENSG00000062282	DGAT2	20.2229	3.12585	0.351911	8.8825	6.53722e-19	6.89248e-18
ENSG00000267365	KCNJ2-AS1	1.24693	3.12613	0.980019	3.18987	0.00142338	0.00332593
ENSG00000169427	KCNK9	1.54645	3.12683	0.996453	3.13796	0.00170131	0.00392416
ENSG00000214872	SMTNL1	1.45887	3.12808	0.825068	3.7913	0.000149864	0.000411372
ENSG00000229891	Z83851.1	44.2088	3.12808	0.446678	7.00299	2.50554e-12	1.62152e-11
ENSG00000207525	Y_RNA	1.46642	3.12872	1.36616	2.29016	0.0220123	0.0404946
ENSG00000225527	RP11-383B4.4	1.19686	3.12885	1.31242	2.38403	0.0171244	0.0323178
ENSG00000267676	THA1P	1.42342	3.13005	0.775017	4.03869	5.37516e-05	0.00015741
ENSG00000248817	RP11-562F9.1	0.994559	3.13019	1.17862	2.65581	0.00791172	0.0160101
ENSG00000122870	BICC1	11.2666	3.13027	0.669848	4.67311	2.96678e-06	1.03233e-05
ENSG00000189369	GSPT2	319.78	3.13126	0.489777	6.39323	1.6242e-10	9.02498e-10
ENSG00000263603	CTD-2349P21.5	9.50799	3.13581	1.02588	3.05671	0.00223782	0.00505536
ENSG00000169896	ITGAM	11.5973	3.13648	0.517458	6.06132	1.35008e-09	6.87761e-09
ENSG00000243635	RP11-281P11.1	1.91645	3.13775	0.939882	3.33845	0.000842466	0.00205291
ENSG00000251408	RP11-586D19.2	0.706041	3.13964	1.42447	2.20408	0.0275186	0.0495237
ENSG00000236562	RP11-396M11.1	6.54014	3.14043	0.543055	5.7829	7.34244e-09	3.47357e-08
ENSG00000273449	RP11-218F10.3	5.67632	3.14354	0.897078	3.50421	0.000457972	0.00116719
ENSG00000235231	AP000351.10	5.22918	3.14413	0.645343	4.87204	1.10454e-06	4.04271e-06
ENSG00000146700	SRCRB4D	112.913	3.1443	0.3323	9.46223	3.01437e-21	3.69114e-20
ENSG00000147601	TERF1	1350.26	3.14557	0.170249	18.4762	3.20725e-76	3.75276e-74
ENSG00000145075	CCDC39	5.09772	3.14575	0.679057	4.63252	3.61241e-06	1.24221e-05
ENSG00000227908	CTD-2031P19.3	1.70749	3.14679	0.721534	4.36125	1.29322e-05	4.12285e-05
ENSG00000101448	EPPIN	0.585811	3.14687	1.4129	2.22725	0.0259307	0.0469162
ENSG00000127364	TAS2R4	1.81693	3.14753	0.969738	3.24576	0.00117139	0.00278382
ENSG00000261916	RP11-235E17.4	1.57748	3.14795	1.11077	2.83402	0.00459666	0.00976175
ENSG00000250197	HMGN1P15	0.659741	3.14933	1.2933	2.43512	0.0148869	0.0284707
ENSG00000248973	RP11-445O3.2	0.687779	3.15074	1.30986	2.4054	0.0161549	0.030664
ENSG00000232023	AC009410.1	1.58229	3.15101	0.932747	3.3782	0.000729616	0.00179755
ENSG00000136546	SCN7A	0.876632	3.15116	1.12988	2.78895	0.005288	0.0110912
ENSG00000163959	SLC51A	7.18369	3.15146	0.406096	7.76037	8.46804e-15	6.67879e-14
ENSG00000182631	RXFP3	0.576621	3.15266	1.34145	2.3502	0.0187635	0.0350843
ENSG00000166402	TUB	224.886	3.15276	0.313023	10.072	7.34835e-24	1.03732e-22
ENSG00000164318	EGFLAM	24.4902	3.15282	0.858479	3.67257	0.000240124	0.000639722
ENSG00000160460	SPTBN4	30.4302	3.15375	0.362605	8.69748	3.39345e-18	3.39435e-17
ENSG00000223547	ZNF844	22.0286	3.15382	0.484239	6.51293	7.36991e-11	4.21799e-10
ENSG00000058866	DGKG	2.15335	3.1547	0.817449	3.8592	0.00011376	0.000317969
ENSG00000101200	AVP	0.684061	3.15625	1.38227	2.28338	0.0224077	0.0411214
ENSG00000240038	AMY2B	4.39832	3.15904	0.970805	3.25404	0.00113774	0.00270973
ENSG00000117569	PTBP2	497.877	3.16012	0.358282	8.82018	1.14278e-18	1.18478e-17
ENSG00000243910	TUBA4B	0.76797	3.16028	0.952867	3.3166	0.000911195	0.00220488
ENSG00000269896	RP4-740C4.6	7.18284	3.16153	0.584982	5.40449	6.49915e-08	2.76687e-07
ENSG00000126947	ARMCX1	73.2979	3.16295	0.533554	5.92807	3.06512e-09	1.51228e-08
ENSG00000067445	TRO	332.081	3.16296	0.522815	6.04986	1.44976e-09	7.36405e-09
ENSG00000155530	LRGUK	7.10493	3.163	0.517172	6.11595	9.5984e-10	4.95971e-09
ENSG00000205038	PKHD1L1	1.9997	3.16567	0.836632	3.78383	0.000154433	0.000423207
ENSG00000180279	CTD-2568A17.5	1.4074	3.16698	1.07174	2.95498	0.00312689	0.00685784
ENSG00000184271	POU6F1	37.7466	3.1684	0.409965	7.72846	1.08852e-14	8.51889e-14
ENSG00000086475	SEPHS1	3207.8	3.16915	0.223108	14.2046	8.58269e-46	3.48698e-44
ENSG00000155980	KIF5A	106.975	3.16954	0.321598	9.85559	6.48364e-23	8.72673e-22
ENSG00000215142	RP11-292B8.1	1.06356	3.17074	0.909633	3.48574	0.000490782	0.00124574
ENSG00000206601	RNU6-431P	1.2982	3.171	1.29481	2.44901	0.014325	0.027478
ENSG00000169570	DTWD2	201.395	3.1713	0.320727	9.88787	4.69903e-23	6.38346e-22
ENSG00000213433	RP11-54C4.1	4.05975	3.17154	0.593057	5.34778	8.90393e-08	3.72499e-07
ENSG00000128918	ALDH1A2	6.94044	3.17198	0.958332	3.3099	0.000933305	0.00225485
ENSG00000240045	RP11-451G4.2	0.578195	3.17294	1.14633	2.7679	0.00564186	0.0117725
ENSG00000218358	RAET1K	2.28033	3.17319	0.629231	5.04297	4.58363e-07	1.75857e-06
ENSG00000196155	PLEKHG4	83.0783	3.17446	0.361915	8.77129	1.76636e-18	1.80664e-17
ENSG00000229207	SERPINH1P1	1.09309	3.17505	1.14328	2.77715	0.00548379	0.0114635
ENSG00000164199	GPR98	195.114	3.17643	0.459979	6.90561	4.99886e-12	3.15979e-11
ENSG00000187634	SAMD11	13.9826	3.17653	0.55957	5.67673	1.3729e-08	6.29146e-08
ENSG00000236268	RP11-170N11.1	0.788615	3.17733	0.939199	3.38302	0.000716934	0.00176895
ENSG00000054938	CHRDL2	0.572459	3.17777	1.25248	2.53719	0.0111745	0.0219382
ENSG00000249721	RP11-83M16.4	1.37593	3.1782	0.909652	3.49386	0.000476083	0.00121018
ENSG00000182187	CRYGB	0.594976	3.18001	1.39074	2.28657	0.022221	0.0408271
ENSG00000267429	AC006116.15	0.732319	3.18059	0.989102	3.21563	0.00130158	0.00306472
ENSG00000198765	SYCP1	1.20222	3.18089	1.07403	2.96163	0.00306012	0.00672598
ENSG00000220785	MTMR9LP	21.0235	3.18137	0.508961	6.25071	4.08603e-10	2.19224e-09
ENSG00000213777	CTD-2224J9.8	2.31688	3.18165	0.731056	4.35213	1.3482e-05	4.28361e-05
ENSG00000264808	MIR4523	1.84007	3.18345	0.790309	4.02811	5.62264e-05	0.000164183
ENSG00000116771	AGMAT	26.5785	3.18489	0.432953	7.3562	1.89226e-13	1.34642e-12
ENSG00000235007	RP11-344B5.4	2.32572	3.18498	1.14482	2.78207	0.00540139	0.0113066
ENSG00000231690	LINC00574	0.989681	3.18551	1.02051	3.12148	0.00179948	0.00413284
ENSG00000265975	CTB-41I6.2	5.73407	3.18578	0.510782	6.23706	4.45867e-10	2.38148e-09
ENSG00000237595	RP11-112L6.3	3.39088	3.18617	0.666777	4.77846	1.76642e-06	6.31596e-06
ENSG00000266947	RP11-799D4.4	4.41809	3.18664	0.596137	5.34549	9.01741e-08	3.77067e-07
ENSG00000272209	RP3-500L14.2	1.20154	3.18723	1.02184	3.11912	0.00181389	0.0041616
ENSG00000259399	TGIF2-C20orf24	5.27395	3.18743	0.48068	6.63108	3.3323e-11	1.96747e-10
ENSG00000207245	SNORD116-29	0.593065	3.18932	1.34138	2.37763	0.0174243	0.0328344
ENSG00000214331	RP11-252A24.2	21.8494	3.19071	0.337642	9.45	3.38846e-21	4.13191e-20
ENSG00000187566	NHLRC1	4.81877	3.19074	0.728932	4.37728	1.20172e-05	3.85074e-05
ENSG00000185739	SRL	0.925752	3.19218	1.2837	2.48671	0.0128931	0.0249659
ENSG00000272788	RP11-674N23.4	0.827331	3.19261	0.911775	3.50153	0.000462595	0.0011784
ENSG00000197565	COL4A6	243.043	3.19342	0.436543	7.31524	2.56921e-13	1.80855e-12
ENSG00000189134	NKAPL	1.054	3.19403	1.0568	3.02236	0.00250808	0.00560862
ENSG00000111452	GPR133	3.60114	3.19565	0.903153	3.53832	0.00040268	0.0010333
ENSG00000197361	FBXL22	2.26379	3.19591	0.85247	3.749	0.000177542	0.00048205
ENSG00000227051	C14orf132	225.893	3.1977	0.222684	14.3598	9.2482e-47	3.9334e-45
ENSG00000230306	BANF1P2	1.98743	3.19827	0.757035	4.22473	2.39226e-05	7.3473e-05
ENSG00000236144	AD000090.2	136.733	3.19848	0.370952	8.62236	6.55908e-18	6.41936e-17
ENSG00000141294	LRRC46	2.97751	3.19958	0.745614	4.2912	1.77711e-05	5.55982e-05
ENSG00000253549	RP11-317J10.2	1.01298	3.19982	0.851164	3.75935	0.000170355	0.000463943
ENSG00000109927	TECTA	4.83612	3.20122	0.778882	4.11002	3.95618e-05	0.000118196
ENSG00000244701	RP5-894A10.2	1.63871	3.20128	0.936392	3.41873	0.000629133	0.00156878
ENSG00000159958	TNFRSF13C	4.06181	3.20199	0.619811	5.16607	2.39064e-07	9.50444e-07
ENSG00000162814	SPATA17	9.33537	3.2034	0.483694	6.62277	3.52521e-11	2.07671e-10
ENSG00000174083	PIK3R6	3.58402	3.20582	0.723745	4.42949	9.44548e-06	3.07229e-05
ENSG00000053328	METTL24	1.9727	3.20709	0.75841	4.2287	2.35048e-05	7.2291e-05
ENSG00000117122	MFAP2	443.569	3.20818	0.217966	14.7187	4.89088e-49	2.31171e-47
ENSG00000103740	ACSBG1	9.66505	3.21077	0.494043	6.49897	8.08715e-11	4.61444e-10
ENSG00000105467	SYNGR4	1.39311	3.21211	0.96277	3.33632	0.000848957	0.00206758
ENSG00000241935	HOGA1	2.03209	3.21238	0.757208	4.24241	2.21137e-05	6.82916e-05
ENSG00000215504	AP000974.1	1.38705	3.21242	1.18387	2.71348	0.00665805	0.0136921
ENSG00000248449	PCDHGB8P	2.28234	3.21407	0.721139	4.45693	8.31409e-06	2.72415e-05
ENSG00000108379	WNT3	123.127	3.21554	0.37119	8.66279	4.60365e-18	4.57015e-17
ENSG00000196345	ZKSCAN7	43.8993	3.21586	0.730296	4.4035	1.06517e-05	3.43704e-05
ENSG00000007312	CD79B	12.8279	3.21821	0.42823	7.51514	5.68516e-14	4.21259e-13
ENSG00000174059	CD34	1.52899	3.2192	0.790083	4.07451	4.61123e-05	0.000136419
ENSG00000230795	HLA-K	4.04222	3.2225	0.843828	3.8189	0.000134047	0.000370195
ENSG00000160349	LCN1	0.753287	3.22271	1.40236	2.29805	0.0215589	0.0397355
ENSG00000187730	GABRD	6.90345	3.22417	0.539006	5.98169	2.20838e-09	1.10302e-08
ENSG00000152977	ZIC1	3.16549	3.22706	0.863326	3.73794	0.000185534	0.000502268
ENSG00000232629	HLA-DQB2	1.34479	3.22714	0.865334	3.72936	0.000191965	0.000518399
ENSG00000000938	FGR	1.91646	3.22718	0.686091	4.70371	2.55475e-06	8.9571e-06
ENSG00000250327	RP11-173M11.2	1.44091	3.22837	0.819162	3.94107	8.11206e-05	0.000231533
ENSG00000272505	RP11-981G7.6	0.76192	3.22873	1.34672	2.39748	0.0165082	0.0312557
ENSG00000172819	RARG	200.105	3.22941	0.206869	15.611	6.13128e-55	3.61924e-53
ENSG00000237686	RP5-1120P11.1	11.8867	3.23063	0.54167	5.9642	2.45842e-09	1.22073e-08
ENSG00000103355	PRSS33	1.21371	3.23104	1.21597	2.65716	0.00788013	0.0159511
ENSG00000174899	C3orf55	4.97055	3.23109	0.589813	5.47816	4.2978e-08	1.86222e-07
ENSG00000163219	ARHGAP25	24.5954	3.23273	0.49353	6.55022	5.74535e-11	3.31779e-10
ENSG00000196220	SRGAP3	34.7379	3.23584	0.460402	7.0283	2.0907e-12	1.36546e-11
ENSG00000101213	PTK6	1.93884	3.23618	0.720767	4.48991	7.12524e-06	2.35661e-05
ENSG00000197106	SLC6A17	4.14536	3.23648	0.680788	4.75402	1.99412e-06	7.08875e-06
ENSG00000207923	MIR559	1.61031	3.23936	1.03031	3.14407	0.00166613	0.00385011
ENSG00000171877	FRMD5	60.6326	3.24156	0.458635	7.06785	1.57353e-12	1.0393e-11
ENSG00000225030	RP4-784A16.3	0.733379	3.24218	1.16728	2.77755	0.00547698	0.0114511
ENSG00000166582	CENPV	387.177	3.2435	0.244755	13.252	4.39161e-40	1.40997e-38
ENSG00000230146	SEPHS1P4	8.794	3.2439	0.441112	7.3539	1.92502e-13	1.36899e-12
ENSG00000143512	HHIPL2	5.1952	3.24468	0.929139	3.49214	0.000479174	0.00121768
ENSG00000267057	RP11-456O19.2	0.604541	3.24795	1.4435	2.25005	0.0244455	0.0444797
ENSG00000083720	OXCT1	169.691	3.24868	0.24868	13.0637	5.30906e-39	1.61399e-37
ENSG00000111319	SCNN1A	517.753	3.24962	0.33776	9.62107	6.51469e-22	8.28162e-21
ENSG00000225087	RP4-660H19.1	6.65603	3.24998	0.58403	5.56476	2.62518e-08	1.16844e-07
ENSG00000170017	ALCAM	566.382	3.25042	0.535394	6.07108	1.27056e-09	6.49009e-09
ENSG00000156968	MPV17L	37.8375	3.2505	0.432081	7.5229	5.35749e-14	3.97427e-13
ENSG00000231707	PABPC1P1	2.53512	3.25244	1.19214	2.72824	0.00636725	0.0131454
ENSG00000188782	CATSPER4	3.76206	3.25285	0.69252	4.69712	2.63854e-06	9.22631e-06
ENSG00000175311	ANKS4B	0.638861	3.25345	1.42188	2.28813	0.0221298	0.0406794
ENSG00000162415	ZSWIM5	20.9434	3.25664	0.475003	6.85604	7.07938e-12	4.43126e-11
ENSG00000114948	ADAM23	125.736	3.25705	0.457318	7.12208	1.06311e-12	7.13267e-12
ENSG00000171533	MAP6	11.7603	3.25979	0.606574	5.3741	7.69657e-08	3.24776e-07
ENSG00000177181	RIMKLA	133.417	3.26199	0.524307	6.22152	4.92365e-10	2.6208e-09
ENSG00000159337	PLA2G4D	4.378	3.26216	0.710296	4.59268	4.37598e-06	1.48999e-05
ENSG00000232211	RP11-395D3.1	0.752245	3.26244	1.0554	3.09119	0.00199356	0.00454215
ENSG00000248215	RP11-722M1.1	1.40731	3.26368	1.19448	2.73231	0.00628915	0.0129944
ENSG00000204949	FAM83A-AS1	0.919631	3.26393	1.27026	2.5695	0.0101846	0.0201449
ENSG00000237036	ZEB1-AS1	20.1419	3.26531	0.417371	7.82352	5.13659e-15	4.11787e-14
ENSG00000189108	IL1RAPL2	2.0927	3.26584	0.821245	3.97669	6.98816e-05	0.000201178
ENSG00000270923	TAS2R6	1.28139	3.26833	0.998781	3.27232	0.0010667	0.00255369
ENSG00000259158	ADAM20P1	1.63521	3.27025	1.04088	3.14182	0.00167901	0.0038765
ENSG00000267194	RP1-193H18.2	30.9955	3.27034	0.344232	9.50039	2.09099e-21	2.58813e-20
ENSG00000164484	TMEM200A	121.791	3.27199	0.633496	5.16497	2.40478e-07	9.55489e-07
ENSG00000133246	PRAM1	2.02159	3.27286	0.769416	4.25369	2.10273e-05	6.51201e-05
ENSG00000158079	PTPDC1	78.4717	3.27311	0.443493	7.3803	1.57933e-13	1.13017e-12
ENSG00000215217	C5orf49	2.06731	3.27386	0.655339	4.99568	5.86297e-07	2.21728e-06
ENSG00000225542	ZNF385D-AS1	3.55212	3.27511	0.834359	3.9253	8.66205e-05	0.00024619
ENSG00000111052	LIN7A	47.8	3.27701	0.567358	5.77591	7.65392e-09	3.61249e-08
ENSG00000269867	CTD-2583A14.8	2.58507	3.27708	0.940347	3.48497	0.000492195	0.00124908
ENSG00000105131	EPHX3	90.4096	3.27889	0.732374	4.47707	7.56749e-06	2.49286e-05
ENSG00000169181	GSG1L	2.48962	3.28066	0.804282	4.079	4.52302e-05	0.000133976
ENSG00000234026	RP11-310E22.4	1.56375	3.28109	0.873978	3.75421	0.000173892	0.000472841
ENSG00000041880	PARP3	12.3585	3.28118	0.423647	7.74508	9.55211e-15	7.51131e-14
ENSG00000181031	RPH3AL	12.5137	3.2821	0.478806	6.85476	7.14338e-12	4.47026e-11
ENSG00000188573	FBLL1	23.7176	3.28268	0.436268	7.52445	5.29427e-14	3.92958e-13
ENSG00000157343	ARMC12	4.83245	3.28289	0.639197	5.13595	2.80718e-07	1.10636e-06
ENSG00000156218	ADAMTSL3	11.7402	3.28445	0.385621	8.51728	1.63346e-17	1.55643e-16
ENSG00000206621	SNORD116-14	0.62044	3.28478	1.33213	2.4658	0.0136707	0.0263257
ENSG00000170925	TEX13B	2.54437	3.28518	0.708048	4.63978	3.48786e-06	1.20331e-05
ENSG00000204264	PSMB8	65.2256	3.28559	0.503073	6.53104	6.53127e-11	3.7535e-10
ENSG00000232412	RP1-315G1.3	2.10478	3.28569	0.964697	3.40593	0.00065939	0.00163771
ENSG00000142959	BEST4	9.39325	3.28598	0.363441	9.0413	1.54817e-19	1.70253e-18
ENSG00000073849	ST6GAL1	620.647	3.28708	0.289729	11.3454	7.81802e-30	1.51231e-28
ENSG00000262528	LA16c-349E10.1	1.18809	3.28891	1.48243	2.21859	0.0265145	0.0478706
ENSG00000133392	MYH11	8.94203	3.2895	0.405319	8.11582	4.8251e-16	4.17314e-15
ENSG00000259905	PWRN1	0.769908	3.29214	1.36727	2.40782	0.016048	0.0304809
ENSG00000124232	RBPJL	1.32772	3.293	0.948526	3.47171	0.000517159	0.00130822
ENSG00000134548	C12orf39	2.63171	3.29317	0.659537	4.99316	5.93997e-07	2.24428e-06
ENSG00000132874	SLC14A2	0.957323	3.29366	1.09748	3.00113	0.00268982	0.00597998
ENSG00000253730	RP11-893F2.13	1.29438	3.29445	0.866473	3.80214	0.000143452	0.000394883
ENSG00000183831	ANKRD45	7.35164	3.29489	0.578265	5.69789	1.21301e-08	5.58887e-08
ENSG00000214770	RP11-544I20.2	4.99409	3.29621	0.627991	5.24881	1.53083e-07	6.24935e-07
ENSG00000099866	MADCAM1	18.6178	3.29629	0.45805	7.19634	6.18484e-13	4.22163e-12
ENSG00000225138	CTD-2228K2.7	69.5123	3.297	0.611852	5.38857	7.10217e-08	3.00948e-07
ENSG00000236008	AC011747.4	1.50641	3.30143	1.34548	2.45371	0.0141391	0.0271531
ENSG00000198093	ZNF649	367.089	3.30158	0.276205	11.9534	6.23355e-33	1.39788e-31
ENSG00000134802	SLC43A3	67.1045	3.30525	0.431545	7.65912	1.87211e-14	1.44198e-13
ENSG00000273394	RP11-255E6.6	0.638739	3.30681	1.28063	2.58218	0.00981783	0.0194972
ENSG00000131096	PYY	12.9846	3.30807	0.521269	6.34619	2.20708e-10	1.21332e-09
ENSG00000215186	GOLGA6B	1.27605	3.30899	1.11605	2.9649	0.00302785	0.00666117
ENSG00000254781	GVINP2	1.05195	3.3127	1.27318	2.60191	0.00927065	0.0184984
ENSG00000144481	TRPM8	1.25708	3.31479	0.887066	3.73681	0.00018637	0.000504376
ENSG00000171766	GATM	101.548	3.31681	0.503524	6.5872	4.48202e-11	2.61e-10
ENSG00000188536	HBA2	0.631887	3.31715	1.29963	2.55238	0.0106988	0.0210829
ENSG00000251598	RP11-789C2.1	0.631649	3.3181	1.28911	2.57395	0.0100545	0.0199192
ENSG00000225330	AF064860.5	0.636693	3.31915	1.00285	3.30971	0.000933917	0.00225592
ENSG00000248740	RP11-328K4.1	4.55267	3.32062	0.713539	4.65374	3.25974e-06	1.12875e-05
ENSG00000034053	APBA2	134.826	3.32095	0.671032	4.94903	7.45859e-07	2.78173e-06
ENSG00000106436	MYL10	0.66477	3.3231	1.099	3.02376	0.00249656	0.0055838
ENSG00000228857	AC104653.1	1.01243	3.32349	0.961046	3.4582	0.000543789	0.0013709
ENSG00000227392	HPN-AS1	0.991854	3.3236	0.99528	3.33936	0.000839707	0.00204675
ENSG00000111058	ACSS3	212.771	3.32382	0.423977	7.83962	4.51899e-15	3.63939e-14
ENSG00000179930	ZNF648	2.67031	3.32443	0.833184	3.99004	6.60635e-05	0.000190624
ENSG00000232611	RP11-1114A5.4	23.265	3.32569	0.899491	3.6973	0.000217903	0.000583713
ENSG00000147378	FATE1	0.632236	3.32628	1.26701	2.62531	0.00865709	0.0173795
ENSG00000084734	GCKR	1.79845	3.32773	0.894193	3.72149	0.000198052	0.000533664
ENSG00000005187	ACSM3	31.171	3.32776	0.405055	8.21557	2.11158e-16	1.868e-15
ENSG00000253953	PCDHGB4	52.2526	3.32941	0.393728	8.45611	2.76441e-17	2.59553e-16
ENSG00000073670	ADAM11	38.3845	3.33023	0.387775	8.58806	8.84478e-18	8.59249e-17
ENSG00000163273	NPPC	10.2215	3.33154	0.398831	8.35327	6.64013e-17	6.08052e-16
ENSG00000272384	RP11-44N11.2	0.829829	3.3319	0.950568	3.50517	0.000456324	0.00116321
ENSG00000261420	RP1-168L15.5	2.37222	3.33366	0.786015	4.24121	2.22318e-05	6.86161e-05
ENSG00000168916	ZNF608	313.132	3.33381	0.36938	9.0254	1.79033e-19	1.95984e-18
ENSG00000233048	RP5-1069C8.2	0.822334	3.33395	1.11134	2.99993	0.00270039	0.00600038
ENSG00000273387	RP3-412A9.16	2.94386	3.33402	0.654391	5.09485	3.49022e-07	1.35988e-06
ENSG00000161133	USP41	1.1257	3.33508	1.02389	3.25726	0.00112492	0.00268259
ENSG00000108771	DHX58	14.7751	3.33514	0.418014	7.97853	1.48087e-15	1.22871e-14
ENSG00000158816	VWA5B1	2.69422	3.3355	0.609462	5.47286	4.42837e-08	1.91658e-07
ENSG00000176076	KCNE1L	40.0481	3.33605	0.437984	7.61681	2.60017e-14	1.97903e-13
ENSG00000260548	RP6-24A23.6	0.910833	3.3364	0.809727	4.1204	3.7821e-05	0.000113355
ENSG00000150907	FOXO1	253.89	3.33716	0.303381	10.9999	3.82551e-28	6.84665e-27
ENSG00000232987	AC051649.6	3.05601	3.33892	1.28524	2.59789	0.00937987	0.0186937
ENSG00000129654	FOXJ1	85.235	3.34068	0.54474	6.13261	8.64472e-10	4.48983e-09
ENSG00000246627	CACNA1C-AS1	1.93169	3.34074	0.656322	5.09009	3.57894e-07	1.39239e-06
ENSG00000167964	RAB26	15.108	3.34286	0.511844	6.53101	6.53266e-11	3.7535e-10
ENSG00000258592	RP11-108M12.3	5.88866	3.34335	0.594686	5.62204	1.88712e-08	8.52476e-08
ENSG00000197599	CCDC154	4.15634	3.34559	1.11723	2.99455	0.00274851	0.00609913
ENSG00000258433	RP11-255M2.1	0.678395	3.34632	1.31766	2.53959	0.0110983	0.0217951
ENSG00000167680	SEMA6B	547.305	3.34869	0.203423	16.4617	6.91604e-61	5.23215e-59
ENSG00000108753	HNF1B	5.93065	3.34926	0.780046	4.29367	1.75745e-05	5.50224e-05
ENSG00000272824	RP6-74O6.6	1.07217	3.35117	1.31287	2.55256	0.0106934	0.0210738
ENSG00000271937	RP11-424N24.2	1.10422	3.35293	0.964128	3.47768	0.000505765	0.0012813
ENSG00000109255	NMU	32.317	3.35334	0.459047	7.305	2.77259e-13	1.94911e-12
ENSG00000196169	KIF19	9.40329	3.35455	0.700111	4.79146	1.65573e-06	5.93876e-06
ENSG00000119547	ONECUT2	14.7675	3.35466	0.507111	6.61523	3.70985e-11	2.18244e-10
ENSG00000266248	CTC-525D6.2	0.663446	3.35478	1.23515	2.71609	0.0066058	0.0135942
ENSG00000173930	SLCO4C1	92.8541	3.35566	0.332234	10.1003	5.50747e-24	7.85882e-23
ENSG00000203908	KHDC3L	0.928901	3.356	1.32437	2.53404	0.0112757	0.0221104
ENSG00000176907	C8orf4	13.4527	3.35627	1.10432	3.03921	0.00237202	0.00533245
ENSG00000261801	LOXL1-AS1	37.1703	3.35778	0.25887	12.9709	1.78858e-38	5.29674e-37
ENSG00000160323	ADAMTS13	35.9377	3.35905	0.556481	6.03624	1.57745e-09	7.98643e-09
ENSG00000184702	2020-09-05	82.0697	3.35927	0.375898	8.93666	4.01104e-19	4.28392e-18
ENSG00000175262	C1orf127	0.964171	3.35955	1.12287	2.99194	0.00277207	0.00614735
ENSG00000261597	RP11-353B9.1	5.76861	3.36018	0.535124	6.27926	3.40196e-10	1.83758e-09
ENSG00000242600	MBL1P	1.76159	3.36203	0.947932	3.5467	0.000390091	0.00100351
ENSG00000231064	RP11-263K19.4	17.3781	3.36335	0.556603	6.04264	1.51616e-09	7.69093e-09
ENSG00000125337	KIF25	3.36848	3.36464	1.01933	3.30085	0.000963939	0.0023236
ENSG00000125931	CITED1	6.26007	3.36514	0.723327	4.65231	3.28238e-06	1.13585e-05
ENSG00000085117	CD82	59.5205	3.36689	0.491286	6.85322	7.22077e-12	4.51547e-11
ENSG00000204065	TCEAL5	45.8571	3.36692	0.434107	7.75598	8.76662e-15	6.90808e-14
ENSG00000151322	NPAS3	2.99399	3.367	0.645836	5.21339	1.85417e-07	7.4812e-07
ENSG00000224655	AC018737.3	0.814997	3.36804	1.20455	2.7961	0.00517229	0.0108676
ENSG00000066185	ZMYND12	3.75697	3.36852	0.868358	3.87918	0.00010481	0.00029458
ENSG00000179088	C12orf42	1.07613	3.36997	1.34429	2.50687	0.0121804	0.0237115
ENSG00000236654	AC079780.3	0.671809	3.36998	1.0315	3.26706	0.00108671	0.00259854
ENSG00000129467	ADCY4	2.73428	3.36999	0.93178	3.61672	0.000298357	0.000782668
ENSG00000237065	NANOGP4	1.01684	3.37058	0.997061	3.38051	0.000723503	0.00178382
ENSG00000074590	NUAK1	227.96	3.37252	0.291153	11.5833	5.0061e-31	1.03046e-29
ENSG00000107742	SPOCK2	41.2644	3.37479	0.412435	8.18261	2.77767e-16	2.43516e-15
ENSG00000139193	CD27	0.665234	3.37518	1.25655	2.68607	0.00722972	0.0147594
ENSG00000241157	RP11-3K24.1	10.5486	3.37534	0.796319	4.23869	2.24833e-05	6.93192e-05
ENSG00000260163	RP11-521O16.2	1.09517	3.37548	0.819527	4.11881	3.80828e-05	0.000114036
ENSG00000186842	LINC00846	0.985951	3.37563	1.45172	2.32527	0.0200575	0.0372262
ENSG00000213996	TM6SF2	9.64353	3.3767	0.551489	6.12287	9.1906e-10	4.76207e-09
ENSG00000188672	RHCE	3.90773	3.37693	0.657843	5.13334	2.8465e-07	1.12009e-06
ENSG00000175489	LRRC25	1.21274	3.37796	0.984955	3.42956	0.000604567	0.00151211
ENSG00000067992	PDK3	143.573	3.37997	0.44454	7.60329	2.88691e-14	2.18716e-13
ENSG00000196566	RP11-57C13.3	0.678428	3.38073	1.50996	2.23895	0.025159	0.0456329
ENSG00000102057	KCND1	83.7894	3.38074	0.384932	8.7827	1.59602e-18	1.63559e-17
ENSG00000250326	RP11-284M14.1	3.04178	3.38112	0.695691	4.86008	1.17337e-06	4.27977e-06
ENSG00000260372	AQP4-AS1	0.688037	3.38135	1.30678	2.58754	0.00966642	0.019224
ENSG00000198798	MAGEB3	1.43402	3.38231	1.47577	2.2919	0.0219115	0.040326
ENSG00000253731	PCDHGA6	4.33611	3.38278	0.842776	4.01385	5.97362e-05	0.000173642
ENSG00000143603	KCNN3	11.2702	3.38297	0.421324	8.02938	9.79635e-16	8.23726e-15
ENSG00000226530	RP11-348F1.2	2.08055	3.38644	0.683504	4.95453	7.25044e-07	2.70947e-06
ENSG00000260442	RP11-22P6.3	27.5956	3.38692	0.286684	11.8141	3.29993e-32	7.15039e-31
ENSG00000111801	BTN3A3	8.05543	3.38709	0.846317	4.00215	6.27685e-05	0.000181814
ENSG00000100968	NFATC4	191.295	3.38724	0.380406	8.90429	5.3731e-19	5.70854e-18
ENSG00000256508	RP11-554A11.6	0.808652	3.38768	1.43022	2.36864	0.0178538	0.0335524
ENSG00000162460	TMEM82	6.65508	3.38833	0.575619	5.8864	3.94693e-09	1.92606e-08
ENSG00000185055	EFCAB10	11.3386	3.39064	0.341407	9.93135	3.04108e-23	4.1808e-22
ENSG00000132031	MATN3	35.5145	3.39308	0.514927	6.58945	4.41464e-11	2.57361e-10
ENSG00000240065	PSMB9	8.55958	3.3943	0.551935	6.14982	7.75732e-10	4.0433e-09
ENSG00000244459	RP11-1398P2.1	2.33022	3.39623	0.752701	4.51205	6.42029e-06	2.13763e-05
ENSG00000175084	DES	46.4503	3.39758	0.389907	8.71382	2.93804e-18	2.95454e-17
ENSG00000185986	SDHAP3	42.4192	3.39841	0.421126	8.06982	7.04046e-16	5.98689e-15
ENSG00000230992	FAM201B	2.05713	3.40056	0.756185	4.497	6.89182e-06	2.28429e-05
ENSG00000138002	IFT172	91.783	3.4018	0.283053	12.0183	2.8494e-33	6.54591e-32
ENSG00000239482	RP11-90K6.1	3.51075	3.40191	0.965682	3.52281	0.000426995	0.00109332
ENSG00000180269	GPR139	0.676333	3.40361	1.07209	3.17474	0.00149973	0.00349225
ENSG00000226912	ISCA2P1	0.847384	3.4039	1.14306	2.97788	0.00290248	0.00640891
ENSG00000225387	RP11-422P22.1	0.685143	3.40548	1.32276	2.57452	0.0100378	0.0198921
ENSG00000167984	NLRC3	2.28685	3.4059	0.988863	3.44426	0.000572621	0.00143877
ENSG00000227038	AC005077.12	1.21149	3.40651	1.15575	2.94746	0.00320396	0.00701403
ENSG00000269887	RP11-477H21.2	3.37494	3.40661	0.573864	5.93626	2.91596e-09	1.44085e-08
ENSG00000254887	CTC-378H22.1	1.01622	3.40701	1.10292	3.08909	0.00200771	0.00457042
ENSG00000115165	CYTIP	1.85144	3.40718	1.14866	2.96623	0.00301471	0.00663503
ENSG00000232237	ASCL5	2.28923	3.40747	0.724337	4.70426	2.54792e-06	8.93436e-06
ENSG00000188803	SHISA6	17.2274	3.41052	0.982646	3.47075	0.000519011	0.00131208
ENSG00000258122	RP11-61A14.1	0.682519	3.41183	1.12539	3.03169	0.00243192	0.00545405
ENSG00000206120	EGFEM1P	0.703992	3.41386	1.29815	2.62979	0.00854383	0.0171744
ENSG00000241860	RP11-34P13.13	3.03044	3.41488	1.00192	3.40832	0.000653631	0.00162479
ENSG00000159433	STARD9	90.3499	3.41515	0.518288	6.58928	4.41963e-11	2.57595e-10
ENSG00000135502	SLC26A10	10.1145	3.41582	0.816612	4.18292	2.87784e-05	8.74581e-05
ENSG00000232006	AC005537.2	2.19582	3.41777	0.822724	4.15421	3.26409e-05	9.84802e-05
ENSG00000082512	TRAF5	107.038	3.41778	0.343541	9.94869	2.55537e-23	3.51858e-22
ENSG00000215102	TERF1P4	9.63341	3.41972	0.399635	8.55711	1.15728e-17	1.11685e-16
ENSG00000188778	ADRB3	1.76141	3.4206	0.851712	4.01615	5.91564e-05	0.000172071
ENSG00000141371	C17orf64	1.06065	3.4207	1.1712	2.92068	0.00349269	0.00758869
ENSG00000165553	NGB	1.8678	3.42104	0.712931	4.79856	1.59811e-06	5.74694e-06
ENSG00000269657	AC079210.1	5.61314	3.42229	0.842549	4.06183	4.86896e-05	0.000143512
ENSG00000236989	AC142119.1	0.682163	3.42299	1.05872	3.23314	0.00122436	0.00289794
ENSG00000263537	RN7SL387P	1.12397	3.42425	0.87063	3.93308	8.38657e-05	0.000238876
ENSG00000126259	KIRREL2	25.3673	3.42466	0.553282	6.18972	6.02707e-10	3.17476e-09
ENSG00000186838	SELV	17.5252	3.42526	0.49232	6.95738	3.46658e-12	2.21462e-11
ENSG00000146151	HMGCLL1	4.02567	3.42764	0.740912	4.62625	3.72354e-06	1.27842e-05
ENSG00000143479	DYRK3	36.0289	3.42787	0.319307	10.7353	6.94653e-27	1.16932e-25
ENSG00000198049	AVPR1B	0.68645	3.4288	1.30122	2.63506	0.00841224	0.0169384
ENSG00000108821	COL1A1	4230.94	3.42933	0.288631	11.8814	1.47928e-32	3.27544e-31
ENSG00000204956	PCDHGA1	1.4563	3.43324	0.986059	3.48178	0.000498093	0.00126344
ENSG00000119715	ESRRB	7.0324	3.43449	0.828018	4.14784	3.35628e-05	0.000101192
ENSG00000162669	HFM1	6.32051	3.43483	0.599389	5.73055	1.00104e-08	4.65541e-08
ENSG00000168062	BATF2	7.30047	3.43483	0.468803	7.32681	2.35695e-13	1.66447e-12
ENSG00000069696	DRD4	41.9664	3.43516	0.516633	6.64913	2.94829e-11	1.75174e-10
ENSG00000153237	CCDC148	5.25833	3.43681	0.54356	6.32279	2.56886e-10	1.40458e-09
ENSG00000178297	TMPRSS9	14.3682	3.43791	0.58981	5.82885	5.58109e-09	2.67687e-08
ENSG00000122145	TBX22	2.56232	3.43823	0.781227	4.40106	1.07722e-05	3.47165e-05
ENSG00000166405	RIC3	43.5	3.43941	0.78167	4.40008	1.08212e-05	3.4866e-05
ENSG00000245750	RP11-279F6.1	1.19635	3.44097	0.972901	3.53682	0.000404979	0.00103897
ENSG00000112530	PACRG	0.788932	3.44178	0.963901	3.57068	0.000356056	0.000921266
ENSG00000243836	WDR86-AS1	5.74572	3.44178	0.627567	5.48433	4.15043e-08	1.80281e-07
ENSG00000203876	RP11-451M19.3	1.5662	3.44202	0.688691	4.99791	5.79551e-07	2.1938e-06
ENSG00000108830	RND2	655.226	3.44263	0.271662	12.6725	8.40117e-37	2.31357e-35
ENSG00000272970	RP11-329B9.4	2.52415	3.44297	1.0211	3.37183	0.000746694	0.0018367
ENSG00000043462	LCP2	0.691676	3.4431	1.5331	2.24585	0.0247137	0.0449273
ENSG00000187123	LYPD6	40.1267	3.44416	0.592965	5.80837	6.3085e-09	3.00659e-08
ENSG00000118526	TCF21	1.8053	3.44493	1.06152	3.24526	0.00117343	0.00278816
ENSG00000273489	RP11-180C16.1	6.5925	3.44648	0.985965	3.49555	0.000473095	0.00120328
ENSG00000113083	LOX	33.4828	3.44753	0.546606	6.30717	2.84186e-10	1.5471e-09
ENSG00000166763	STRCP1	1.98059	3.44765	1.50839	2.28565	0.0222749	0.0409172
ENSG00000266964	FXYD1	7.5674	3.44919	0.458827	7.51742	5.58691e-14	4.14095e-13
ENSG00000172232	AZU1	7.90085	3.44944	1.00155	3.4441	0.000572962	0.00143935
ENSG00000178026	FAM211B	43.1122	3.44974	0.299473	11.5194	1.0538e-30	2.12757e-29
ENSG00000196844	PATE2	1.30852	3.45044	1.29067	2.67337	0.00750928	0.0152721
ENSG00000227141	RP11-545A16.3	1.28814	3.45112	1.06306	3.24639	0.00116878	0.00277787
ENSG00000272955	KB-226F1.1	2.28849	3.45136	1.22177	2.82488	0.00472988	0.0100188
ENSG00000251468	RP11-369K16.1	1.63536	3.4521	1.08244	3.18917	0.0014268	0.00333275
ENSG00000225125	RANP4	2.28537	3.45328	1.164	2.96673	0.00300988	0.00662496
ENSG00000128604	IRF5	8.27041	3.45349	0.570346	6.05508	1.40347e-09	7.13716e-09
ENSG00000185847	RP1-46F2.2	90.3629	3.45372	0.549354	6.28688	3.23916e-10	1.75251e-09
ENSG00000188763	FZD9	32.1266	3.45384	0.23636	14.6127	2.33205e-48	1.07148e-46
ENSG00000260123	RP11-326A19.4	1.51072	3.454	0.96966	3.56207	0.000367944	0.000950159
ENSG00000245248	USP2-AS1	6.02994	3.45516	0.563191	6.13498	8.51717e-10	4.42621e-09
ENSG00000178764	ZHX2	115.228	3.45561	0.170529	20.2641	2.66891e-91	4.59245e-89
ENSG00000259705	RP11-227D13.1	0.931982	3.45605	1.15993	2.97953	0.00288693	0.00637779
ENSG00000267629	AC138430.4	0.874456	3.45673	1.21804	2.83794	0.00454061	0.00965127
ENSG00000258914	CTD-2134A5.3	1.17773	3.45682	0.96067	3.59834	0.000320255	0.000834706
ENSG00000228705	LINC00659	1.76659	3.45809	1.03272	3.34851	0.000812477	0.00198534
ENSG00000261634	RP11-352D13.6	0.708132	3.45831	1.1871	2.91324	0.003577	0.00775522
ENSG00000204261	TAPSAR1	2.2128	3.45989	0.792945	4.36335	1.28089e-05	4.08602e-05
ENSG00000188783	PRELP	4.67251	3.4603	0.790258	4.3787	1.19391e-05	3.8271e-05
ENSG00000254163	CTC-340I23.2	1.432	3.46117	1.25328	2.7617	0.00575016	0.0119766
ENSG00000253485	PCDHGA5	3.56049	3.46201	0.758954	4.56155	5.07776e-06	1.71278e-05
ENSG00000167311	ART5	64.7985	3.46283	0.47651	7.26706	3.67399e-13	2.55684e-12
ENSG00000088386	SLC15A1	13.3895	3.46298	0.47513	7.28849	3.13437e-13	2.19289e-12
ENSG00000177710	SLC35G5	1.01853	3.46333	1.52383	2.27277	0.02304	0.0421613
ENSG00000236829	Z97634.3	6.91485	3.46356	0.529953	6.5356	6.3354e-11	3.64653e-10
ENSG00000160862	AZGP1	1.61575	3.4648	0.958331	3.61545	0.000299821	0.000786193
ENSG00000235092	AC011747.7	1.73956	3.46727	0.942175	3.68007	0.000233173	0.000622653
ENSG00000117407	ARTN	51.0057	3.46733	0.459668	7.54311	4.58882e-14	3.42917e-13
ENSG00000125816	NKX2-4	0.700828	3.46825	1.05337	3.29251	0.000992974	0.00239002
ENSG00000140807	NKD1	15.0629	3.46879	0.50787	6.83007	8.48716e-12	5.28105e-11
ENSG00000151612	ZNF827	160.385	3.47034	0.408386	8.49769	1.93401e-17	1.83682e-16
ENSG00000225914	XXbac-BPG154L12.4	1.21952	3.47052	0.96711	3.58855	0.000332527	0.00086472
ENSG00000232907	RP5-977B1.7	10.7198	3.47103	0.525739	6.60219	4.05127e-11	2.3707e-10
ENSG00000255408	PCDHA3	1.00016	3.47142	1.23775	2.80462	0.00503761	0.0106083
ENSG00000246985	SOCS2-AS1	12.5562	3.47166	0.463736	7.48628	7.08511e-14	5.20596e-13
ENSG00000159164	SV2A	381.018	3.47185	0.33263	10.4376	1.67032e-25	2.61909e-24
ENSG00000215452	ZNF663P	11.6573	3.47216	0.468243	7.41529	1.21356e-13	8.76043e-13
ENSG00000229637	PRAC2	1.31768	3.47401	1.42379	2.43998	0.0146882	0.0281274
ENSG00000260871	CTD-2373J6.1	1.16839	3.47402	0.926974	3.7477	0.000178462	0.00048422
ENSG00000101342	TLDC2	0.851488	3.47529	1.2058	2.88214	0.00394989	0.00849389
ENSG00000259577	RP11-430B1.2	5.48076	3.47656	0.4972	6.99228	2.7046e-12	1.7452e-11
ENSG00000271888	RP11-560J1.2	12.7427	3.47885	0.45367	7.66822	1.74394e-14	1.34523e-13
ENSG00000231107	RP11-389K14.3	1.03885	3.47974	1.08248	3.2146	0.00130627	0.00307467
ENSG00000266835	RP11-838N2.4	1.86067	3.48041	0.746123	4.66465	3.09136e-06	1.07356e-05
ENSG00000169169	CPT1C	160.343	3.48278	0.259522	13.42	4.61986e-41	1.54153e-39
ENSG00000123360	PDE1B	12.6225	3.48288	0.89028	3.91212	9.14913e-05	0.000258943
ENSG00000259436	CTC-378H22.2	1.36337	3.48378	0.887229	3.92658	8.61622e-05	0.000244967
ENSG00000233901	RP11-65J3.1	9.08689	3.48418	0.378473	9.20589	3.38846e-20	3.88199e-19
ENSG00000105427	CNFN	21.6377	3.48433	0.342985	10.1588	3.02689e-24	4.39057e-23
ENSG00000139597	N4BP2L1	17.142	3.48469	0.523707	6.6539	2.85435e-11	1.69784e-10
ENSG00000160345	C9orf116	23.2677	3.48578	0.308823	11.2873	1.51643e-29	2.88253e-28
ENSG00000118263	KLF7	325.302	3.48759	0.187433	18.6072	2.81098e-77	3.37921e-75
ENSG00000146374	RSPO3	2.13292	3.49028	1.33792	2.60874	0.00908763	0.0181635
ENSG00000090376	IRAK3	7.92399	3.49108	0.491477	7.10324	1.21864e-12	8.13672e-12
ENSG00000233849	AC022201.5	1.96536	3.49132	0.736563	4.74001	2.13711e-06	7.56536e-06
ENSG00000172638	EFEMP2	106.765	3.49195	0.321426	10.8639	1.71204e-27	2.96337e-26
ENSG00000149257	SERPINH1	4228.1	3.49431	0.351149	9.95107	2.49487e-23	3.43708e-22
ENSG00000231784	DBIL5P	5.10292	3.49472	0.614274	5.6892	1.27637e-08	5.86953e-08
ENSG00000182253	SYNM	47.5243	3.4971	0.401416	8.7119	2.98815e-18	3.00263e-17
ENSG00000162004	CCDC78	17.4124	3.50066	0.616405	5.67916	1.35354e-08	6.20706e-08
ENSG00000125246	CLYBL	43.2936	3.50342	0.346088	10.1229	4.37113e-24	6.28159e-23
ENSG00000253309	SERPINE3	0.741888	3.50557	1.02832	3.40903	0.000651946	0.00162075
ENSG00000092345	DAZL	9.97793	3.50562	0.624434	5.61408	1.9761e-08	8.90227e-08
ENSG00000224945	RP11-82L18.2	6.69307	3.50605	0.568211	6.17033	6.81461e-10	3.57031e-09
ENSG00000124610	HIST1H1A	1.44053	3.50767	0.793	4.42329	9.72104e-06	3.15607e-05
ENSG00000230613	HM13-AS1	0.924584	3.50772	0.937364	3.74211	0.000182479	0.000494507
ENSG00000231086	TSSK1A	1.23743	3.50792	1.18358	2.96381	0.00303851	0.00668184
ENSG00000182791	CCDC87	6.14018	3.5096	0.673611	5.21013	1.88707e-07	7.5988e-07
ENSG00000168421	RHOH	6.38991	3.51164	0.683808	5.13543	2.81502e-07	1.10895e-06
ENSG00000263809	RP11-849F2.7	4.14117	3.51183	0.71412	4.91769	8.75698e-07	3.23859e-06
ENSG00000198719	DLL1	43.0119	3.51194	0.538349	6.52354	6.86648e-11	3.93929e-10
ENSG00000167741	GGT6	0.92291	3.51211	0.98693	3.55862	0.000372807	0.000961772
ENSG00000225506	CYP4A22-AS1	2.92605	3.51426	0.767543	4.57858	4.68154e-06	1.58726e-05
ENSG00000181798	LINC00471	10.6647	3.51622	0.479357	7.33528	2.21262e-13	1.56507e-12
ENSG00000255337	RP11-315O6.1	1.97646	3.51692	1.07797	3.26253	0.00110422	0.00263706
ENSG00000259954	IL21R-AS1	1.30116	3.51993	1.55458	2.26424	0.0235594	0.0430549
ENSG00000215039	CD27-AS1	21.0432	3.5204	0.488002	7.21392	5.43649e-13	3.73017e-12
ENSG00000107731	UNC5B	298.437	3.52165	0.347923	10.1219	4.41609e-24	6.34274e-23
ENSG00000235706	DICER1-AS1	22.2957	3.52176	0.683395	5.15333	2.55897e-07	1.01369e-06
ENSG00000167711	SERPINF2	14.4708	3.52281	0.495929	7.10346	1.21674e-12	8.12613e-12
ENSG00000231156	AC093702.1	0.728743	3.52443	1.22326	2.88118	0.00396194	0.00851407
ENSG00000095752	IL11	26.1102	3.52446	0.464415	7.58903	3.22302e-14	2.43479e-13
ENSG00000214076	CPSF1P1	9.87528	3.52471	0.692668	5.0886	3.60722e-07	1.40153e-06
ENSG00000269984	RP11-362K14.5	0.738906	3.5268	1.2212	2.88797	0.00387734	0.00835205
ENSG00000141497	ZMYND15	3.14918	3.52806	0.669984	5.2659	1.39507e-07	5.72088e-07
ENSG00000225569	CCT4P2	1.32628	3.52865	1.27935	2.75817	0.00581265	0.0120915
ENSG00000106511	MEOX2	0.917299	3.52996	1.3845	2.54962	0.0107839	0.021237
ENSG00000128602	SMO	418.225	3.53045	0.275446	12.8172	1.31298e-37	3.73293e-36
ENSG00000131094	C1QL1	89.5546	3.5309	0.403336	8.75424	2.05487e-18	2.09198e-17
ENSG00000149948	HMGA2	743.757	3.53213	0.577459	6.11668	9.55462e-10	4.93805e-09
ENSG00000164708	PGAM2	10.4584	3.53271	0.52303	6.75433	1.43497e-11	8.78774e-11
ENSG00000227946	AC007383.3	76.2147	3.53337	0.2585	13.6688	1.56042e-42	5.56655e-41
ENSG00000237877	AC097500.2	2.26735	3.53345	0.770913	4.58346	4.57353e-06	1.55284e-05
ENSG00000198739	LRRTM3	1.06636	3.53487	1.59139	2.22125	0.0263341	0.0475806
ENSG00000145198	VWA5B2	4.6868	3.53582	0.865004	4.08764	4.35792e-05	0.000129362
ENSG00000124249	KCNK15	2.09491	3.53678	0.813867	4.34564	1.38868e-05	4.40637e-05
ENSG00000243854	RN7SL67P	2.4385	3.53933	1.01426	3.48955	0.00048383	0.00122857
ENSG00000213420	GPC2	203.087	3.54042	0.454439	7.79075	6.66114e-15	5.29812e-14
ENSG00000261514	RP11-527L4.2	1.18329	3.54058	0.943677	3.75189	0.000175505	0.00047703
ENSG00000023902	PLEKHO1	177.267	3.54099	0.215945	16.3976	1.98808e-60	1.46611e-58
ENSG00000236204	AC092594.1	4.46814	3.54119	0.649287	5.45397	4.92586e-08	2.119e-07
ENSG00000115085	ZAP70	21.1399	3.54213	0.963205	3.67744	0.000235584	0.000628901
ENSG00000255234	RP11-727A23.10	1.63338	3.54214	0.902752	3.92372	8.71934e-05	0.000247524
ENSG00000260411	RP11-420N3.2	1.19845	3.54268	0.880819	4.02203	5.76975e-05	0.000168166
ENSG00000184224	C11orf72	1.45711	3.54269	0.944415	3.7512	0.000175988	0.000478145
ENSG00000186867	QRFPR	1.64133	3.54281	1.04237	3.3988	0.000676831	0.00167787
ENSG00000155719	OTOA	0.742578	3.54528	1.27626	2.77787	0.00547172	0.0114419
ENSG00000140451	PIF1	300.961	3.54693	0.338735	10.4711	1.17271e-25	1.85206e-24
ENSG00000169989	TIGD4	9.43448	3.54738	0.396016	8.95766	3.3165e-19	3.55656e-18
ENSG00000260872	RP11-680G24.5	1.76555	3.54739	1.21775	2.91308	0.00357881	0.00775852
ENSG00000120693	SMAD9	9.15626	3.5477	0.637542	5.56465	2.62674e-08	1.16893e-07
ENSG00000181355	OFCC1	3.04193	3.55018	0.811063	4.3772	1.20214e-05	3.85161e-05
ENSG00000134489	HRH4	1.09484	3.55029	1.4961	2.37303	0.0176428	0.0331844
ENSG00000205562	RP11-497E19.1	0.77607	3.5505	1.35843	2.61368	0.00895723	0.0179219
ENSG00000087258	GNAO1	104.363	3.55075	0.519337	6.83708	8.08223e-12	5.03504e-11
ENSG00000011201	KAL1	390.421	3.55124	0.215748	16.4601	7.10113e-61	5.35678e-59
ENSG00000095370	SH2D3C	34.2012	3.55128	0.366748	9.68315	3.55602e-22	4.60046e-21
ENSG00000187630	DHRS4L2	19.2901	3.55133	0.724614	4.901	9.53506e-07	3.51336e-06
ENSG00000272583	RP11-344P13.6	0.84915	3.55153	1.12841	3.14737	0.00164745	0.00381096
ENSG00000165623	UCMA	4.85519	3.5525	0.795208	4.46738	7.91826e-06	2.60125e-05
ENSG00000267243	AC005307.3	11.3592	3.5525	0.370453	9.58961	8.84161e-22	1.11481e-20
ENSG00000171864	PRND	0.90642	3.55487	1.12607	3.15689	0.00159459	0.00369549
ENSG00000167748	KLK1	4.75527	3.55544	0.803564	4.42459	9.66274e-06	3.13792e-05
ENSG00000143847	PPFIA4	113.278	3.55564	0.678747	5.23853	1.61858e-07	6.5831e-07
ENSG00000223393	RP5-858B6.3	1.57771	3.55565	0.946894	3.75507	0.000173292	0.000471308
ENSG00000008311	AASS	1366.27	3.55704	0.232568	15.2946	8.30825e-53	4.53799e-51
ENSG00000115257	PCSK4	42.0152	3.55797	0.563639	6.31251	2.74548e-10	1.49648e-09
ENSG00000137834	SMAD6	97.8242	3.55826	0.459425	7.74503	9.55609e-15	7.51218e-14
ENSG00000074317	SNCB	31.3983	3.55844	0.620721	5.73275	9.8815e-09	4.59792e-08
[truncated: 2,428 more rows]

## Sheet: hTSC vs. tdhTSC Up in hTSC
	Symbol	baseMean	log2FoldChange	lfcSE	stat	pvalue	padj
ENSG00000066827	ZFAT	1582.71	-4.09487	0.190289	-21.5193	1.02779e-102	2.12722e-98
ENSG00000198300	PEG3	4654.76	-6.54327	0.520616	-12.5683	3.15392e-36	1.63192e-32
ENSG00000187156	LINC00221	135.551	-8.97214	0.79357	-11.3061	1.22468e-29	5.06943e-26
ENSG00000187600	TMEM247	47.3427	-3.79693	0.406694	-9.33608	9.99711e-21	1.72425e-17
ENSG00000197701	ZNF595	442.78	-2.85566	0.33013	-8.6501	5.14524e-18	7.0994e-15
ENSG00000112562	SMOC2	43.5633	-3.22492	0.380884	-8.46694	2.51917e-17	3.06702e-14
ENSG00000147381	MAGEA4	516.207	-8.41601	1.04387	-8.06229	7.4881e-16	7.38006e-13
ENSG00000269699	ZIM2	15.9462	-6.69086	0.843688	-7.93048	2.18299e-15	1.80726e-12
ENSG00000225778	PROSER2-AS1	291.584	-4.20423	0.562913	-7.46871	8.09839e-14	4.92978e-11
ENSG00000251381	LINC00958	257.649	-2.44207	0.333461	-7.3234	2.41766e-13	1.25096e-10
ENSG00000181333	HEPHL1	149.556	-3.78578	0.523071	-7.23759	4.56715e-13	2.30552e-10
ENSG00000174640	SLCO2A1	349.235	-2.02814	0.28436	-7.1323	9.87044e-13	4.44106e-10
ENSG00000227124	ZNF717	8.32209	-5.7805	0.830363	-6.96141	3.36877e-12	1.31554e-09
ENSG00000166049	PASD1	175.179	-8.96387	1.30005	-6.89504	5.38495e-12	2.06393e-09
ENSG00000007038	PRSS21	21.3479	-5.54077	0.805758	-6.87646	6.13567e-12	2.26768e-09
ENSG00000164434	FABP7	1899.62	-2.26755	0.337067	-6.72732	1.72822e-11	5.6776e-09
ENSG00000196353	CPNE4	48.1328	-2.93749	0.438569	-6.6979	2.11434e-11	6.73238e-09
ENSG00000103522	IL21R	37.7898	-3.07291	0.470619	-6.52951	6.59832e-11	1.92346e-08
ENSG00000103044	HAS3	147.652	-2.2538	0.35406	-6.36558	1.94559e-10	5.44161e-08
ENSG00000183018	SPNS2	256.852	-2.72225	0.432201	-6.29856	3.00423e-10	7.7877e-08
ENSG00000049247	UTS2	6.50522	-5.02817	0.800247	-6.28327	3.31518e-10	8.47091e-08
ENSG00000124260	MAGEA10	156.039	-6.43992	1.02718	-6.26951	3.62181e-10	9.14154e-08
ENSG00000228100	AC016912.3	16.2087	-2.82873	0.453029	-6.24404	4.26413e-10	1.05065e-07
ENSG00000182578	CSF1R	186.779	-2.60318	0.421835	-6.17109	6.78217e-10	1.60774e-07
ENSG00000218014	KRT19P1	20.2311	-2.07153	0.335712	-6.17055	6.80512e-10	1.60774e-07
ENSG00000101280	ANGPT4	53.3526	-3.98714	0.652888	-6.10692	1.01569e-09	2.31008e-07
ENSG00000228966	HOMER2P1	5.16421	-5.07831	0.855691	-5.93475	2.94296e-09	6.03075e-07
ENSG00000254851	RP11-109L13.1	11.7807	-3.88288	0.656151	-5.91765	3.26566e-09	6.56207e-07
ENSG00000089116	LHX5	17.5557	-3.45037	0.588249	-5.86549	4.47812e-09	8.66202e-07
ENSG00000223518	CSNK1A1P1	19.5074	-3.42136	0.593568	-5.76406	8.21126e-09	1.54499e-06
ENSG00000060558	GNA15	31.126	-3.31084	0.580704	-5.70142	1.18815e-08	2.17622e-06
ENSG00000178882	FAM101A	98.817	-3.66095	0.655563	-5.58444	2.34461e-08	3.79112e-06
ENSG00000255980	AP000439.1	15.6887	-5.04843	0.915826	-5.51244	3.539e-08	5.1948e-06
ENSG00000142089	IFITM3	1016.64	-2.26005	0.411955	-5.48616	4.10767e-08	5.94521e-06
ENSG00000164683	HEY1	485.09	-2.50184	0.45971	-5.44222	5.26203e-08	7.26055e-06
ENSG00000234665	RP11-262H14.3	7.9701	-5.25764	0.969759	-5.42159	5.90715e-08	7.99087e-06
ENSG00000184860	SDR42E1	22.2899	-4.15785	0.773483	-5.37549	7.63742e-08	9.69766e-06
ENSG00000152910	CNTNAP4	22.8197	-4.7121	0.878235	-5.36542	8.07619e-08	1.01305e-05
ENSG00000197471	SPN	17.0175	-3.25235	0.613358	-5.30252	1.14212e-07	1.35077e-05
ENSG00000174697	LEP	2258.69	-3.99289	0.75634	-5.27922	1.29733e-07	1.48763e-05
ENSG00000188801	ZNF322P1	10.8485	-2.03064	0.390712	-5.19727	2.0224e-07	2.15761e-05
ENSG00000184571	PIWIL3	153.679	-3.30315	0.638771	-5.17111	2.32713e-07	2.40824e-05
ENSG00000170075	GPR37L1	38.5971	-3.08627	0.611742	-5.04505	4.53397e-07	4.36463e-05
ENSG00000125730	C3	51.9674	-2.21142	0.439203	-5.03508	4.77651e-07	4.55573e-05
ENSG00000189058	APOD	70.8809	-4.77932	0.954811	-5.00551	5.57137e-07	5.19417e-05
ENSG00000248837	RP11-412P11.1	3.96928	-4.2557	0.853459	-4.98641	6.15117e-07	5.65826e-05
ENSG00000153162	BMP6	134.536	-3.22556	0.650068	-4.96188	6.98127e-07	6.25256e-05
ENSG00000163817	SLC6A20	11.2411	-2.70593	0.548534	-4.93303	8.09646e-07	7.13075e-05
ENSG00000219642	BMPR1APS1	6.99675	-2.70057	0.547779	-4.93005	8.22099e-07	7.17932e-05
ENSG00000258897	EGLN3-AS1	18.4459	-4.30526	0.874751	-4.9217	8.57946e-07	7.39872e-05
ENSG00000178301	AQP11	129.246	-2.20167	0.449094	-4.90247	9.46373e-07	8.12742e-05
ENSG00000130182	ZSCAN10	37.0237	-2.68411	0.553001	-4.85371	1.21175e-06	0.000101127
ENSG00000163092	XIRP2	12.1109	-2.27767	0.47453	-4.79985	1.58788e-06	0.000125468
ENSG00000046774	MAGEC2	338.19	-5.53576	1.15546	-4.79096	1.65985e-06	0.00012915
ENSG00000268654	MIMT1	4.37435	-3.98684	0.83679	-4.76444	1.89376e-06	0.000143048
ENSG00000205663	RP11-706O15.5	8.91428	-5.44479	1.15176	-4.72735	2.27466e-06	0.000166945
ENSG00000234978	RP11-423O2.5	22.2064	-2.08001	0.447083	-4.6524	3.28097e-06	0.000227111
ENSG00000181195	PENK	6.63802	-3.71845	0.807209	-4.60655	4.09409e-06	0.000274225
ENSG00000169059	VCX3A	17.5056	-4.9813	1.0816	-4.60548	4.11508e-06	0.000274741
ENSG00000185044	RP11-435B5.4	13.5272	-2.24815	0.489019	-4.59727	4.28065e-06	0.000282155
ENSG00000099953	MMP11	83.1358	-2.09382	0.456524	-4.58645	4.50843e-06	0.000294356
ENSG00000185924	RTN4RL1	20.7775	-2.13169	0.471638	-4.51977	6.19077e-06	0.000378689
ENSG00000125726	CD70	170.388	-3.56538	0.791803	-4.50286	6.70445e-06	0.000399472
ENSG00000103942	HOMER2	124.982	-2.18182	0.484797	-4.50049	6.77973e-06	0.00039996
ENSG00000135638	EMX1	13.8632	-2.79522	0.630169	-4.43567	9.17864e-06	0.00051763
ENSG00000139567	ACVRL1	6.97067	-2.46178	0.55665	-4.42249	9.7571e-06	0.000548757
ENSG00000142185	TRPM2	90.3481	-3.54796	0.805868	-4.40265	1.06937e-05	0.000588637
ENSG00000187172	BAGE2	7.85533	-4.4188	1.00469	-4.39817	1.09168e-05	0.000593034
ENSG00000265843	LINC01029	6.10615	-5.29417	1.20658	-4.38774	1.14533e-05	0.000614116
ENSG00000236496	RP11-255J3.2	3.65029	-3.77652	0.862676	-4.37768	1.19948e-05	0.000636555
ENSG00000204291	COL15A1	14.6823	-4.74937	1.09106	-4.35299	1.34296e-05	0.000689709
ENSG00000249550	RP11-438N16.1	56.0273	-2.64182	0.607222	-4.35067	1.35722e-05	0.000693592
ENSG00000145107	TM4SF19	7.6279	-4.00305	0.922272	-4.34043	1.42207e-05	0.000720174
ENSG00000114948	ADAM23	20.4406	-2.51518	0.581054	-4.32866	1.50023e-05	0.000748198
ENSG00000227674	LINC00355	6.41612	-3.70676	0.859385	-4.31327	1.60861e-05	0.000788942
ENSG00000102996	MMP15	2598.67	-2.2981	0.533346	-4.30883	1.64119e-05	0.000800573
ENSG00000186281	GPAT2	6.50599	-4.07635	0.946427	-4.30709	1.65415e-05	0.000801779
ENSG00000167772	ANGPTL4	76.9505	-2.66334	0.619688	-4.29787	1.72451e-05	0.000826207
ENSG00000050628	PTGER3	35.4775	-2.38772	0.557634	-4.28187	1.85329e-05	0.000873748
ENSG00000121797	CCRL2	132.671	-2.49026	0.582228	-4.27712	1.89328e-05	0.000890574
ENSG00000250982	RP11-159J3.1	37.4305	-4.6362	1.08845	-4.25945	2.04935e-05	0.000944662
ENSG00000027869	SH2D2A	15.8795	-2.02723	0.476507	-4.25436	2.09647e-05	0.000955742
ENSG00000166111	SVOP	70.2358	-2.33731	0.550152	-4.24849	2.15221e-05	0.000974709
ENSG00000169093	ASMTL	1203.32	-2.14913	0.510754	-4.20776	2.57912e-05	0.00112854
ENSG00000229967	RP11-366F6.2	8.01994	-5.232	1.24498	-4.20248	2.64008e-05	0.00114126
ENSG00000253898	RP11-51M18.1	18.0408	-3.64903	0.873104	-4.17938	2.92304e-05	0.00123961
ENSG00000187151	ANGPTL5	7.48711	-2.31387	0.553761	-4.17847	2.93477e-05	0.00123961
ENSG00000126890	CTAG2	11.5138	-5.81819	1.39664	-4.16585	3.10193e-05	0.00129176
ENSG00000248334	WHAMMP2	5.60511	-2.37781	0.571129	-4.16335	3.13618e-05	0.00129819
ENSG00000185247	MAGEA11	16.7463	-5.84644	1.41792	-4.12325	3.73559e-05	0.00149378
ENSG00000131409	LRRC4B	24.1673	-5.05117	1.22647	-4.11847	3.81391e-05	0.00151801
ENSG00000205642	VCX3B	10.1508	-4.70212	1.14191	-4.11777	3.82559e-05	0.00151973
ENSG00000130477	UNC13A	16.0091	-2.52966	0.615807	-4.10787	3.99328e-05	0.00157127
ENSG00000183128	CALHM3	13.0731	-2.08229	0.507703	-4.10139	4.10671e-05	0.00159768
ENSG00000110324	IL10RA	47.146	-2.81341	0.691455	-4.06882	4.72509e-05	0.00177487
ENSG00000107159	CA9	12.0232	-4.63286	1.14126	-4.05942	4.91945e-05	0.00181818
ENSG00000145217	SLC26A1	34.7887	-3.21378	0.793354	-4.05088	5.10258e-05	0.00186117
ENSG00000172061	LRRC15	222.828	-3.47775	0.863586	-4.02711	5.64676e-05	0.00200465
ENSG00000170627	GTSF1	414.761	-2.13836	0.534686	-3.99928	6.35349e-05	0.00219164
ENSG00000184795	UNC93B5	7.01105	-2.5518	0.638704	-3.99528	6.46168e-05	0.00221978
ENSG00000170373	CST1	147.866	-2.81848	0.706199	-3.99106	6.578e-05	0.00224521
ENSG00000165949	IFI27	37.1937	-2.81315	0.706073	-3.98422	6.77032e-05	0.00228963
ENSG00000170412	GPRC5C	837.051	-2.10381	0.528494	-3.98076	6.86948e-05	0.0023156
ENSG00000114656	KIAA1257	6.10826	-2.22917	0.560182	-3.97936	6.91006e-05	0.00232171
ENSG00000236279	CLEC2L	14.2473	-3.51811	0.885364	-3.97364	7.07837e-05	0.00236674
ENSG00000273388	RP11-401O9.4	6.32673	-3.57125	0.900145	-3.96742	7.26555e-05	0.002406
ENSG00000196436	NPIPB15	7.99556	-3.73578	0.942683	-3.96292	7.40379e-05	0.00243232
ENSG00000133958	UNC79	11.4318	-2.20993	0.557996	-3.96047	7.48032e-05	0.00244969
ENSG00000116983	HPCAL4	26.9051	-2.29477	0.581367	-3.9472	7.90699e-05	0.00256506
ENSG00000148053	NTRK2	6.95475	-3.70989	0.959579	-3.86616	0.000110563	0.00333575
ENSG00000186469	GNG2	7.67413	-2.313	0.599181	-3.86027	0.000113264	0.00338761
ENSG00000156510	HKDC1	49.0296	-2.07103	0.537357	-3.8541	0.000116154	0.00345408
ENSG00000168350	DEGS2	248.253	-3.7507	0.979076	-3.83085	0.000127699	0.0037089
ENSG00000170044	ZPLD1	5.33255	-3.02308	0.790052	-3.82643	0.000130017	0.00376357
ENSG00000125804	FAM182A	3.60132	-3.71646	0.973529	-3.81751	0.000134803	0.00388583
ENSG00000169509	CRCT1	1.99276	-3.7273	0.977026	-3.81495	0.000136212	0.00392096
ENSG00000169418	NPR1	6.35945	-3.66259	0.964395	-3.79781	0.000145981	0.00415784
ENSG00000196407	THEM5	27.7483	-3.18161	0.838018	-3.79659	0.0001467	0.00416496
ENSG00000261800	RP11-244B22.11	3.41675	-3.57864	0.949431	-3.76925	0.00016374	0.00450654
ENSG00000183166	CALN1	78.6922	-4.184	1.1171	-3.74543	0.000180087	0.0048101
ENSG00000121807	CCR2	4.60947	-4.43873	1.18894	-3.73336	0.00018894	0.00499053
ENSG00000132692	BCAN	4.15279	-3.05906	0.820687	-3.72744	0.000193435	0.00507419
ENSG00000180988	OR52N2	2.13261	-3.76646	1.01257	-3.7197	0.000199457	0.00517963
ENSG00000231203	KRT8P10	22.0956	-2.25851	0.609929	-3.70291	0.000213139	0.00548673
ENSG00000259480	RP11-26F2.1	2.30685	-3.0349	0.821548	-3.69412	0.000220649	0.00561779
ENSG00000159184	HOXB13	7.03957	-2.79092	0.760717	-3.66881	0.000243687	0.00607661
ENSG00000148848	ADAM12	11.6605	-3.18154	0.870228	-3.65599	0.000256195	0.00631475
ENSG00000185686	PRAME	17.0341	-4.86561	1.3357	-3.64275	0.000269739	0.00653721
ENSG00000111335	OAS2	9.00907	-3.7913	1.04401	-3.63149	0.000281791	0.00677378
ENSG00000137628	DDX60	75.9649	-2.12668	0.587626	-3.6191	0.00029563	0.00704914
ENSG00000137766	UNC13C	11.8372	-2.18799	0.605045	-3.61624	0.000298908	0.00709992
ENSG00000254827	SLC22A18AS	17.5282	-2.08703	0.581159	-3.59115	0.000329225	0.00757951
ENSG00000187581	COX8C	9.68881	-3.29282	0.918622	-3.58452	0.000337699	0.00772305
ENSG00000105143	SLC1A6	170.906	-3.48747	0.974201	-3.57983	0.000343819	0.00780265
ENSG00000053918	KCNQ1	14.0555	-2.4251	0.67907	-3.57121	0.000355333	0.00798516
ENSG00000188820	FAM26F	17.1183	-2.26635	0.63479	-3.57024	0.000356649	0.00800604
ENSG00000232216	IGHV3-43	1.7692	-3.54544	0.996229	-3.55886	0.000372462	0.0082059
ENSG00000230269	RP1-40E16.9	7.88523	-2.29546	0.646414	-3.55107	0.000383675	0.00838535
ENSG00000155495	MAGEC1	12.3722	-5.86149	1.65844	-3.53434	0.0004088	0.00877691
ENSG00000233028	RP4-725G10.4	1.42648	-3.19229	0.906813	-3.52034	0.000430995	0.00916783
ENSG00000178235	SLITRK1	12.2923	-2.86827	0.815687	-3.51638	0.000437472	0.0092216
ENSG00000217236	SP9	5.03809	-2.1415	0.610148	-3.50981	0.000448429	0.00937342
ENSG00000236719	OVAAL	2.78006	-4.13975	1.18351	-3.49786	0.000469014	0.00969749
ENSG00000230850	RP11-782C8.1	5.66165	-2.2143	0.636328	-3.47981	0.00050177	0.0101318
ENSG00000104419	NDRG1	717.437	-2.09885	0.604381	-3.47272	0.000515212	0.010327
ENSG00000223865	HLA-DPB1	8.67567	-3.16948	0.915326	-3.46268	0.000534822	0.0105152
ENSG00000114487	MORC1	2.85323	-3.79804	1.09752	-3.46058	0.000539015	0.0105544
ENSG00000177181	RIMKLA	21.8993	-2.08338	0.60255	-3.4576	0.000545002	0.0106615
ENSG00000242837	RPL21P13	16.3687	-4.51954	1.31551	-3.43558	0.000591297	0.0113211
ENSG00000139648	KRT71	7.21095	-2.81335	0.819977	-3.43101	0.000601337	0.0114497
ENSG00000260019	RP11-218F4.1	3.00153	-3.32433	0.976348	-3.40486	0.000661983	0.0123211
ENSG00000205571	SMN2	38.9117	-2.02827	0.597225	-3.39616	0.000683388	0.0126174
ENSG00000101441	CST4	24.9365	-2.53852	0.74878	-3.39021	0.000698403	0.012826
ENSG00000224842	RP11-123K19.1	6.3396	-2.02899	0.599893	-3.38226	0.000718917	0.0131212
ENSG00000182583	VCX	39.1978	-3.08489	0.913219	-3.37804	0.000730046	0.0133126
ENSG00000170516	COX7B2	36.8074	-2.42059	0.718838	-3.36737	0.000758889	0.0136868
ENSG00000250221	KRT8P32	52.855	-2.007	0.597374	-3.3597	0.000780281	0.013952
ENSG00000255398	HCAR3	14.0514	-2.26212	0.676765	-3.34255	0.00083011	0.01456
ENSG00000196350	ZNF729	3.02309	-3.38105	1.01294	-3.33785	0.000844287	0.0146966
ENSG00000230880	RP11-417J8.3	5.49265	-2.16025	0.648233	-3.33251	0.00086065	0.0149147
ENSG00000106331	PAX4	2.81509	-2.64042	0.800285	-3.29934	0.000969116	0.0163204
ENSG00000167355	AC104389.28	3.34026	-3.07412	0.933651	-3.29258	0.00099272	0.0165823
ENSG00000106031	HOXA13	2.13342	-3.37898	1.02713	-3.28971	0.0010029	0.016726
ENSG00000215819	KRT18P12	10.5574	-2.70329	0.824212	-3.27985	0.00103862	0.0171558
ENSG00000231486	AC096579.7	7.34871	-4.873	1.48962	-3.2713	0.00107053	0.0175142
ENSG00000080573	COL5A3	13.6509	-2.32136	0.709848	-3.27022	0.00107463	0.0175545
ENSG00000141431	ASXL3	40.1188	-2.03253	0.62238	-3.26574	0.00109177	0.0177505
ENSG00000260987	RP11-423G4.7	3.8678	-3.27958	1.00481	-3.26389	0.00109895	0.0177973
ENSG00000233532	LINC00460	5.95044	-2.80514	0.862037	-3.25408	0.00113759	0.0181801
ENSG00000256288	RP11-277P12.10	6.14107	-2.29502	0.705316	-3.25388	0.0011384	0.0181801
ENSG00000132437	DDC	4.44075	-3.22039	0.995086	-3.23629	0.00121093	0.0189786
ENSG00000224430	MKRN5P	5.78745	-3.51856	1.08867	-3.23198	0.00122934	0.0192011
ENSG00000253515	RP11-417F21.2	3.08878	-2.67269	0.836135	-3.19648	0.00139115	0.0208678
ENSG00000207643	Z95704.1	4.02054	-2.75402	0.861975	-3.19501	0.00139824	0.02091
ENSG00000237624	OXCT2P1	1.53319	-2.83981	0.889342	-3.19316	0.00140724	0.0209688
ENSG00000166035	LIPC	4.16902	-2.13726	0.671168	-3.18439	0.0014506	0.0213687
ENSG00000205456	TP53TG3D	2.40996	-3.05199	0.959581	-3.18054	0.00146999	0.021547
ENSG00000265646	TUFMP1	3.52629	-3.12872	0.983782	-3.1803	0.00147123	0.0215499
ENSG00000204539	CDSN	7.02838	-3.22518	1.0171	-3.17095	0.00151941	0.022146
ENSG00000112137	PHACTR1	16.4086	-2.77282	0.874687	-3.17007	0.00152403	0.0221606
ENSG00000256889	AC093847.1	4.92083	-2.49949	0.789507	-3.16589	0.00154608	0.0223459
ENSG00000223460	GAPDHP69	19.6305	-4.61598	1.4596	-3.16251	0.00156415	0.0225284
ENSG00000172000	ZNF556	5.74936	-3.83893	1.21402	-3.16218	0.00156594	0.0225357
ENSG00000235124	KRT8P17	4.67938	-2.49811	0.790122	-3.16168	0.00156863	0.0225458
ENSG00000143297	FCRL5	11.1779	-2.51028	0.794306	-3.16034	0.00157587	0.0226184
ENSG00000176956	LY6H	4.86763	-2.43576	0.771318	-3.15792	0.00158898	0.0227436
ENSG00000154227	CERS3	3.19647	-2.98635	0.945805	-3.15746	0.00159148	0.0227515
ENSG00000226057	PHF2P2	4.20955	-4.75767	1.5071	-3.15684	0.00159487	0.0227721
ENSG00000065325	GLP2R	9.3323	-2.65902	0.847714	-3.13669	0.00170865	0.0239431
ENSG00000129991	TNNI3	30.4744	-2.21322	0.706988	-3.13049	0.00174512	0.0242571
ENSG00000141469	SLC14A1	8.50957	-2.62446	0.838532	-3.12983	0.00174909	0.0242796
ENSG00000230716	KRT8P7	74.8319	-2.3657	0.757806	-3.12177	0.00179768	0.0247277
ENSG00000171860	C3AR1	3.88433	-2.66708	0.856332	-3.11454	0.00184233	0.0252068
ENSG00000255689	RP11-136I14.5	2.70277	-2.77064	0.892355	-3.10486	0.00190371	0.0257356
ENSG00000235275	KRT18P16	40.4413	-2.26856	0.731804	-3.09996	0.00193545	0.0260964
ENSG00000253642	RP11-317N12.1	4.83437	-3.59785	1.16449	-3.08962	0.0020041	0.0268645
ENSG00000156269	NAA11	300.634	-2.20838	0.715764	-3.08534	0.00203317	0.027044
ENSG00000170122	FOXD4	4.28157	-2.45737	0.799912	-3.07205	0.00212597	0.0280262
ENSG00000178233	TMEM151B	2.82982	-2.28133	0.743882	-3.06679	0.00216372	0.0283792
ENSG00000248515	RP11-608O21.1	3.61055	-2.71221	0.887262	-3.05684	0.00223687	0.0290078
ENSG00000250363	KRT18P21	8.55726	-2.12431	0.695081	-3.0562	0.00224164	0.0290445
ENSG00000261268	RP11-308D13.3	2.39102	-3.03743	0.994852	-3.05315	0.00226456	0.029229
ENSG00000070404	FSTL3	5230.39	-2.2706	0.745243	-3.04679	0.00231302	0.0295509
ENSG00000256377	RP11-1060J15.4	3.03673	-4.29818	1.41572	-3.03603	0.00239716	0.0301605
ENSG00000186082	KRT18P14	4.47406	-2.47735	0.816982	-3.03232	0.0024268	0.0303124
ENSG00000219951	RP11-378G13.2	4.1288	-2.57773	0.850586	-3.03053	0.00244124	0.030455
ENSG00000166869	CHP2	5.63672	-2.57445	0.850198	-3.02806	0.00246131	0.0306324
ENSG00000157551	KCNJ15	4.89316	-2.19108	0.72493	-3.02246	0.00250726	0.0309438
ENSG00000229111	MED4-AS1	2.98708	-2.89083	0.956702	-3.02167	0.00251388	0.0309837
ENSG00000129988	LBP	6.78193	-3.77107	1.25173	-3.01269	0.00258946	0.0315816
ENSG00000217889	KRT18P48	13.9476	-2.55491	0.849267	-3.00838	0.00262648	0.0318641
ENSG00000228353	RP11-184A2.2	2.63761	-2.45781	0.818221	-3.00385	0.00266589	0.0321126
ENSG00000244693	CTAGE8	1.63809	-2.91823	0.972239	-3.00156	0.00268602	0.0322789
ENSG00000231976	LINC00202-2	3.4498	-3.48814	1.16278	-2.99983	0.00270129	0.0323919
ENSG00000264067	RP11-401O9.3	4.2814	-2.28681	0.763087	-2.99678	0.00272845	0.0326609
ENSG00000166800	LDHAL6A	1.68246	-2.88689	0.965511	-2.99002	0.00278963	0.0332012
ENSG00000237423	RP11-347D21.3	4.62353	-4.09023	1.36831	-2.98926	0.00279658	0.0332267
ENSG00000189433	GJB4	6.67925	-2.215	0.743288	-2.98001	0.00288242	0.0338415
ENSG00000231226	TRIM31-AS1	2.00768	-2.7609	0.927818	-2.9757	0.00292325	0.0341244
ENSG00000152086	TUBA3E	6.39172	-2.86448	0.964141	-2.97101	0.0029682	0.0344513
ENSG00000146674	IGFBP3	541.248	-2.49489	0.841464	-2.96494	0.00302747	0.0349272
ENSG00000237557	RP13-198D9.3	3.31856	-3.96262	1.34003	-2.95711	0.00310539	0.0355488
ENSG00000229205	LINC00200	1.96106	-3.69578	1.25261	-2.95047	0.00317295	0.0359898
ENSG00000224419	KRT18P27	4.36683	-2.28476	0.775128	-2.94759	0.00320258	0.0362009
ENSG00000176746	MAGEB6	1.98217	-3.14771	1.06832	-2.94642	0.00321473	0.0363184
ENSG00000196533	C1orf186	3.8104	-2.49532	0.847016	-2.94602	0.00321896	0.0363265
ENSG00000249741	RP11-673E1.3	1.33827	-3.04318	1.03648	-2.93606	0.00332405	0.0371881
ENSG00000070985	TRPM5	1.36214	-3.02193	1.02925	-2.93607	0.00332403	0.0371881
ENSG00000121966	CXCR4	12.5177	-2.42481	0.825783	-2.93638	0.00332071	0.0371881
ENSG00000237206	IMPDH1P4	1.91378	-3.23975	1.10599	-2.92928	0.00339745	0.037559
ENSG00000087494	PTHLH	3.63873	-2.3624	0.806986	-2.92744	0.00341764	0.0376249
ENSG00000138136	LBX1	1.70736	-3.45682	1.18215	-2.92418	0.00345361	0.0378268
ENSG00000205662	RP11-706O15.7	1.93185	-3.63628	1.24629	-2.91769	0.00352637	0.0382814
ENSG00000204442	FAM155A	2.42085	-2.70163	0.926783	-2.91506	0.00355618	0.0383452
ENSG00000224669	RP11-561N12.1	1.97425	-2.83532	0.975493	-2.90655	0.00365442	0.0390332
ENSG00000258951	KRT18P7	1.89628	-2.81156	0.972365	-2.89147	0.00383444	0.0402646
ENSG00000104901	DKKL1	1.4222	-2.71766	0.942119	-2.88463	0.00391879	0.0407983
ENSG00000272913	RP11-440D17.3	2.90433	-3.32784	1.15454	-2.8824	0.00394659	0.0409847
ENSG00000158315	RHBDL2	3.59044	-2.62092	0.909461	-2.88184	0.00395365	0.0410169
ENSG00000158104	HPD	3.10073	-2.01986	0.700861	-2.88197	0.00395202	0.0410169
ENSG00000230061	AP001065.2	7.06876	-2.90927	1.01097	-2.8777	0.00400588	0.0413721
ENSG00000259831	LINC00567	2.17445	-2.88904	1.00658	-2.87014	0.00410288	0.0419983
ENSG00000235674	LDHAP2	5.36807	-2.07296	0.722553	-2.86894	0.00411847	0.0420731
ENSG00000239528	CTB-118N6.1	9.226	-3.93852	1.3789	-2.85628	0.00428641	0.0432128
ENSG00000213211	KRT18P64	3.05901	-2.983	1.04504	-2.85443	0.00431147	0.0433808
ENSG00000233922	AL133493.2	10.36	-2.8743	1.01045	-2.84459	0.00444687	0.0441993
ENSG00000215807	KRT18P65	7.74223	-2.15646	0.758879	-2.84164	0.00448816	0.0444462
ENSG00000225986	UBXN10-AS1	1.4757	-2.77429	0.983463	-2.82094	0.00478838	0.0463758
ENSG00000151468	CCDC3	24.606	-2.13728	0.758819	-2.81659	0.00485363	0.0467595
ENSG00000101188	NTSR1	2.52064	-3.05115	1.08357	-2.81583	0.00486508	0.0468132
ENSG00000240241	RP11-314M24.1	13.4799	-4.5615	1.62086	-2.81424	0.00488925	0.0469137
ENSG00000154783	FGD5	12.8749	-2.41021	0.859586	-2.80392	0.00504854	0.0479971
ENSG00000251533	LINC00605	3.19075	-3.88261	1.38673	-2.79983	0.00511295	0.0484093
ENSG00000071991	CDH19	2.11282	-3.76637	1.34946	-2.79101	0.00525438	0.0493197
ENSG00000261608	SLC25A1P4	1.6818	-2.76265	0.990207	-2.78997	0.00527123	0.0493659
ENSG00000215148	PRSS41	4.63343	-2.14891	0.770386	-2.7894	0.00528065	0.0494094

## Sheet: hTSC vs. tdhTSC Up in tdhTSC
	Symbol	baseMean	log2FoldChange	lfcSE	stat	pvalue	padj
ENSG00000272980	RP11-517H2.6	3.75309	2.00515	0.561982	3.568	0.00035972	0.00805045
ENSG00000269318	AC007292.3	2.4941	2.01974	0.676692	2.98473	0.00283828	0.0335487
ENSG00000121716	PILRB	104.545	2.02139	0.494055	4.09143	4.29e-05	0.00165377
ENSG00000167555	ZNF528	15.5844	2.02249	0.285853	7.07529	1.49e-12	6.3e-10
ENSG00000041515	MYO16	15.4329	2.02386	0.534109	3.78923	0.00015112	0.00424954
ENSG00000111886	GABRR2	4.54926	2.0246	0.599738	3.37581	0.00073598	0.0133854
ENSG00000271533	RP3-368A4.6	33.1371	2.0287	0.58391	3.47433	0.00051213	0.0102872
ENSG00000137441	FGFBP2	30.0217	2.03192	0.616563	3.29555	0.00098228	0.0164352
ENSG00000248994	RP11-259O2.1	2.60455	2.0335	0.672303	3.02468	0.002489	0.0308103
ENSG00000273449	RP11-218F10.3	2.63853	2.03531	0.712897	2.85499	0.00430381	0.043346
ENSG00000104267	CA2	25.5019	2.03718	0.36747	5.5438	2.96e-08	4.5e-06
ENSG00000111186	WNT5B	22.352	2.05328	0.681936	3.01095	0.00260428	0.031669
ENSG00000261502	RP11-96H17.1	2.70734	2.05669	0.726303	2.83172	0.00462978	0.0454566
ENSG00000196114	RP3-391O22.3	2.19312	2.0627	0.706124	2.92115	0.00348738	0.0380888
ENSG00000179921	GPBAR1	1.33997	2.06437	0.740698	2.78705	0.00531896	0.049678
ENSG00000260774	CTD-2083E4.4	1.50177	2.07608	0.715792	2.90039	0.00372699	0.0394969
ENSG00000234685	NUS1P2	3.36035	2.07692	0.512256	4.05445	5.03e-05	0.00184739
ENSG00000021826	CPS1	27.1305	2.08618	0.511172	4.08116	4.48e-05	0.00170175
ENSG00000164136	IL15	11.3531	2.0914	0.499904	4.1836	2.87e-05	0.00122443
ENSG00000153495	TEX29	1.70593	2.09423	0.740776	2.82707	0.00469759	0.0458181
ENSG00000107105	ELAVL2	5.91451	2.10359	0.643335	3.26982	0.00107616	0.0175657
ENSG00000144214	LYG1	6.63675	2.10459	0.723814	2.90765	0.00364161	0.038931
ENSG00000146285	SCML4	7.72397	2.10659	0.598653	3.51889	0.00043335	0.00919909
ENSG00000259345	RP11-624L4.1	5.77512	2.11018	0.656501	3.21429	0.00130768	0.0200037
ENSG00000228109	MFI2-AS1	2.09471	2.1129	0.56396	3.74654	0.00017929	0.00480045
ENSG00000267385	CTB-50L17.14	4.02516	2.11992	0.624836	3.39276	0.00069192	0.0127522
ENSG00000175806	MSRA	7.03181	2.12062	0.729764	2.90589	0.00366205	0.0390688
ENSG00000215452	ZNF663P	4.54222	2.13111	0.628464	3.39098	0.00069644	0.0128012
ENSG00000205212	CCDC144NL	27.4945	2.13162	0.629811	3.38454	0.00071297	0.0130357
ENSG00000269834	CTD-3018O17.3	1.64369	2.13912	0.76787	2.78578	0.00533991	0.0497391
ENSG00000165359	DDX26B	15.7176	2.15783	0.37731	5.71899	1.07e-08	1.98e-06
ENSG00000249031	SUMO2P6	1.27904	2.15807	0.731264	2.95115	0.00316593	0.0359529
ENSG00000268108	CTB-60B18.12	8.93238	2.1598	0.66289	3.25816	0.00112139	0.0180171
ENSG00000204352	C9orf129	1.99562	2.16578	0.690539	3.13636	0.0017106	0.0239517
ENSG00000206082	LINC01002	1.89669	2.17435	0.625863	3.47417	0.00051244	0.0102872
ENSG00000128284	APOL3	4.8639	2.17552	0.727254	2.99142	0.00277687	0.0330874
ENSG00000104447	TRPS1	7.5139	2.1866	0.633139	3.45359	0.00055318	0.0107504
ENSG00000259702	RP11-236L14.1	2.37522	2.1888	0.741484	2.95192	0.00315802	0.035913
ENSG00000139178	C1RL	88.4727	2.18914	0.425532	5.14448	2.68e-07	2.72e-05
ENSG00000168899	VAMP5	15.0672	2.19519	0.475826	4.61343	3.96e-06	0.00026702
ENSG00000163975	MFI2	89.5147	2.20766	0.395795	5.57779	2.44e-08	3.85e-06
ENSG00000254165	RP11-503E24.2	5.94528	2.20858	0.69231	3.19017	0.00142191	0.0210899
ENSG00000164404	GDF9	4.85796	2.21222	0.71501	3.09397	0.001975	0.0265088
ENSG00000101306	MYLK2	3.22401	2.21293	0.671209	3.29693	0.00097749	0.0164081
ENSG00000139351	SYCP3	4.23659	2.21445	0.683476	3.23998	0.0011954	0.0188338
ENSG00000165186	PTCHD1	66.0875	2.215	0.624503	3.54683	0.0003899	0.00848562
ENSG00000055732	MCOLN3	13.1207	2.21527	0.502814	4.40574	1.05e-05	0.00058655
ENSG00000215417	MIR17HG	94.0364	2.2219	0.567632	3.91432	9.07e-05	0.00283008
ENSG00000175985	PLEKHD1	1.27072	2.22375	0.763284	2.9134	0.00357515	0.0385189
ENSG00000233218	SNX18P16	11.7465	2.22897	0.53365	4.17684	2.96e-05	0.00124091
ENSG00000184454	NCMAP	48.3832	2.23307	0.471782	4.73326	2.21e-06	0.00016449
ENSG00000154175	ABI3BP	1.49318	2.23722	0.791519	2.8265	0.00470603	0.0458356
ENSG00000143318	CASQ1	45.3404	2.23975	0.654826	3.42037	0.00062535	0.0117984
ENSG00000139263	LRIG3	34.707	2.24025	0.413317	5.42017	5.95e-08	8e-06
ENSG00000262663	RP11-497H17.1	3.35857	2.24352	0.675097	3.32325	0.00088975	0.0152853
ENSG00000171045	TSNARE1	15.8077	2.24804	0.613201	3.66607	0.0002463	0.00612705
ENSG00000166206	GABRB3	6.9018	2.25234	0.667444	3.37457	0.00073931	0.0134341
ENSG00000261857	MIA	2.08491	2.26324	0.812237	2.78643	0.00532919	0.0497287
ENSG00000134470	IL15RA	5.30813	2.2658	0.554157	4.08872	4.34e-05	0.00166248
ENSG00000103227	LMF1	16.7398	2.26616	0.80455	2.81667	0.00485238	0.0467595
ENSG00000114638	UPK1B	95.378	2.27273	0.660021	3.44342	0.0005744	0.0111106
ENSG00000117791	2020-03-02	10.4078	2.29092	0.363187	6.30781	2.83e-10	7.51e-08
ENSG00000163009	C2orf48	15.9886	2.29578	0.562089	4.08438	4.42e-05	0.00168765
ENSG00000133116	KL	1.75235	2.30268	0.73348	3.13939	0.00169297	0.023804
ENSG00000270571	RP11-355F16.1	5.16808	2.30348	0.427697	5.38576	7.21e-08	9.27e-06
ENSG00000232692	AP001596.6	2.75856	2.30482	0.562185	4.09976	4.14e-05	0.00160598
ENSG00000239440	RP11-260O18.1	3.00549	2.31422	0.730664	3.16729	0.00153867	0.0222854
ENSG00000235774	AC023347.1	1.3893	2.33799	0.837327	2.79221	0.00523491	0.0491815
ENSG00000203697	CAPN8	2.81472	2.37572	0.83501	2.84514	0.00443925	0.0441993
ENSG00000058453	CROCC	403.226	2.3801	0.321243	7.40901	1.27e-13	7.32e-11
ENSG00000204264	PSMB8	33.2389	2.38244	0.527367	4.51761	6.25e-06	0.0003796
ENSG00000207555	MIR520F	4.04017	2.38966	0.785789	3.0411	0.00235717	0.0298415
ENSG00000093072	CECR1	17.9292	2.39883	0.640214	3.74692	0.00017902	0.00480045
ENSG00000225450	RP3-508I15.14	1.02074	2.39915	0.857441	2.79804	0.00514139	0.0485675
ENSG00000124429	POF1B	69.0662	2.41187	0.535222	4.5063	6.6e-06	0.00039461
ENSG00000182326	C1S	15.6786	2.41621	0.315136	7.66721	1.76e-14	1.21e-11
ENSG00000269821	KCNQ1OT1	255.471	2.41834	0.679026	3.56148	0.00036876	0.0081804
ENSG00000241418	RP11-512H23.2	3.39046	2.42224	0.599878	4.03789	5.39e-05	0.00193796
ENSG00000163632	C3orf49	2.24285	2.42621	0.820525	2.9569	0.00310745	0.0355527
ENSG00000163116	STPG2	1.02892	2.42714	0.825792	2.93917	0.00329096	0.0369577
ENSG00000149212	SESN3	73.0078	2.42787	0.594638	4.08293	4.45e-05	0.00169505
ENSG00000139914	FITM1	1.33792	2.43052	0.809579	3.0022	0.00268033	0.0322341
ENSG00000223511	RP13-297E16.4	6.11022	2.43503	0.722126	3.37203	0.00074615	0.013532
ENSG00000184867	ARMCX2	41.8563	2.44466	0.67602	3.61625	0.0002989	0.00709992
ENSG00000060709	RIMBP2	3.40713	2.44802	0.597214	4.09907	4.15e-05	0.00160779
ENSG00000126861	OMG	3.09985	2.44814	0.870238	2.81318	0.0049054	0.0470469
ENSG00000203897	SPATA42	2.61656	2.45006	0.770227	3.18096	0.00146787	0.0215312
ENSG00000188732	FAM221A	15.2043	2.45351	0.788434	3.11188	0.001859	0.0253699
ENSG00000215559	ANKRD20A11P	6.15472	2.45735	0.626979	3.91934	8.88e-05	0.0027948
ENSG00000244218	RN7SL81P	1.5822	2.45928	0.860278	2.8587	0.00425385	0.0430439
ENSG00000125845	BMP2	2.20009	2.4629	0.691172	3.56337	0.00036613	0.0081569
ENSG00000114698	PLSCR4	20.6141	2.46641	0.31737	7.77141	7.76e-15	5.77e-12
ENSG00000172752	COL6A5	1.75604	2.47004	0.734804	3.3615	0.00077521	0.0139265
ENSG00000232656	IDI2-AS1	2.56141	2.47045	0.855401	2.88806	0.00387626	0.0405596
ENSG00000187123	LYPD6	19.7413	2.49958	0.72062	3.46865	0.00052309	0.01043
ENSG00000152726	FAM21B	13.6471	2.49972	0.821945	3.04123	0.00235614	0.0298415
ENSG00000164764	SBSPON	2.89116	2.50387	0.894389	2.79953	0.00511764	0.0484315
ENSG00000141756	FKBP10	118.009	2.51215	0.760785	3.30204	0.00095984	0.0161905
ENSG00000261732	LA16c-431H6.6	5.40005	2.51592	0.696496	3.61226	0.00030354	0.00716866
ENSG00000267053	CTD-3162L10.1	8.74863	2.51743	0.877972	2.86732	0.00413961	0.0421849
ENSG00000147027	TMEM47	25.6963	2.52858	0.507299	4.9844	6.22e-07	5.69e-05
ENSG00000241593	RP11-520D19.2	8.16489	2.52929	0.593422	4.26221	2.02e-05	0.00093514
ENSG00000161249	DMKN	31.7053	2.53111	0.449655	5.629	1.81e-08	3.1e-06
ENSG00000134258	VTCN1	63.6268	2.53192	0.635099	3.98665	6.7e-05	0.0022812
ENSG00000186715	MST1L	11.4127	2.53967	0.581479	4.3676	1.26e-05	0.00065989
ENSG00000172201	ID4	30.1397	2.54199	0.375011	6.77845	1.21e-11	4.12e-09
ENSG00000248394	FOSL1P1	2.24276	2.54891	0.864633	2.94797	0.00319867	0.0361864
ENSG00000269867	CTD-2583A14.8	1.47875	2.5546	0.889116	2.87319	0.00406351	0.0417175
ENSG00000238133	MLK7-AS1	1.86237	2.55831	0.766155	3.33916	0.00084033	0.0146648
ENSG00000257242	C12orf79	4.1488	2.56018	0.602852	4.24679	2.17e-05	0.00097998
ENSG00000250546	RP11-8L2.1	2.36258	2.57048	0.583654	4.40412	1.06e-05	0.00058779
ENSG00000233928	RP11-305F18.1	5.15541	2.5752	0.745882	3.45256	0.00055529	0.0107813
ENSG00000234432	RP11-1275H24.1	2.55935	2.60586	0.697902	3.73384	0.00018858	0.00499053
ENSG00000145934	TENM2	13.1324	2.61068	0.901732	2.89518	0.00378936	0.0399127
ENSG00000243137	PSG4	484.936	2.61493	0.568674	4.5983	4.26e-06	0.00028166
ENSG00000235454	RP11-678B3.2	1.38901	2.61571	0.893844	2.92636	0.00342955	0.0376959
ENSG00000272250	RP11-346C20.4	1.33971	2.62154	0.820871	3.19361	0.00140507	0.0209601
ENSG00000163283	ALPP	98.8686	2.62846	0.603386	4.35619	1.32e-05	0.00068313
ENSG00000071242	RPS6KA2	13.3681	2.65054	0.645528	4.10599	4.03e-05	0.00158106
ENSG00000133067	LGR6	4.01601	2.66151	0.659857	4.03347	5.5e-05	0.001968
ENSG00000224745	RP11-380G5.2	1.20067	2.66322	0.906926	2.93654	0.00331897	0.0371881
ENSG00000105131	EPHX3	33.478	2.66698	0.610937	4.3654	1.27e-05	0.00066488
ENSG00000230109	RP11-275N1.1	2.38991	2.67291	0.912481	2.92928	0.00339751	0.037559
ENSG00000166002	SMCO4	2.64922	2.69058	0.644008	4.17787	2.94e-05	0.00124034
ENSG00000124107	SLPI	9.73023	2.69535	0.650301	4.14477	3.4e-05	0.00138859
ENSG00000130303	BST2	58.8447	2.69656	0.65935	4.08973	4.32e-05	0.00166146
ENSG00000215018	COL28A1	16.718	2.69883	0.356211	7.5765	3.55e-14	2.3e-11
ENSG00000163406	SLC15A2	83.2523	2.70822	0.644595	4.20143	2.65e-05	0.00114126
ENSG00000131171	SH3BGRL	118.555	2.71556	0.532711	5.09762	3.44e-07	3.39e-05
ENSG00000197565	COL4A6	153.835	2.71972	0.512636	5.30537	1.12e-07	1.35e-05
ENSG00000259353	RP11-30K9.5	3.2261	2.72017	0.877453	3.10008	0.00193471	0.0260964
ENSG00000176054	RPL23P2	8.89152	2.73783	0.659647	4.15045	3.32e-05	0.00136266
ENSG00000145808	ADAMTS19	9.76285	2.75307	0.877838	3.13619	0.00171158	0.0239517
ENSG00000254681	PKD1P5	7.16134	2.75862	0.745936	3.69821	0.00021713	0.00556421
ENSG00000252110	snoU13	1.43448	2.76035	0.942881	2.92757	0.00341624	0.0376249
ENSG00000180532	ZSCAN4	1.41517	2.76481	0.827471	3.34127	0.00083395	0.0146149
ENSG00000138028	CGREF1	95.6835	2.81493	0.334248	8.42168	3.71e-17	4.04e-14
ENSG00000165323	FAT3	2.58624	2.81772	0.773591	3.64239	0.00027012	0.00653887
ENSG00000167216	KATNAL2	5.21519	2.81984	0.778649	3.62145	0.00029296	0.00700153
ENSG00000228314	CYP4F29P	1.93806	2.84238	1.00498	2.82829	0.00467981	0.0457859
ENSG00000126947	ARMCX1	50.7978	2.85141	0.483683	5.89519	3.74e-09	7.45e-07
ENSG00000272098	AC092299.8	1.48476	2.86061	0.835729	3.42289	0.00061959	0.0117263
ENSG00000253404	AC034243.1	1.1811	2.89895	0.90292	3.21063	0.00132443	0.0201705
ENSG00000259676	RP11-343B18.2	2.35575	2.89928	0.847115	3.42254	0.00062039	0.0117263
ENSG00000134184	GSTM1	2.57145	2.90109	0.971293	2.98683	0.00281883	0.0333642
ENSG00000182752	PAPPA	12.3785	2.92383	0.686907	4.25651	2.08e-05	0.00095289
ENSG00000225373	WASH5P	4.05731	2.92417	0.689557	4.24065	2.23e-05	0.00099843
ENSG00000206432	TMEM200C	4.83384	2.92995	0.43067	6.80322	1.02e-11	3.53e-09
ENSG00000261770	CTC-459F4.1	3.64493	2.94854	0.651798	4.5237	6.08e-06	0.00037321
ENSG00000257179	HMGN2P6	1.82656	2.94974	0.728216	4.05064	5.11e-05	0.00186117
ENSG00000169297	NR0B1	5.64742	2.95032	0.888268	3.32143	0.00089559	0.015357
ENSG00000198734	F5	50.3352	2.97304	0.822739	3.61359	0.00030199	0.00715141
ENSG00000111058	ACSS3	143.741	2.97663	0.417984	7.12139	1.07e-12	4.61e-10
ENSG00000118513	MYB	1.77175	2.98848	0.766545	3.89863	9.67e-05	0.00300177
ENSG00000268894	PLCE1-AS1	7.1708	2.99477	0.827038	3.62108	0.00029338	0.00700346
ENSG00000203909	DPPA5	2.18118	3.01054	0.764216	3.93938	8.17e-05	0.00262549
ENSG00000072840	EVC	92.8972	3.01222	0.662916	4.5439	5.52e-06	0.00034427
ENSG00000254325	RP11-318K15.2	1.50527	3.0155	0.945979	3.18771	0.00143406	0.0212156
ENSG00000172005	MAL	3.7603	3.01944	0.935246	3.2285	0.00124441	0.0193071
ENSG00000173040	EVC2	16.5347	3.07144	0.697851	4.40129	1.08e-05	0.0005892
ENSG00000215808	LINC01139	0.984045	3.08824	0.969222	3.18631	0.001441	0.0212576
ENSG00000121898	CPXM2	9.53191	3.09586	0.712436	4.34545	1.39e-05	0.00070854
ENSG00000153822	KCNJ16	1.3864	3.11685	0.986341	3.16001	0.00157762	0.0226279
ENSG00000139597	N4BP2L1	11.3612	3.12598	0.389012	8.0357	9.3e-16	8.75e-13
ENSG00000145247	OCIAD2	59.5294	3.1268	0.564762	5.5365	3.09e-08	4.65e-06
ENSG00000223849	RP11-80I15.1	1.43978	3.15619	0.974745	3.23797	0.00120384	0.0188928
ENSG00000170396	ZNF804A	5.60208	3.17015	0.719808	4.40416	1.06e-05	0.00058779
ENSG00000121413	ZSCAN18	109.898	3.18464	0.250703	12.7028	5.7e-37	3.93e-33
ENSG00000170962	PDGFD	5.91333	3.18813	0.736839	4.32676	1.51e-05	0.00075285
ENSG00000168619	ADAM18	6.40785	3.21149	0.550174	5.83722	5.31e-09	1.02e-06
ENSG00000215256	DHRS4-AS1	9.64132	3.22306	0.37778	8.53159	1.44e-17	1.87e-14
ENSG00000129467	ADCY4	2.00767	3.23995	0.855522	3.7871	0.00015242	0.00428026
ENSG00000204967	PCDHA4	9.01156	3.26223	0.760244	4.29103	1.78e-05	0.00084229
ENSG00000230567	FAM203B	2.06659	3.2678	0.798731	4.09123	4.29e-05	0.00165377
ENSG00000203727	SAMD5	19.7491	3.30475	0.708706	4.66308	3.12e-06	0.00021708
ENSG00000268088	AC093063.2	1.65815	3.32467	1.12893	2.94498	0.00322978	0.036389
ENSG00000170748	RBMXL2	1.83739	3.34375	0.931784	3.58855	0.00033253	0.0076385
ENSG00000198796	ALPK2	10.5383	3.34389	0.799835	4.18072	2.91e-05	0.00123499
ENSG00000128266	GNAZ	25.9812	3.37222	0.454332	7.42236	1.15e-13	6.8e-11
ENSG00000206897	SNORA9	1.56856	3.37927	0.907473	3.72383	0.00019622	0.00513432
ENSG00000129465	RIPK3	3.09255	3.38027	1.06013	3.18856	0.00142983	0.0211834
ENSG00000230426	ERVMER61-1	1.97204	3.38799	0.902704	3.75316	0.00017462	0.0047243
ENSG00000237683	AL627309.1	20.9265	3.39779	0.477019	7.12296	1.06e-12	4.61e-10
ENSG00000207981	MIR519D	1.98968	3.4368	0.98054	3.50501	0.00045659	0.00949752
ENSG00000183098	GPC6	4.14767	3.45243	0.932214	3.70348	0.00021266	0.00548553
ENSG00000251487	RP11-124N3.2	1.12701	3.45321	1.06887	3.23072	0.0012348	0.0192011
ENSG00000272787	KB-226F1.2	1.0602	3.46788	1.14089	3.03963	0.00236867	0.0299122
ENSG00000113209	PCDHB5	4.69206	3.48652	0.921968	3.78161	0.00015582	0.00435222
ENSG00000184735	DDX53	8.54018	3.52103	0.559048	6.29825	3.01e-10	7.79e-08
ENSG00000270704	SNORD64	1.23569	3.52111	0.925609	3.8041	0.00014232	0.00406851
ENSG00000168539	CHRM1	1.14628	3.53803	0.99419	3.5587	0.00037269	0.0082059
ENSG00000207425	Y_RNA	1.88437	3.54567	0.87332	4.05998	4.91e-05	0.00181704
ENSG00000196139	AKR1C3	2.81909	3.56439	0.873519	4.0805	4.49e-05	0.00170347
ENSG00000144642	RBMS3	8.80326	3.56888	0.882992	4.04181	5.3e-05	0.00191648
ENSG00000130540	SULT4A1	1.76603	3.58098	1.00547	3.56151	0.00036873	0.0081804
ENSG00000198948	MFAP3L	5.03308	3.59795	0.644657	5.58118	2.39e-08	3.83e-06
ENSG00000251258	RFPL4B	1.87277	3.60288	1.00775	3.57517	0.00035	0.00789833
ENSG00000141255	SPATA22	9.19238	3.6072	0.687825	5.24436	1.57e-07	1.75e-05
ENSG00000143194	MAEL	5.15396	3.62633	0.714459	5.07563	3.86e-07	3.74e-05
ENSG00000267243	AC005307.3	9.91117	3.64338	0.487069	7.48021	7.42e-14	4.65e-11
ENSG00000241860	RP11-34P13.13	3.07146	3.67103	0.751757	4.88327	1.04e-06	8.92e-05
ENSG00000176293	ZNF135	1.68974	3.67787	0.950286	3.87027	0.00010871	0.00328957
ENSG00000152207	CYSLTR2	3.47065	3.68051	0.937843	3.92444	8.69e-05	0.00275429
ENSG00000198879	SFMBT2	26.6641	3.68708	0.649344	5.67817	1.36e-08	2.39e-06
ENSG00000182308	DCAF4L1	15.4479	3.69848	0.76982	4.80435	1.55e-06	0.00012455
ENSG00000166770	ZNF667-AS1	8.1117	3.72242	0.519816	7.16104	8.01e-13	3.85e-10
ENSG00000100346	CACNA1I	19.7493	3.72835	0.78183	4.76874	1.85e-06	0.00014106
ENSG00000176928	GCNT4	4.03715	3.77314	0.995676	3.78952	0.00015094	0.00424954
ENSG00000225542	ZNF385D-AS1	3.88715	3.77824	0.628013	6.01618	1.79e-09	3.77e-07
ENSG00000213212	NCLP1	3.19269	3.7873	1.16538	3.24985	0.00115466	0.0183755
ENSG00000215386	LINC00478	12.4652	3.79277	0.830741	4.56553	4.98e-06	0.00032025
ENSG00000081189	MEF2C	1.3112	3.81701	1.16618	3.27309	0.00106378	0.0174461
ENSG00000250102	RP11-314N14.1	9.85189	3.81881	0.681464	5.60383	2.1e-08	3.53e-06
ENSG00000101082	SLA2	4.21743	3.82617	0.68795	5.5617	2.67e-08	4.16e-06
ENSG00000169851	PCDH7	36.9301	3.85097	0.97667	3.94297	8.05e-05	0.00259852
ENSG00000257893	RP11-587P21.2	1.13069	3.85503	1.08275	3.56042	0.00037026	0.00820102
ENSG00000183439	TRIM61	2.70407	3.86407	0.733943	5.26481	1.4e-07	1.57e-05
ENSG00000197181	PIWIL2	14.9367	3.86504	0.7459	5.18171	2.2e-07	2.31e-05
ENSG00000228798	AP000473.5	1.17086	3.8965	1.33853	2.91103	0.00360235	0.0386647
ENSG00000144031	ANKRD53	1.7022	3.90986	0.765003	5.11091	3.21e-07	3.17e-05
ENSG00000204164	BMS1P5	3.24287	3.96233	0.715766	5.53579	3.1e-08	4.65e-06
ENSG00000136531	SCN2A	8.96517	3.96288	0.50676	7.82004	5.28e-15	4.2e-12
ENSG00000173068	BNC2	9.06554	3.97247	0.793434	5.00668	5.54e-07	5.19e-05
ENSG00000189134	NKAPL	1.41675	3.98936	1.06342	3.75144	0.00017582	0.0047445
ENSG00000101825	MXRA5	6.56413	4.03516	0.841531	4.79503	1.63e-06	0.00012751
ENSG00000178187	ZNF454	3.67427	4.04114	0.746867	5.41078	6.27e-08	8.34e-06
ENSG00000237943	PRKCQ-AS1	3.31617	4.05588	0.884935	4.58325	4.58e-06	0.00029796
ENSG00000236397	DDX11L2	8.08977	4.07894	0.489644	8.33042	8.06e-17	8.34e-14
ENSG00000145526	CDH18	22.6301	4.10119	1.03259	3.97177	7.13e-05	0.00237922
ENSG00000002726	AOC1	45.4182	4.12331	0.87558	4.70923	2.49e-06	0.00017954
ENSG00000112852	PCDHB2	9.26651	4.14237	0.786411	5.26745	1.38e-07	1.56e-05
ENSG00000128739	SNRPN	21.3647	4.16916	0.589931	7.0672	1.58e-12	6.54e-10
ENSG00000239014	SNORD108	1.17845	4.19848	1.19565	3.51146	0.00044565	0.00933562
ENSG00000248632	RP11-366M4.11	4.59274	4.21144	0.694039	6.06801	1.3e-09	2.88e-07
ENSG00000249421	ADAMTS19-AS1	1.31207	4.21319	1.13424	3.71454	0.00020357	0.0052771
ENSG00000094755	GABRP	8.53025	4.22228	0.856182	4.93152	8.16e-07	7.16e-05
ENSG00000170430	MGMT	31.5633	4.23218	0.743355	5.69335	1.25e-08	2.26e-06
ENSG00000267605	CTD-3220F14.1	2.55814	4.2423	1.06815	3.97162	7.14e-05	0.00237922
ENSG00000205885	C1RL-AS1	4.45077	4.24887	0.672429	6.31869	2.64e-10	7.09e-08
ENSG00000256618	MTRNR2L1	10.731	4.29511	0.509368	8.43222	3.39e-17	3.9e-14
ENSG00000220908	RP11-127B16.1	3.23413	4.29985	0.801753	5.36306	8.18e-08	1.01e-05
ENSG00000266378	RP11-214O1.3	2.32368	4.32115	1.5442	2.79832	0.00513698	0.0485675
ENSG00000106018	VIPR2	3.21726	4.32799	1.12886	3.83394	0.00012611	0.00368653
ENSG00000152977	ZIC1	5.01638	4.33375	0.842354	5.14481	2.68e-07	2.72e-05
ENSG00000234520	AC018464.3	1.49152	4.34025	1.0866	3.99432	6.49e-05	0.00222318
ENSG00000171757	LRRC34	5.0377	4.34939	0.622045	6.99208	2.71e-12	1.08e-09
ENSG00000136542	GALNT5	1.45389	4.39557	1.45681	3.01726	0.00255072	0.0312381
ENSG00000144821	MYH15	101.048	4.45273	0.841647	5.29049	1.22e-07	1.43e-05
ENSG00000261069	SNORD116-20	4.11686	4.47166	1.02314	4.37055	1.24e-05	0.00065604
ENSG00000065675	PRKCQ	5.3652	4.48468	0.899867	4.98371	6.24e-07	5.69e-05
ENSG00000140945	CDH13	12.3254	4.4862	0.911276	4.92298	8.52e-07	7.4e-05
ENSG00000218020	PRKRIRP5	1.43566	4.51161	1.07376	4.20171	2.65e-05	0.00114126
ENSG00000224078	SNHG14	184.51	4.53504	0.596884	7.59786	3.01e-14	2.01e-11
ENSG00000154760	SLFN13	32.3668	4.53862	0.58407	7.77068	7.81e-15	5.77e-12
ENSG00000273173	SNURF	2.38296	4.56524	0.856484	5.33021	9.81e-08	1.19e-05
ENSG00000232502	AC073464.7	2.02586	4.58594	1.36503	3.35958	0.00078062	0.013952
ENSG00000196507	TCEAL3	20.9057	4.60218	0.501753	9.17221	4.63e-20	7.38e-17
ENSG00000257151	PWAR6	16.0453	4.61881	0.676191	6.83064	8.45e-12	3.02e-09
ENSG00000172292	CERS6	115.197	4.65675	0.489033	9.52237	1.69e-21	3.18e-18
ENSG00000179909	ZNF154	6.19052	4.80204	0.862179	5.56966	2.55e-08	4e-06
ENSG00000182168	UNC5C	3.15054	4.80359	1.06448	4.51262	6.4e-06	0.0003865
ENSG00000198046	ZNF667	9.28948	4.80626	0.667306	7.20248	5.91e-13	2.91e-10
ENSG00000179242	CDH4	6.66714	4.82497	1.06931	4.51221	6.42e-06	0.0003865
ENSG00000226919	RP11-80B9.1	2.05567	4.86486	1.57489	3.08902	0.00200817	0.0269016
ENSG00000250829	RP11-11N5.1	1.79189	4.86655	0.921751	5.27968	1.29e-07	1.49e-05
ENSG00000203645	LINC00501	2.83315	4.92527	0.881357	5.58828	2.29e-08	3.77e-06
ENSG00000111432	FZD10	35.1591	4.92668	0.666858	7.3879	1.49e-13	8.12e-11
ENSG00000259848	AC097374.2	8.14109	4.93644	1.01142	4.88069	1.06e-06	9e-05
ENSG00000270246	SNORD109A	1.99076	4.97397	1.05306	4.72336	2.32e-06	0.00016966
ENSG00000228065	RP11-222A11.1	3.22196	4.99058	0.676548	7.37654	1.62e-13	8.62e-11
ENSG00000187037	GPR141	3.37162	5.14814	0.732151	7.03153	2.04e-12	8.29e-10
ENSG00000157326	DHRS4	9.44716	5.16406	0.670971	7.69639	1.4e-14	9.99e-12
ENSG00000044459	CNTLN	8.67269	5.16479	0.768043	6.72461	1.76e-11	5.69e-09
ENSG00000230010	RP4-568F9.6	2.9691	5.19791	0.817025	6.362	1.99e-10	5.5e-08
ENSG00000271347	RP11-701H24.7	8.39882	5.3461	0.836853	6.38834	1.68e-10	4.75e-08
ENSG00000184731	FAM110C	4.86524	5.35818	1.14375	4.68477	2.8e-06	0.00019934
ENSG00000233125	ACTBP12	2.26066	5.42333	1.08468	4.99994	5.73e-07	5.32e-05
ENSG00000109819	PPARGC1A	6.27234	5.43221	1.04984	5.17431	2.29e-07	2.39e-05
ENSG00000228437	RP11-400N13.2	5.15291	5.50419	1.04272	5.27871	1.3e-07	1.49e-05
ENSG00000113205	PCDHB3	3.23261	5.51002	1.32999	4.14292	3.43e-05	0.00139164
ENSG00000109576	AADAT	98.6501	5.54529	0.378301	14.6584	1.19e-48	1.23e-44
ENSG00000157103	SLC6A1	2.90349	5.55448	1.92222	2.88961	0.00385714	0.0404209
ENSG00000152953	STK32B	7.72403	5.57556	1.05449	5.28743	1.24e-07	1.44e-05
ENSG00000250208	FZD10-AS1	6.47543	5.781	1.07735	5.36594	8.05e-08	1.01e-05
ENSG00000204717	AC073464.11	3.5185	5.82542	1.91561	3.04102	0.00235774	0.0298415
ENSG00000239830	RPS4XP22	9.92373	5.87525	0.556328	10.5608	4.53e-26	1.17e-22
ENSG00000086288	NME8	3.13217	5.88486	1.0674	5.51328	3.52e-08	5.19e-06
ENSG00000229089	ANKRD20A8P	11.3492	6.09987	1.66294	3.66813	0.00024433	0.00608538
ENSG00000048545	GUCA1A	32.2022	6.43229	0.601794	10.6885	1.15e-26	3.97e-23
ENSG00000250120	PCDHA10	11.6964	6.85093	1.41262	4.84981	1.24e-06	0.00010272
ENSG00000223564	CYP4F32P	14.4484	6.92832	1.21861	5.68542	1.3e-08	2.35e-06
ENSG00000251664	PCDHA12	10.0997	7.22127	1.86093	3.88046	0.00010426	0.00318534
ENSG00000112837	TBX18	15.4206	7.54959	1.57315	4.79903	1.59e-06	0.00012547
ENSG00000234338	RP11-797H7.1	52.1874	9.74053	1.75463	5.55132	2.84e-08	4.35e-06
